# Supplementary material for: The impact of the genetic background on gene deletion phenotypes in Saccharomyces cerevisiae
Source: Mol Syst Biol. 2019 Dec 9;15(12):e8831. doi: 10.15252/msb.20198831 (PMC6901017; doi:10.15252/msb.20198831)
Supplement: Supplementary file 2 — Table EV1 [file MSB-15-e8831-s002.xlsx]

## Sheet: Table EV1
Table EV1: list of conditions used to profile the KO libraries

## Sheet: 1 (conditions details)
condition	category	sub-category	carrier	concentration	Note
2,4-Dichlorophenoxyacetic acid	Chemical	Other	DMSO	3mM
20ºC	Environmental	Environmental	SD media
39ºC	Environmental	Environmental	SD media
42ºC	Environmental	Environmental	SD media
5-FU	Drug	DNA damage	DMSO	500uM
6-AU	Drug	DNA damage	DMSO	8 mM
6-AU + 39ºC	Combination	Combination	DMSO	8 mM
Acetic acid	Environmental	Environmental		0.0063
Amphotericin B	Drug	Lipid	DMSO	100 uM
Amphotericin B + anaerobic	Combination	Combination	DMSO	100 uM
Anaerobic growth	Environmental	Environmental
Cadmium chloride	Metal	Metal	water	250 uM
Caffeine 15mM	Chemical	DNA damage	water	15 mM
Caffeine 20mM	Chemical	DNA damage	water	20 mM
Caspofungin	Drug	Cell wall	water	6.5 nM
Clioquinol	Chemical	Other	DMSO	45 uM
Clozapine	Drug	Antipsychotic	DMSO	350 uM
Cyclohexamide	Chemical	Protein synthesis	water	625 nM
DMSO 1%	Chemical	Control		0.01
Doxorubicin	Drug	DNA damage	water	75 uM
Glucose 20%	C/N Source	Carbon source	water	0.2
Glycerol 2%	C/N Source	Carbon source	water	0.02
Maltose 2%	C/N Source	Carbon source	water	0.02
NaCl 0.4M	Chemical	Osmotic		0.4M
NaCl 0.4M + 39ºC	Combination	Combination		0.4M
NaCl 0.6M	Chemical	Environmental		0.6M
NaCl 0.6M + 39ºC	Combination	Combination		0.4M
NiSO4	Metal	Metal	water	2 mM
Nitrogen starvation	C/N Source	Environmental	YNB w/o aa or amonium sulfate
Nystatin	Drug	Lipid	DMSO	30 uM
Paraquat	Chemical	oxidizer	water	1.2 mM
SC	Environmental	Media
SC + hepes	Environmental	Media	water	25 mM
Sorbitol 1M	Environmental	Environmental	water	1 M
YPD	Environmental	Media
aa starvation (no amino acids)	C/N Source	Environmental		Supplemented with His (76 mg/L), Leu 380 mg/L, Ura76 mg/L, Lys 76 mg/L
