# Supplementary material for: The impact of the genetic background on gene deletion phenotypes in Saccharomyces cerevisiae
Source: Mol Syst Biol. 2019 Dec 9;15(12):e8831. doi: 10.15252/msb.20198831 (PMC6901017; doi:10.15252/msb.20198831)
Supplement: Supplementary file 3 — Table EV2 [file MSB-15-e8831-s003.zip › Table_EV2_ko_scores.txt]

Table EV2: KO libraries S-scores
strain	condition	gene	name	position	score	qvalue
S288C	2,4-Dichlorophenoxyacetic acid (48H)	WT		01_01_24	0.08135486822360001	1.0
S288C	2,4-Dichlorophenoxyacetic acid (48H)	WT		01_06_02	0.127066442969	1.0
S288C	2,4-Dichlorophenoxyacetic acid (48H)	WT		01_29_07	0.29798562521	1.0
S288C	2,4-Dichlorophenoxyacetic acid (48H)	WT		02_12_15	-0.160392355352	1.0
S288C	2,4-Dichlorophenoxyacetic acid (48H)	WT		02_12_32	-0.671233542956	0.970990151169
S288C	2,4-Dichlorophenoxyacetic acid (48H)	WT		02_32_07	-0.5249657075540001	1.0
S288C	2,4-Dichlorophenoxyacetic acid (48H)	WT		04_04_02	-2.8882399875200004	0.0158743269218
S288C	2,4-Dichlorophenoxyacetic acid (48H)	WT		04_04_06	0.107673578977	1.0
S288C	2,4-Dichlorophenoxyacetic acid (48H)	WT		04_04_10	0.16834787534499998	1.0
S288C	2,4-Dichlorophenoxyacetic acid (48H)	WT		04_04_14	-0.445866587949	1.0
S288C	2,4-Dichlorophenoxyacetic acid (48H)	WT		04_04_18	0.191008082327	1.0
S288C	2,4-Dichlorophenoxyacetic acid (48H)	WT		04_04_21	-0.5827597128800001	0.991058389302
S288C	2,4-Dichlorophenoxyacetic acid (48H)	WT		04_04_22	0.572877972573	0.993673981409
S288C	2,4-Dichlorophenoxyacetic acid (48H)	WT		04_04_25	0.0677686052302	1.0
S288C	2,4-Dichlorophenoxyacetic acid (48H)	WT		04_04_26	0.870885785474	0.899945525961
S288C	2,4-Dichlorophenoxyacetic acid (48H)	WT		04_04_29	0.23483452507599997	1.0
S288C	2,4-Dichlorophenoxyacetic acid (48H)	WT		04_04_30	1.20254739553	0.7067755698829999
S288C	2,4-Dichlorophenoxyacetic acid (48H)	WT		04_04_33	0.351171164869	1.0
S288C	2,4-Dichlorophenoxyacetic acid (48H)	WT		04_04_34	0.304743831637	1.0
S288C	2,4-Dichlorophenoxyacetic acid (48H)	WT		04_04_37	0.513848030663	1.0
S288C	2,4-Dichlorophenoxyacetic acid (48H)	WT		04_04_38	-3.45143262194	0.00133240507002
S288C	2,4-Dichlorophenoxyacetic acid (48H)	WT		04_04_41	0.520549535212	1.0
S288C	2,4-Dichlorophenoxyacetic acid (48H)	WT		04_04_42	0.45074459297700004	1.0
S288C	2,4-Dichlorophenoxyacetic acid (48H)	WT		04_04_44	-1.5411406047100003	0.489440306675
S288C	2,4-Dichlorophenoxyacetic acid (48H)	WT		04_04_45	0.575557752626	0.992237606049
S288C	2,4-Dichlorophenoxyacetic acid (48H)	WT		04_04_46	-0.265013072355	1.0
S288C	2,4-Dichlorophenoxyacetic acid (48H)	WT		04_05_28	0.841591458783	0.9094708598469999
S288C	2,4-Dichlorophenoxyacetic acid (48H)	WT		04_08_01	0.295164501345	1.0
S288C	2,4-Dichlorophenoxyacetic acid (48H)	WT		04_08_02	-0.0945401092402	1.0
S288C	2,4-Dichlorophenoxyacetic acid (48H)	WT		04_08_05	0.612182235121	0.983694936527
S288C	2,4-Dichlorophenoxyacetic acid (48H)	WT		04_08_06	0.273338387203	1.0
S288C	2,4-Dichlorophenoxyacetic acid (48H)	WT		04_08_09	0.716373168325	0.9560305251000001
S288C	2,4-Dichlorophenoxyacetic acid (48H)	WT		04_08_10	0.050263338534300005	1.0
S288C	2,4-Dichlorophenoxyacetic acid (48H)	WT		04_08_13	0.445804133707	1.0
S288C	2,4-Dichlorophenoxyacetic acid (48H)	WT		04_08_14	-0.0672344571055	1.0
S288C	2,4-Dichlorophenoxyacetic acid (48H)	WT		04_08_17	0.24377698644999998	1.0
S288C	2,4-Dichlorophenoxyacetic acid (48H)	WT		04_08_18	0.00218343318051	1.0
S288C	2,4-Dichlorophenoxyacetic acid (48H)	WT		04_08_21	-0.765207455184	0.939907033424
S288C	2,4-Dichlorophenoxyacetic acid (48H)	WT		04_08_22	-0.00787087805905	1.0
S288C	2,4-Dichlorophenoxyacetic acid (48H)	WT		04_08_25	-0.8170724163259999	0.916715266786
S288C	2,4-Dichlorophenoxyacetic acid (48H)	WT		04_08_26	0.22907558652499999	1.0
S288C	2,4-Dichlorophenoxyacetic acid (48H)	WT		04_08_28	-0.134612723322	1.0
S288C	2,4-Dichlorophenoxyacetic acid (48H)	WT		04_08_29	-0.0014224775443900002	1.0
S288C	2,4-Dichlorophenoxyacetic acid (48H)	WT		04_08_30	-4.60041399999	1.49665897619e-06
S288C	2,4-Dichlorophenoxyacetic acid (48H)	WT		04_08_33	-0.379931343436	1.0
S288C	2,4-Dichlorophenoxyacetic acid (48H)	WT		04_08_34	0.024743384668799998	1.0
S288C	2,4-Dichlorophenoxyacetic acid (48H)	WT		04_08_37	-0.09514328573799999	1.0
S288C	2,4-Dichlorophenoxyacetic acid (48H)	WT		04_08_38	-0.236330961591	1.0
S288C	2,4-Dichlorophenoxyacetic acid (48H)	WT		04_08_41	-0.230773355796	1.0
S288C	2,4-Dichlorophenoxyacetic acid (48H)	WT		04_08_42	0.9459146963680001	0.8566682419589999
S288C	2,4-Dichlorophenoxyacetic acid (48H)	WT		04_08_45	0.07908432781039999	1.0
S288C	2,4-Dichlorophenoxyacetic acid (48H)	WT		04_08_46	0.6923044538259999	0.9655034559360001
S288C	2,4-Dichlorophenoxyacetic acid (48H)	WT		04_10_28	-0.412491369585	1.0
S288C	2,4-Dichlorophenoxyacetic acid (48H)	WT		04_12_01	-0.0786323563203	1.0
S288C	2,4-Dichlorophenoxyacetic acid (48H)	WT		04_12_02	1.32557732221	0.6233844289230001
S288C	2,4-Dichlorophenoxyacetic acid (48H)	WT		04_12_05	0.197755605792	1.0
S288C	2,4-Dichlorophenoxyacetic acid (48H)	WT		04_12_06	2.40740313273	0.0797749302708
S288C	2,4-Dichlorophenoxyacetic acid (48H)	WT		04_12_08	0.513969652082	1.0
S288C	2,4-Dichlorophenoxyacetic acid (48H)	WT		04_12_09	0.16334989242999998	1.0
S288C	2,4-Dichlorophenoxyacetic acid (48H)	WT		04_12_10	0.5236467725689999	1.0
S288C	2,4-Dichlorophenoxyacetic acid (48H)	WT		04_12_11	0.307896127339	1.0
S288C	2,4-Dichlorophenoxyacetic acid (48H)	WT		04_12_13	0.0716325505877	1.0
S288C	2,4-Dichlorophenoxyacetic acid (48H)	WT		04_12_14	0.0354140206676	1.0
S288C	2,4-Dichlorophenoxyacetic acid (48H)	WT		04_12_15	-0.08808513459480001	1.0
S288C	2,4-Dichlorophenoxyacetic acid (48H)	WT		04_12_16	-0.20381202376	1.0
S288C	2,4-Dichlorophenoxyacetic acid (48H)	WT		04_12_17	-0.378480925836	1.0
S288C	2,4-Dichlorophenoxyacetic acid (48H)	WT		04_12_18	0.710140892359	0.957556938391
S288C	2,4-Dichlorophenoxyacetic acid (48H)	WT		04_12_20	-0.574232243511	0.9930672306299999
S288C	2,4-Dichlorophenoxyacetic acid (48H)	WT		04_12_21	-0.550381297093	0.9974800607080001
S288C	2,4-Dichlorophenoxyacetic acid (48H)	WT		04_12_22	-0.431657426066	1.0
S288C	2,4-Dichlorophenoxyacetic acid (48H)	WT		04_12_25	-0.669543169583	0.9713841483140001
S288C	2,4-Dichlorophenoxyacetic acid (48H)	WT		04_12_26	-0.8647899227220001	0.9015659029359999
S288C	2,4-Dichlorophenoxyacetic acid (48H)	WT		04_12_28	-0.100473262256	1.0
S288C	2,4-Dichlorophenoxyacetic acid (48H)	WT		04_12_29	-0.642573619884	0.9794289298759999
S288C	2,4-Dichlorophenoxyacetic acid (48H)	WT		04_12_30	-0.9537987226890001	0.8527339492589999
S288C	2,4-Dichlorophenoxyacetic acid (48H)	WT		04_12_33	0.0403577670033	1.0
S288C	2,4-Dichlorophenoxyacetic acid (48H)	WT		04_12_34	0.838050467599	0.910338658169
S288C	2,4-Dichlorophenoxyacetic acid (48H)	WT		04_12_37	-0.0342150635693	1.0
S288C	2,4-Dichlorophenoxyacetic acid (48H)	WT		04_12_38	0.38027073293700003	1.0
S288C	2,4-Dichlorophenoxyacetic acid (48H)	WT		04_12_40	0.472470451624	1.0
S288C	2,4-Dichlorophenoxyacetic acid (48H)	WT		04_12_41	0.096386618219	1.0
S288C	2,4-Dichlorophenoxyacetic acid (48H)	WT		04_12_42	0.78968623109	0.929328543995
S288C	2,4-Dichlorophenoxyacetic acid (48H)	WT		04_12_45	0.187527901853	1.0
S288C	2,4-Dichlorophenoxyacetic acid (48H)	WT		04_12_46	0.47511818279	1.0
S288C	2,4-Dichlorophenoxyacetic acid (48H)	WT		04_14_28	-0.101254762051	1.0
S288C	2,4-Dichlorophenoxyacetic acid (48H)	WT		04_14_40	0.463554286774	1.0
S288C	2,4-Dichlorophenoxyacetic acid (48H)	WT		04_14_44	0.0334499991014	1.0
S288C	2,4-Dichlorophenoxyacetic acid (48H)	WT		04_16_01	0.15491035205999998	1.0
S288C	2,4-Dichlorophenoxyacetic acid (48H)	WT		04_16_02	-1.8746150313299998	0.290506674888
S288C	2,4-Dichlorophenoxyacetic acid (48H)	WT		04_16_05	-0.761164364763	0.9407993841689999
S288C	2,4-Dichlorophenoxyacetic acid (48H)	WT		04_16_06	1.63985199992	0.42600970964400003
S288C	2,4-Dichlorophenoxyacetic acid (48H)	WT		04_16_09	-0.195197447158	1.0
S288C	2,4-Dichlorophenoxyacetic acid (48H)	WT		04_16_10	-0.355224938253	1.0
S288C	2,4-Dichlorophenoxyacetic acid (48H)	WT		04_16_13	2.32741157487	0.0999776591983
S288C	2,4-Dichlorophenoxyacetic acid (48H)	WT		04_16_14	1.1012474363299998	0.7689287727509999
S288C	2,4-Dichlorophenoxyacetic acid (48H)	WT		04_16_17	-0.380369344898	1.0
S288C	2,4-Dichlorophenoxyacetic acid (48H)	WT		04_16_18	-1.1942557731	0.713278685581
S288C	2,4-Dichlorophenoxyacetic acid (48H)	WT		04_16_21	-0.9142873750220001	0.8769146746109999
S288C	2,4-Dichlorophenoxyacetic acid (48H)	WT		04_16_22	0.36441721659599996	1.0
S288C	2,4-Dichlorophenoxyacetic acid (48H)	WT		04_16_25	0.09047236582910001	1.0
S288C	2,4-Dichlorophenoxyacetic acid (48H)	WT		04_16_26	1.4461994734999999	0.54541824901
S288C	2,4-Dichlorophenoxyacetic acid (48H)	WT		04_16_29	-0.00670807867989	1.0
S288C	2,4-Dichlorophenoxyacetic acid (48H)	WT		04_16_30	0.299837064787	1.0
S288C	2,4-Dichlorophenoxyacetic acid (48H)	WT		04_16_33	0.241553286718	1.0
S288C	2,4-Dichlorophenoxyacetic acid (48H)	WT		04_16_34	1.8851730853400002	0.28388604415
S288C	2,4-Dichlorophenoxyacetic acid (48H)	WT		04_16_37	0.056595048227900006	1.0
S288C	2,4-Dichlorophenoxyacetic acid (48H)	WT		04_16_38	-0.307529619549	1.0
S288C	2,4-Dichlorophenoxyacetic acid (48H)	WT		04_16_41	0.09934415529719999	1.0
S288C	2,4-Dichlorophenoxyacetic acid (48H)	WT		04_16_42	-0.186337162419	1.0
S288C	2,4-Dichlorophenoxyacetic acid (48H)	WT		04_16_45	0.0705617890393	1.0
S288C	2,4-Dichlorophenoxyacetic acid (48H)	WT		04_16_46	1.2061426232899999	0.70391174052
S288C	2,4-Dichlorophenoxyacetic acid (48H)	WT		04_18_01	0.11833846261099999	1.0
S288C	2,4-Dichlorophenoxyacetic acid (48H)	WT		04_18_02	0.359329661149	1.0
S288C	2,4-Dichlorophenoxyacetic acid (48H)	WT		04_18_06	-0.516391397503	1.0
S288C	2,4-Dichlorophenoxyacetic acid (48H)	WT		04_18_07	-0.00814288271947	1.0
S288C	2,4-Dichlorophenoxyacetic acid (48H)	WT		04_18_10	-0.186458783838	1.0
S288C	2,4-Dichlorophenoxyacetic acid (48H)	WT		04_18_12	-0.137775701986	1.0
S288C	2,4-Dichlorophenoxyacetic acid (48H)	WT		04_18_14	-0.0467782274622	1.0
S288C	2,4-Dichlorophenoxyacetic acid (48H)	WT		04_18_18	-0.0667159225414	1.0
S288C	2,4-Dichlorophenoxyacetic acid (48H)	WT		04_18_22	0.419121380462	1.0
S288C	2,4-Dichlorophenoxyacetic acid (48H)	WT		04_18_26	0.075886013193	1.0
S288C	2,4-Dichlorophenoxyacetic acid (48H)	WT		04_18_30	0.06386768038719999	1.0
S288C	2,4-Dichlorophenoxyacetic acid (48H)	WT		04_18_34	0.28320451395	1.0
S288C	2,4-Dichlorophenoxyacetic acid (48H)	WT		04_18_38	0.497761954446	1.0
S288C	2,4-Dichlorophenoxyacetic acid (48H)	WT		04_18_40	-0.334864855272	1.0
S288C	2,4-Dichlorophenoxyacetic acid (48H)	WT		04_18_42	0.259314944514	1.0
S288C	2,4-Dichlorophenoxyacetic acid (48H)	WT		04_18_44	-0.34235279021399995	1.0
S288C	2,4-Dichlorophenoxyacetic acid (48H)	WT		04_18_46	-0.28584567098499997	1.0
S288C	2,4-Dichlorophenoxyacetic acid (48H)	WT		04_20_01	0.18643577438	1.0
S288C	2,4-Dichlorophenoxyacetic acid (48H)	WT		04_20_02	0.22340539874	1.0
S288C	2,4-Dichlorophenoxyacetic acid (48H)	WT		04_20_05	-0.511097578704	1.0
S288C	2,4-Dichlorophenoxyacetic acid (48H)	WT		04_20_06	-0.384497077253	1.0
S288C	2,4-Dichlorophenoxyacetic acid (48H)	WT		04_20_09	0.19067115812600002	1.0
S288C	2,4-Dichlorophenoxyacetic acid (48H)	WT		04_20_10	0.84700032487	0.9077326452169999
S288C	2,4-Dichlorophenoxyacetic acid (48H)	WT		04_20_11	-0.230661595573	1.0
S288C	2,4-Dichlorophenoxyacetic acid (48H)	WT		04_20_13	0.06513730939130001	1.0
S288C	2,4-Dichlorophenoxyacetic acid (48H)	WT		04_20_14	0.286243405896	1.0
S288C	2,4-Dichlorophenoxyacetic acid (48H)	WT		04_20_17	0.531716518083	1.0
S288C	2,4-Dichlorophenoxyacetic acid (48H)	WT		04_20_18	-0.6562716431	0.975424755918
S288C	2,4-Dichlorophenoxyacetic acid (48H)	WT		04_20_21	0.247755157329	1.0
S288C	2,4-Dichlorophenoxyacetic acid (48H)	WT		04_20_22	0.358886729089	1.0
S288C	2,4-Dichlorophenoxyacetic acid (48H)	WT		04_20_24	0.290329228167	1.0
S288C	2,4-Dichlorophenoxyacetic acid (48H)	WT		04_20_25	0.04123376992780001	1.0
S288C	2,4-Dichlorophenoxyacetic acid (48H)	WT		04_20_26	0.08392042275480001	1.0
S288C	2,4-Dichlorophenoxyacetic acid (48H)	WT		04_20_29	0.009188169511190001	1.0
S288C	2,4-Dichlorophenoxyacetic acid (48H)	WT		04_20_30	-0.0662392980609	1.0
S288C	2,4-Dichlorophenoxyacetic acid (48H)	WT		04_20_33	0.351628066958	1.0
S288C	2,4-Dichlorophenoxyacetic acid (48H)	WT		04_20_34	2.15556626196	0.156989512187
S288C	2,4-Dichlorophenoxyacetic acid (48H)	WT		04_20_37	0.50330641198	1.0
S288C	2,4-Dichlorophenoxyacetic acid (48H)	WT		04_20_38	0.8392707906219999	0.910081288389
S288C	2,4-Dichlorophenoxyacetic acid (48H)	WT		04_20_41	0.329691014359	1.0
S288C	2,4-Dichlorophenoxyacetic acid (48H)	WT		04_20_42	0.203319785719	1.0
S288C	2,4-Dichlorophenoxyacetic acid (48H)	WT		04_20_45	-0.379602636898	1.0
S288C	2,4-Dichlorophenoxyacetic acid (48H)	WT		04_20_46	-0.11247351620200001	1.0
S288C	2,4-Dichlorophenoxyacetic acid (48H)	WT		04_20_48	0.281966933833	1.0
S288C	2,4-Dichlorophenoxyacetic acid (48H)	WT		04_22_02	0.39838081966300004	1.0
S288C	2,4-Dichlorophenoxyacetic acid (48H)	WT		04_22_06	-0.445169730088	1.0
S288C	2,4-Dichlorophenoxyacetic acid (48H)	WT		04_22_10	-0.404859625532	1.0
S288C	2,4-Dichlorophenoxyacetic acid (48H)	WT		04_22_14	0.10582296116699999	1.0
S288C	2,4-Dichlorophenoxyacetic acid (48H)	WT		04_22_18	0.0378579537797	1.0
S288C	2,4-Dichlorophenoxyacetic acid (48H)	WT		04_22_22	0.46055401784500005	1.0
S288C	2,4-Dichlorophenoxyacetic acid (48H)	WT		04_22_26	0.0139881067364	1.0
S288C	2,4-Dichlorophenoxyacetic acid (48H)	WT		04_22_30	-0.110438000964	1.0
S288C	2,4-Dichlorophenoxyacetic acid (48H)	WT		04_22_34	0.48929776108499995	1.0
S288C	2,4-Dichlorophenoxyacetic acid (48H)	WT		04_22_38	0.7052226207800001	0.959193731489
S288C	2,4-Dichlorophenoxyacetic acid (48H)	WT		04_22_42	0.293839813996	1.0
S288C	2,4-Dichlorophenoxyacetic acid (48H)	WT		04_22_46	0.27376077510499996	1.0
S288C	2,4-Dichlorophenoxyacetic acid (48H)	WT		04_22_48	0.266796305325	1.0
S288C	2,4-Dichlorophenoxyacetic acid (48H)	WT		04_24_01	0.416367641438	1.0
S288C	2,4-Dichlorophenoxyacetic acid (48H)	WT		04_24_02	2.34214995428	0.0956543982814
S288C	2,4-Dichlorophenoxyacetic acid (48H)	WT		04_24_05	-0.0193484886093	1.0
S288C	2,4-Dichlorophenoxyacetic acid (48H)	WT		04_24_06	-0.010798009782399998	1.0
S288C	2,4-Dichlorophenoxyacetic acid (48H)	WT		04_24_08	-0.504660682918	1.0
S288C	2,4-Dichlorophenoxyacetic acid (48H)	WT		04_24_09	-0.172456707073	1.0
S288C	2,4-Dichlorophenoxyacetic acid (48H)	WT		04_24_10	-0.0191257899297	1.0
S288C	2,4-Dichlorophenoxyacetic acid (48H)	WT		04_24_13	0.270453165564	1.0
S288C	2,4-Dichlorophenoxyacetic acid (48H)	WT		04_24_14	-0.7411223053579999	0.9473361353299999
S288C	2,4-Dichlorophenoxyacetic acid (48H)	WT		04_24_17	0.17858215341400002	1.0
S288C	2,4-Dichlorophenoxyacetic acid (48H)	WT		04_24_18	1.5631047756	0.47337242069700003
S288C	2,4-Dichlorophenoxyacetic acid (48H)	WT		04_24_21	0.292444454741	1.0
S288C	2,4-Dichlorophenoxyacetic acid (48H)	WT		04_24_22	0.268820315835	1.0
S288C	2,4-Dichlorophenoxyacetic acid (48H)	WT		04_24_25	0.30489010604600003	1.0
S288C	2,4-Dichlorophenoxyacetic acid (48H)	WT		04_24_26	0.451972311897	1.0
S288C	2,4-Dichlorophenoxyacetic acid (48H)	WT		04_24_29	1.0996910108700002	0.769977357559
S288C	2,4-Dichlorophenoxyacetic acid (48H)	WT		04_24_30	0.751591608602	0.943846272643
S288C	2,4-Dichlorophenoxyacetic acid (48H)	WT		04_24_33	0.597162811621	0.987386814877
S288C	2,4-Dichlorophenoxyacetic acid (48H)	WT		04_24_34	0.591172134961	0.989751806481
S288C	2,4-Dichlorophenoxyacetic acid (48H)	WT		04_24_37	0.535935466502	1.0
S288C	2,4-Dichlorophenoxyacetic acid (48H)	WT		04_24_38	0.283056596008	1.0
S288C	2,4-Dichlorophenoxyacetic acid (48H)	WT		04_24_41	0.562674099858	0.994764949632
S288C	2,4-Dichlorophenoxyacetic acid (48H)	WT		04_24_42	0.951630903069	0.8527339492589999
S288C	2,4-Dichlorophenoxyacetic acid (48H)	WT		04_24_44	0.100672129712	1.0
S288C	2,4-Dichlorophenoxyacetic acid (48H)	WT		04_24_45	0.09370848169839999	1.0
S288C	2,4-Dichlorophenoxyacetic acid (48H)	WT		04_24_46	0.358512825402	1.0
S288C	2,4-Dichlorophenoxyacetic acid (48H)	WT		04_26_02	0.30792488916099997	1.0
S288C	2,4-Dichlorophenoxyacetic acid (48H)	WT		04_26_06	-0.263140266853	1.0
S288C	2,4-Dichlorophenoxyacetic acid (48H)	WT		04_26_10	-0.17301961702	1.0
S288C	2,4-Dichlorophenoxyacetic acid (48H)	WT		04_26_14	-0.298731789052	1.0
S288C	2,4-Dichlorophenoxyacetic acid (48H)	WT		04_26_18	-0.10782807105	1.0
S288C	2,4-Dichlorophenoxyacetic acid (48H)	WT		04_26_22	0.296701204411	1.0
S288C	2,4-Dichlorophenoxyacetic acid (48H)	WT		04_26_26	0.699750478684	0.9624928827600001
S288C	2,4-Dichlorophenoxyacetic acid (48H)	WT		04_26_30	0.0667520802606	1.0
S288C	2,4-Dichlorophenoxyacetic acid (48H)	WT		04_26_34	0.28026752103	1.0
S288C	2,4-Dichlorophenoxyacetic acid (48H)	WT		04_26_38	0.19587951322500002	1.0
S288C	2,4-Dichlorophenoxyacetic acid (48H)	WT		04_26_42	0.512927652356	1.0
S288C	2,4-Dichlorophenoxyacetic acid (48H)	WT		04_26_46	0.111451238868	1.0
S288C	2,4-Dichlorophenoxyacetic acid (48H)	WT		04_28_01	0.38634358623099996	1.0
S288C	2,4-Dichlorophenoxyacetic acid (48H)	WT		04_28_02	0.12237333536900001	1.0
S288C	2,4-Dichlorophenoxyacetic acid (48H)	WT		04_28_05	0.347335981334	1.0
S288C	2,4-Dichlorophenoxyacetic acid (48H)	WT		04_28_06	-0.704702442683	0.9593015686499999
S288C	2,4-Dichlorophenoxyacetic acid (48H)	WT		04_28_09	-0.195068429842	1.0
S288C	2,4-Dichlorophenoxyacetic acid (48H)	WT		04_28_10	-0.060928222168699996	1.0
S288C	2,4-Dichlorophenoxyacetic acid (48H)	WT		04_28_13	0.30815005314	1.0
S288C	2,4-Dichlorophenoxyacetic acid (48H)	WT		04_28_14	0.43452867767700004	1.0
S288C	2,4-Dichlorophenoxyacetic acid (48H)	WT		04_28_17	-0.316666839546	1.0
S288C	2,4-Dichlorophenoxyacetic acid (48H)	WT		04_28_18	-0.951836344655	0.8527339492589999
S288C	2,4-Dichlorophenoxyacetic acid (48H)	WT		04_28_21	-0.0102498916298	1.0
S288C	2,4-Dichlorophenoxyacetic acid (48H)	WT		04_28_22	0.447865945468	1.0
S288C	2,4-Dichlorophenoxyacetic acid (48H)	WT		04_28_25	0.20163434294399998	1.0
S288C	2,4-Dichlorophenoxyacetic acid (48H)	WT		04_28_26	0.0441173480349	1.0
S288C	2,4-Dichlorophenoxyacetic acid (48H)	WT		04_28_29	0.186613275911	1.0
S288C	2,4-Dichlorophenoxyacetic acid (48H)	WT		04_28_30	0.401492027048	1.0
S288C	2,4-Dichlorophenoxyacetic acid (48H)	WT		04_28_33	0.322325522603	1.0
S288C	2,4-Dichlorophenoxyacetic acid (48H)	WT		04_28_34	0.312645115051	1.0
S288C	2,4-Dichlorophenoxyacetic acid (48H)	WT		04_28_37	0.45862122340000006	1.0
S288C	2,4-Dichlorophenoxyacetic acid (48H)	WT		04_28_38	0.42645400156499996	1.0
S288C	2,4-Dichlorophenoxyacetic acid (48H)	WT		04_28_41	-0.00113732462244	1.0
S288C	2,4-Dichlorophenoxyacetic acid (48H)	WT		04_28_42	0.43921521114699996	1.0
S288C	2,4-Dichlorophenoxyacetic acid (48H)	WT		04_28_45	0.217145182719	1.0
S288C	2,4-Dichlorophenoxyacetic acid (48H)	WT		04_28_46	-0.197802446474	1.0
S288C	2,4-Dichlorophenoxyacetic acid (48H)	WT		04_30_10	0.450402738177	1.0
S288C	2,4-Dichlorophenoxyacetic acid (48H)	WT		04_30_14	0.304140655139	1.0
S288C	2,4-Dichlorophenoxyacetic acid (48H)	WT		04_30_18	-0.313181728474	1.0
S288C	2,4-Dichlorophenoxyacetic acid (48H)	WT		04_30_22	-0.104379939464	1.0
S288C	2,4-Dichlorophenoxyacetic acid (48H)	WT		04_30_26	-0.0778179858717	1.0
S288C	2,4-Dichlorophenoxyacetic acid (48H)	WT		04_30_30	0.484580000494	1.0
S288C	2,4-Dichlorophenoxyacetic acid (48H)	WT		04_30_34	0.829472048716	0.9118321322730001
S288C	2,4-Dichlorophenoxyacetic acid (48H)	WT		04_30_38	0.187683215693	1.0
S288C	2,4-Dichlorophenoxyacetic acid (48H)	WT		04_30_42	0.140645310065	1.0
S288C	2,4-Dichlorophenoxyacetic acid (48H)	WT		04_30_44	-0.267592596914	1.0
S288C	2,4-Dichlorophenoxyacetic acid (48H)	WT		04_32_01	0.589208113394	0.990485222463
S288C	2,4-Dichlorophenoxyacetic acid (48H)	WT		04_32_10	0.49628359679	1.0
S288C	2,4-Dichlorophenoxyacetic acid (48H)	WT		04_32_14	0.587991899203	0.991058389302
S288C	2,4-Dichlorophenoxyacetic acid (48H)	WT		04_32_18	0.206718611324	1.0
S288C	2,4-Dichlorophenoxyacetic acid (48H)	WT		04_32_21	0.28376249329799996	1.0
S288C	2,4-Dichlorophenoxyacetic acid (48H)	WT		04_32_22	0.252999670147	1.0
S288C	2,4-Dichlorophenoxyacetic acid (48H)	WT		04_32_25	0.35837394688900004	1.0
S288C	2,4-Dichlorophenoxyacetic acid (48H)	WT		04_32_26	0.540604742878	0.9993429038770001
S288C	2,4-Dichlorophenoxyacetic acid (48H)	WT		04_32_29	0.780400271383	0.932643256579
S288C	2,4-Dichlorophenoxyacetic acid (48H)	WT		04_32_30	0.867791013416	0.9009663793520001
S288C	2,4-Dichlorophenoxyacetic acid (48H)	WT		04_32_33	0.343943729859	1.0
S288C	2,4-Dichlorophenoxyacetic acid (48H)	WT		04_32_34	0.269807257216	1.0
S288C	2,4-Dichlorophenoxyacetic acid (48H)	WT		04_32_37	0.0189154177452	1.0
S288C	2,4-Dichlorophenoxyacetic acid (48H)	WT		04_32_38	-0.07014597526829999	1.0
S288C	2,4-Dichlorophenoxyacetic acid (48H)	WT		04_32_41	-0.388413615656	1.0
S288C	2,4-Dichlorophenoxyacetic acid (48H)	WT		04_32_42	-0.20071725170200003	1.0
S288C	2,4-Dichlorophenoxyacetic acid (48H)	WT		04_32_45	-0.112301767036	1.0
S288C	2,4-Dichlorophenoxyacetic acid (48H)	WT		04_32_46	-0.155705821883	1.0
S288C	2,4-Dichlorophenoxyacetic acid (48H)	WT		05_04_02	-4.683695910290001	8.83905141745e-07
S288C	2,4-Dichlorophenoxyacetic acid (48H)	WT		05_04_06	-0.0716062540646	1.0
S288C	2,4-Dichlorophenoxyacetic acid (48H)	WT		05_04_10	0.217934900177	1.0
S288C	2,4-Dichlorophenoxyacetic acid (48H)	WT		05_04_14	0.33344073419500003	1.0
S288C	2,4-Dichlorophenoxyacetic acid (48H)	WT		05_04_18	0.09349071361680002	1.0
S288C	2,4-Dichlorophenoxyacetic acid (48H)	WT		05_04_21	-0.44885617391500005	1.0
S288C	2,4-Dichlorophenoxyacetic acid (48H)	WT		05_04_22	0.38174333822800005	1.0
S288C	2,4-Dichlorophenoxyacetic acid (48H)	WT		05_04_25	-0.674172179408	0.969940893736
S288C	2,4-Dichlorophenoxyacetic acid (48H)	WT		05_04_26	0.523388737936	1.0
S288C	2,4-Dichlorophenoxyacetic acid (48H)	WT		05_04_29	-0.396849868961	1.0
S288C	2,4-Dichlorophenoxyacetic acid (48H)	WT		05_04_30	0.5430790813449999	0.999191853469
S288C	2,4-Dichlorophenoxyacetic acid (48H)	WT		05_04_33	-0.246422252317	1.0
S288C	2,4-Dichlorophenoxyacetic acid (48H)	WT		05_04_34	-0.7370036124339999	0.9491875801540001
S288C	2,4-Dichlorophenoxyacetic acid (48H)	WT		05_04_37	0.00048730744299600005	1.0
S288C	2,4-Dichlorophenoxyacetic acid (48H)	WT		05_04_38	-3.88872489984	0.00012936047788
S288C	2,4-Dichlorophenoxyacetic acid (48H)	WT		05_04_41	-0.151527961781	1.0
S288C	2,4-Dichlorophenoxyacetic acid (48H)	WT		05_04_42	-0.0721650551797	1.0
S288C	2,4-Dichlorophenoxyacetic acid (48H)	WT		05_04_44	-2.36915730523	0.0894754987152
S288C	2,4-Dichlorophenoxyacetic acid (48H)	WT		05_04_45	0.376225177217	1.0
S288C	2,4-Dichlorophenoxyacetic acid (48H)	WT		05_04_46	-0.520022782984	1.0
S288C	2,4-Dichlorophenoxyacetic acid (48H)	WT		05_08_01	0.726014952859	0.953326167398
S288C	2,4-Dichlorophenoxyacetic acid (48H)	WT		05_08_02	-0.43756839139	1.0
S288C	2,4-Dichlorophenoxyacetic acid (48H)	WT		05_08_05	-0.09670628532749999	1.0
S288C	2,4-Dichlorophenoxyacetic acid (48H)	WT		05_08_06	0.34504818382799995	1.0
S288C	2,4-Dichlorophenoxyacetic acid (48H)	WT		05_08_09	0.325734209405	1.0
S288C	2,4-Dichlorophenoxyacetic acid (48H)	WT		05_08_10	0.576187225647	0.992237606049
S288C	2,4-Dichlorophenoxyacetic acid (48H)	WT		05_08_13	0.42206987810999996	1.0
S288C	2,4-Dichlorophenoxyacetic acid (48H)	WT		05_08_14	-0.338594852715	1.0
S288C	2,4-Dichlorophenoxyacetic acid (48H)	WT		05_08_17	-0.0306518846943	1.0
S288C	2,4-Dichlorophenoxyacetic acid (48H)	WT		05_08_18	-0.8553576886059999	0.905033536452
S288C	2,4-Dichlorophenoxyacetic acid (48H)	WT		05_08_21	0.265780602122	1.0
S288C	2,4-Dichlorophenoxyacetic acid (48H)	WT		05_08_22	1.1159250050299998	0.758437627688
S288C	2,4-Dichlorophenoxyacetic acid (48H)	WT		05_08_25	-0.169779392319	1.0
S288C	2,4-Dichlorophenoxyacetic acid (48H)	WT		05_08_26	0.33869264291	1.0
S288C	2,4-Dichlorophenoxyacetic acid (48H)	WT		05_08_28	-0.425956832925	1.0
S288C	2,4-Dichlorophenoxyacetic acid (48H)	WT		05_08_29	0.323325612246	1.0
S288C	2,4-Dichlorophenoxyacetic acid (48H)	WT		05_08_30	-2.5339337840400002	0.053656274847900004
S288C	2,4-Dichlorophenoxyacetic acid (48H)	WT		05_08_33	-0.0548660518365	1.0
S288C	2,4-Dichlorophenoxyacetic acid (48H)	WT		05_08_34	0.0854998576713	1.0
S288C	2,4-Dichlorophenoxyacetic acid (48H)	WT		05_08_37	0.365810932318	1.0
S288C	2,4-Dichlorophenoxyacetic acid (48H)	WT		05_08_38	-0.525075002478	1.0
S288C	2,4-Dichlorophenoxyacetic acid (48H)	WT		05_08_41	0.017356526987400003	1.0
S288C	2,4-Dichlorophenoxyacetic acid (48H)	WT		05_08_42	0.847933851439	0.9077326452169999
S288C	2,4-Dichlorophenoxyacetic acid (48H)	WT		05_08_45	-0.035267746258099995	1.0
S288C	2,4-Dichlorophenoxyacetic acid (48H)	WT		05_08_46	0.7559075254500001	0.941735408553
S288C	2,4-Dichlorophenoxyacetic acid (48H)	WT		05_10_28	-0.0952008093822	1.0
S288C	2,4-Dichlorophenoxyacetic acid (48H)	WT		05_12_01	0.6725442602770001	0.9706032542409999
S288C	2,4-Dichlorophenoxyacetic acid (48H)	WT		05_12_02	0.762760235007	0.940739981883
S288C	2,4-Dichlorophenoxyacetic acid (48H)	WT		05_12_05	0.43639901788	1.0
S288C	2,4-Dichlorophenoxyacetic acid (48H)	WT		05_12_06	3.12625392658	0.0060893143479
S288C	2,4-Dichlorophenoxyacetic acid (48H)	WT		05_12_08	0.41919616119900005	1.0
S288C	2,4-Dichlorophenoxyacetic acid (48H)	WT		05_12_09	0.724093663143	0.9540580361750001
S288C	2,4-Dichlorophenoxyacetic acid (48H)	WT		05_12_10	0.267534251504	1.0
S288C	2,4-Dichlorophenoxyacetic acid (48H)	WT		05_12_11	0.0624410940111	1.0
S288C	2,4-Dichlorophenoxyacetic acid (48H)	WT		05_12_13	0.125339911877	1.0
S288C	2,4-Dichlorophenoxyacetic acid (48H)	WT		05_12_14	0.117432876099	1.0
S288C	2,4-Dichlorophenoxyacetic acid (48H)	WT		05_12_15	0.461943624736	1.0
S288C	2,4-Dichlorophenoxyacetic acid (48H)	WT		05_12_16	0.566233169902	0.994537076591
S288C	2,4-Dichlorophenoxyacetic acid (48H)	WT		05_12_17	-0.110454436291	1.0
S288C	2,4-Dichlorophenoxyacetic acid (48H)	WT		05_12_18	0.591501663265	0.989702445042
S288C	2,4-Dichlorophenoxyacetic acid (48H)	WT		05_12_20	0.0329980276113	1.0
S288C	2,4-Dichlorophenoxyacetic acid (48H)	WT		05_12_21	-0.11174789651900001	1.0
S288C	2,4-Dichlorophenoxyacetic acid (48H)	WT		05_12_22	-0.289335712655	1.0
S288C	2,4-Dichlorophenoxyacetic acid (48H)	WT		05_12_25	-0.28831672238600003	1.0
S288C	2,4-Dichlorophenoxyacetic acid (48H)	WT		05_12_26	0.153270106434	1.0
S288C	2,4-Dichlorophenoxyacetic acid (48H)	WT		05_12_28	0.0406330587291	1.0
S288C	2,4-Dichlorophenoxyacetic acid (48H)	WT		05_12_29	-0.273725439152	1.0
S288C	2,4-Dichlorophenoxyacetic acid (48H)	WT		05_12_30	-0.232240208723	1.0
S288C	2,4-Dichlorophenoxyacetic acid (48H)	WT		05_12_33	0.0911560754287	1.0
S288C	2,4-Dichlorophenoxyacetic acid (48H)	WT		05_12_34	1.05743742891	0.797899281032
S288C	2,4-Dichlorophenoxyacetic acid (48H)	WT		05_12_37	0.229253909822	1.0
S288C	2,4-Dichlorophenoxyacetic acid (48H)	WT		05_12_38	-0.622045074802	0.983022465695
S288C	2,4-Dichlorophenoxyacetic acid (48H)	WT		05_12_40	0.306898502995	1.0
S288C	2,4-Dichlorophenoxyacetic acid (48H)	WT		05_12_41	-0.39735854232900003	1.0
S288C	2,4-Dichlorophenoxyacetic acid (48H)	WT		05_12_42	0.773439088669	0.935183913043
S288C	2,4-Dichlorophenoxyacetic acid (48H)	WT		05_12_45	-0.0049536075318400005	1.0
S288C	2,4-Dichlorophenoxyacetic acid (48H)	WT		05_12_46	0.343551747312	1.0
S288C	2,4-Dichlorophenoxyacetic acid (48H)	WT		05_14_28	-0.477159450393	1.0
S288C	2,4-Dichlorophenoxyacetic acid (48H)	WT		05_14_40	-0.142676716472	1.0
S288C	2,4-Dichlorophenoxyacetic acid (48H)	WT		05_14_44	-1.13873641702	0.747583356286
S288C	2,4-Dichlorophenoxyacetic acid (48H)	WT		05_15_05	1.08140095732	0.7823763904530001
S288C	2,4-Dichlorophenoxyacetic acid (48H)	WT		05_16_01	0.09466994832280001	1.0
S288C	2,4-Dichlorophenoxyacetic acid (48H)	WT		05_16_02	-1.8452483891999998	0.30621148938299997
S288C	2,4-Dichlorophenoxyacetic acid (48H)	WT		05_16_05	0.30632162302	1.0
S288C	2,4-Dichlorophenoxyacetic acid (48H)	WT		05_16_06	1.00255822881	0.829672952687
S288C	2,4-Dichlorophenoxyacetic acid (48H)	WT		05_16_09	0.286683872657	1.0
S288C	2,4-Dichlorophenoxyacetic acid (48H)	WT		05_16_10	0.6182830284709999	0.983189601853
S288C	2,4-Dichlorophenoxyacetic acid (48H)	WT		05_16_13	2.07427056091	0.191190977811
S288C	2,4-Dichlorophenoxyacetic acid (48H)	WT		05_16_14	0.47073570286899996	1.0
S288C	2,4-Dichlorophenoxyacetic acid (48H)	WT		05_16_17	-0.469885996467	1.0
S288C	2,4-Dichlorophenoxyacetic acid (48H)	WT		05_16_18	0.220973792123	1.0
S288C	2,4-Dichlorophenoxyacetic acid (48H)	WT		05_16_21	-0.0386172658831	1.0
S288C	2,4-Dichlorophenoxyacetic acid (48H)	WT		05_16_22	0.210079635678	1.0
S288C	2,4-Dichlorophenoxyacetic acid (48H)	WT		05_16_25	-0.30698561022799997	1.0
S288C	2,4-Dichlorophenoxyacetic acid (48H)	WT		05_16_26	1.94164651215	0.25135926363899996
S288C	2,4-Dichlorophenoxyacetic acid (48H)	WT		05_16_29	-0.330340209772	1.0
S288C	2,4-Dichlorophenoxyacetic acid (48H)	WT		05_16_30	0.159512243596	1.0
S288C	2,4-Dichlorophenoxyacetic acid (48H)	WT		05_16_33	-0.133551822969	1.0
S288C	2,4-Dichlorophenoxyacetic acid (48H)	WT		05_16_34	1.74319980086	0.360811571148
S288C	2,4-Dichlorophenoxyacetic acid (48H)	WT		05_16_37	-0.0772246705701	1.0
S288C	2,4-Dichlorophenoxyacetic acid (48H)	WT		05_16_38	-0.197838604193	1.0
S288C	2,4-Dichlorophenoxyacetic acid (48H)	WT		05_16_41	-0.199599649472	1.0
S288C	2,4-Dichlorophenoxyacetic acid (48H)	WT		05_16_42	0.0106369435786	1.0
S288C	2,4-Dichlorophenoxyacetic acid (48H)	WT		05_16_45	0.4926990519899999	1.0
S288C	2,4-Dichlorophenoxyacetic acid (48H)	WT		05_16_46	2.41417613095	0.07836414720530001
S288C	2,4-Dichlorophenoxyacetic acid (48H)	WT		05_18_01	0.21605387701099998	1.0
S288C	2,4-Dichlorophenoxyacetic acid (48H)	WT		05_18_02	0.14131011903899998	1.0
S288C	2,4-Dichlorophenoxyacetic acid (48H)	WT		05_18_06	-0.0951186327476	1.0
S288C	2,4-Dichlorophenoxyacetic acid (48H)	WT		05_18_07	-0.119125714771	1.0
S288C	2,4-Dichlorophenoxyacetic acid (48H)	WT		05_18_10	-0.299016120207	1.0
S288C	2,4-Dichlorophenoxyacetic acid (48H)	WT		05_18_12	-0.16166609318800002	1.0
S288C	2,4-Dichlorophenoxyacetic acid (48H)	WT		05_18_14	-0.389250173796	1.0
S288C	2,4-Dichlorophenoxyacetic acid (48H)	WT		05_18_18	-0.0520506803362	1.0
S288C	2,4-Dichlorophenoxyacetic acid (48H)	WT		05_18_22	-0.06783434653789999	1.0
S288C	2,4-Dichlorophenoxyacetic acid (48H)	WT		05_18_26	-0.454066994313	1.0
S288C	2,4-Dichlorophenoxyacetic acid (48H)	WT		05_18_30	0.0639235604988	1.0
S288C	2,4-Dichlorophenoxyacetic acid (48H)	WT		05_18_34	0.023069446622599996	1.0
S288C	2,4-Dichlorophenoxyacetic acid (48H)	WT		05_18_38	-0.13603109203400002	1.0
S288C	2,4-Dichlorophenoxyacetic acid (48H)	WT		05_18_40	-0.310852020884	1.0
S288C	2,4-Dichlorophenoxyacetic acid (48H)	WT		05_18_42	-0.57608532662	0.992237606049
S288C	2,4-Dichlorophenoxyacetic acid (48H)	WT		05_18_44	-0.137912936966	1.0
S288C	2,4-Dichlorophenoxyacetic acid (48H)	WT		05_18_46	-0.42862099941799997	1.0
S288C	2,4-Dichlorophenoxyacetic acid (48H)	WT		05_20_01	0.5417979476120001	0.999191853469
S288C	2,4-Dichlorophenoxyacetic acid (48H)	WT		05_20_02	-0.284436341702	1.0
S288C	2,4-Dichlorophenoxyacetic acid (48H)	WT		05_20_05	0.0311285091748	1.0
S288C	2,4-Dichlorophenoxyacetic acid (48H)	WT		05_20_06	-0.412055011655	1.0
S288C	2,4-Dichlorophenoxyacetic acid (48H)	WT		05_20_09	-0.32330999868500004	1.0
S288C	2,4-Dichlorophenoxyacetic acid (48H)	WT		05_20_10	-0.1490906028	1.0
S288C	2,4-Dichlorophenoxyacetic acid (48H)	WT		05_20_11	0.013159766259899999	1.0
S288C	2,4-Dichlorophenoxyacetic acid (48H)	WT		05_20_13	-0.146906347853	1.0
S288C	2,4-Dichlorophenoxyacetic acid (48H)	WT		05_20_14	0.946562248249	0.856127085546
S288C	2,4-Dichlorophenoxyacetic acid (48H)	WT		05_20_17	0.35170038239600004	1.0
S288C	2,4-Dichlorophenoxyacetic acid (48H)	WT		05_20_18	-0.785608626482	0.930123517028
S288C	2,4-Dichlorophenoxyacetic acid (48H)	WT		05_20_21	-0.08873022117620001	1.0
S288C	2,4-Dichlorophenoxyacetic acid (48H)	WT		05_20_22	0.41877706036300005	1.0
S288C	2,4-Dichlorophenoxyacetic acid (48H)	WT		05_20_24	-0.141058658537	1.0
S288C	2,4-Dichlorophenoxyacetic acid (48H)	WT		05_20_25	-0.308667765937	1.0
S288C	2,4-Dichlorophenoxyacetic acid (48H)	WT		05_20_26	-0.15428745317	1.0
S288C	2,4-Dichlorophenoxyacetic acid (48H)	WT		05_20_29	-0.283349966593	1.0
S288C	2,4-Dichlorophenoxyacetic acid (48H)	WT		05_20_30	0.409487813591	1.0
S288C	2,4-Dichlorophenoxyacetic acid (48H)	WT		05_20_33	-0.153002210606	1.0
S288C	2,4-Dichlorophenoxyacetic acid (48H)	WT		05_20_34	1.74623540574	0.359369076578
S288C	2,4-Dichlorophenoxyacetic acid (48H)	WT		05_20_37	0.309783724635	1.0
S288C	2,4-Dichlorophenoxyacetic acid (48H)	WT		05_20_38	0.517409566005	1.0
S288C	2,4-Dichlorophenoxyacetic acid (48H)	WT		05_20_41	-0.221803776132	1.0
S288C	2,4-Dichlorophenoxyacetic acid (48H)	WT		05_20_42	-0.123383286208	1.0
S288C	2,4-Dichlorophenoxyacetic acid (48H)	WT		05_20_45	-0.170515694965	1.0
S288C	2,4-Dichlorophenoxyacetic acid (48H)	WT		05_20_46	0.186805569236	1.0
S288C	2,4-Dichlorophenoxyacetic acid (48H)	WT		05_20_48	0.182386109828	1.0
S288C	2,4-Dichlorophenoxyacetic acid (48H)	WT		05_22_02	0.175240029686	1.0
S288C	2,4-Dichlorophenoxyacetic acid (48H)	WT		05_22_06	-0.335752362925	1.0
S288C	2,4-Dichlorophenoxyacetic acid (48H)	WT		05_22_10	-0.34841085171400005	1.0
S288C	2,4-Dichlorophenoxyacetic acid (48H)	WT		05_22_14	-0.7744169906199999	0.935183913043
S288C	2,4-Dichlorophenoxyacetic acid (48H)	WT		05_22_18	-0.547242149653	0.998245891773
S288C	2,4-Dichlorophenoxyacetic acid (48H)	WT		05_22_22	0.09037621916660002	1.0
S288C	2,4-Dichlorophenoxyacetic acid (48H)	WT		05_22_26	-0.39107531685	1.0
S288C	2,4-Dichlorophenoxyacetic acid (48H)	WT		05_22_30	-0.481236233234	1.0
S288C	2,4-Dichlorophenoxyacetic acid (48H)	WT		05_22_34	0.47963871945799996	1.0
S288C	2,4-Dichlorophenoxyacetic acid (48H)	WT		05_22_38	0.457117390988	1.0
S288C	2,4-Dichlorophenoxyacetic acid (48H)	WT		05_22_42	-0.488024023249	1.0
S288C	2,4-Dichlorophenoxyacetic acid (48H)	WT		05_22_46	-0.15551599385700002	1.0
S288C	2,4-Dichlorophenoxyacetic acid (48H)	WT		05_22_48	0.43841727602499997	1.0
S288C	2,4-Dichlorophenoxyacetic acid (48H)	WT		05_24_01	0.134454122417	1.0
S288C	2,4-Dichlorophenoxyacetic acid (48H)	WT		05_24_02	2.1875477646	0.146201431988
S288C	2,4-Dichlorophenoxyacetic acid (48H)	WT		05_24_05	0.114122801258	1.0
S288C	2,4-Dichlorophenoxyacetic acid (48H)	WT		05_24_06	-0.152936469298	1.0
S288C	2,4-Dichlorophenoxyacetic acid (48H)	WT		05_24_08	-0.164014701404	1.0
S288C	2,4-Dichlorophenoxyacetic acid (48H)	WT		05_24_09	0.104116974233	1.0
S288C	2,4-Dichlorophenoxyacetic acid (48H)	WT		05_24_10	0.026928461382	1.0
S288C	2,4-Dichlorophenoxyacetic acid (48H)	WT		05_24_13	0.551458632772	0.997441625678
S288C	2,4-Dichlorophenoxyacetic acid (48H)	WT		05_24_14	-0.28136950969999996	1.0
S288C	2,4-Dichlorophenoxyacetic acid (48H)	WT		05_24_17	-0.444308518957	1.0
S288C	2,4-Dichlorophenoxyacetic acid (48H)	WT		05_24_18	1.36213277633	0.597692789052
S288C	2,4-Dichlorophenoxyacetic acid (48H)	WT		05_24_21	0.0724288421767	1.0
S288C	2,4-Dichlorophenoxyacetic acid (48H)	WT		05_24_22	-0.19693219591400002	1.0
S288C	2,4-Dichlorophenoxyacetic acid (48H)	WT		05_24_25	-0.574138562147	0.9930672306299999
S288C	2,4-Dichlorophenoxyacetic acid (48H)	WT		05_24_26	0.039572158376800004	1.0
S288C	2,4-Dichlorophenoxyacetic acid (48H)	WT		05_24_29	1.3451756277899998	0.6090082928180001
S288C	2,4-Dichlorophenoxyacetic acid (48H)	WT		05_24_30	0.339787235682	1.0
S288C	2,4-Dichlorophenoxyacetic acid (48H)	WT		05_24_33	0.07977461154080001	1.0
S288C	2,4-Dichlorophenoxyacetic acid (48H)	WT		05_24_34	0.7697436054119999	0.937822058064
S288C	2,4-Dichlorophenoxyacetic acid (48H)	WT		05_24_37	0.153411450246	1.0
S288C	2,4-Dichlorophenoxyacetic acid (48H)	WT		05_24_38	0.217127925625	1.0
S288C	2,4-Dichlorophenoxyacetic acid (48H)	WT		05_24_41	0.120701040855	1.0
S288C	2,4-Dichlorophenoxyacetic acid (48H)	WT		05_24_42	0.584220813442	0.991058389302
S288C	2,4-Dichlorophenoxyacetic acid (48H)	WT		05_24_44	-0.129359171074	1.0
S288C	2,4-Dichlorophenoxyacetic acid (48H)	WT		05_24_45	-0.20093501978300002	1.0
S288C	2,4-Dichlorophenoxyacetic acid (48H)	WT		05_24_46	-0.200278428473	1.0
S288C	2,4-Dichlorophenoxyacetic acid (48H)	WT		05_26_02	0.272199419048	1.0
S288C	2,4-Dichlorophenoxyacetic acid (48H)	WT		05_26_06	-0.0802824631425	1.0
S288C	2,4-Dichlorophenoxyacetic acid (48H)	WT		05_26_10	-0.156236682942	1.0
S288C	2,4-Dichlorophenoxyacetic acid (48H)	WT		05_26_14	-0.173939995327	1.0
S288C	2,4-Dichlorophenoxyacetic acid (48H)	WT		05_26_18	0.0379261603864	1.0
S288C	2,4-Dichlorophenoxyacetic acid (48H)	WT		05_26_22	-0.0692650417458	1.0
S288C	2,4-Dichlorophenoxyacetic acid (48H)	WT		05_26_26	-0.15460465498	1.0
S288C	2,4-Dichlorophenoxyacetic acid (48H)	WT		05_26_30	-0.47952285040299997	1.0
S288C	2,4-Dichlorophenoxyacetic acid (48H)	WT		05_26_34	-0.316762164442	1.0
S288C	2,4-Dichlorophenoxyacetic acid (48H)	WT		05_26_38	-0.48043172398100004	1.0
S288C	2,4-Dichlorophenoxyacetic acid (48H)	WT		05_26_42	0.262827995642	1.0
S288C	2,4-Dichlorophenoxyacetic acid (48H)	WT		05_26_46	-0.178223863288	1.0
S288C	2,4-Dichlorophenoxyacetic acid (48H)	WT		05_28_01	0.380214031059	1.0
S288C	2,4-Dichlorophenoxyacetic acid (48H)	WT		05_28_02	-0.303468450268	1.0
S288C	2,4-Dichlorophenoxyacetic acid (48H)	WT		05_28_05	-0.0997369596104	1.0
S288C	2,4-Dichlorophenoxyacetic acid (48H)	WT		05_28_06	-0.524721642949	1.0
S288C	2,4-Dichlorophenoxyacetic acid (48H)	WT		05_28_09	0.127014671689	1.0
S288C	2,4-Dichlorophenoxyacetic acid (48H)	WT		05_28_10	0.239226866194	1.0
S288C	2,4-Dichlorophenoxyacetic acid (48H)	WT		05_28_13	0.466939964118	1.0
S288C	2,4-Dichlorophenoxyacetic acid (48H)	WT		05_28_14	1.3394207980700001	0.6123855139450001
S288C	2,4-Dichlorophenoxyacetic acid (48H)	WT		05_28_17	0.29539541768800004	1.0
S288C	2,4-Dichlorophenoxyacetic acid (48H)	WT		05_28_18	-0.591789281486	0.989702445042
S288C	2,4-Dichlorophenoxyacetic acid (48H)	WT		05_28_21	0.38024525818000005	1.0
S288C	2,4-Dichlorophenoxyacetic acid (48H)	WT		05_28_22	0.826156221512	0.91280988793
S288C	2,4-Dichlorophenoxyacetic acid (48H)	WT		05_28_25	-0.256305636156	1.0
S288C	2,4-Dichlorophenoxyacetic acid (48H)	WT		05_28_26	-0.18829707515299998	1.0
S288C	2,4-Dichlorophenoxyacetic acid (48H)	WT		05_28_29	0.130295984708	1.0
S288C	2,4-Dichlorophenoxyacetic acid (48H)	WT		05_28_30	0.110719866821	1.0
S288C	2,4-Dichlorophenoxyacetic acid (48H)	WT		05_28_33	0.04274171117219999	1.0
S288C	2,4-Dichlorophenoxyacetic acid (48H)	WT		05_28_34	-0.353865736717	1.0
S288C	2,4-Dichlorophenoxyacetic acid (48H)	WT		05_28_37	0.155660624734	1.0
S288C	2,4-Dichlorophenoxyacetic acid (48H)	WT		05_28_38	0.0384997532957	1.0
S288C	2,4-Dichlorophenoxyacetic acid (48H)	WT		05_28_41	0.298384181887	1.0
S288C	2,4-Dichlorophenoxyacetic acid (48H)	WT		05_28_42	-0.020856429853700002	1.0
S288C	2,4-Dichlorophenoxyacetic acid (48H)	WT		05_28_45	0.191017121757	1.0
S288C	2,4-Dichlorophenoxyacetic acid (48H)	WT		05_28_46	-0.135901252952	1.0
S288C	2,4-Dichlorophenoxyacetic acid (48H)	WT		05_30_10	-0.0026460876331300003	1.0
S288C	2,4-Dichlorophenoxyacetic acid (48H)	WT		05_30_14	0.6787592791500001	0.969085350826
S288C	2,4-Dichlorophenoxyacetic acid (48H)	WT		05_30_18	0.104095608308	1.0
S288C	2,4-Dichlorophenoxyacetic acid (48H)	WT		05_30_22	-0.0581613348828	1.0
S288C	2,4-Dichlorophenoxyacetic acid (48H)	WT		05_30_26	-0.289214091236	1.0
S288C	2,4-Dichlorophenoxyacetic acid (48H)	WT		05_30_30	0.2817113645	1.0
S288C	2,4-Dichlorophenoxyacetic acid (48H)	WT		05_30_34	0.17801349110300002	1.0
S288C	2,4-Dichlorophenoxyacetic acid (48H)	WT		05_30_38	0.0433317394084	1.0
S288C	2,4-Dichlorophenoxyacetic acid (48H)	WT		05_30_42	-0.8059917189210001	0.921646726268
S288C	2,4-Dichlorophenoxyacetic acid (48H)	WT		05_30_44	0.0323414363011	1.0
S288C	2,4-Dichlorophenoxyacetic acid (48H)	WT		05_32_01	0.49387664316299995	1.0
S288C	2,4-Dichlorophenoxyacetic acid (48H)	WT		05_32_10	0.949249424199	0.854179814187
S288C	2,4-Dichlorophenoxyacetic acid (48H)	WT		05_32_14	1.24450103278	0.6805076545300001
S288C	2,4-Dichlorophenoxyacetic acid (48H)	WT		05_32_18	0.7148718012109999	0.9560305251000001
S288C	2,4-Dichlorophenoxyacetic acid (48H)	WT		05_32_21	0.553480999749	0.997128050301
S288C	2,4-Dichlorophenoxyacetic acid (48H)	WT		05_32_22	0.75423440917	0.942396863038
S288C	2,4-Dichlorophenoxyacetic acid (48H)	WT		05_32_25	0.686402527931	0.968185741109
S288C	2,4-Dichlorophenoxyacetic acid (48H)	WT		05_32_26	0.8397769986910001	0.910081288389
S288C	2,4-Dichlorophenoxyacetic acid (48H)	WT		05_32_29	0.34378759425300004	1.0
S288C	2,4-Dichlorophenoxyacetic acid (48H)	WT		05_32_30	0.741280906263	0.9471922213420001
S288C	2,4-Dichlorophenoxyacetic acid (48H)	WT		05_32_33	0.44408171144599995	1.0
S288C	2,4-Dichlorophenoxyacetic acid (48H)	WT		05_32_34	0.78924987316	0.929328543995
S288C	2,4-Dichlorophenoxyacetic acid (48H)	WT		05_32_37	0.653014161306	0.9766825488040001
S288C	2,4-Dichlorophenoxyacetic acid (48H)	WT		05_32_38	0.619871502818	0.983189601853
S288C	2,4-Dichlorophenoxyacetic acid (48H)	WT		05_32_41	0.283734553243	1.0
S288C	2,4-Dichlorophenoxyacetic acid (48H)	WT		05_32_42	0.615861283051	0.983694936527
S288C	2,4-Dichlorophenoxyacetic acid (48H)	WT		05_32_45	0.798839064648	0.9248462984579999
S288C	2,4-Dichlorophenoxyacetic acid (48H)	WT		05_32_46	0.510020243024	1.0
S288C	2,4-Dichlorophenoxyacetic acid (48H)	YAL002W	VPS8	01_17_09	-6.027976634530001	1.60520807973e-11
S288C	2,4-Dichlorophenoxyacetic acid (48H)	YAL004W		01_17_01	0.08621315085930001	1.0
S288C	2,4-Dichlorophenoxyacetic acid (48H)	YAL005C	SSA1	01_17_05	-0.875836927707	0.8980994781559999
S288C	2,4-Dichlorophenoxyacetic acid (48H)	YAL007C	ERP2	01_13_45	0.11897450976299999	1.0
S288C	2,4-Dichlorophenoxyacetic acid (48H)	YAL008W	FUN14	01_13_41	1.2469145605299998	0.6792059912
S288C	2,4-Dichlorophenoxyacetic acid (48H)	YAL009W	SPO7	01_13_37	0.140271406378	1.0
S288C	2,4-Dichlorophenoxyacetic acid (48H)	YAL010C	MDM10	01_13_33	0.531669677402	1.0
S288C	2,4-Dichlorophenoxyacetic acid (48H)	YAL011W	SWC3	01_13_29	-0.894403094755	0.8868216521100001
S288C	2,4-Dichlorophenoxyacetic acid (48H)	YAL012W	CYS3	03_17_46	1.48698866783	0.522239069441
S288C	2,4-Dichlorophenoxyacetic acid (48H)	YAL013W	DEP1	01_13_25	-1.9796507403299999	0.23231051411400003
S288C	2,4-Dichlorophenoxyacetic acid (48H)	YAL014C	SYN8	01_13_21	-0.7977691248659999	0.925261437235
S288C	2,4-Dichlorophenoxyacetic acid (48H)	YAL015C	NTG1	01_13_17	-0.000131482615311	1.0
S288C	2,4-Dichlorophenoxyacetic acid (48H)	YAL016C-B		04_02_04	1.5976296450799998	0.45327301822599997
S288C	2,4-Dichlorophenoxyacetic acid (48H)	YAL016C-B		05_02_04	1.29350624704	0.64721990071
S288C	2,4-Dichlorophenoxyacetic acid (48H)	YAL016W	TPD3	04_20_15	-4.7562217209	5.31508609848e-07
S288C	2,4-Dichlorophenoxyacetic acid (48H)	YAL017W	PSK1	01_13_13	-1.07254149434	0.789376819844
S288C	2,4-Dichlorophenoxyacetic acid (48H)	YAL018C	LDS1	01_13_09	2.7307328537999997	0.028289600724299997
S288C	2,4-Dichlorophenoxyacetic acid (48H)	YAL019W	FUN30	01_13_05	-0.492948047193	1.0
S288C	2,4-Dichlorophenoxyacetic acid (48H)	YAL020C	ATS1	01_13_01	0.848864090942	0.907573527307
S288C	2,4-Dichlorophenoxyacetic acid (48H)	YAL021C	CCR4	01_09_45	-0.378723346908	1.0
S288C	2,4-Dichlorophenoxyacetic acid (48H)	YAL022C	FUN26	01_09_41	-0.67088182696	0.970990151169
S288C	2,4-Dichlorophenoxyacetic acid (48H)	YAL023C	PMT2	01_09_37	0.0393239849404	1.0
S288C	2,4-Dichlorophenoxyacetic acid (48H)	YAL024C	LTE1	04_18_47	0.303230959794	1.0
S288C	2,4-Dichlorophenoxyacetic acid (48H)	YAL024C	LTE1	05_18_47	0.547755753619	0.998226753469
S288C	2,4-Dichlorophenoxyacetic acid (48H)	YAL026C	DRS2	01_09_33	-0.430027863402	1.0
S288C	2,4-Dichlorophenoxyacetic acid (48H)	YAL027W	SAW1	01_09_29	-1.0538068651899999	0.8009336376999999
S288C	2,4-Dichlorophenoxyacetic acid (48H)	YAL028W	FRT2	01_09_25	0.790471839716	0.929328543995
S288C	2,4-Dichlorophenoxyacetic acid (48H)	YAL029C	MYO4	01_09_21	2.49364258011	0.0612263006541
S288C	2,4-Dichlorophenoxyacetic acid (48H)	YAL030W	SNC1	01_09_17	-0.25391347432399997	1.0
S288C	2,4-Dichlorophenoxyacetic acid (48H)	YAL031C	GIP4	01_09_13	0.347606342462	1.0
S288C	2,4-Dichlorophenoxyacetic acid (48H)	YAL034C	FUN19	01_09_09	-0.21957350226999997	1.0
S288C	2,4-Dichlorophenoxyacetic acid (48H)	YAL035W	FUN12	01_09_05	-1.60297441339	0.448949344864
S288C	2,4-Dichlorophenoxyacetic acid (48H)	YAL036C	RBG1	01_09_01	0.319819135248	1.0
S288C	2,4-Dichlorophenoxyacetic acid (48H)	YAL037C-A		04_02_08	0.224181967937	1.0
S288C	2,4-Dichlorophenoxyacetic acid (48H)	YAL037C-A		05_02_08	0.118870145437	1.0
S288C	2,4-Dichlorophenoxyacetic acid (48H)	YAL037W		01_05_45	0.506525270756	1.0
S288C	2,4-Dichlorophenoxyacetic acid (48H)	YAL039C	CYC3	01_05_41	0.6578683351100001	0.9748516345370001
S288C	2,4-Dichlorophenoxyacetic acid (48H)	YAL040C	CLN3	01_05_37	-0.6158908666390001	0.983694936527
S288C	2,4-Dichlorophenoxyacetic acid (48H)	YAL042W	ERV46	01_05_29	-0.859913561226	0.903137975979
S288C	2,4-Dichlorophenoxyacetic acid (48H)	YAL043C-A		01_05_33	1.63184799572	0.430737587002
S288C	2,4-Dichlorophenoxyacetic acid (48H)	YAL044C	GCV3	01_05_25	0.120083072563	1.0
S288C	2,4-Dichlorophenoxyacetic acid (48H)	YAL045C		01_05_21	1.12639348651	0.753040225684
S288C	2,4-Dichlorophenoxyacetic acid (48H)	YAL046C	BOL3	01_05_17	1.70232678635	0.385451016026
S288C	2,4-Dichlorophenoxyacetic acid (48H)	YAL047C	SPC72	03_21_02	1.66220815336	0.413164324951
S288C	2,4-Dichlorophenoxyacetic acid (48H)	YAL048C	GEM1	01_05_13	-0.106152489471	1.0
S288C	2,4-Dichlorophenoxyacetic acid (48H)	YAL049C	AIM2	04_01_01	0.510388394347	1.0
S288C	2,4-Dichlorophenoxyacetic acid (48H)	YAL049C	AIM2	05_01_01	0.447205245326	1.0
S288C	2,4-Dichlorophenoxyacetic acid (48H)	YAL051W	OAF1	01_05_05	0.22738356961999998	1.0
S288C	2,4-Dichlorophenoxyacetic acid (48H)	YAL053W	FLC2	01_05_01	-0.11277921328299999	1.0
S288C	2,4-Dichlorophenoxyacetic acid (48H)	YAL054C	ACS1	03_21_06	-0.058677404147800004	1.0
S288C	2,4-Dichlorophenoxyacetic acid (48H)	YAL055W	PEX22	01_01_45	1.005659575	0.827407359173
S288C	2,4-Dichlorophenoxyacetic acid (48H)	YAL056W	GPB2	01_01_41	0.424005959621	1.0
S288C	2,4-Dichlorophenoxyacetic acid (48H)	YAL058C-A		03_21_10	-0.9891806944689999	0.834157937452
S288C	2,4-Dichlorophenoxyacetic acid (48H)	YAL058W	CNE1	01_01_37	0.039794035290199994	1.0
S288C	2,4-Dichlorophenoxyacetic acid (48H)	YAL059W	ECM1	01_01_33	0.275252281022	1.0
S288C	2,4-Dichlorophenoxyacetic acid (48H)	YAL060W	BDH1	01_01_29	0.314484228132	1.0
S288C	2,4-Dichlorophenoxyacetic acid (48H)	YAL061W	BDH2	01_01_25	-0.19559353853599998	1.0
S288C	2,4-Dichlorophenoxyacetic acid (48H)	YAL062W	GDH3	01_01_21	0.265433816724	1.0
S288C	2,4-Dichlorophenoxyacetic acid (48H)	YAL064C-A	TDA8	03_07_10	-0.154307175562	1.0
S288C	2,4-Dichlorophenoxyacetic acid (48H)	YAL065C		01_01_17	0.39223565093	1.0
S288C	2,4-Dichlorophenoxyacetic acid (48H)	YAL066W		01_01_13	0.52233769878	1.0
S288C	2,4-Dichlorophenoxyacetic acid (48H)	YAL067C	SEO1	01_01_09	0.09966053534019999	1.0
S288C	2,4-Dichlorophenoxyacetic acid (48H)	YAL067W-A		04_02_12	0.560106080028	0.9958545596330001
S288C	2,4-Dichlorophenoxyacetic acid (48H)	YAL067W-A		05_02_12	0.522146227221	1.0
S288C	2,4-Dichlorophenoxyacetic acid (48H)	YAL068C	PAU8	01_01_05	0.46584208428	1.0
S288C	2,4-Dichlorophenoxyacetic acid (48H)	YAR002C-A	ERP1	03_28_19	-0.44129921060000005	1.0
S288C	2,4-Dichlorophenoxyacetic acid (48H)	YAR002W	NUP60	01_17_13	2.38002187809	0.0870342408205
S288C	2,4-Dichlorophenoxyacetic acid (48H)	YAR003W	SWD1	01_17_17	-2.56640752472	0.048154345658900005
S288C	2,4-Dichlorophenoxyacetic acid (48H)	YAR014C	BUD14	01_17_21	-4.24206388432	1.54019687336e-05
S288C	2,4-Dichlorophenoxyacetic acid (48H)	YAR015W	ADE1	01_17_25	0.796017940783	0.9262017281899999
S288C	2,4-Dichlorophenoxyacetic acid (48H)	YAR018C	KIN3	01_17_29	0.790503066837	0.929328543995
S288C	2,4-Dichlorophenoxyacetic acid (48H)	YAR020C	PAU7	01_17_33	-0.520787847452	1.0
S288C	2,4-Dichlorophenoxyacetic acid (48H)	YAR023C		01_17_37	0.629454120175	0.981963279674
S288C	2,4-Dichlorophenoxyacetic acid (48H)	YAR027W	UIP3	01_17_41	3.36283963574	0.00206268008584
S288C	2,4-Dichlorophenoxyacetic acid (48H)	YAR028W		01_17_45	2.75355083992	0.0261064978177
S288C	2,4-Dichlorophenoxyacetic acid (48H)	YAR029W		01_21_01	-0.129641858696	1.0
S288C	2,4-Dichlorophenoxyacetic acid (48H)	YAR030C		01_21_09	-0.472578103016	1.0
S288C	2,4-Dichlorophenoxyacetic acid (48H)	YAR031W	PRM9	01_21_05	0.288335623012	1.0
S288C	2,4-Dichlorophenoxyacetic acid (48H)	YAR035C-A		04_02_16	0.8349672002699999	0.9109552478749999
S288C	2,4-Dichlorophenoxyacetic acid (48H)	YAR035C-A		05_02_16	1.21163120072	0.700635988011
S288C	2,4-Dichlorophenoxyacetic acid (48H)	YAR035W	YAT1	01_21_13	0.6744408970029999	0.969940893736
S288C	2,4-Dichlorophenoxyacetic acid (48H)	YAR037W		01_21_17	1.50263920788	0.512804786901
S288C	2,4-Dichlorophenoxyacetic acid (48H)	YAR040C		01_21_21	-2.0183559352200002	0.214212173791
S288C	2,4-Dichlorophenoxyacetic acid (48H)	YAR042W	SWH1	04_04_04	0.843699289459	0.9089735846729999
S288C	2,4-Dichlorophenoxyacetic acid (48H)	YAR042W	SWH1	05_04_04	0.277736480686	1.0
S288C	2,4-Dichlorophenoxyacetic acid (48H)	YAR043C		01_21_29	-0.269313375642	1.0
S288C	2,4-Dichlorophenoxyacetic acid (48H)	YAR044W		01_21_33	1.00768769434	0.825998403599
S288C	2,4-Dichlorophenoxyacetic acid (48H)	YAR047C		01_21_37	-0.0894632367565	1.0
S288C	2,4-Dichlorophenoxyacetic acid (48H)	YAR050W	FLO1	03_21_14	-1.37163157352	0.590967823229
S288C	2,4-Dichlorophenoxyacetic acid (48H)	YBL001C	ECM15	02_30_47	0.233985640441	1.0
S288C	2,4-Dichlorophenoxyacetic acid (48H)	YBL002W	HTB2	04_10_06	0.26809633968400004	1.0
S288C	2,4-Dichlorophenoxyacetic acid (48H)	YBL002W	HTB2	05_10_06	0.381697319313	1.0
S288C	2,4-Dichlorophenoxyacetic acid (48H)	YBL003C	HTA2	02_04_05	-0.155806899143	1.0
S288C	2,4-Dichlorophenoxyacetic acid (48H)	YBL005W	PDR3	02_04_09	0.159985581011	1.0
S288C	2,4-Dichlorophenoxyacetic acid (48H)	YBL006C	LDB7	02_04_13	0.344952037165	1.0
S288C	2,4-Dichlorophenoxyacetic acid (48H)	YBL007C	SLA1	02_04_17	-3.52625609125	0.0009142424872190001
S288C	2,4-Dichlorophenoxyacetic acid (48H)	YBL008W	HIR1	02_04_21	0.412025428067	1.0
S288C	2,4-Dichlorophenoxyacetic acid (48H)	YBL008W-A		04_02_20	0.459120035572	1.0
S288C	2,4-Dichlorophenoxyacetic acid (48H)	YBL008W-A		05_02_20	1.2678942553399999	0.666960439773
S288C	2,4-Dichlorophenoxyacetic acid (48H)	YBL009W	ALK2	02_04_25	-0.0015638213558499998	1.0
S288C	2,4-Dichlorophenoxyacetic acid (48H)	YBL010C		02_04_29	0.07916075208060001	1.0
S288C	2,4-Dichlorophenoxyacetic acid (48H)	YBL011W	SCT1	02_04_33	0.137944985853	1.0
S288C	2,4-Dichlorophenoxyacetic acid (48H)	YBL012C		02_04_37	0.05208355099	1.0
S288C	2,4-Dichlorophenoxyacetic acid (48H)	YBL013W	FMT1	02_04_41	0.33883234318899996	1.0
S288C	2,4-Dichlorophenoxyacetic acid (48H)	YBL015W	ACH1	02_04_45	-0.0981394458344	1.0
S288C	2,4-Dichlorophenoxyacetic acid (48H)	YBL016W	FUS3	02_08_01	1.30099582551	0.641533053436
S288C	2,4-Dichlorophenoxyacetic acid (48H)	YBL017C	PEP1	02_08_05	-4.81268199945	3.66762893819e-07
S288C	2,4-Dichlorophenoxyacetic acid (48H)	YBL019W	APN2	02_08_09	-0.786289870783	0.9298665796879999
S288C	2,4-Dichlorophenoxyacetic acid (48H)	YBL021C	HAP3	02_08_13	0.192953203268	1.0
S288C	2,4-Dichlorophenoxyacetic acid (48H)	YBL022C	PIM1	02_08_17	-0.140174437949	1.0
S288C	2,4-Dichlorophenoxyacetic acid (48H)	YBL024W	NCL1	02_08_21	1.68009307611	0.400953473019
S288C	2,4-Dichlorophenoxyacetic acid (48H)	YBL027W	RPL19B	02_08_25	0.39287745044600003	1.0
S288C	2,4-Dichlorophenoxyacetic acid (48H)	YBL028C		02_08_29	0.295053562888	1.0
S288C	2,4-Dichlorophenoxyacetic acid (48H)	YBL029C-A		04_02_24	0.152140999475	1.0
S288C	2,4-Dichlorophenoxyacetic acid (48H)	YBL029C-A		05_02_24	0.426804074028	1.0
S288C	2,4-Dichlorophenoxyacetic acid (48H)	YBL029W		02_08_33	-0.298315153514	1.0
S288C	2,4-Dichlorophenoxyacetic acid (48H)	YBL031W	SHE1	02_08_37	0.191517577462	1.0
S288C	2,4-Dichlorophenoxyacetic acid (48H)	YBL032W	HEK2	02_08_41	0.530114073709	1.0
S288C	2,4-Dichlorophenoxyacetic acid (48H)	YBL033C	RIB1	04_12_03	2.06564119251	0.19426058061299997
S288C	2,4-Dichlorophenoxyacetic acid (48H)	YBL033C	RIB1	05_12_03	2.58831170666	0.0447771948053
S288C	2,4-Dichlorophenoxyacetic acid (48H)	YBL036C		02_08_45	-0.7207786577040001	0.9553896160359999
S288C	2,4-Dichlorophenoxyacetic acid (48H)	YBL037W	APL3	02_12_01	-0.676390126775	0.9695441851109999
S288C	2,4-Dichlorophenoxyacetic acid (48H)	YBL038W	MRPL16	02_12_05	-0.207255224748	1.0
S288C	2,4-Dichlorophenoxyacetic acid (48H)	YBL039C	URA7	02_12_13	-0.017065621701	1.0
S288C	2,4-Dichlorophenoxyacetic acid (48H)	YBL039W-A		04_02_28	0.463489367232	1.0
S288C	2,4-Dichlorophenoxyacetic acid (48H)	YBL039W-A		05_02_28	0.095811381777	1.0
S288C	2,4-Dichlorophenoxyacetic acid (48H)	YBL042C	FUI1	02_12_17	-0.6200284601899999	0.983189601853
S288C	2,4-Dichlorophenoxyacetic acid (48H)	YBL043W	ECM13	02_12_21	-0.0615174286386	1.0
S288C	2,4-Dichlorophenoxyacetic acid (48H)	YBL044W		02_12_25	-0.10038122442500001	1.0
S288C	2,4-Dichlorophenoxyacetic acid (48H)	YBL045C	COR1	02_12_29	0.0993811347827	1.0
S288C	2,4-Dichlorophenoxyacetic acid (48H)	YBL046W	PSY4	02_12_33	0.0119361561712	1.0
S288C	2,4-Dichlorophenoxyacetic acid (48H)	YBL047C	EDE1	02_12_37	-0.930041457635	0.8677637554269999
S288C	2,4-Dichlorophenoxyacetic acid (48H)	YBL048W	RRT1	02_12_41	0.15589975874	1.0
S288C	2,4-Dichlorophenoxyacetic acid (48H)	YBL049W	MOH1	02_12_45	0.46626940278000006	1.0
S288C	2,4-Dichlorophenoxyacetic acid (48H)	YBL051C	PIN4	02_16_01	0.477711677377	1.0
S288C	2,4-Dichlorophenoxyacetic acid (48H)	YBL052C	SAS3	02_16_05	0.581087418366	0.9914841689839999
S288C	2,4-Dichlorophenoxyacetic acid (48H)	YBL053W		02_16_09	0.554654482091	0.997128050301
S288C	2,4-Dichlorophenoxyacetic acid (48H)	YBL054W	TOD6	02_16_13	-0.016513394716700002	1.0
S288C	2,4-Dichlorophenoxyacetic acid (48H)	YBL055C		02_16_17	-0.0441650104829	1.0
S288C	2,4-Dichlorophenoxyacetic acid (48H)	YBL056W	PTC3	02_16_21	0.108561908397	1.0
S288C	2,4-Dichlorophenoxyacetic acid (48H)	YBL057C	PTH2	02_16_25	1.18295484232	0.7221603007809999
S288C	2,4-Dichlorophenoxyacetic acid (48H)	YBL058W	SHP1	02_16_29	-0.0422946702801	1.0
S288C	2,4-Dichlorophenoxyacetic acid (48H)	YBL059W		02_16_33	0.16247306774	1.0
S288C	2,4-Dichlorophenoxyacetic acid (48H)	YBL060W	YEL1	02_16_37	0.293852140491	1.0
S288C	2,4-Dichlorophenoxyacetic acid (48H)	YBL061C	SKT5	02_16_41	0.780686246072	0.932643256579
S288C	2,4-Dichlorophenoxyacetic acid (48H)	YBL062W		02_16_45	-0.217374455529	1.0
S288C	2,4-Dichlorophenoxyacetic acid (48H)	YBL063W	KIP1	02_20_01	-0.063229989703	1.0
S288C	2,4-Dichlorophenoxyacetic acid (48H)	YBL064C	PRX1	02_20_05	0.765009409495	0.9399654959999999
S288C	2,4-Dichlorophenoxyacetic acid (48H)	YBL065W		02_20_09	0.60998318838	0.9838761166760001
S288C	2,4-Dichlorophenoxyacetic acid (48H)	YBL066C	SEF1	02_20_13	0.0673347125997	1.0
S288C	2,4-Dichlorophenoxyacetic acid (48H)	YBL067C	UBP13	02_20_17	-0.377094606011	1.0
S288C	2,4-Dichlorophenoxyacetic acid (48H)	YBL068W	PRS4	02_20_21	-1.12033295971	0.755820741443
S288C	2,4-Dichlorophenoxyacetic acid (48H)	YBL069W	AST1	02_20_25	-0.337507655839	1.0
S288C	2,4-Dichlorophenoxyacetic acid (48H)	YBL070C		02_20_29	-0.334179502139	1.0
S288C	2,4-Dichlorophenoxyacetic acid (48H)	YBL071C		02_20_33	0.44103542360299997	1.0
S288C	2,4-Dichlorophenoxyacetic acid (48H)	YBL071C-B		04_02_32	-0.629992377131	0.981963279674
S288C	2,4-Dichlorophenoxyacetic acid (48H)	YBL071C-B		05_02_32	-0.8068964836679999	0.9212269573819999
S288C	2,4-Dichlorophenoxyacetic acid (48H)	YBL071W-A	KTI11	04_02_36	0.9046899658700002	0.880886146454
S288C	2,4-Dichlorophenoxyacetic acid (48H)	YBL071W-A	KTI11	05_02_36	0.512879168141	1.0
S288C	2,4-Dichlorophenoxyacetic acid (48H)	YBL072C	RPS8A	02_20_37	-0.710184445976	0.957556938391
S288C	2,4-Dichlorophenoxyacetic acid (48H)	YBL075C	SSA3	02_20_41	0.04931830723680001	1.0
S288C	2,4-Dichlorophenoxyacetic acid (48H)	YBL078C	ATG8	02_20_45	-0.572034018536	0.9938326410639999
S288C	2,4-Dichlorophenoxyacetic acid (48H)	YBL079W	NUP170	02_24_01	0.20105335413699998	1.0
S288C	2,4-Dichlorophenoxyacetic acid (48H)	YBL080C	PET112	02_24_05	0.456631727077	1.0
S288C	2,4-Dichlorophenoxyacetic acid (48H)	YBL081W		02_24_09	-0.694055637909	0.9646369668829999
S288C	2,4-Dichlorophenoxyacetic acid (48H)	YBL082C	ALG3	02_24_13	-2.24508702236	0.124102864715
S288C	2,4-Dichlorophenoxyacetic acid (48H)	YBL083C		02_24_17	-2.07929894918	0.18951666014199997
S288C	2,4-Dichlorophenoxyacetic acid (48H)	YBL085W	BOI1	02_24_21	-1.178049719	0.724734520053
S288C	2,4-Dichlorophenoxyacetic acid (48H)	YBL086C		02_24_25	-0.577417409866	0.992099236354
S288C	2,4-Dichlorophenoxyacetic acid (48H)	YBL087C	RPL23A	02_24_29	0.10440541422	1.0
S288C	2,4-Dichlorophenoxyacetic acid (48H)	YBL088C	TEL1	02_24_33	0.528837870574	1.0
S288C	2,4-Dichlorophenoxyacetic acid (48H)	YBL089W	AVT5	02_24_37	-2.53822751319	0.0530215401212
S288C	2,4-Dichlorophenoxyacetic acid (48H)	YBL090W	MRP21	02_24_41	0.15425376075	1.0
S288C	2,4-Dichlorophenoxyacetic acid (48H)	YBL091C	MAP2	02_24_45	-0.964679730872	0.8483912873299999
S288C	2,4-Dichlorophenoxyacetic acid (48H)	YBL091C-A	SCS22	04_04_08	0.04865760709480001	1.0
S288C	2,4-Dichlorophenoxyacetic acid (48H)	YBL091C-A	SCS22	05_04_08	-0.139910650952	1.0
S288C	2,4-Dichlorophenoxyacetic acid (48H)	YBL093C	ROX3	04_10_02	-2.90637637076	0.0148043522655
S288C	2,4-Dichlorophenoxyacetic acid (48H)	YBL093C	ROX3	05_10_02	-3.9604955071699997	8.59844824176e-05
S288C	2,4-Dichlorophenoxyacetic acid (48H)	YBL094C		02_28_05	-0.627651164812	0.982480136329
S288C	2,4-Dichlorophenoxyacetic acid (48H)	YBL095W	MRX3	03_26_09	0.254468988374	1.0
S288C	2,4-Dichlorophenoxyacetic acid (48H)	YBL096C		03_26_13	-0.32969758848999997	1.0
S288C	2,4-Dichlorophenoxyacetic acid (48H)	YBL098W	BNA4	03_26_17	-2.77744369642	0.023916637563099995
S288C	2,4-Dichlorophenoxyacetic acid (48H)	YBL099W	ATP1	03_26_21	0.306924799518	1.0
S288C	2,4-Dichlorophenoxyacetic acid (48H)	YBL100C		03_26_25	1.00843796701	0.8255808783959999
S288C	2,4-Dichlorophenoxyacetic acid (48H)	YBL101C	ECM21	03_26_29	0.07095048452080001	1.0
S288C	2,4-Dichlorophenoxyacetic acid (48H)	YBL101W-C		04_02_40	1.00983332627	0.825556034022
S288C	2,4-Dichlorophenoxyacetic acid (48H)	YBL101W-C		05_02_40	1.4762818741100001	0.528632515347
S288C	2,4-Dichlorophenoxyacetic acid (48H)	YBL102W	SFT2	03_26_33	-1.0866257477399999	0.780185328287
S288C	2,4-Dichlorophenoxyacetic acid (48H)	YBL103C	RTG3	03_26_37	1.15972926009	0.734313417183
S288C	2,4-Dichlorophenoxyacetic acid (48H)	YBL104C	SEA4	04_04_12	0.24178009423	1.0
S288C	2,4-Dichlorophenoxyacetic acid (48H)	YBL104C	SEA4	05_04_12	-0.0805207753827	1.0
S288C	2,4-Dichlorophenoxyacetic acid (48H)	YBL106C	SRO77	03_26_45	-0.812758143011	0.9191985857080001
S288C	2,4-Dichlorophenoxyacetic acid (48H)	YBL107C	MIX23	03_30_01	0.9609037145139999	0.848927907286
S288C	2,4-Dichlorophenoxyacetic acid (48H)	YBR001C	NTH2	03_30_09	2.0605429541099998	0.194947408181
S288C	2,4-Dichlorophenoxyacetic acid (48H)	YBR003W	COQ1	03_30_13	-0.386396179277	1.0
S288C	2,4-Dichlorophenoxyacetic acid (48H)	YBR005W	RCR1	03_30_17	-0.138906452478	1.0
S288C	2,4-Dichlorophenoxyacetic acid (48H)	YBR006W	UGA2	03_30_21	-0.0696693507878	1.0
S288C	2,4-Dichlorophenoxyacetic acid (48H)	YBR007C	DSF2	03_30_25	0.4965128696	1.0
S288C	2,4-Dichlorophenoxyacetic acid (48H)	YBR008C	FLR1	03_30_29	0.137566151568	1.0
S288C	2,4-Dichlorophenoxyacetic acid (48H)	YBR009C	HHF1	03_30_33	-0.0279466298843	1.0
S288C	2,4-Dichlorophenoxyacetic acid (48H)	YBR010W	HHT1	03_30_37	0.724096128442	0.9540580361750001
S288C	2,4-Dichlorophenoxyacetic acid (48H)	YBR012C		03_30_41	-0.010155388500100001	1.0
S288C	2,4-Dichlorophenoxyacetic acid (48H)	YBR013C		03_30_45	0.307168042357	1.0
S288C	2,4-Dichlorophenoxyacetic acid (48H)	YBR014C	GRX7	03_02_03	0.32272490104699997	1.0
S288C	2,4-Dichlorophenoxyacetic acid (48H)	YBR015C	MNN2	03_02_07	-2.29697088413	0.108223869598
S288C	2,4-Dichlorophenoxyacetic acid (48H)	YBR016W		03_02_11	-0.638964422093	0.9806428375309999
S288C	2,4-Dichlorophenoxyacetic acid (48H)	YBR018C	GAL7	03_02_15	0.184662402606	1.0
S288C	2,4-Dichlorophenoxyacetic acid (48H)	YBR019C	GAL10	03_02_19	0.13968384344100002	1.0
S288C	2,4-Dichlorophenoxyacetic acid (48H)	YBR020W	GAL1	04_30_39	-0.7501494086660001	0.9441811035109999
S288C	2,4-Dichlorophenoxyacetic acid (48H)	YBR020W	GAL1	05_30_39	-1.50742435331	0.50868299598
S288C	2,4-Dichlorophenoxyacetic acid (48H)	YBR021W	FUR4	03_02_27	-3.2802512962299994	0.0030292980814600004
S288C	2,4-Dichlorophenoxyacetic acid (48H)	YBR022W	POA1	03_02_31	-0.285383016532	1.0
S288C	2,4-Dichlorophenoxyacetic acid (48H)	YBR023C	CHS3	03_02_35	-1.3327612036	0.618444897014
S288C	2,4-Dichlorophenoxyacetic acid (48H)	YBR024W	SCO2	03_02_39	0.10246358034499999	1.0
S288C	2,4-Dichlorophenoxyacetic acid (48H)	YBR025C	OLA1	03_02_43	0.842217644738	0.9094708598469999
S288C	2,4-Dichlorophenoxyacetic acid (48H)	YBR026C	ETR1	03_02_47	0.126870862579	1.0
S288C	2,4-Dichlorophenoxyacetic acid (48H)	YBR027C		03_06_03	0.0796217630005	1.0
S288C	2,4-Dichlorophenoxyacetic acid (48H)	YBR028C	YPK3	03_06_07	-1.08529284273	0.7808959087139999
S288C	2,4-Dichlorophenoxyacetic acid (48H)	YBR030W	RKM3	03_06_11	0.9039101096080001	0.8811440796109999
S288C	2,4-Dichlorophenoxyacetic acid (48H)	YBR031W	RPL4A	03_06_15	0.176257376422	1.0
S288C	2,4-Dichlorophenoxyacetic acid (48H)	YBR032W		03_06_19	2.15841039528	0.15582173509400002
S288C	2,4-Dichlorophenoxyacetic acid (48H)	YBR033W	EDS1	03_06_23	2.10326658642	0.17931138070500002
S288C	2,4-Dichlorophenoxyacetic acid (48H)	YBR034C	HMT1	03_06_27	-1.6073733286399998	0.445830912644
S288C	2,4-Dichlorophenoxyacetic acid (48H)	YBR035C	PDX3	04_32_39	-0.242611721772	1.0
S288C	2,4-Dichlorophenoxyacetic acid (48H)	YBR035C	PDX3	05_32_39	0.0225155761056	1.0
S288C	2,4-Dichlorophenoxyacetic acid (48H)	YBR036C	CSG2	03_06_31	-14.422743887200001	3.8833124798299995e-69
S288C	2,4-Dichlorophenoxyacetic acid (48H)	YBR037C	SCO1	03_06_35	0.006150921097510001	1.0
S288C	2,4-Dichlorophenoxyacetic acid (48H)	YBR040W	FIG1	03_06_39	0.0162717954111	1.0
S288C	2,4-Dichlorophenoxyacetic acid (48H)	YBR041W	FAT1	03_06_43	1.49691971412	0.516223208812
S288C	2,4-Dichlorophenoxyacetic acid (48H)	YBR042C	CST26	03_06_47	0.535636343552	1.0
S288C	2,4-Dichlorophenoxyacetic acid (48H)	YBR043C	QDR3	03_10_03	0.469153802653	1.0
S288C	2,4-Dichlorophenoxyacetic acid (48H)	YBR044C	TCM62	03_10_07	0.775675936662	0.9346995500480001
S288C	2,4-Dichlorophenoxyacetic acid (48H)	YBR045C	GIP1	03_10_11	-0.214922304753	1.0
S288C	2,4-Dichlorophenoxyacetic acid (48H)	YBR046C	ZTA1	03_10_15	0.66811822674	0.971550646124
S288C	2,4-Dichlorophenoxyacetic acid (48H)	YBR047W	FMP23	03_10_19	0.654982291704	0.976032739803
S288C	2,4-Dichlorophenoxyacetic acid (48H)	YBR048W	RPS11B	03_10_23	-0.18050837372900003	1.0
S288C	2,4-Dichlorophenoxyacetic acid (48H)	YBR050C	REG2	03_10_27	0.382543738649	1.0
S288C	2,4-Dichlorophenoxyacetic acid (48H)	YBR051W		03_10_31	0.6898950348999999	0.966889589577
S288C	2,4-Dichlorophenoxyacetic acid (48H)	YBR052C	RFS1	03_10_35	0.454253535273	1.0
S288C	2,4-Dichlorophenoxyacetic acid (48H)	YBR053C		03_10_39	0.588029700455	0.991058389302
S288C	2,4-Dichlorophenoxyacetic acid (48H)	YBR054W	YRO2	03_10_43	0.22899998402199997	1.0
S288C	2,4-Dichlorophenoxyacetic acid (48H)	YBR056W		03_10_47	0.281376905597	1.0
S288C	2,4-Dichlorophenoxyacetic acid (48H)	YBR056W-A		04_02_44	0.366928534548	1.0
S288C	2,4-Dichlorophenoxyacetic acid (48H)	YBR056W-A		05_02_44	0.08487778054759999	1.0
S288C	2,4-Dichlorophenoxyacetic acid (48H)	YBR057C	MUM2	03_14_03	-0.0473929086888	1.0
S288C	2,4-Dichlorophenoxyacetic acid (48H)	YBR058C	UBP14	03_14_07	2.43244646211	0.073724927822
S288C	2,4-Dichlorophenoxyacetic acid (48H)	YBR058C-A	TSC3	04_02_48	-0.20634881646899997	1.0
S288C	2,4-Dichlorophenoxyacetic acid (48H)	YBR058C-A	TSC3	05_02_48	-0.187795797682	1.0
S288C	2,4-Dichlorophenoxyacetic acid (48H)	YBR059C	AKL1	03_14_11	-0.28747852071400004	1.0
S288C	2,4-Dichlorophenoxyacetic acid (48H)	YBR061C	TRM7	03_14_15	-0.159573054306	1.0
S288C	2,4-Dichlorophenoxyacetic acid (48H)	YBR062C		04_05_01	0.035217618511	1.0
S288C	2,4-Dichlorophenoxyacetic acid (48H)	YBR062C		05_05_01	-0.101864512679	1.0
S288C	2,4-Dichlorophenoxyacetic acid (48H)	YBR063C		03_14_27	0.39867665554700005	1.0
S288C	2,4-Dichlorophenoxyacetic acid (48H)	YBR064W		03_14_31	0.981621265855	0.8391805144069999
S288C	2,4-Dichlorophenoxyacetic acid (48H)	YBR065C	ECM2	03_14_35	0.71640357368	0.9560305251000001
S288C	2,4-Dichlorophenoxyacetic acid (48H)	YBR066C	NRG2	03_14_39	-0.6843111325810001	0.968682391604
S288C	2,4-Dichlorophenoxyacetic acid (48H)	YBR067C	TIP1	03_14_43	-0.0758753302305	1.0
S288C	2,4-Dichlorophenoxyacetic acid (48H)	YBR068C	BAP2	03_14_47	0.367189856246	1.0
S288C	2,4-Dichlorophenoxyacetic acid (48H)	YBR069C	TAT1	03_18_03	0.693327552926	0.9649593492749999
S288C	2,4-Dichlorophenoxyacetic acid (48H)	YBR071W		03_18_07	-0.6464909800540001	0.978583405718
S288C	2,4-Dichlorophenoxyacetic acid (48H)	YBR072C-A		04_06_04	0.51292436529	1.0
S288C	2,4-Dichlorophenoxyacetic acid (48H)	YBR072C-A		05_06_04	0.18075983423	1.0
S288C	2,4-Dichlorophenoxyacetic acid (48H)	YBR072W	HSP26	03_18_11	-0.027599844486400002	1.0
S288C	2,4-Dichlorophenoxyacetic acid (48H)	YBR073W	RDH54	03_18_15	0.576610435315	0.992099236354
S288C	2,4-Dichlorophenoxyacetic acid (48H)	YBR074W	PFF1	04_04_16	0.49823775716000007	1.0
S288C	2,4-Dichlorophenoxyacetic acid (48H)	YBR074W	PFF1	05_04_16	0.636398867562	0.9809393190160001
S288C	2,4-Dichlorophenoxyacetic acid (48H)	YBR075W		04_30_43	0.215666003296	1.0
S288C	2,4-Dichlorophenoxyacetic acid (48H)	YBR075W		05_30_43	0.103938650936	1.0
S288C	2,4-Dichlorophenoxyacetic acid (48H)	YBR076W	ECM8	03_18_27	0.483580732618	1.0
S288C	2,4-Dichlorophenoxyacetic acid (48H)	YBR077C	SLM4	03_18_31	-4.73390994285	6.14037032096e-07
S288C	2,4-Dichlorophenoxyacetic acid (48H)	YBR078W	ECM33	04_28_27	-0.9730896876540001	0.8460171691769999
S288C	2,4-Dichlorophenoxyacetic acid (48H)	YBR078W	ECM33	05_28_27	-0.319943221967	1.0
S288C	2,4-Dichlorophenoxyacetic acid (48H)	YBR081C	SPT7	03_22_40	-1.1623482294299998	0.73316027185
S288C	2,4-Dichlorophenoxyacetic acid (48H)	YBR082C	UBC4	03_22_44	0.576259541085	0.992237606049
S288C	2,4-Dichlorophenoxyacetic acid (48H)	YBR083W	TEC1	03_28_23	0.24621845426300001	1.0
S288C	2,4-Dichlorophenoxyacetic acid (48H)	YBR084C-A	RPL19A	03_28_27	0.682195084241	0.968905329386
S288C	2,4-Dichlorophenoxyacetic acid (48H)	YBR084W	MIS1	03_22_48	0.132099761836	1.0
S288C	2,4-Dichlorophenoxyacetic acid (48H)	YBR085C-A		04_06_08	0.729789325685	0.9525380388429999
S288C	2,4-Dichlorophenoxyacetic acid (48H)	YBR085C-A		05_06_08	1.15447899491	0.738067183165
S288C	2,4-Dichlorophenoxyacetic acid (48H)	YBR085W	AAC3	03_26_04	2.95998594186	0.012075136950700002
S288C	2,4-Dichlorophenoxyacetic acid (48H)	YBR090C		03_28_31	-0.0448988478296	1.0
S288C	2,4-Dichlorophenoxyacetic acid (48H)	YBR090C-A		03_26_08	-0.785149259095	0.9301904995129999
S288C	2,4-Dichlorophenoxyacetic acid (48H)	YBR092C	PHO3	03_26_12	1.13338753988	0.749864226426
S288C	2,4-Dichlorophenoxyacetic acid (48H)	YBR093C	PHO5	03_26_16	-0.337347411402	1.0
S288C	2,4-Dichlorophenoxyacetic acid (48H)	YBR094W	PBY1	03_26_20	-0.345326762619	1.0
S288C	2,4-Dichlorophenoxyacetic acid (48H)	YBR095C	RXT2	03_26_24	-0.527978302977	1.0
S288C	2,4-Dichlorophenoxyacetic acid (48H)	YBR097W	VPS15	04_32_11	-6.21900936985	2.6057425357900004e-12
S288C	2,4-Dichlorophenoxyacetic acid (48H)	YBR098W	MMS4	04_04_20	-0.0334376726062	1.0
S288C	2,4-Dichlorophenoxyacetic acid (48H)	YBR098W	MMS4	05_04_20	0.111034603331	1.0
S288C	2,4-Dichlorophenoxyacetic acid (48H)	YBR099C		03_26_32	-0.0185924635713	1.0
S288C	2,4-Dichlorophenoxyacetic acid (48H)	YBR100W		03_26_36	0.522474111993	1.0
S288C	2,4-Dichlorophenoxyacetic acid (48H)	YBR101C	FES1	04_32_15	-13.3023147808	1.24419593312e-58
S288C	2,4-Dichlorophenoxyacetic acid (48H)	YBR101C	FES1	05_32_15	-10.0649490049	3.2077264060199995e-33
S288C	2,4-Dichlorophenoxyacetic acid (48H)	YBR103W	SIF2	03_26_40	-3.13128888898	0.00594898641817
S288C	2,4-Dichlorophenoxyacetic acid (48H)	YBR104W	YMC2	03_26_44	-0.44081519022200005	1.0
S288C	2,4-Dichlorophenoxyacetic acid (48H)	YBR105C	VID24	04_05_05	-0.374995814764	1.0
S288C	2,4-Dichlorophenoxyacetic acid (48H)	YBR105C	VID24	05_05_05	-0.93416672469	0.864991032736
S288C	2,4-Dichlorophenoxyacetic acid (48H)	YBR106W	PHO88	03_30_04	0.502385211907	1.0
S288C	2,4-Dichlorophenoxyacetic acid (48H)	YBR107C	IML3	03_30_12	-1.77205694785	0.343975961128
S288C	2,4-Dichlorophenoxyacetic acid (48H)	YBR108W	AIM3	03_30_16	0.388917358426	1.0
S288C	2,4-Dichlorophenoxyacetic acid (48H)	YBR111C	YSA1	03_30_20	0.7566610851890001	0.941443021179
S288C	2,4-Dichlorophenoxyacetic acid (48H)	YBR111W-A	SUS1	04_06_12	-0.656607745535	0.975330540852
S288C	2,4-Dichlorophenoxyacetic acid (48H)	YBR111W-A	SUS1	05_06_12	-0.745748849885	0.944951606009
S288C	2,4-Dichlorophenoxyacetic acid (48H)	YBR113W		03_30_24	-0.3541640379	1.0
S288C	2,4-Dichlorophenoxyacetic acid (48H)	YBR114W	RAD16	03_30_28	-1.24489630239	0.680329323829
S288C	2,4-Dichlorophenoxyacetic acid (48H)	YBR115C	LYS2	03_30_32	1.2550796309399999	0.6737621825040001
S288C	2,4-Dichlorophenoxyacetic acid (48H)	YBR116C		03_30_36	0.20989145118500002	1.0
S288C	2,4-Dichlorophenoxyacetic acid (48H)	YBR119W	MUD1	03_30_40	1.0444157193899999	0.8068451932999999
S288C	2,4-Dichlorophenoxyacetic acid (48H)	YBR120C	CBP6	03_30_44	-0.346288229243	1.0
S288C	2,4-Dichlorophenoxyacetic acid (48H)	YBR121C	GRS1	03_30_48	1.2771177608	0.6598374430030001
S288C	2,4-Dichlorophenoxyacetic acid (48H)	YBR122C	MRPL36	04_04_24	-0.617504815742	0.983405331715
S288C	2,4-Dichlorophenoxyacetic acid (48H)	YBR122C	MRPL36	05_04_24	-0.323199060228	1.0
S288C	2,4-Dichlorophenoxyacetic acid (48H)	YBR122C	MRPL36	05_32_19	0.9292287307189999	0.868042577939
S288C	2,4-Dichlorophenoxyacetic acid (48H)	YBR125C	PTC4	03_28_43	-1.1373591366299998	0.748209625414
S288C	2,4-Dichlorophenoxyacetic acid (48H)	YBR126C	TPS1	03_04_02	0.1257935269	1.0
S288C	2,4-Dichlorophenoxyacetic acid (48H)	YBR127C	VMA2	03_04_06	-2.62472581697	0.0402514330791
S288C	2,4-Dichlorophenoxyacetic acid (48H)	YBR128C	ATG14	03_04_10	-0.0193057567594	1.0
S288C	2,4-Dichlorophenoxyacetic acid (48H)	YBR129C	OPY1	03_04_14	0.563641318847	0.994595187131
S288C	2,4-Dichlorophenoxyacetic acid (48H)	YBR130C	SHE3	03_04_18	1.13856713315	0.747604942738
S288C	2,4-Dichlorophenoxyacetic acid (48H)	YBR131W	CCZ1	03_28_47	0.0809768557046	1.0
S288C	2,4-Dichlorophenoxyacetic acid (48H)	YBR132C	AGP2	03_04_22	-0.319408252076	1.0
S288C	2,4-Dichlorophenoxyacetic acid (48H)	YBR133C	HSL7	03_04_26	0.936254832975	0.863494552818
S288C	2,4-Dichlorophenoxyacetic acid (48H)	YBR134W		03_04_30	0.722618592552	0.954385173549
S288C	2,4-Dichlorophenoxyacetic acid (48H)	YBR137W		03_04_34	-0.0997657214325	1.0
S288C	2,4-Dichlorophenoxyacetic acid (48H)	YBR138C		03_04_38	-0.354510001532	1.0
S288C	2,4-Dichlorophenoxyacetic acid (48H)	YBR139W		03_04_42	-1.18721816612	0.7187957219300001
S288C	2,4-Dichlorophenoxyacetic acid (48H)	YBR141C	BMT2	03_04_46	0.296412764424	1.0
S288C	2,4-Dichlorophenoxyacetic acid (48H)	YBR144C		03_08_02	0.6812812800650001	0.969085350826
S288C	2,4-Dichlorophenoxyacetic acid (48H)	YBR145W	ADH5	03_08_06	3.1061929665499997	0.00669329789645
S288C	2,4-Dichlorophenoxyacetic acid (48H)	YBR146W	MRPS9	03_08_10	-0.568078035348	0.994537076591
S288C	2,4-Dichlorophenoxyacetic acid (48H)	YBR147W	RTC2	03_08_14	-4.8418119728699995	2.98068351785e-07
S288C	2,4-Dichlorophenoxyacetic acid (48H)	YBR148W	YSW1	03_08_18	0.639157537185	0.9806428375309999
S288C	2,4-Dichlorophenoxyacetic acid (48H)	YBR149W	ARA1	03_08_22	-0.694564311277	0.9646369668829999
S288C	2,4-Dichlorophenoxyacetic acid (48H)	YBR150C	TBS1	03_32_03	1.5572529774500001	0.47684757123000004
S288C	2,4-Dichlorophenoxyacetic acid (48H)	YBR151W	APD1	03_08_26	-0.0701541929318	1.0
S288C	2,4-Dichlorophenoxyacetic acid (48H)	YBR156C	SLI15	03_08_30	0.018953218997099997	1.0
S288C	2,4-Dichlorophenoxyacetic acid (48H)	YBR157C	ICS2	04_04_28	-0.08677606080610001	1.0
S288C	2,4-Dichlorophenoxyacetic acid (48H)	YBR157C	ICS2	05_04_28	-0.44361905699299997	1.0
S288C	2,4-Dichlorophenoxyacetic acid (48H)	YBR158W	AMN1	03_08_38	0.08246753985569999	1.0
S288C	2,4-Dichlorophenoxyacetic acid (48H)	YBR159W	IFA38	03_08_42	0.261850915457	1.0
S288C	2,4-Dichlorophenoxyacetic acid (48H)	YBR161W	CSH1	03_08_46	-0.5025298427830001	1.0
S288C	2,4-Dichlorophenoxyacetic acid (48H)	YBR162C	TOS1	03_12_02	1.7630939423199998	0.34850149809000003
S288C	2,4-Dichlorophenoxyacetic acid (48H)	YBR162W-A	YSY6	03_12_06	0.031711141513900004	1.0
S288C	2,4-Dichlorophenoxyacetic acid (48H)	YBR164C	ARL1	03_12_14	-5.354594172580001	5.59916051187e-09
S288C	2,4-Dichlorophenoxyacetic acid (48H)	YBR165W	UBS1	03_12_18	0.402782200211	1.0
S288C	2,4-Dichlorophenoxyacetic acid (48H)	YBR166C	TYR1	03_12_22	0.281432785708	1.0
S288C	2,4-Dichlorophenoxyacetic acid (48H)	YBR168W	PEX32	03_32_11	2.50980425883	0.0584993592418
S288C	2,4-Dichlorophenoxyacetic acid (48H)	YBR169C	SSE2	03_32_15	0.222681422589	1.0
S288C	2,4-Dichlorophenoxyacetic acid (48H)	YBR170C	NPL4	03_12_26	0.374769829019	1.0
S288C	2,4-Dichlorophenoxyacetic acid (48H)	YBR171W	SEC66	03_12_30	-1.67787348521	0.402489352579
S288C	2,4-Dichlorophenoxyacetic acid (48H)	YBR172C	SMY2	03_12_34	0.62733231947	0.982480136329
S288C	2,4-Dichlorophenoxyacetic acid (48H)	YBR173C	UMP1	04_18_03	1.9849437373700003	0.230257806653
S288C	2,4-Dichlorophenoxyacetic acid (48H)	YBR173C	UMP1	05_18_03	1.9355259963999998	0.25402862056200004
S288C	2,4-Dichlorophenoxyacetic acid (48H)	YBR174C		01_02_35	-1.3061384393000002	0.6379007643869999
S288C	2,4-Dichlorophenoxyacetic acid (48H)	YBR175W	SWD3	01_02_43	-1.17632318791	0.7250099950130001
S288C	2,4-Dichlorophenoxyacetic acid (48H)	YBR176W	ECM31	01_02_47	0.28283225379500004	1.0
S288C	2,4-Dichlorophenoxyacetic acid (48H)	YBR177C	EHT1	01_06_03	-0.6713321549179999	0.970990151169
S288C	2,4-Dichlorophenoxyacetic acid (48H)	YBR178W		01_06_07	1.5734869716100002	0.467386496789
S288C	2,4-Dichlorophenoxyacetic acid (48H)	YBR179C	FZO1	01_06_11	0.620367027924	0.983189601853
S288C	2,4-Dichlorophenoxyacetic acid (48H)	YBR180W	DTR1	01_06_15	-0.28617191222399996	1.0
S288C	2,4-Dichlorophenoxyacetic acid (48H)	YBR181C	RPS6B	01_06_19	1.11220322525	0.7618241195450001
S288C	2,4-Dichlorophenoxyacetic acid (48H)	YBR182C	SMP1	01_06_23	0.500544455292	1.0
S288C	2,4-Dichlorophenoxyacetic acid (48H)	YBR182C-A		04_06_16	0.929785888301	0.867817047261
S288C	2,4-Dichlorophenoxyacetic acid (48H)	YBR182C-A		05_06_16	0.518028356063	1.0
S288C	2,4-Dichlorophenoxyacetic acid (48H)	YBR183W	YPC1	01_06_27	1.43950947368	0.5502457169039999
S288C	2,4-Dichlorophenoxyacetic acid (48H)	YBR184W		01_06_31	-1.39654424206	0.574162285513
S288C	2,4-Dichlorophenoxyacetic acid (48H)	YBR185C	MBA1	01_06_35	0.289414602224	1.0
S288C	2,4-Dichlorophenoxyacetic acid (48H)	YBR186W	PCH2	01_06_39	-0.210577626084	1.0
S288C	2,4-Dichlorophenoxyacetic acid (48H)	YBR187W	GDT1	01_06_43	0.265312195305	1.0
S288C	2,4-Dichlorophenoxyacetic acid (48H)	YBR188C	NTC20	01_06_47	3.2115828568500002	0.00413614128671
S288C	2,4-Dichlorophenoxyacetic acid (48H)	YBR189W	RPS9B	03_04_07	0.031517204656400004	1.0
S288C	2,4-Dichlorophenoxyacetic acid (48H)	YBR191W	RPL21A	03_06_38	-6.40255006139	4.3268363780400004e-13
S288C	2,4-Dichlorophenoxyacetic acid (48H)	YBR194W	AIM4	01_10_03	1.64548767352	0.423079338899
S288C	2,4-Dichlorophenoxyacetic acid (48H)	YBR195C	MSI1	01_10_07	1.87619282271	0.289155295289
S288C	2,4-Dichlorophenoxyacetic acid (48H)	YBR196C-A		04_06_20	-0.0436949601332	1.0
S288C	2,4-Dichlorophenoxyacetic acid (48H)	YBR196C-A		05_06_20	-0.777865943973	0.933847259334
S288C	2,4-Dichlorophenoxyacetic acid (48H)	YBR196C-B		04_06_24	-0.156352551997	1.0
S288C	2,4-Dichlorophenoxyacetic acid (48H)	YBR196C-B		05_06_24	0.618748969989	0.983189601853
S288C	2,4-Dichlorophenoxyacetic acid (48H)	YBR197C		01_10_11	0.36854248365099995	1.0
S288C	2,4-Dichlorophenoxyacetic acid (48H)	YBR199W	KTR4	01_10_15	0.03459718492	1.0
S288C	2,4-Dichlorophenoxyacetic acid (48H)	YBR200W	BEM1	01_10_19	0.125556036426	1.0
S288C	2,4-Dichlorophenoxyacetic acid (48H)	YBR200W-A		04_06_28	1.15621538719	0.7368880487970001
S288C	2,4-Dichlorophenoxyacetic acid (48H)	YBR200W-A		05_06_28	1.3666138682100002	0.594460172568
S288C	2,4-Dichlorophenoxyacetic acid (48H)	YBR201W	DER1	04_04_32	1.91769941907	0.264006175226
S288C	2,4-Dichlorophenoxyacetic acid (48H)	YBR201W	DER1	05_04_32	1.5107015575	0.506438702274
S288C	2,4-Dichlorophenoxyacetic acid (48H)	YBR203W	COS111	01_10_27	-0.0155420668961	1.0
S288C	2,4-Dichlorophenoxyacetic acid (48H)	YBR204C	LDH1	01_10_31	-2.95487784225	0.012353847644899999
S288C	2,4-Dichlorophenoxyacetic acid (48H)	YBR205W	KTR3	01_10_35	0.401356435601	1.0
S288C	2,4-Dichlorophenoxyacetic acid (48H)	YBR206W		01_10_39	0.392652286467	1.0
S288C	2,4-Dichlorophenoxyacetic acid (48H)	YBR207W	FTH1	01_10_43	0.909537565544	0.878920095218
S288C	2,4-Dichlorophenoxyacetic acid (48H)	YBR208C	DUR1,2	01_10_47	0.27069312133699996	1.0
S288C	2,4-Dichlorophenoxyacetic acid (48H)	YBR209W		01_14_03	1.62774327282	0.43295298026900003
S288C	2,4-Dichlorophenoxyacetic acid (48H)	YBR210W	ERV15	01_14_07	0.369052800552	1.0
S288C	2,4-Dichlorophenoxyacetic acid (48H)	YBR212W	NGR1	01_14_11	0.144197805978	1.0
S288C	2,4-Dichlorophenoxyacetic acid (48H)	YBR213W	MET8	01_14_15	-0.578012368701	0.992099236354
S288C	2,4-Dichlorophenoxyacetic acid (48H)	YBR214W	SDS24	01_14_19	0.64894970496	0.978483526631
S288C	2,4-Dichlorophenoxyacetic acid (48H)	YBR215W	HPC2	01_14_23	0.188369390591	1.0
S288C	2,4-Dichlorophenoxyacetic acid (48H)	YBR216C	YBP1	01_14_27	1.1436152438200002	0.743734313397
S288C	2,4-Dichlorophenoxyacetic acid (48H)	YBR217W	ATG12	01_14_31	0.250119379106	1.0
S288C	2,4-Dichlorophenoxyacetic acid (48H)	YBR218C	PYC2	01_14_35	-0.0436341494236	1.0
S288C	2,4-Dichlorophenoxyacetic acid (48H)	YBR219C		01_14_39	0.98555095252	0.8366311227069999
S288C	2,4-Dichlorophenoxyacetic acid (48H)	YBR220C		01_14_43	0.903398149175	0.8811440796109999
S288C	2,4-Dichlorophenoxyacetic acid (48H)	YBR221C	PDB1	01_14_47	0.798153711516	0.9251492531550001
S288C	2,4-Dichlorophenoxyacetic acid (48H)	YBR221W-A		04_06_32	0.578528437966	0.992099236354
S288C	2,4-Dichlorophenoxyacetic acid (48H)	YBR221W-A		05_06_32	-0.259790747228	1.0
S288C	2,4-Dichlorophenoxyacetic acid (48H)	YBR222C	PCS60	01_18_03	0.7862520695309999	0.9298665796879999
S288C	2,4-Dichlorophenoxyacetic acid (48H)	YBR223C	TDP1	01_18_07	0.123035679043	1.0
S288C	2,4-Dichlorophenoxyacetic acid (48H)	YBR224W		01_18_11	-1.88046765124	0.285948126944
S288C	2,4-Dichlorophenoxyacetic acid (48H)	YBR225W		01_18_15	-1.06075572141	0.7956152678239999
S288C	2,4-Dichlorophenoxyacetic acid (48H)	YBR226C		01_18_19	-1.45157464716	0.5445324891219999
S288C	2,4-Dichlorophenoxyacetic acid (48H)	YBR227C	MCX1	01_18_23	0.159274753122	1.0
S288C	2,4-Dichlorophenoxyacetic acid (48H)	YBR228W	SLX1	01_18_27	2.64943715276	0.0373658395804
S288C	2,4-Dichlorophenoxyacetic acid (48H)	YBR229C	ROT2	01_18_31	-0.294489831175	1.0
S288C	2,4-Dichlorophenoxyacetic acid (48H)	YBR230C	OM14	01_18_35	-0.9888339090710001	0.834290796118
S288C	2,4-Dichlorophenoxyacetic acid (48H)	YBR230W-A		04_04_36	0.693935660022	0.9646369668829999
S288C	2,4-Dichlorophenoxyacetic acid (48H)	YBR230W-A		05_04_36	-0.36781686396799995	1.0
S288C	2,4-Dichlorophenoxyacetic acid (48H)	YBR231C	SWC5	01_18_39	-1.36546093003	0.595769063487
S288C	2,4-Dichlorophenoxyacetic acid (48H)	YBR232C		03_09_45	0.197758071091	1.0
S288C	2,4-Dichlorophenoxyacetic acid (48H)	YBR233W	PBP2	01_18_43	-0.36110138939099995	1.0
S288C	2,4-Dichlorophenoxyacetic acid (48H)	YBR235W	VHC1	01_18_47	0.443854903935	1.0
S288C	2,4-Dichlorophenoxyacetic acid (48H)	YBR238C		01_22_03	2.0913476873400003	0.185195531957
S288C	2,4-Dichlorophenoxyacetic acid (48H)	YBR239C	ERT1	01_22_07	0.696164290352	0.963688214687
S288C	2,4-Dichlorophenoxyacetic acid (48H)	YBR240C	THI2	01_22_11	0.610985743322	0.983694936527
S288C	2,4-Dichlorophenoxyacetic acid (48H)	YBR241C		01_22_15	0.490153219851	1.0
S288C	2,4-Dichlorophenoxyacetic acid (48H)	YBR242W		01_22_19	-0.631424715872	0.9813186355589999
S288C	2,4-Dichlorophenoxyacetic acid (48H)	YBR244W	GPX2	01_22_23	-0.41827413935999996	1.0
S288C	2,4-Dichlorophenoxyacetic acid (48H)	YBR245C	ISW1	01_22_27	-0.562076675725	0.995355449223
S288C	2,4-Dichlorophenoxyacetic acid (48H)	YBR246W	RRT2	01_22_31	1.23231423787	0.6899555861509999
S288C	2,4-Dichlorophenoxyacetic acid (48H)	YBR248C	HIS7	01_22_35	0.34251714348300005	1.0
S288C	2,4-Dichlorophenoxyacetic acid (48H)	YBR249C	ARO4	01_22_39	0.687314688575	0.9680724819580001
S288C	2,4-Dichlorophenoxyacetic acid (48H)	YBR250W	SPO23	01_22_43	0.9229972765200001	0.8712709841240001
S288C	2,4-Dichlorophenoxyacetic acid (48H)	YBR251W	MRPS5	01_22_47	-2.06822893474	0.193768557011
S288C	2,4-Dichlorophenoxyacetic acid (48H)	YBR255W	MTC4	01_26_03	0.286436520987	1.0
S288C	2,4-Dichlorophenoxyacetic acid (48H)	YBR258C	SHG1	01_26_07	1.0435101328799998	0.8068451932999999
S288C	2,4-Dichlorophenoxyacetic acid (48H)	YBR259W		01_26_11	1.22024249025	0.6972156270759999
S288C	2,4-Dichlorophenoxyacetic acid (48H)	YBR260C	RGD1	01_26_15	0.9350920335959999	0.863974355153
S288C	2,4-Dichlorophenoxyacetic acid (48H)	YBR261C	TAE1	01_26_19	3.14171792568	0.00568329172482
S288C	2,4-Dichlorophenoxyacetic acid (48H)	YBR262C	MIC12	01_26_23	0.6808136950139999	0.969085350826
S288C	2,4-Dichlorophenoxyacetic acid (48H)	YBR263W	SHM1	01_26_27	0.564316810783	0.994537076591
S288C	2,4-Dichlorophenoxyacetic acid (48H)	YBR264C	YPT10	01_26_31	0.8168530047120001	0.916715266786
S288C	2,4-Dichlorophenoxyacetic acid (48H)	YBR266C	SLM6	01_26_35	1.04304172606	0.8068451932999999
S288C	2,4-Dichlorophenoxyacetic acid (48H)	YBR267W	REI1	01_26_39	-0.290007095759	1.0
S288C	2,4-Dichlorophenoxyacetic acid (48H)	YBR268W	MRPL37	01_26_43	-0.024082684526900003	1.0
S288C	2,4-Dichlorophenoxyacetic acid (48H)	YBR269C	SDH8	03_07_18	0.031388187340099995	1.0
S288C	2,4-Dichlorophenoxyacetic acid (48H)	YBR270C	BIT2	03_32_19	0.249696169438	1.0
S288C	2,4-Dichlorophenoxyacetic acid (48H)	YBR271W	EFM2	03_07_22	-0.7197169355859999	0.9557029400079999
S288C	2,4-Dichlorophenoxyacetic acid (48H)	YBR272C	HSM3	03_32_23	1.00458388285	0.8279572175409999
S288C	2,4-Dichlorophenoxyacetic acid (48H)	YBR273C	UBX7	03_07_26	-0.10711888669399999	1.0
S288C	2,4-Dichlorophenoxyacetic acid (48H)	YBR274W	CHK1	04_05_09	0.20010996637200001	1.0
S288C	2,4-Dichlorophenoxyacetic acid (48H)	YBR274W	CHK1	05_05_09	0.11771309842199999	1.0
S288C	2,4-Dichlorophenoxyacetic acid (48H)	YBR275C	RIF1	03_32_27	0.760059910795	0.941089994119
S288C	2,4-Dichlorophenoxyacetic acid (48H)	YBR276C	PPS1	03_32_31	-1.45440974106	0.543332562021
S288C	2,4-Dichlorophenoxyacetic acid (48H)	YBR277C		03_07_34	-0.38502547301299994	1.0
S288C	2,4-Dichlorophenoxyacetic acid (48H)	YBR278W	DPB3	03_07_38	0.5237494933619999	1.0
S288C	2,4-Dichlorophenoxyacetic acid (48H)	YBR279W	PAF1	04_20_35	0.261406339864	1.0
S288C	2,4-Dichlorophenoxyacetic acid (48H)	YBR279W	PAF1	05_20_35	1.55873955277	0.476110188152
S288C	2,4-Dichlorophenoxyacetic acid (48H)	YBR280C	SAF1	03_32_35	0.750090241489	0.9441811035109999
S288C	2,4-Dichlorophenoxyacetic acid (48H)	YBR281C	DUG2	03_07_42	0.714662250793	0.9560305251000001
S288C	2,4-Dichlorophenoxyacetic acid (48H)	YBR282W	MRPL27	03_07_46	0.24664412923	1.0
S288C	2,4-Dichlorophenoxyacetic acid (48H)	YBR283C	SSH1	03_11_02	-1.3023122952	0.640996027097
S288C	2,4-Dichlorophenoxyacetic acid (48H)	YBR284W		03_11_06	1.0738275586700001	0.788699168358
S288C	2,4-Dichlorophenoxyacetic acid (48H)	YBR285W		03_11_10	-0.738828755487	0.948851085801
S288C	2,4-Dichlorophenoxyacetic acid (48H)	YBR286W	APE3	03_11_14	1.3482178068000001	0.607636132844
S288C	2,4-Dichlorophenoxyacetic acid (48H)	YBR287W		03_32_39	0.327210101762	1.0
S288C	2,4-Dichlorophenoxyacetic acid (48H)	YBR288C	APM3	03_32_43	-0.9985266431190001	0.831362756748
S288C	2,4-Dichlorophenoxyacetic acid (48H)	YBR289W	SNF5	03_32_47	-1.8273231999000001	0.315473281379
S288C	2,4-Dichlorophenoxyacetic acid (48H)	YBR290W	BSD2	03_11_18	-9.909299063130002	3.4766085945099996e-32
S288C	2,4-Dichlorophenoxyacetic acid (48H)	YBR291C	CTP1	03_11_22	0.662549937981	0.972929625898
S288C	2,4-Dichlorophenoxyacetic acid (48H)	YBR292C		03_11_26	0.252841069243	1.0
S288C	2,4-Dichlorophenoxyacetic acid (48H)	YBR293W	VBA2	03_11_30	-0.323335473442	1.0
S288C	2,4-Dichlorophenoxyacetic acid (48H)	YBR294W	SUL1	03_02_02	0.639934106381	0.9806428375309999
S288C	2,4-Dichlorophenoxyacetic acid (48H)	YBR295W	PCA1	03_11_34	0.613432963499	0.983694936527
S288C	2,4-Dichlorophenoxyacetic acid (48H)	YBR296C	PHO89	03_11_38	0.615010754883	0.983694936527
S288C	2,4-Dichlorophenoxyacetic acid (48H)	YBR296C-A		04_06_40	0.6581477356669999	0.9746235221690001
S288C	2,4-Dichlorophenoxyacetic acid (48H)	YBR296C-A		05_06_40	0.122521253311	1.0
S288C	2,4-Dichlorophenoxyacetic acid (48H)	YBR297W	MAL33	03_11_42	0.47334398925	1.0
S288C	2,4-Dichlorophenoxyacetic acid (48H)	YBR298C	MAL31	03_11_46	0.152425330631	1.0
S288C	2,4-Dichlorophenoxyacetic acid (48H)	YBR299W	MAL32	04_22_03	-1.64828003556	0.421845139242
S288C	2,4-Dichlorophenoxyacetic acid (48H)	YBR299W	MAL32	05_22_03	-0.9898257810500001	0.8339895717910001
S288C	2,4-Dichlorophenoxyacetic acid (48H)	YBR300C		03_15_02	0.259955100497	1.0
S288C	2,4-Dichlorophenoxyacetic acid (48H)	YBR301W	PAU24	03_02_06	0.15343692500199999	1.0
S288C	2,4-Dichlorophenoxyacetic acid (48H)	YCL001W	RER1	01_04_48	-0.632743650857	0.9813186355589999
S288C	2,4-Dichlorophenoxyacetic acid (48H)	YCL001W-A		03_15_06	0.42813944434	1.0
S288C	2,4-Dichlorophenoxyacetic acid (48H)	YCL001W-B		04_06_44	-0.039734046346900004	1.0
S288C	2,4-Dichlorophenoxyacetic acid (48H)	YCL001W-B		05_06_44	-0.252165577307	1.0
S288C	2,4-Dichlorophenoxyacetic acid (48H)	YCL002C		04_04_40	-2.97366177738	0.0114370508841
S288C	2,4-Dichlorophenoxyacetic acid (48H)	YCL002C		05_04_40	-3.28002777579	0.0030292980814600004
S288C	2,4-Dichlorophenoxyacetic acid (48H)	YCL005W	LDB16	01_08_08	0.12051532166099999	1.0
S288C	2,4-Dichlorophenoxyacetic acid (48H)	YCL005W-A	VMA9	04_05_13	-0.918392097918	0.8741224160269999
S288C	2,4-Dichlorophenoxyacetic acid (48H)	YCL005W-A	VMA9	05_05_13	-1.3327299764799998	0.618444897014
S288C	2,4-Dichlorophenoxyacetic acid (48H)	YCL006C		04_18_39	0.543778404506	0.999088001169
S288C	2,4-Dichlorophenoxyacetic acid (48H)	YCL006C		05_18_39	0.32848548313000003	1.0
S288C	2,4-Dichlorophenoxyacetic acid (48H)	YCL007C		04_06_10	-0.13141029987199998	1.0
S288C	2,4-Dichlorophenoxyacetic acid (48H)	YCL007C		05_06_10	-0.642514452707	0.9794289298759999
S288C	2,4-Dichlorophenoxyacetic acid (48H)	YCL008C	STP22	01_08_20	-3.9307598919499998	0.000101977642975
S288C	2,4-Dichlorophenoxyacetic acid (48H)	YCL009C	ILV6	01_08_24	-0.465592267311	1.0
S288C	2,4-Dichlorophenoxyacetic acid (48H)	YCL010C	SGF29	01_08_28	-4.05712536823	4.85459511159e-05
S288C	2,4-Dichlorophenoxyacetic acid (48H)	YCL011C	GBP2	01_08_32	-0.760446140977	0.941089994119
S288C	2,4-Dichlorophenoxyacetic acid (48H)	YCL012C		04_04_48	0.810542660943	0.9202769791359999
S288C	2,4-Dichlorophenoxyacetic acid (48H)	YCL012C		05_04_48	0.546869889498	0.998245891773
S288C	2,4-Dichlorophenoxyacetic acid (48H)	YCL012W		01_08_36	-0.8371489899179999	0.910338658169
S288C	2,4-Dichlorophenoxyacetic acid (48H)	YCL013W		01_08_40	-0.35166340291000003	1.0
S288C	2,4-Dichlorophenoxyacetic acid (48H)	YCL014W	BUD3	04_08_04	-0.20406348426100002	1.0
S288C	2,4-Dichlorophenoxyacetic acid (48H)	YCL014W	BUD3	05_08_04	-0.140639557701	1.0
S288C	2,4-Dichlorophenoxyacetic acid (48H)	YCL016C	DCC1	01_08_48	-0.34187287866800004	1.0
S288C	2,4-Dichlorophenoxyacetic acid (48H)	YCL022C		03_21_22	0.338358184007	1.0
S288C	2,4-Dichlorophenoxyacetic acid (48H)	YCL023C		03_21_26	2.1191587257799998	0.17199960080200002
S288C	2,4-Dichlorophenoxyacetic acid (48H)	YCL024W	KCC4	01_12_08	-2.6347152086700003	0.0390913830659
S288C	2,4-Dichlorophenoxyacetic acid (48H)	YCL025C	AGP1	01_12_12	-0.558155206723	0.9968619687270001
S288C	2,4-Dichlorophenoxyacetic acid (48H)	YCL026C		01_12_16	-0.486872728599	1.0
S288C	2,4-Dichlorophenoxyacetic acid (48H)	YCL026C-A	FRM2	03_02_10	1.59097498121	0.456811905395
S288C	2,4-Dichlorophenoxyacetic acid (48H)	YCL027W	FUS1	01_12_20	0.42682297465400004	1.0
S288C	2,4-Dichlorophenoxyacetic acid (48H)	YCL028W	RNQ1	01_12_24	-0.0970004776792	1.0
S288C	2,4-Dichlorophenoxyacetic acid (48H)	YCL029C	BIK1	01_12_28	1.9919345036700002	0.226354089076
S288C	2,4-Dichlorophenoxyacetic acid (48H)	YCL030C	HIS4	01_12_32	-0.073977049972	1.0
S288C	2,4-Dichlorophenoxyacetic acid (48H)	YCL032W	STE50	01_12_36	2.07479156077	0.191001707232
S288C	2,4-Dichlorophenoxyacetic acid (48H)	YCL033C	MXR2	01_12_40	-0.236355614582	1.0
S288C	2,4-Dichlorophenoxyacetic acid (48H)	YCL034W	LSB5	01_12_44	1.23476638865	0.688517259099
S288C	2,4-Dichlorophenoxyacetic acid (48H)	YCL035C	GRX1	03_06_42	0.242942071843	1.0
S288C	2,4-Dichlorophenoxyacetic acid (48H)	YCL036W	GFD2	01_12_48	0.366636807495	1.0
S288C	2,4-Dichlorophenoxyacetic acid (48H)	YCL037C	SRO9	01_16_04	-1.6528301558200003	0.41912317272699995
S288C	2,4-Dichlorophenoxyacetic acid (48H)	YCL038C	ATG22	04_18_43	-0.153235592248	1.0
S288C	2,4-Dichlorophenoxyacetic acid (48H)	YCL038C	ATG22	05_18_43	-0.22554938713599998	1.0
S288C	2,4-Dichlorophenoxyacetic acid (48H)	YCL039W	GID7	01_16_08	0.156378026754	1.0
S288C	2,4-Dichlorophenoxyacetic acid (48H)	YCL040W	GLK1	01_16_12	1.58603452194	0.460180120012
S288C	2,4-Dichlorophenoxyacetic acid (48H)	YCL042W		01_16_16	0.670831699213	0.970990151169
S288C	2,4-Dichlorophenoxyacetic acid (48H)	YCL044C	MGR1	01_16_20	0.6105838995790001	0.983694936527
S288C	2,4-Dichlorophenoxyacetic acid (48H)	YCL045C	EMC1	01_16_24	-5.35935795209	5.44091538758e-09
S288C	2,4-Dichlorophenoxyacetic acid (48H)	YCL046W		01_16_28	-1.46365543421	0.536400009646
S288C	2,4-Dichlorophenoxyacetic acid (48H)	YCL047C	POF1	01_16_32	-0.7716533904	0.9363436483409999
S288C	2,4-Dichlorophenoxyacetic acid (48H)	YCL048W	SPS22	01_16_36	-0.283660594272	1.0
S288C	2,4-Dichlorophenoxyacetic acid (48H)	YCL049C		01_16_40	0.522274422771	1.0
S288C	2,4-Dichlorophenoxyacetic acid (48H)	YCL050C	APA1	01_16_44	-0.0171634118961	1.0
S288C	2,4-Dichlorophenoxyacetic acid (48H)	YCL051W	LRE1	01_16_48	0.290263486859	1.0
S288C	2,4-Dichlorophenoxyacetic acid (48H)	YCL055W	KAR4	01_20_04	-2.42141835775	0.0764277171644
S288C	2,4-Dichlorophenoxyacetic acid (48H)	YCL056C	PEX34	01_20_08	0.19490489833900002	1.0
S288C	2,4-Dichlorophenoxyacetic acid (48H)	YCL057C-A	MIC10	04_06_48	0.626204856044	0.982480136329
S288C	2,4-Dichlorophenoxyacetic acid (48H)	YCL057C-A	MIC10	05_06_48	0.0946954230796	1.0
S288C	2,4-Dichlorophenoxyacetic acid (48H)	YCL057W	PRD1	01_20_12	3.00190013432	0.0102257987384
S288C	2,4-Dichlorophenoxyacetic acid (48H)	YCL058C	FYV5	03_21_34	-1.24585612548	0.679522053535
S288C	2,4-Dichlorophenoxyacetic acid (48H)	YCL060C		01_20_16	-0.11035171549799999	1.0
S288C	2,4-Dichlorophenoxyacetic acid (48H)	YCL061C	MRC1	04_08_08	-0.157623824534	1.0
S288C	2,4-Dichlorophenoxyacetic acid (48H)	YCL061C	MRC1	05_08_08	0.013845119392200001	1.0
S288C	2,4-Dichlorophenoxyacetic acid (48H)	YCL062W		01_20_24	-0.5100054512300001	1.0
S288C	2,4-Dichlorophenoxyacetic acid (48H)	YCL063W	VAC17	01_20_28	-0.525316601783	1.0
S288C	2,4-Dichlorophenoxyacetic acid (48H)	YCL064C	CHA1	01_20_32	1.24428408646	0.6806090222390001
S288C	2,4-Dichlorophenoxyacetic acid (48H)	YCL069W	VBA3	01_20_36	1.8093823970400003	0.32388485795099997
S288C	2,4-Dichlorophenoxyacetic acid (48H)	YCL074W		03_21_38	0.211111774208	1.0
S288C	2,4-Dichlorophenoxyacetic acid (48H)	YCL075W		03_21_42	0.132771966707	1.0
S288C	2,4-Dichlorophenoxyacetic acid (48H)	YCL076W		03_21_46	0.339235008698	1.0
S288C	2,4-Dichlorophenoxyacetic acid (48H)	YCR001W		01_20_40	-0.43470617920800003	1.0
S288C	2,4-Dichlorophenoxyacetic acid (48H)	YCR002C	CDC10	01_20_44	2.3491793436000004	0.0941110112599
S288C	2,4-Dichlorophenoxyacetic acid (48H)	YCR003W	MRPL32	01_20_48	-0.947998695821	0.8552424341930001
S288C	2,4-Dichlorophenoxyacetic acid (48H)	YCR004C	YCP4	01_24_04	-0.07142217840319999	1.0
S288C	2,4-Dichlorophenoxyacetic acid (48H)	YCR005C	CIT2	01_24_08	0.725743769965	0.953326167398
S288C	2,4-Dichlorophenoxyacetic acid (48H)	YCR006C		01_24_12	-0.676340820795	0.9695441851109999
S288C	2,4-Dichlorophenoxyacetic acid (48H)	YCR007C		01_24_16	1.5058572448899998	0.509750763768
S288C	2,4-Dichlorophenoxyacetic acid (48H)	YCR008W	SAT4	01_24_20	1.5461920024399998	0.48566211438199997
S288C	2,4-Dichlorophenoxyacetic acid (48H)	YCR009C	RVS161	01_24_24	-0.637654526538	0.9809393190160001
S288C	2,4-Dichlorophenoxyacetic acid (48H)	YCR010C	ADY2	01_24_28	-0.0337622703128	1.0
S288C	2,4-Dichlorophenoxyacetic acid (48H)	YCR011C	ADP1	01_24_32	0.0881632023977	1.0
S288C	2,4-Dichlorophenoxyacetic acid (48H)	YCR014C	POL4	01_24_36	-0.871619622821	0.8997694938770001
S288C	2,4-Dichlorophenoxyacetic acid (48H)	YCR015C	CTO1	01_24_40	1.9995818612799998	0.222166735152
S288C	2,4-Dichlorophenoxyacetic acid (48H)	YCR016W		01_24_44	-1.3512131451299998	0.605601602501
S288C	2,4-Dichlorophenoxyacetic acid (48H)	YCR017C	CWH43	01_24_48	-0.26281977797899997	1.0
S288C	2,4-Dichlorophenoxyacetic acid (48H)	YCR019W	MAK32	01_28_04	0.8807321898280001	0.893529013988
S288C	2,4-Dichlorophenoxyacetic acid (48H)	YCR020C	PET18	01_28_08	0.269707001722	1.0
S288C	2,4-Dichlorophenoxyacetic acid (48H)	YCR020C-A	MAK31	01_28_12	-0.326637330619	1.0
S288C	2,4-Dichlorophenoxyacetic acid (48H)	YCR020W-B	HTL1	03_15_14	0.580389738739	0.991886180314
S288C	2,4-Dichlorophenoxyacetic acid (48H)	YCR021C	HSP30	01_28_16	-1.0345142567	0.811373924897
S288C	2,4-Dichlorophenoxyacetic acid (48H)	YCR022C		01_28_20	1.17207876473	0.727726131592
S288C	2,4-Dichlorophenoxyacetic acid (48H)	YCR023C		01_28_24	0.624915504647	0.982480136329
S288C	2,4-Dichlorophenoxyacetic acid (48H)	YCR024C	SLM5	03_15_18	0.971440402598	0.846126353069
S288C	2,4-Dichlorophenoxyacetic acid (48H)	YCR024C-A	PMP1	03_15_22	-0.631602217402	0.9813186355589999
S288C	2,4-Dichlorophenoxyacetic acid (48H)	YCR025C		03_15_26	-0.12080376164899999	1.0
S288C	2,4-Dichlorophenoxyacetic acid (48H)	YCR026C	NPP1	03_15_30	0.752661548384	0.943632884072
S288C	2,4-Dichlorophenoxyacetic acid (48H)	YCR027C	RHB1	03_15_34	0.914520756664	0.8769146746109999
S288C	2,4-Dichlorophenoxyacetic acid (48H)	YCR028C	FEN2	03_15_38	-1.03965933579	0.8086426928899999
S288C	2,4-Dichlorophenoxyacetic acid (48H)	YCR028C-A	RIM1	03_02_14	0.209169940334	1.0
S288C	2,4-Dichlorophenoxyacetic acid (48H)	YCR030C	SYP1	03_02_18	-0.0397562340383	1.0
S288C	2,4-Dichlorophenoxyacetic acid (48H)	YCR031C	RPS14A	03_15_42	0.13907902340999997	1.0
S288C	2,4-Dichlorophenoxyacetic acid (48H)	YCR032W	BPH1	03_02_22	-4.74599976933	5.69729426759e-07
S288C	2,4-Dichlorophenoxyacetic acid (48H)	YCR033W	SNT1	03_02_26	-1.53134597164	0.493817229501
S288C	2,4-Dichlorophenoxyacetic acid (48H)	YCR034W	ELO2	03_15_46	-1.14187885153	0.744745971531
S288C	2,4-Dichlorophenoxyacetic acid (48H)	YCR036W	RBK1	03_19_02	0.117990033681	1.0
S288C	2,4-Dichlorophenoxyacetic acid (48H)	YCR037C	PHO87	03_19_06	2.2013805575	0.140649450299
S288C	2,4-Dichlorophenoxyacetic acid (48H)	YCR043C		03_19_10	0.80447391648	0.92234039157
S288C	2,4-Dichlorophenoxyacetic acid (48H)	YCR044C	PER1	04_20_39	-7.466679955419999	5.07438936294e-18
S288C	2,4-Dichlorophenoxyacetic acid (48H)	YCR044C	PER1	05_20_39	-9.50686282655	1.3798593312e-29
S288C	2,4-Dichlorophenoxyacetic acid (48H)	YCR045C	RRT12	03_19_14	1.34075616838	0.612299739533
S288C	2,4-Dichlorophenoxyacetic acid (48H)	YCR046C	IMG1	03_02_30	0.0036264548835399997	1.0
S288C	2,4-Dichlorophenoxyacetic acid (48H)	YCR048W	ARE1	03_02_38	0.021158839868900003	1.0
S288C	2,4-Dichlorophenoxyacetic acid (48H)	YCR049C		03_19_18	-0.188682483569	1.0
S288C	2,4-Dichlorophenoxyacetic acid (48H)	YCR050C		03_19_22	0.368580284903	1.0
S288C	2,4-Dichlorophenoxyacetic acid (48H)	YCR051W		03_19_26	0.226136128307	1.0
S288C	2,4-Dichlorophenoxyacetic acid (48H)	YCR053W	THR4	03_02_42	-1.5152878354799997	0.503055852754
S288C	2,4-Dichlorophenoxyacetic acid (48H)	YCR059C	YIH1	03_19_30	0.363185388843	1.0
S288C	2,4-Dichlorophenoxyacetic acid (48H)	YCR060W	TAH1	03_02_46	0.663250082908	0.972929625898
S288C	2,4-Dichlorophenoxyacetic acid (48H)	YCR061W		04_05_17	0.0324351176645	1.0
S288C	2,4-Dichlorophenoxyacetic acid (48H)	YCR061W		05_05_17	-0.0956552461713	1.0
S288C	2,4-Dichlorophenoxyacetic acid (48H)	YCR061W		05_08_12	0.179395702096	1.0
S288C	2,4-Dichlorophenoxyacetic acid (48H)	YCR062W		03_06_02	-0.223410329338	1.0
S288C	2,4-Dichlorophenoxyacetic acid (48H)	YCR063W	BUD31	04_20_43	1.19141081801	0.714912747079
S288C	2,4-Dichlorophenoxyacetic acid (48H)	YCR063W	BUD31	05_20_43	1.3969033539500002	0.5739524557519999
S288C	2,4-Dichlorophenoxyacetic acid (48H)	YCR065W	HCM1	03_19_38	0.39276733375600004	1.0
S288C	2,4-Dichlorophenoxyacetic acid (48H)	YCR066W	RAD18	03_19_42	0.4486367623	1.0
S288C	2,4-Dichlorophenoxyacetic acid (48H)	YCR067C	SED4	03_06_06	-0.49732559651600006	1.0
S288C	2,4-Dichlorophenoxyacetic acid (48H)	YCR068W	ATG15	03_19_46	1.01691448687	0.821280191486
S288C	2,4-Dichlorophenoxyacetic acid (48H)	YCR069W	CPR4	03_06_10	0.66157203603	0.972929625898
S288C	2,4-Dichlorophenoxyacetic acid (48H)	YCR071C	IMG2	03_23_02	0.086193428467	1.0
S288C	2,4-Dichlorophenoxyacetic acid (48H)	YCR073C	SSK22	03_06_14	1.7043869545800001	0.384495905568
S288C	2,4-Dichlorophenoxyacetic acid (48H)	YCR073W-A	SOL2	03_23_06	-0.286143150402	1.0
S288C	2,4-Dichlorophenoxyacetic acid (48H)	YCR075C	ERS1	03_06_18	-0.148551524077	1.0
S288C	2,4-Dichlorophenoxyacetic acid (48H)	YCR075W-A	EGO2	04_10_08	-3.05738497622	0.00807086339201
S288C	2,4-Dichlorophenoxyacetic acid (48H)	YCR075W-A	EGO2	05_10_08	-3.04345850196	0.00860006151723
S288C	2,4-Dichlorophenoxyacetic acid (48H)	YCR076C	FUB1	03_23_10	1.29558449412	0.645206502747
S288C	2,4-Dichlorophenoxyacetic acid (48H)	YCR077C	PAT1	03_23_14	0.059581347128099996	1.0
S288C	2,4-Dichlorophenoxyacetic acid (48H)	YCR079W	PTC6	03_23_18	-0.7373232795419999	0.9491875801540001
S288C	2,4-Dichlorophenoxyacetic acid (48H)	YCR081W	SRB8	03_23_22	3.2785214780799996	0.0030345246106399998
S288C	2,4-Dichlorophenoxyacetic acid (48H)	YCR082W	AHC2	03_23_26	1.0423004928200001	0.807053883724
S288C	2,4-Dichlorophenoxyacetic acid (48H)	YCR083W	TRX3	03_06_22	-0.33686832162299996	1.0
S288C	2,4-Dichlorophenoxyacetic acid (48H)	YCR085W		03_23_30	0.775546097579	0.9346995500480001
S288C	2,4-Dichlorophenoxyacetic acid (48H)	YCR086W	CSM1	03_23_34	-2.02606163824	0.210718358906
S288C	2,4-Dichlorophenoxyacetic acid (48H)	YCR087C-A		03_23_38	0.7792062448829999	0.933379449997
S288C	2,4-Dichlorophenoxyacetic acid (48H)	YCR087W		03_23_42	0.8149539026870001	0.917197969573
S288C	2,4-Dichlorophenoxyacetic acid (48H)	YCR088W	ABP1	03_06_30	-0.975452265898	0.84443924256
S288C	2,4-Dichlorophenoxyacetic acid (48H)	YCR089W	FIG2	03_06_34	0.594377023709	0.9893137759630001
S288C	2,4-Dichlorophenoxyacetic acid (48H)	YCR090C		02_10_03	0.278739035627	1.0
S288C	2,4-Dichlorophenoxyacetic acid (48H)	YCR091W	KIN82	02_10_11	0.48183365736699996	1.0
S288C	2,4-Dichlorophenoxyacetic acid (48H)	YCR092C	MSH3	02_10_15	0.01240867182	1.0
S288C	2,4-Dichlorophenoxyacetic acid (48H)	YCR094W	CDC50	02_10_19	-0.210053339155	1.0
S288C	2,4-Dichlorophenoxyacetic acid (48H)	YCR095C	OCA4	03_04_11	-0.930152396092	0.8677637554269999
S288C	2,4-Dichlorophenoxyacetic acid (48H)	YCR095W-A		04_05_21	-0.255531532259	1.0
S288C	2,4-Dichlorophenoxyacetic acid (48H)	YCR095W-A		05_05_21	-0.131859806064	1.0
S288C	2,4-Dichlorophenoxyacetic acid (48H)	YCR098C	GIT1	02_10_23	0.969898768934	0.846126353069
S288C	2,4-Dichlorophenoxyacetic acid (48H)	YCR099C		02_10_27	0.407250143832	1.0
S288C	2,4-Dichlorophenoxyacetic acid (48H)	YCR100C		02_10_31	0.684922526743	0.968682391604
S288C	2,4-Dichlorophenoxyacetic acid (48H)	YCR101C		02_10_35	0.280495150308	1.0
S288C	2,4-Dichlorophenoxyacetic acid (48H)	YCR102C		02_10_39	0.254087688789	1.0
S288C	2,4-Dichlorophenoxyacetic acid (48H)	YCR102W-A		03_04_15	-0.055473337165999996	1.0
S288C	2,4-Dichlorophenoxyacetic acid (48H)	YCR105W	ADH7	02_10_43	-0.006365402113739999	1.0
S288C	2,4-Dichlorophenoxyacetic acid (48H)	YCR106W	RDS1	02_10_47	-0.101298315667	1.0
S288C	2,4-Dichlorophenoxyacetic acid (48H)	YCR107W	AAD3	04_22_07	-0.669741215272	0.9713661852069999
S288C	2,4-Dichlorophenoxyacetic acid (48H)	YCR107W	AAD3	05_22_07	-1.30089967885	0.641533053436
S288C	2,4-Dichlorophenoxyacetic acid (48H)	YDL001W	RMD1	03_12_38	1.74050769431	0.36214845778800003
S288C	2,4-Dichlorophenoxyacetic acid (48H)	YDL002C	NHP10	03_12_42	2.4697793072	0.0656864989828
S288C	2,4-Dichlorophenoxyacetic acid (48H)	YDL006W	PTC1	03_12_46	-1.65785936586	0.41617832365400004
S288C	2,4-Dichlorophenoxyacetic acid (48H)	YDL009C		03_16_02	0.343315900371	1.0
S288C	2,4-Dichlorophenoxyacetic acid (48H)	YDL010W	GRX6	03_16_06	-0.582840245982	0.991058389302
S288C	2,4-Dichlorophenoxyacetic acid (48H)	YDL011C		03_16_10	-0.28962990500700003	1.0
S288C	2,4-Dichlorophenoxyacetic acid (48H)	YDL012C		03_16_14	-1.4499746680899999	0.5449302161249999
S288C	2,4-Dichlorophenoxyacetic acid (48H)	YDL013W	SLX5	03_16_18	1.06394664013	0.7937939436110001
S288C	2,4-Dichlorophenoxyacetic acid (48H)	YDL018C	ERP3	03_16_22	2.2424976366	0.124988513769
S288C	2,4-Dichlorophenoxyacetic acid (48H)	YDL019C	OSH2	03_16_26	-0.770627004234	0.9368211737119999
S288C	2,4-Dichlorophenoxyacetic acid (48H)	YDL020C	RPN4	03_16_30	0.7363856441419999	0.9491875801540001
S288C	2,4-Dichlorophenoxyacetic acid (48H)	YDL021W	GPM2	03_16_34	-0.13847749044500002	1.0
S288C	2,4-Dichlorophenoxyacetic acid (48H)	YDL022W	GPD1	03_16_38	0.74676866192	0.9448083797110001
S288C	2,4-Dichlorophenoxyacetic acid (48H)	YDL023C		03_16_46	0.355834688881	1.0
S288C	2,4-Dichlorophenoxyacetic acid (48H)	YDL024C	DIA3	03_20_02	-0.38151817424900003	1.0
S288C	2,4-Dichlorophenoxyacetic acid (48H)	YDL025C	RTK1	03_20_06	-1.52689857218	0.49651877262500005
S288C	2,4-Dichlorophenoxyacetic acid (48H)	YDL026W		04_05_25	1.29356870128	0.64721990071
S288C	2,4-Dichlorophenoxyacetic acid (48H)	YDL026W		05_05_25	0.728044715733	0.953102006738
S288C	2,4-Dichlorophenoxyacetic acid (48H)	YDL027C	MRX9	03_20_14	0.743577743199	0.946187448409
S288C	2,4-Dichlorophenoxyacetic acid (48H)	YDL032W		03_20_18	1.49126267459	0.5201282591309999
S288C	2,4-Dichlorophenoxyacetic acid (48H)	YDL033C	SLM3	03_20_22	-0.355178919337	1.0
S288C	2,4-Dichlorophenoxyacetic acid (48H)	YDL034W		03_20_26	-0.30340517425999997	1.0
S288C	2,4-Dichlorophenoxyacetic acid (48H)	YDL035C	GPR1	03_20_30	-0.920898485273	0.872414896404
S288C	2,4-Dichlorophenoxyacetic acid (48H)	YDL036C	PUS9	04_05_29	-0.646080918647	0.978808730265
S288C	2,4-Dichlorophenoxyacetic acid (48H)	YDL036C	PUS9	05_05_29	-0.714942473117	0.9560305251000001
S288C	2,4-Dichlorophenoxyacetic acid (48H)	YDL037C	BSC1	03_20_38	0.110899011884	1.0
S288C	2,4-Dichlorophenoxyacetic acid (48H)	YDL038C		03_20_42	0.312762627638	1.0
S288C	2,4-Dichlorophenoxyacetic acid (48H)	YDL039C	PRM7	03_20_46	-0.0321433906118	1.0
S288C	2,4-Dichlorophenoxyacetic acid (48H)	YDL040C	NAT1	04_32_23	-0.848363635238	0.907573527307
S288C	2,4-Dichlorophenoxyacetic acid (48H)	YDL040C	NAT1	05_32_23	-0.999001624066	0.831211360193
S288C	2,4-Dichlorophenoxyacetic acid (48H)	YDL041W		03_24_02	0.9249662286839999	0.869716736106
S288C	2,4-Dichlorophenoxyacetic acid (48H)	YDL042C	SIR2	03_24_06	2.0256466462400002	0.21085721607400001
S288C	2,4-Dichlorophenoxyacetic acid (48H)	YDL044C	MTF2	03_24_10	-0.0432725722315	1.0
S288C	2,4-Dichlorophenoxyacetic acid (48H)	YDL045W-A	MRP10	03_24_14	-2.9992704820099996	0.0103349982386
S288C	2,4-Dichlorophenoxyacetic acid (48H)	YDL046W	NPC2	03_24_18	-0.203245826748	1.0
S288C	2,4-Dichlorophenoxyacetic acid (48H)	YDL047W	SIT4	04_14_03	-5.57970473649	8.628479859380002e-10
S288C	2,4-Dichlorophenoxyacetic acid (48H)	YDL047W	SIT4	05_14_03	-3.6981055129900002	0.00038036845619100003
S288C	2,4-Dichlorophenoxyacetic acid (48H)	YDL048C	STP4	03_24_22	-0.19401574715300002	1.0
S288C	2,4-Dichlorophenoxyacetic acid (48H)	YDL049C	KNH1	03_24_26	0.23259767708299997	1.0
S288C	2,4-Dichlorophenoxyacetic acid (48H)	YDL050C		03_24_30	0.257421594854	1.0
S288C	2,4-Dichlorophenoxyacetic acid (48H)	YDL051W	LHP1	03_24_34	1.4048506562799998	0.568266944193
S288C	2,4-Dichlorophenoxyacetic acid (48H)	YDL052C	SLC1	03_24_38	0.730908571448	0.9519792976829999
S288C	2,4-Dichlorophenoxyacetic acid (48H)	YDL053C	PBP4	03_24_42	1.77119984555	0.344278656787
S288C	2,4-Dichlorophenoxyacetic acid (48H)	YDL054C	MCH1	03_24_46	0.18903748663	1.0
S288C	2,4-Dichlorophenoxyacetic acid (48H)	YDL056W	MBP1	03_28_02	0.7027827965000001	0.9598426026289999
S288C	2,4-Dichlorophenoxyacetic acid (48H)	YDL057W		03_28_06	-0.17617026919	1.0
S288C	2,4-Dichlorophenoxyacetic acid (48H)	YDL059C	RAD59	03_28_10	0.935620429356	0.863934354505
S288C	2,4-Dichlorophenoxyacetic acid (48H)	YDL061C	RPS29B	03_28_14	-0.7069664089659999	0.958590075175
S288C	2,4-Dichlorophenoxyacetic acid (48H)	YDL062W		03_28_18	0.88740164549	0.889431978435
S288C	2,4-Dichlorophenoxyacetic acid (48H)	YDL063C	SYO1	03_28_22	0.8925771299349999	0.8875866467069999
S288C	2,4-Dichlorophenoxyacetic acid (48H)	YDL065C	PEX19	03_28_26	0.717996156858	0.9560305251000001
S288C	2,4-Dichlorophenoxyacetic acid (48H)	YDL066W	IDP1	03_28_30	0.321790552712	1.0
S288C	2,4-Dichlorophenoxyacetic acid (48H)	YDL067C	COX9	04_14_07	0.176403650832	1.0
S288C	2,4-Dichlorophenoxyacetic acid (48H)	YDL067C	COX9	05_14_07	-0.278633027769	1.0
S288C	2,4-Dichlorophenoxyacetic acid (48H)	YDL068W		03_28_34	-0.0543171119176	1.0
S288C	2,4-Dichlorophenoxyacetic acid (48H)	YDL069C	CBS1	04_05_33	-0.6471179877750001	0.978492383257
S288C	2,4-Dichlorophenoxyacetic acid (48H)	YDL069C	CBS1	05_05_33	-1.2879223447200001	0.650912319476
S288C	2,4-Dichlorophenoxyacetic acid (48H)	YDL070W	BDF2	03_28_42	-0.11789881761700001	1.0
S288C	2,4-Dichlorophenoxyacetic acid (48H)	YDL071C		03_28_46	0.307220635403	1.0
S288C	2,4-Dichlorophenoxyacetic acid (48H)	YDL072C	YET3	04_32_27	0.843447007191	0.9089735846729999
S288C	2,4-Dichlorophenoxyacetic acid (48H)	YDL072C	YET3	05_32_27	0.9394621870219999	0.861779961988
S288C	2,4-Dichlorophenoxyacetic acid (48H)	YDL073W	AHK1	03_32_02	2.9958839829	0.0104849606859
S288C	2,4-Dichlorophenoxyacetic acid (48H)	YDL074C	BRE1	04_14_11	-1.26686704741	0.667338682856
S288C	2,4-Dichlorophenoxyacetic acid (48H)	YDL074C	BRE1	05_14_11	-0.837747235818	0.910338658169
S288C	2,4-Dichlorophenoxyacetic acid (48H)	YDL075W	RPL31A	04_14_15	0.845092183415	0.9080270907879999
S288C	2,4-Dichlorophenoxyacetic acid (48H)	YDL075W	RPL31A	05_14_15	1.1077007674400001	0.764199287712
S288C	2,4-Dichlorophenoxyacetic acid (48H)	YDL076C	RXT3	03_32_10	-0.08117490139389999	1.0
S288C	2,4-Dichlorophenoxyacetic acid (48H)	YDL077C	VAM6	04_05_37	-2.21774028191	0.133986212128
S288C	2,4-Dichlorophenoxyacetic acid (48H)	YDL077C	VAM6	05_05_37	-1.9471120801099997	0.248642950175
S288C	2,4-Dichlorophenoxyacetic acid (48H)	YDL078C	MDH3	03_32_18	-0.151027506077	1.0
S288C	2,4-Dichlorophenoxyacetic acid (48H)	YDL079C	MRK1	03_32_22	0.0362514005739	1.0
S288C	2,4-Dichlorophenoxyacetic acid (48H)	YDL080C	THI3	03_32_26	0.80801572943	0.9212269573819999
S288C	2,4-Dichlorophenoxyacetic acid (48H)	YDL081C	RPP1A	03_32_30	-1.4413732397499999	0.549314919324
S288C	2,4-Dichlorophenoxyacetic acid (48H)	YDL082W	RPL13A	03_32_34	1.2360779277299998	0.687448473886
S288C	2,4-Dichlorophenoxyacetic acid (48H)	YDL083C	RPS16B	03_32_38	0.263022754266	1.0
S288C	2,4-Dichlorophenoxyacetic acid (48H)	YDL085C-A		04_10_12	0.34933451708700003	1.0
S288C	2,4-Dichlorophenoxyacetic acid (48H)	YDL085C-A		05_10_12	0.49654656201999997	1.0
S288C	2,4-Dichlorophenoxyacetic acid (48H)	YDL085W	NDE2	03_32_42	0.62932921169	0.981963279674
S288C	2,4-Dichlorophenoxyacetic acid (48H)	YDL086W		03_32_46	0.765836928205	0.939901307087
S288C	2,4-Dichlorophenoxyacetic acid (48H)	YDL088C	ASM4	03_04_04	-0.31742615165	1.0
S288C	2,4-Dichlorophenoxyacetic acid (48H)	YDL089W	NUR1	03_04_08	0.5952785013899999	0.988719843107
S288C	2,4-Dichlorophenoxyacetic acid (48H)	YDL090C	RAM1	03_04_12	1.03528671706	0.811373924897
S288C	2,4-Dichlorophenoxyacetic acid (48H)	YDL091C	UBX3	03_04_16	-0.9256828089370001	0.8695115917470001
S288C	2,4-Dichlorophenoxyacetic acid (48H)	YDL093W	PMT5	03_04_20	0.0392533130347	1.0
S288C	2,4-Dichlorophenoxyacetic acid (48H)	YDL094C		03_04_24	-0.0874384044808	1.0
S288C	2,4-Dichlorophenoxyacetic acid (48H)	YDL095W	PMT1	03_04_28	-0.408984892588	1.0
S288C	2,4-Dichlorophenoxyacetic acid (48H)	YDL096C	OPI6	03_07_44	-1.5334110704600001	0.49340487816100004
S288C	2,4-Dichlorophenoxyacetic acid (48H)	YDL099W	BUG1	03_07_48	1.23334062404	0.689511385648
S288C	2,4-Dichlorophenoxyacetic acid (48H)	YDL100C	GET3	03_11_04	-5.76214097406	1.79229855965e-10
S288C	2,4-Dichlorophenoxyacetic acid (48H)	YDL101C	DUN1	03_11_08	0.84616376673	0.907862706978
S288C	2,4-Dichlorophenoxyacetic acid (48H)	YDL104C	QRI7	03_11_12	0.856647861768	0.905033536452
S288C	2,4-Dichlorophenoxyacetic acid (48H)	YDL106C	PHO2	03_11_16	-0.0173022904086	1.0
S288C	2,4-Dichlorophenoxyacetic acid (48H)	YDL107W	MSS2	03_11_20	-0.44850856674999995	1.0
S288C	2,4-Dichlorophenoxyacetic acid (48H)	YDL109C		03_11_24	0.22876167178100001	1.0
S288C	2,4-Dichlorophenoxyacetic acid (48H)	YDL110C	TMA17	03_11_28	0.21506611386399999	1.0
S288C	2,4-Dichlorophenoxyacetic acid (48H)	YDL112W	TRM3	03_11_32	0.12177262417000001	1.0
S288C	2,4-Dichlorophenoxyacetic acid (48H)	YDL113C	ATG20	03_11_36	0.123898533706	1.0
S288C	2,4-Dichlorophenoxyacetic acid (48H)	YDL114W		03_11_40	-0.430016358673	1.0
S288C	2,4-Dichlorophenoxyacetic acid (48H)	YDL115C	IWR1	03_06_24	-0.606399465346	0.9845119995720001
S288C	2,4-Dichlorophenoxyacetic acid (48H)	YDL116W	NUP84	03_11_44	-2.1437763802000003	0.162241555728
S288C	2,4-Dichlorophenoxyacetic acid (48H)	YDL117W	CYK3	03_11_48	-0.6267998148780001	0.982480136329
S288C	2,4-Dichlorophenoxyacetic acid (48H)	YDL118W		03_15_04	-0.542054338712	0.999191853469
S288C	2,4-Dichlorophenoxyacetic acid (48H)	YDL119C	HEM25	03_15_08	-0.369535177397	1.0
S288C	2,4-Dichlorophenoxyacetic acid (48H)	YDL121C		03_15_12	0.016225776495700003	1.0
S288C	2,4-Dichlorophenoxyacetic acid (48H)	YDL122W	UBP1	03_15_20	1.58590057403	0.460180120012
S288C	2,4-Dichlorophenoxyacetic acid (48H)	YDL123W	SNA4	03_15_24	0.443365952959	1.0
S288C	2,4-Dichlorophenoxyacetic acid (48H)	YDL124W		03_15_28	0.439211924081	1.0
S288C	2,4-Dichlorophenoxyacetic acid (48H)	YDL125C	HNT1	03_15_32	0.608577967929	0.9840329110789999
S288C	2,4-Dichlorophenoxyacetic acid (48H)	YDL127W	PCL2	03_15_36	-0.620009559564	0.983189601853
S288C	2,4-Dichlorophenoxyacetic acid (48H)	YDL128W	VCX1	03_15_40	0.170252729734	1.0
S288C	2,4-Dichlorophenoxyacetic acid (48H)	YDL129W		03_15_44	-0.255957207226	1.0
S288C	2,4-Dichlorophenoxyacetic acid (48H)	YDL130W	RPP1B	03_15_48	0.567369672758	0.994537076591
S288C	2,4-Dichlorophenoxyacetic acid (48H)	YDL130W-A	STF1	02_14_03	-0.329773190994	1.0
S288C	2,4-Dichlorophenoxyacetic acid (48H)	YDL131W	LYS21	03_19_04	0.25315416222	1.0
S288C	2,4-Dichlorophenoxyacetic acid (48H)	YDL133C-A	RPL41B	03_04_19	-1.66339478396	0.41224085560999996
S288C	2,4-Dichlorophenoxyacetic acid (48H)	YDL133W	SRF1	03_19_08	1.29736937063	0.643854981462
S288C	2,4-Dichlorophenoxyacetic acid (48H)	YDL134C	PPH21	03_19_12	1.27225701287	0.663735944815
S288C	2,4-Dichlorophenoxyacetic acid (48H)	YDL134C-A		03_19_16	0.661180053483	0.9731035218880001
S288C	2,4-Dichlorophenoxyacetic acid (48H)	YDL135C	RDI1	03_19_20	-0.497372437198	1.0
S288C	2,4-Dichlorophenoxyacetic acid (48H)	YDL136W	RPL35B	03_19_24	0.706995992554	0.958590075175
S288C	2,4-Dichlorophenoxyacetic acid (48H)	YDL137W	ARF2	03_19_28	0.994516423352	0.8323151504549999
S288C	2,4-Dichlorophenoxyacetic acid (48H)	YDL138W	RGT2	03_19_32	0.07590080498719999	1.0
S288C	2,4-Dichlorophenoxyacetic acid (48H)	YDL142C	CRD1	03_19_36	0.0416849196516	1.0
S288C	2,4-Dichlorophenoxyacetic acid (48H)	YDL144C		03_19_40	0.151168028122	1.0
S288C	2,4-Dichlorophenoxyacetic acid (48H)	YDL146W	LDB17	03_19_44	-0.890119226795	0.8886311006730001
S288C	2,4-Dichlorophenoxyacetic acid (48H)	YDL149W	ATG9	03_19_48	0.21140761009300002	1.0
S288C	2,4-Dichlorophenoxyacetic acid (48H)	YDL151C	BUD30	03_23_04	0.0673905927112	1.0
S288C	2,4-Dichlorophenoxyacetic acid (48H)	YDL154W	MSH5	03_23_08	0.39226934335	1.0
S288C	2,4-Dichlorophenoxyacetic acid (48H)	YDL155W	CLB3	03_23_12	-0.444168818679	1.0
S288C	2,4-Dichlorophenoxyacetic acid (48H)	YDL156W	CMR1	03_23_16	0.369121007158	1.0
S288C	2,4-Dichlorophenoxyacetic acid (48H)	YDL157C		03_23_20	-0.912595358116	0.8776041724979999
S288C	2,4-Dichlorophenoxyacetic acid (48H)	YDL159W	STE7	03_23_24	1.0562195711799998	0.7989230578300001
S288C	2,4-Dichlorophenoxyacetic acid (48H)	YDL159W-A		04_10_16	-0.0592123740389	1.0
S288C	2,4-Dichlorophenoxyacetic acid (48H)	YDL159W-A		05_10_16	-0.5136910732909999	1.0
S288C	2,4-Dichlorophenoxyacetic acid (48H)	YDL160C	DHH1	04_28_07	-0.30374456376	1.0
S288C	2,4-Dichlorophenoxyacetic acid (48H)	YDL160C	DHH1	05_28_07	-0.131684769832	1.0
S288C	2,4-Dichlorophenoxyacetic acid (48H)	YDL160C-A	MHF2	04_10_20	0.736573006868	0.9491875801540001
S288C	2,4-Dichlorophenoxyacetic acid (48H)	YDL160C-A	MHF2	05_10_20	0.9663405206569999	0.84795526168
S288C	2,4-Dichlorophenoxyacetic acid (48H)	YDL161W	ENT1	03_23_28	-2.81879662247	0.0206004772907
S288C	2,4-Dichlorophenoxyacetic acid (48H)	YDL162C		03_23_32	-0.482085939635	1.0
S288C	2,4-Dichlorophenoxyacetic acid (48H)	YDL167C	NRP1	04_28_11	-0.499694748891	1.0
S288C	2,4-Dichlorophenoxyacetic acid (48H)	YDL167C	NRP1	05_28_11	-0.253182102276	1.0
S288C	2,4-Dichlorophenoxyacetic acid (48H)	YDL168W	SFA1	03_23_36	-0.296683947318	1.0
S288C	2,4-Dichlorophenoxyacetic acid (48H)	YDL169C	UGX2	03_23_40	-0.140735704363	1.0
S288C	2,4-Dichlorophenoxyacetic acid (48H)	YDL170W	UGA3	03_23_44	0.45912332263800004	1.0
S288C	2,4-Dichlorophenoxyacetic acid (48H)	YDL171C	GLT1	03_23_48	0.52756166744	1.0
S288C	2,4-Dichlorophenoxyacetic acid (48H)	YDL172C		03_27_04	-1.1406042919200001	0.746064418771
S288C	2,4-Dichlorophenoxyacetic acid (48H)	YDL173W	PAR32	03_27_08	-1.4888335332799998	0.520899201586
S288C	2,4-Dichlorophenoxyacetic acid (48H)	YDL174C	DLD1	03_27_12	0.0112565554033	1.0
S288C	2,4-Dichlorophenoxyacetic acid (48H)	YDL175C	AIR2	03_27_16	-0.20069670754299998	1.0
S288C	2,4-Dichlorophenoxyacetic acid (48H)	YDL176W		03_27_20	-1.2673066924	0.667114580831
S288C	2,4-Dichlorophenoxyacetic acid (48H)	YDL177C		03_27_24	0.816306530092	0.9167709659909999
S288C	2,4-Dichlorophenoxyacetic acid (48H)	YDL178W	DLD2	03_27_28	0.371838588464	1.0
S288C	2,4-Dichlorophenoxyacetic acid (48H)	YDL179W	PCL9	03_27_32	-1.22390017226	0.694894760265
S288C	2,4-Dichlorophenoxyacetic acid (48H)	YDL180W		03_27_36	0.0196763733813	1.0
S288C	2,4-Dichlorophenoxyacetic acid (48H)	YDL181W	INH1	03_27_40	0.640883246511	0.9806428375309999
S288C	2,4-Dichlorophenoxyacetic acid (48H)	YDL182W	LYS20	03_27_44	1.09549507191	0.773262747676
S288C	2,4-Dichlorophenoxyacetic acid (48H)	YDL183C		03_27_48	-0.663662609613	0.972929625898
S288C	2,4-Dichlorophenoxyacetic acid (48H)	YDL184C	RPL41A	03_31_04	0.208883965645	1.0
S288C	2,4-Dichlorophenoxyacetic acid (48H)	YDL185W	VMA1	04_28_15	-4.4798510158800005	3.29417037342e-06
S288C	2,4-Dichlorophenoxyacetic acid (48H)	YDL185W	VMA1	05_28_15	-2.96161139569	0.012007772432799999
S288C	2,4-Dichlorophenoxyacetic acid (48H)	YDL186W		03_31_12	0.406329765525	1.0
S288C	2,4-Dichlorophenoxyacetic acid (48H)	YDL187C		03_31_16	0.235554392395	1.0
S288C	2,4-Dichlorophenoxyacetic acid (48H)	YDL188C	PPH22	03_31_20	0.475140370482	1.0
S288C	2,4-Dichlorophenoxyacetic acid (48H)	YDL189W	RBS1	03_31_24	-1.52713524088	0.49651877262500005
S288C	2,4-Dichlorophenoxyacetic acid (48H)	YDL190C	UFD2	03_31_28	-0.12488958391899999	1.0
S288C	2,4-Dichlorophenoxyacetic acid (48H)	YDL191W	RPL35A	03_13_16	0.669022991486	0.971404530537
S288C	2,4-Dichlorophenoxyacetic acid (48H)	YDL192W	ARF1	03_13_20	-1.59969803097	0.45201435389399997
S288C	2,4-Dichlorophenoxyacetic acid (48H)	YDL194W	SNF3	03_20_25	0.8519621500650001	0.9068188822200001
S288C	2,4-Dichlorophenoxyacetic acid (48H)	YDL197C	ASF2	03_13_24	0.030585321620299998	1.0
S288C	2,4-Dichlorophenoxyacetic acid (48H)	YDL198C	GGC1	03_13_28	1.23089504739	0.691400652849
S288C	2,4-Dichlorophenoxyacetic acid (48H)	YDL199C		03_13_32	0.36570821152500005	1.0
S288C	2,4-Dichlorophenoxyacetic acid (48H)	YDL200C	MGT1	03_13_36	0.0505534220543	1.0
S288C	2,4-Dichlorophenoxyacetic acid (48H)	YDL201W	TRM8	03_13_40	0.5856169944640001	0.991058389302
S288C	2,4-Dichlorophenoxyacetic acid (48H)	YDL202W	MRPL11	04_20_31	0.051546115799900004	1.0
S288C	2,4-Dichlorophenoxyacetic acid (48H)	YDL202W	MRPL11	05_20_31	-0.0118079606213	1.0
S288C	2,4-Dichlorophenoxyacetic acid (48H)	YDL203C	ACK1	03_13_44	0.45078732482699996	1.0
S288C	2,4-Dichlorophenoxyacetic acid (48H)	YDL204W	RTN2	03_13_48	0.38563768894	1.0
S288C	2,4-Dichlorophenoxyacetic acid (48H)	YDL206W		03_17_04	-0.5367950341	1.0
S288C	2,4-Dichlorophenoxyacetic acid (48H)	YDL210W	UGA4	03_17_08	-0.848403080022	0.907573527307
S288C	2,4-Dichlorophenoxyacetic acid (48H)	YDL211C		03_17_12	0.530458393808	1.0
S288C	2,4-Dichlorophenoxyacetic acid (48H)	YDL213C	NOP6	03_17_16	0.332996980368	1.0
S288C	2,4-Dichlorophenoxyacetic acid (48H)	YDL214C	PRR2	03_17_20	0.594973626076	0.9888593859229999
S288C	2,4-Dichlorophenoxyacetic acid (48H)	YDL215C	GDH2	03_17_24	0.613263679632	0.983694936527
S288C	2,4-Dichlorophenoxyacetic acid (48H)	YDL216C	RRI1	03_17_28	0.42573084718000004	1.0
S288C	2,4-Dichlorophenoxyacetic acid (48H)	YDL218W		03_17_32	0.40367217316299997	1.0
S288C	2,4-Dichlorophenoxyacetic acid (48H)	YDL219W	DTD1	03_17_36	0.8334231013060001	0.911294911564
S288C	2,4-Dichlorophenoxyacetic acid (48H)	YDL222C	FMP45	03_17_40	0.124232170843	1.0
S288C	2,4-Dichlorophenoxyacetic acid (48H)	YDL223C	HBT1	03_17_44	-0.22338074575	1.0
S288C	2,4-Dichlorophenoxyacetic acid (48H)	YDL224C	WHI4	03_17_48	1.2020526921899999	0.707149098363
S288C	2,4-Dichlorophenoxyacetic acid (48H)	YDL225W	SHS1	03_21_04	1.72096198178	0.372767987959
S288C	2,4-Dichlorophenoxyacetic acid (48H)	YDL226C	GCS1	03_21_08	0.816092049076	0.9167709659909999
S288C	2,4-Dichlorophenoxyacetic acid (48H)	YDL227C	HO	03_21_12	-0.16655889001	1.0
S288C	2,4-Dichlorophenoxyacetic acid (48H)	YDL229W	SSB1	03_21_16	-0.830497613116	0.9118321322730001
S288C	2,4-Dichlorophenoxyacetic acid (48H)	YDL230W	PTP1	03_21_20	1.13112521713	0.750758296401
S288C	2,4-Dichlorophenoxyacetic acid (48H)	YDL231C	BRE4	03_21_24	0.307225566001	1.0
S288C	2,4-Dichlorophenoxyacetic acid (48H)	YDL232W	OST4	03_21_28	0.6850079904430001	0.968682391604
S288C	2,4-Dichlorophenoxyacetic acid (48H)	YDL233W	MFG1	03_21_32	0.0641536550755	1.0
S288C	2,4-Dichlorophenoxyacetic acid (48H)	YDL234C	GYP7	03_21_36	-0.0330177500036	1.0
S288C	2,4-Dichlorophenoxyacetic acid (48H)	YDL236W	PHO13	03_21_40	-0.149296044386	1.0
S288C	2,4-Dichlorophenoxyacetic acid (48H)	YDL237W	AIM6	03_21_44	-0.13734427465500001	1.0
S288C	2,4-Dichlorophenoxyacetic acid (48H)	YDL238C	GUD1	03_21_48	0.470872937848	1.0
S288C	2,4-Dichlorophenoxyacetic acid (48H)	YDL239C	ADY3	03_25_04	0.10255397464299999	1.0
S288C	2,4-Dichlorophenoxyacetic acid (48H)	YDL240W	LRG1	03_25_08	-0.8934424498970001	0.8875866467069999
S288C	2,4-Dichlorophenoxyacetic acid (48H)	YDL241W		03_25_12	0.024441796419900005	1.0
S288C	2,4-Dichlorophenoxyacetic acid (48H)	YDL242W		03_25_16	0.23807968037500002	1.0
S288C	2,4-Dichlorophenoxyacetic acid (48H)	YDL243C	AAD4	03_25_20	-0.178907572887	1.0
S288C	2,4-Dichlorophenoxyacetic acid (48H)	YDR001C	NTH1	03_25_24	0.519049811631	1.0
S288C	2,4-Dichlorophenoxyacetic acid (48H)	YDR003W	RCR2	03_25_28	0.18700690199	1.0
S288C	2,4-Dichlorophenoxyacetic acid (48H)	YDR003W-A		04_10_24	-0.0756477009528	1.0
S288C	2,4-Dichlorophenoxyacetic acid (48H)	YDR003W-A		05_10_24	-0.17753851015500002	1.0
S288C	2,4-Dichlorophenoxyacetic acid (48H)	YDR004W	RAD57	03_25_32	1.04955504612	0.804125010093
S288C	2,4-Dichlorophenoxyacetic acid (48H)	YDR005C	MAF1	03_25_36	1.2419428741399998	0.6825214792290001
S288C	2,4-Dichlorophenoxyacetic acid (48H)	YDR006C	SOK1	03_25_40	1.49050418426	0.5202217254529999
S288C	2,4-Dichlorophenoxyacetic acid (48H)	YDR007W	TRP1	03_20_29	-2.4684973517	0.06582621309589999
S288C	2,4-Dichlorophenoxyacetic acid (48H)	YDR008C		03_25_44	-0.42876891736	1.0
S288C	2,4-Dichlorophenoxyacetic acid (48H)	YDR009W	GAL3	03_25_48	0.36317224058200004	1.0
S288C	2,4-Dichlorophenoxyacetic acid (48H)	YDR010C		03_29_04	0.0178528738602	1.0
S288C	2,4-Dichlorophenoxyacetic acid (48H)	YDR011W	SNQ2	03_29_12	-0.349064977725	1.0
S288C	2,4-Dichlorophenoxyacetic acid (48H)	YDR014W	RAD61	03_29_16	0.622884920007	0.982827474783
S288C	2,4-Dichlorophenoxyacetic acid (48H)	YDR015C		03_29_20	0.028707585520399998	1.0
S288C	2,4-Dichlorophenoxyacetic acid (48H)	YDR017C	KCS1	03_29_24	0.219021275286	1.0
S288C	2,4-Dichlorophenoxyacetic acid (48H)	YDR018C		03_29_28	0.113796560019	1.0
S288C	2,4-Dichlorophenoxyacetic acid (48H)	YDR019C	GCV1	03_29_32	-0.052701519282	1.0
S288C	2,4-Dichlorophenoxyacetic acid (48H)	YDR020C	DAS2	03_29_36	-0.197550164206	1.0
S288C	2,4-Dichlorophenoxyacetic acid (48H)	YDR022C	ATG31	03_29_40	0.186256629317	1.0
S288C	2,4-Dichlorophenoxyacetic acid (48H)	YDR024W	FYV1	03_29_44	0.7566216404039999	0.941443021179
S288C	2,4-Dichlorophenoxyacetic acid (48H)	YDR025W	RPS11A	03_29_48	0.583410551826	0.991058389302
S288C	2,4-Dichlorophenoxyacetic acid (48H)	YDR026C	NSI1	03_03_02	-0.068105529432	1.0
S288C	2,4-Dichlorophenoxyacetic acid (48H)	YDR027C	VPS54	03_03_06	-5.580428712640001	8.628479859380002e-10
S288C	2,4-Dichlorophenoxyacetic acid (48H)	YDR028C	REG1	03_03_10	-8.77252913297	4.0089974173699994e-25
S288C	2,4-Dichlorophenoxyacetic acid (48H)	YDR029W		03_03_14	-2.12079568434	0.17142699485399998
S288C	2,4-Dichlorophenoxyacetic acid (48H)	YDR030C	RAD28	03_03_18	-0.510715457353	1.0
S288C	2,4-Dichlorophenoxyacetic acid (48H)	YDR031W	MIX14	03_03_22	0.08369936760789999	1.0
S288C	2,4-Dichlorophenoxyacetic acid (48H)	YDR032C	PST2	03_03_26	-0.555178769019	0.997128050301
S288C	2,4-Dichlorophenoxyacetic acid (48H)	YDR033W	MRH1	03_03_30	-1.7779580519799998	0.340815691467
S288C	2,4-Dichlorophenoxyacetic acid (48H)	YDR034C	LYS14	03_03_34	0.866860773913	0.901356899821
S288C	2,4-Dichlorophenoxyacetic acid (48H)	YDR034W-B		04_10_32	1.38737990377	0.5813146042930001
S288C	2,4-Dichlorophenoxyacetic acid (48H)	YDR034W-B		05_10_32	1.67917680663	0.401394025201
S288C	2,4-Dichlorophenoxyacetic acid (48H)	YDR035W	ARO3	03_03_38	-1.31146101992	0.632943686149
S288C	2,4-Dichlorophenoxyacetic acid (48H)	YDR036C	EHD3	03_03_42	-0.0816523476407	1.0
S288C	2,4-Dichlorophenoxyacetic acid (48H)	YDR042C		03_03_46	-0.0184470109281	1.0
S288C	2,4-Dichlorophenoxyacetic acid (48H)	YDR043C	NRG1	03_07_02	0.569009096617	0.99385796725
S288C	2,4-Dichlorophenoxyacetic acid (48H)	YDR046C	BAP3	03_07_06	1.76745669985	0.34734139120499996
S288C	2,4-Dichlorophenoxyacetic acid (48H)	YDR048C		03_20_33	1.5048612640799999	0.510369689162
S288C	2,4-Dichlorophenoxyacetic acid (48H)	YDR049W	VMS1	01_26_47	0.155706643649	1.0
S288C	2,4-Dichlorophenoxyacetic acid (48H)	YDR050C	TPI1	01_30_03	1.40694205163	0.566562420593
S288C	2,4-Dichlorophenoxyacetic acid (48H)	YDR051C	DET1	01_30_11	0.113996249241	1.0
S288C	2,4-Dichlorophenoxyacetic acid (48H)	YDR055W	PST1	01_30_15	0.0353466358273	1.0
S288C	2,4-Dichlorophenoxyacetic acid (48H)	YDR056C	EMC10	01_30_19	0.7861033298219999	0.9298665796879999
S288C	2,4-Dichlorophenoxyacetic acid (48H)	YDR057W	YOS9	01_30_23	1.62688206169	0.43324168812299996
S288C	2,4-Dichlorophenoxyacetic acid (48H)	YDR058C	TGL2	03_04_23	-1.46933794849	0.533203431328
S288C	2,4-Dichlorophenoxyacetic acid (48H)	YDR059C	UBC5	01_30_27	0.985071040974	0.8366311227069999
S288C	2,4-Dichlorophenoxyacetic acid (48H)	YDR061W		01_30_31	0.8122667267370001	0.91972447125
S288C	2,4-Dichlorophenoxyacetic acid (48H)	YDR063W	AIM7	01_30_35	0.42708840518299995	1.0
S288C	2,4-Dichlorophenoxyacetic acid (48H)	YDR065W	RRG1	01_30_39	0.73136218647	0.9519433227509999
S288C	2,4-Dichlorophenoxyacetic acid (48H)	YDR066C	RTR2	01_30_43	-0.165404308295	1.0
S288C	2,4-Dichlorophenoxyacetic acid (48H)	YDR067C	OCA6	01_30_47	-0.857813126447	0.9040743951510001
S288C	2,4-Dichlorophenoxyacetic acid (48H)	YDR068W	DOS2	01_04_01	0.18648097152899998	1.0
S288C	2,4-Dichlorophenoxyacetic acid (48H)	YDR069C	DOA4	01_04_05	-2.7578938750599997	0.025635349873599996
S288C	2,4-Dichlorophenoxyacetic acid (48H)	YDR070C	FMP16	01_04_09	-0.720259301374	0.955667496932
S288C	2,4-Dichlorophenoxyacetic acid (48H)	YDR071C	PAA1	03_06_46	-2.19149553012	0.14488974092499998
S288C	2,4-Dichlorophenoxyacetic acid (48H)	YDR072C	IPT1	01_04_13	3.0082638929	0.00992984517861
S288C	2,4-Dichlorophenoxyacetic acid (48H)	YDR073W	SNF11	01_04_17	-1.37132834174	0.590967823229
S288C	2,4-Dichlorophenoxyacetic acid (48H)	YDR074W	TPS2	03_10_02	-1.8098877833400002	0.32388485795099997
S288C	2,4-Dichlorophenoxyacetic acid (48H)	YDR075W	PPH3	01_04_21	0.374797769074	1.0
S288C	2,4-Dichlorophenoxyacetic acid (48H)	YDR076W	RAD55	01_04_25	1.52942468192	0.49507516476999996
S288C	2,4-Dichlorophenoxyacetic acid (48H)	YDR077W	SED1	01_04_29	-1.53146512776	0.493817229501
S288C	2,4-Dichlorophenoxyacetic acid (48H)	YDR078C	SHU2	01_04_33	0.062090199781499995	1.0
S288C	2,4-Dichlorophenoxyacetic acid (48H)	YDR079C-A	TFB5	04_10_36	1.31347516924	0.631270226459
S288C	2,4-Dichlorophenoxyacetic acid (48H)	YDR079C-A	TFB5	05_10_36	1.10975682684	0.7624643575839999
S288C	2,4-Dichlorophenoxyacetic acid (48H)	YDR079W	PET100	01_04_37	0.112646087135	1.0
S288C	2,4-Dichlorophenoxyacetic acid (48H)	YDR080W	VPS41	01_04_45	-2.90006684876	0.0151608693322
S288C	2,4-Dichlorophenoxyacetic acid (48H)	YDR083W	RRP8	01_08_01	-0.576778897416	0.992099236354
S288C	2,4-Dichlorophenoxyacetic acid (48H)	YDR084C	TVP23	01_08_05	3.24686868197	0.00353232098294
S288C	2,4-Dichlorophenoxyacetic acid (48H)	YDR085C	AFR1	01_08_09	1.5410173397600002	0.489440306675
S288C	2,4-Dichlorophenoxyacetic acid (48H)	YDR089W	VTC5	01_08_13	0.370677432617	1.0
S288C	2,4-Dichlorophenoxyacetic acid (48H)	YDR090C		04_01_05	0.77881344057	0.933554536732
S288C	2,4-Dichlorophenoxyacetic acid (48H)	YDR090C		05_01_05	0.624010739901	0.9825885452140001
S288C	2,4-Dichlorophenoxyacetic acid (48H)	YDR092W	UBC13	04_05_41	0.662051947576	0.972929625898
S288C	2,4-Dichlorophenoxyacetic acid (48H)	YDR092W	UBC13	05_05_41	-0.049768635194199995	1.0
S288C	2,4-Dichlorophenoxyacetic acid (48H)	YDR093W	DNF2	01_08_25	1.7359953753	0.363603548963
S288C	2,4-Dichlorophenoxyacetic acid (48H)	YDR094W		01_08_29	-0.49775373678199997	1.0
S288C	2,4-Dichlorophenoxyacetic acid (48H)	YDR095C		01_08_33	0.324947779012	1.0
S288C	2,4-Dichlorophenoxyacetic acid (48H)	YDR096W	GIS1	01_08_37	-0.647964407111	0.978492383257
S288C	2,4-Dichlorophenoxyacetic acid (48H)	YDR097C	MSH6	01_08_41	0.498363487411	1.0
S288C	2,4-Dichlorophenoxyacetic acid (48H)	YDR098C	GRX3	01_08_45	1.9237007786900002	0.260585950123
S288C	2,4-Dichlorophenoxyacetic acid (48H)	YDR099W	BMH2	01_12_01	0.378179337587	1.0
S288C	2,4-Dichlorophenoxyacetic acid (48H)	YDR100W	TVP15	01_12_05	-1.82664113383	0.31565850126899997
S288C	2,4-Dichlorophenoxyacetic acid (48H)	YDR101C	ARX1	01_12_09	0.601970966509	0.985580675359
S288C	2,4-Dichlorophenoxyacetic acid (48H)	YDR102C		01_12_13	0.383764883439	1.0
S288C	2,4-Dichlorophenoxyacetic acid (48H)	YDR103W	STE5	01_12_17	2.6104755667700004	0.0421001564975
S288C	2,4-Dichlorophenoxyacetic acid (48H)	YDR104C	SPO71	01_12_21	0.42993171673999997	1.0
S288C	2,4-Dichlorophenoxyacetic acid (48H)	YDR105C	TMS1	01_12_25	-0.0794500138343	1.0
S288C	2,4-Dichlorophenoxyacetic acid (48H)	YDR107C	TMN2	01_12_29	-0.431363233714	1.0
S288C	2,4-Dichlorophenoxyacetic acid (48H)	YDR108W	TRS85	01_12_33	-3.3871893943299995	0.00183779116361
S288C	2,4-Dichlorophenoxyacetic acid (48H)	YDR109C		01_12_37	-0.49375830881000005	1.0
S288C	2,4-Dichlorophenoxyacetic acid (48H)	YDR110W	FOB1	01_12_41	-0.7589702486200001	0.9411739242239999
S288C	2,4-Dichlorophenoxyacetic acid (48H)	YDR111C	ALT2	01_12_45	0.551267161214	0.997441625678
S288C	2,4-Dichlorophenoxyacetic acid (48H)	YDR112W	IRC2	01_16_01	0.673251801101	0.9701485258
S288C	2,4-Dichlorophenoxyacetic acid (48H)	YDR114C		01_16_05	-0.0541404321533	1.0
S288C	2,4-Dichlorophenoxyacetic acid (48H)	YDR115W	MRX14	01_16_09	1.16627873786	0.730040971978
S288C	2,4-Dichlorophenoxyacetic acid (48H)	YDR116C	MRPL1	01_16_13	0.138328750737	1.0
S288C	2,4-Dichlorophenoxyacetic acid (48H)	YDR117C	TMA64	01_16_17	0.22533079728799998	1.0
S288C	2,4-Dichlorophenoxyacetic acid (48H)	YDR119W	VBA4	01_16_21	-0.162938187491	1.0
S288C	2,4-Dichlorophenoxyacetic acid (48H)	YDR120C	TRM1	01_16_25	2.52423694116	0.055477529019499996
S288C	2,4-Dichlorophenoxyacetic acid (48H)	YDR121W	DPB4	01_16_29	1.33082594386	0.61968014382
S288C	2,4-Dichlorophenoxyacetic acid (48H)	YDR122W	KIN1	01_16_33	-0.193659100559	1.0
S288C	2,4-Dichlorophenoxyacetic acid (48H)	YDR123C	INO2	01_16_37	-3.58462862008	0.0006874804483850001
S288C	2,4-Dichlorophenoxyacetic acid (48H)	YDR124W		01_16_41	-0.714715665606	0.9560305251000001
S288C	2,4-Dichlorophenoxyacetic acid (48H)	YDR125C	ECM18	01_16_45	-0.638660368546	0.9806428375309999
S288C	2,4-Dichlorophenoxyacetic acid (48H)	YDR126W	SWF1	01_20_01	-10.511743367000001	3.24630943626e-36
S288C	2,4-Dichlorophenoxyacetic acid (48H)	YDR127W	ARO1	01_20_05	-1.7619401823700003	0.34878148403399994
S288C	2,4-Dichlorophenoxyacetic acid (48H)	YDR128W	MTC5	01_20_09	-0.638082666805	0.9809393190160001
S288C	2,4-Dichlorophenoxyacetic acid (48H)	YDR129C	SAC6	01_20_13	-0.217702340301	1.0
S288C	2,4-Dichlorophenoxyacetic acid (48H)	YDR130C	FIN1	01_20_17	0.263197790498	1.0
S288C	2,4-Dichlorophenoxyacetic acid (48H)	YDR131C		01_20_21	-0.0649811737857	1.0
S288C	2,4-Dichlorophenoxyacetic acid (48H)	YDR132C		01_20_25	0.829920733141	0.9118321322730001
S288C	2,4-Dichlorophenoxyacetic acid (48H)	YDR133C		01_20_29	0.44429619246200003	1.0
S288C	2,4-Dichlorophenoxyacetic acid (48H)	YDR134C		01_20_33	0.353652899233	1.0
S288C	2,4-Dichlorophenoxyacetic acid (48H)	YDR135C	YCF1	01_20_37	-1.06847868153	0.7908939111900001
S288C	2,4-Dichlorophenoxyacetic acid (48H)	YDR136C	VPS61	01_20_41	-2.85433062103	0.017966121747
S288C	2,4-Dichlorophenoxyacetic acid (48H)	YDR137W	RGP1	01_20_45	-1.9656404459099999	0.24077067034400002
S288C	2,4-Dichlorophenoxyacetic acid (48H)	YDR138W	HPR1	04_06_38	0.0228894797929	1.0
S288C	2,4-Dichlorophenoxyacetic acid (48H)	YDR138W	HPR1	05_06_38	-0.24310231628000004	1.0
S288C	2,4-Dichlorophenoxyacetic acid (48H)	YDR139C	RUB1	01_24_05	-0.35016285756300003	1.0
S288C	2,4-Dichlorophenoxyacetic acid (48H)	YDR140W	MTQ2	01_24_09	-0.170362846425	1.0
S288C	2,4-Dichlorophenoxyacetic acid (48H)	YDR142C	PEX7	01_24_13	1.19224655439	0.7142157377189999
S288C	2,4-Dichlorophenoxyacetic acid (48H)	YDR143C	SAN1	01_24_17	2.76609839026	0.024969971073799998
S288C	2,4-Dichlorophenoxyacetic acid (48H)	YDR144C	MKC7	01_24_21	-1.3450359275100001	0.6090082928180001
S288C	2,4-Dichlorophenoxyacetic acid (48H)	YDR146C	SWI5	01_24_25	0.505404381461	1.0
S288C	2,4-Dichlorophenoxyacetic acid (48H)	YDR147W	EKI1	04_05_45	0.105075153792	1.0
S288C	2,4-Dichlorophenoxyacetic acid (48H)	YDR147W	EKI1	05_05_45	0.0580610793886	1.0
S288C	2,4-Dichlorophenoxyacetic acid (48H)	YDR148C	KGD2	02_11_02	-0.377462757333	1.0
S288C	2,4-Dichlorophenoxyacetic acid (48H)	YDR149C		02_11_06	-0.11568826614700001	1.0
S288C	2,4-Dichlorophenoxyacetic acid (48H)	YDR150W	NUM1	02_11_10	0.0895692446151	1.0
S288C	2,4-Dichlorophenoxyacetic acid (48H)	YDR151C	CTH1	02_11_14	0.120831701704	1.0
S288C	2,4-Dichlorophenoxyacetic acid (48H)	YDR152W	GIR2	02_11_18	0.32717887464	1.0
S288C	2,4-Dichlorophenoxyacetic acid (48H)	YDR153C	ENT5	02_11_22	0.6223195447609999	0.982827474783
S288C	2,4-Dichlorophenoxyacetic acid (48H)	YDR154C		02_11_26	0.128475772252	1.0
S288C	2,4-Dichlorophenoxyacetic acid (48H)	YDR155C	CPR1	02_11_30	0.033299615860200006	1.0
S288C	2,4-Dichlorophenoxyacetic acid (48H)	YDR156W	RPA14	02_11_34	0.753649311532	0.9426653841760001
S288C	2,4-Dichlorophenoxyacetic acid (48H)	YDR157W		02_11_38	0.6020432819479999	0.985580675359
S288C	2,4-Dichlorophenoxyacetic acid (48H)	YDR158W	HOM2	02_11_42	-0.8270297591369999	0.912778888515
S288C	2,4-Dichlorophenoxyacetic acid (48H)	YDR159W	SAC3	02_11_46	-1.0323686247700001	0.811860546867
S288C	2,4-Dichlorophenoxyacetic acid (48H)	YDR161W	ACL4	02_15_02	-0.215872266649	1.0
S288C	2,4-Dichlorophenoxyacetic acid (48H)	YDR162C	NBP2	02_15_06	-0.56500791628	0.994537076591
S288C	2,4-Dichlorophenoxyacetic acid (48H)	YDR163W	CWC15	02_15_10	-1.5722419956	0.467728105989
S288C	2,4-Dichlorophenoxyacetic acid (48H)	YDR165W	TRM82	02_15_14	-0.286138219804	1.0
S288C	2,4-Dichlorophenoxyacetic acid (48H)	YDR169C	STB3	02_15_18	0.440575234449	1.0
S288C	2,4-Dichlorophenoxyacetic acid (48H)	YDR169C-A		04_10_40	0.20788551953499998	1.0
S288C	2,4-Dichlorophenoxyacetic acid (48H)	YDR169C-A		05_10_40	-0.300114000045	1.0
S288C	2,4-Dichlorophenoxyacetic acid (48H)	YDR171W	HSP42	02_15_22	-0.12079636575099999	1.0
S288C	2,4-Dichlorophenoxyacetic acid (48H)	YDR173C	ARG82	02_15_26	-0.0627788399792	1.0
S288C	2,4-Dichlorophenoxyacetic acid (48H)	YDR174W	HMO1	03_04_27	-0.502817461004	1.0
S288C	2,4-Dichlorophenoxyacetic acid (48H)	YDR175C	RSM24	02_15_30	-0.12641067342499998	1.0
S288C	2,4-Dichlorophenoxyacetic acid (48H)	YDR176W	NGG1	02_15_34	-2.21860888893	0.133881263269
S288C	2,4-Dichlorophenoxyacetic acid (48H)	YDR178W	SDH4	02_15_38	-0.155083744759	1.0
S288C	2,4-Dichlorophenoxyacetic acid (48H)	YDR179C	CSN9	02_15_42	0.126278369044	1.0
S288C	2,4-Dichlorophenoxyacetic acid (48H)	YDR179W-A	NVJ3	04_09_01	-0.07635277647739999	1.0
S288C	2,4-Dichlorophenoxyacetic acid (48H)	YDR179W-A	NVJ3	05_09_01	-0.236524076683	1.0
S288C	2,4-Dichlorophenoxyacetic acid (48H)	YDR181C	SAS4	02_19_02	0.378295206642	1.0
S288C	2,4-Dichlorophenoxyacetic acid (48H)	YDR182W-A		04_10_44	0.284198851228	1.0
S288C	2,4-Dichlorophenoxyacetic acid (48H)	YDR182W-A		05_10_44	0.27686294306	1.0
S288C	2,4-Dichlorophenoxyacetic acid (48H)	YDR183W	PLP1	02_19_06	-0.7978775980239999	0.9252238708220001
S288C	2,4-Dichlorophenoxyacetic acid (48H)	YDR184C	ATC1	02_19_10	0.171436073272	1.0
S288C	2,4-Dichlorophenoxyacetic acid (48H)	YDR185C	UPS3	02_19_14	-0.0571538493429	1.0
S288C	2,4-Dichlorophenoxyacetic acid (48H)	YDR186C	SND1	02_19_18	-1.32272661476	0.624462494353
S288C	2,4-Dichlorophenoxyacetic acid (48H)	YDR191W	HST4	02_19_22	1.40579568758	0.567559468809
S288C	2,4-Dichlorophenoxyacetic acid (48H)	YDR192C	NUP42	02_19_26	-0.175922095753	1.0
S288C	2,4-Dichlorophenoxyacetic acid (48H)	YDR193W		02_19_30	-0.139867097336	1.0
S288C	2,4-Dichlorophenoxyacetic acid (48H)	YDR194C	MSS116	02_19_34	0.143143479756	1.0
S288C	2,4-Dichlorophenoxyacetic acid (48H)	YDR194W-A		04_10_48	0.781498151221	0.932524389286
S288C	2,4-Dichlorophenoxyacetic acid (48H)	YDR194W-A		05_10_48	0.828313358169	0.912437265616
S288C	2,4-Dichlorophenoxyacetic acid (48H)	YDR195W	REF2	02_19_38	-0.47060997261799997	1.0
S288C	2,4-Dichlorophenoxyacetic acid (48H)	YDR197W	CBS2	02_19_42	-0.0766518994272	1.0
S288C	2,4-Dichlorophenoxyacetic acid (48H)	YDR198C	RKM2	02_19_46	-0.307221457169	1.0
S288C	2,4-Dichlorophenoxyacetic acid (48H)	YDR199W		02_23_02	-1.26179510552	0.671843343795
S288C	2,4-Dichlorophenoxyacetic acid (48H)	YDR200C	VPS64	02_23_06	0.482684185535	1.0
S288C	2,4-Dichlorophenoxyacetic acid (48H)	YDR202C	RAV2	03_04_31	-3.9201796502499997	0.000107900706671
S288C	2,4-Dichlorophenoxyacetic acid (48H)	YDR203W		02_23_10	-3.6652693733499997	0.00045156402866400005
S288C	2,4-Dichlorophenoxyacetic acid (48H)	YDR204W	COQ4	02_23_14	-0.255299794149	1.0
S288C	2,4-Dichlorophenoxyacetic acid (48H)	YDR205W	MSC2	03_04_35	-0.616973132916	0.983694936527
S288C	2,4-Dichlorophenoxyacetic acid (48H)	YDR206W	EBS1	02_23_18	-0.434046300832	1.0
S288C	2,4-Dichlorophenoxyacetic acid (48H)	YDR207C	UME6	02_23_22	-0.333926398105	1.0
S288C	2,4-Dichlorophenoxyacetic acid (48H)	YDR209C		02_23_26	0.985256760168	0.8366311227069999
S288C	2,4-Dichlorophenoxyacetic acid (48H)	YDR210W		02_23_30	0.151269927149	1.0
S288C	2,4-Dichlorophenoxyacetic acid (48H)	YDR213W	UPC2	02_23_34	0.371552613775	1.0
S288C	2,4-Dichlorophenoxyacetic acid (48H)	YDR214W	AHA1	02_23_38	0.0556393339678	1.0
S288C	2,4-Dichlorophenoxyacetic acid (48H)	YDR215C		02_23_42	-0.19574392177799999	1.0
S288C	2,4-Dichlorophenoxyacetic acid (48H)	YDR216W	ADR1	02_23_46	0.0404366565725	1.0
S288C	2,4-Dichlorophenoxyacetic acid (48H)	YDR217C	RAD9	02_27_02	0.215262516021	1.0
S288C	2,4-Dichlorophenoxyacetic acid (48H)	YDR218C	SPR28	02_27_06	-0.208644831639	1.0
S288C	2,4-Dichlorophenoxyacetic acid (48H)	YDR219C	MFB1	02_27_10	1.36732305257	0.594025653793
S288C	2,4-Dichlorophenoxyacetic acid (48H)	YDR220C		02_27_14	-0.302912936219	1.0
S288C	2,4-Dichlorophenoxyacetic acid (48H)	YDR221W	GTB1	02_27_18	-0.82591133514	0.91280988793
S288C	2,4-Dichlorophenoxyacetic acid (48H)	YDR222W		02_27_22	0.44765968211499996	1.0
S288C	2,4-Dichlorophenoxyacetic acid (48H)	YDR223W	CRF1	02_27_26	-0.289568272531	1.0
S288C	2,4-Dichlorophenoxyacetic acid (48H)	YDR225W	HTA1	02_27_30	-0.17354965631299998	1.0
S288C	2,4-Dichlorophenoxyacetic acid (48H)	YDR226W	ADK1	02_27_34	1.01149411605	0.8244745592389999
S288C	2,4-Dichlorophenoxyacetic acid (48H)	YDR227W	SIR4	02_27_38	1.38898810051	0.579996983445
S288C	2,4-Dichlorophenoxyacetic acid (48H)	YDR229W	IVY1	02_27_42	0.47892542626999995	1.0
S288C	2,4-Dichlorophenoxyacetic acid (48H)	YDR230W		02_27_46	-0.18021335960999998	1.0
S288C	2,4-Dichlorophenoxyacetic acid (48H)	YDR231C	COX20	02_31_02	0.45798271095	1.0
S288C	2,4-Dichlorophenoxyacetic acid (48H)	YDR233C	RTN1	02_31_10	0.7043014207070001	0.959786776928
S288C	2,4-Dichlorophenoxyacetic acid (48H)	YDR234W	LYS4	02_31_14	0.601177961986	0.985580675359
S288C	2,4-Dichlorophenoxyacetic acid (48H)	YDR237W	MRPL7	02_31_18	-1.42376114343	0.558186637027
S288C	2,4-Dichlorophenoxyacetic acid (48H)	YDR239C		02_31_22	0.454103973798	1.0
S288C	2,4-Dichlorophenoxyacetic acid (48H)	YDR241W	BUD26	02_31_26	1.07088481339	0.790181969249
S288C	2,4-Dichlorophenoxyacetic acid (48H)	YDR242W	AMD2	04_22_11	-1.0837553179000001	0.781700576759
S288C	2,4-Dichlorophenoxyacetic acid (48H)	YDR242W	AMD2	05_22_11	0.0831882289408	1.0
S288C	2,4-Dichlorophenoxyacetic acid (48H)	YDR244W	PEX5	02_26_38	0.19488435417999997	1.0
S288C	2,4-Dichlorophenoxyacetic acid (48H)	YDR245W	MNN10	04_12_39	-8.84042675552	1.62299341194e-25
S288C	2,4-Dichlorophenoxyacetic acid (48H)	YDR245W	MNN10	05_12_39	-7.34370919592	2.0482208865899998e-17
S288C	2,4-Dichlorophenoxyacetic acid (48H)	YDR246W-A		04_14_04	0.8621191820980001	0.901908728521
S288C	2,4-Dichlorophenoxyacetic acid (48H)	YDR246W-A		05_14_04	1.44918823769	0.5449302161249999
S288C	2,4-Dichlorophenoxyacetic acid (48H)	YDR247W	VHS1	02_26_42	0.43853150154700005	1.0
S288C	2,4-Dichlorophenoxyacetic acid (48H)	YDR248C		02_26_46	0.0654183534816	1.0
S288C	2,4-Dichlorophenoxyacetic acid (48H)	YDR249C		02_30_02	0.835842381428	0.910624450211
S288C	2,4-Dichlorophenoxyacetic acid (48H)	YDR250C		02_30_10	-0.497856457575	1.0
S288C	2,4-Dichlorophenoxyacetic acid (48H)	YDR251W	PAM1	02_30_14	-0.213776762468	1.0
S288C	2,4-Dichlorophenoxyacetic acid (48H)	YDR252W	BTT1	02_30_18	-0.49338933572	1.0
S288C	2,4-Dichlorophenoxyacetic acid (48H)	YDR253C	MET32	02_30_22	-0.620716278621	0.983189601853
S288C	2,4-Dichlorophenoxyacetic acid (48H)	YDR254W	CHL4	02_30_26	0.389384943477	1.0
S288C	2,4-Dichlorophenoxyacetic acid (48H)	YDR255C	RMD5	02_30_30	-0.18673489732999998	1.0
S288C	2,4-Dichlorophenoxyacetic acid (48H)	YDR256C	CTA1	02_30_34	-0.15741098705	1.0
S288C	2,4-Dichlorophenoxyacetic acid (48H)	YDR257C	RKM4	02_30_38	0.0337187166965	1.0
S288C	2,4-Dichlorophenoxyacetic acid (48H)	YDR258C	HSP78	02_30_42	0.9808307266299999	0.840026043405
S288C	2,4-Dichlorophenoxyacetic acid (48H)	YDR259C	YAP6	02_30_46	1.09336176648	0.7756519546639999
S288C	2,4-Dichlorophenoxyacetic acid (48H)	YDR260C	SWM1	02_02_04	0.324828622892	1.0
S288C	2,4-Dichlorophenoxyacetic acid (48H)	YDR261C	EXG2	02_02_08	-0.160598618705	1.0
S288C	2,4-Dichlorophenoxyacetic acid (48H)	YDR262W		02_02_12	1.30535118714	0.63818390413
S288C	2,4-Dichlorophenoxyacetic acid (48H)	YDR263C	DIN7	02_02_16	0.312728935218	1.0
S288C	2,4-Dichlorophenoxyacetic acid (48H)	YDR264C	AKR1	02_02_20	0.047115151664	1.0
S288C	2,4-Dichlorophenoxyacetic acid (48H)	YDR265W	PEX10	02_02_24	0.516098026917	1.0
S288C	2,4-Dichlorophenoxyacetic acid (48H)	YDR266C	HEL2	02_02_28	-0.421955652588	1.0
S288C	2,4-Dichlorophenoxyacetic acid (48H)	YDR268W	MSW1	04_12_43	-0.138558023547	1.0
S288C	2,4-Dichlorophenoxyacetic acid (48H)	YDR268W	MSW1	05_12_43	-0.550582629848	0.997441625678
S288C	2,4-Dichlorophenoxyacetic acid (48H)	YDR269C		02_02_32	-0.44719620589599995	1.0
S288C	2,4-Dichlorophenoxyacetic acid (48H)	YDR270W	CCC2	02_02_36	0.147218619065	1.0
S288C	2,4-Dichlorophenoxyacetic acid (48H)	YDR271C		02_02_40	0.29895202243200003	1.0
S288C	2,4-Dichlorophenoxyacetic acid (48H)	YDR272W	GLO2	02_02_44	-0.250590251222	1.0
S288C	2,4-Dichlorophenoxyacetic acid (48H)	YDR273W	DON1	02_02_48	-0.25825568769499996	1.0
S288C	2,4-Dichlorophenoxyacetic acid (48H)	YDR274C		02_06_04	-0.6175837053109999	0.983405331715
S288C	2,4-Dichlorophenoxyacetic acid (48H)	YDR275W	BSC2	02_06_08	1.5250233013699999	0.497108961547
S288C	2,4-Dichlorophenoxyacetic acid (48H)	YDR276C	PMP3	02_06_12	-0.9569074647750001	0.850948056373
S288C	2,4-Dichlorophenoxyacetic acid (48H)	YDR277C	MTH1	02_06_16	1.5083734934399997	0.50847308649
S288C	2,4-Dichlorophenoxyacetic acid (48H)	YDR278C		02_06_20	0.0299410568053	1.0
S288C	2,4-Dichlorophenoxyacetic acid (48H)	YDR279W	RNH202	02_06_24	-0.09214630387520001	1.0
S288C	2,4-Dichlorophenoxyacetic acid (48H)	YDR281C	PHM6	02_06_28	0.09090214962780001	1.0
S288C	2,4-Dichlorophenoxyacetic acid (48H)	YDR282C	MRX10	02_06_32	0.0034760716422800003	1.0
S288C	2,4-Dichlorophenoxyacetic acid (48H)	YDR283C	GCN2	04_12_47	0.08635202937169999	1.0
S288C	2,4-Dichlorophenoxyacetic acid (48H)	YDR283C	GCN2	05_12_47	0.0790210518018	1.0
S288C	2,4-Dichlorophenoxyacetic acid (48H)	YDR284C	DPP1	02_06_36	0.445541168476	1.0
S288C	2,4-Dichlorophenoxyacetic acid (48H)	YDR285W	ZIP1	02_06_40	-0.00147342705783	1.0
S288C	2,4-Dichlorophenoxyacetic acid (48H)	YDR286C		02_06_44	1.23378519963	0.689103281182
S288C	2,4-Dichlorophenoxyacetic acid (48H)	YDR287W	INM2	02_06_48	0.509537044413	1.0
S288C	2,4-Dichlorophenoxyacetic acid (48H)	YDR289C	RTT103	02_10_04	-0.391528931873	1.0
S288C	2,4-Dichlorophenoxyacetic acid (48H)	YDR290W		02_10_08	-1.16492035809	0.731006983893
S288C	2,4-Dichlorophenoxyacetic acid (48H)	YDR291W	HRQ1	02_10_12	-0.0990401017492	1.0
S288C	2,4-Dichlorophenoxyacetic acid (48H)	YDR293C	SSD1	02_10_16	-2.553312678	0.05032813249009999
S288C	2,4-Dichlorophenoxyacetic acid (48H)	YDR294C	DPL1	02_10_20	0.282645712835	1.0
S288C	2,4-Dichlorophenoxyacetic acid (48H)	YDR295C	HDA2	02_10_28	0.123130182173	1.0
S288C	2,4-Dichlorophenoxyacetic acid (48H)	YDR296W	MHR1	04_16_03	2.3279325747299997	0.09996441035810001
S288C	2,4-Dichlorophenoxyacetic acid (48H)	YDR296W	MHR1	05_16_03	2.7189240714099996	0.029251698915
S288C	2,4-Dichlorophenoxyacetic acid (48H)	YDR297W	SUR2	02_10_32	-3.97650926795	7.87605875364e-05
S288C	2,4-Dichlorophenoxyacetic acid (48H)	YDR298C	ATP5	02_10_36	0.214262426378	1.0
S288C	2,4-Dichlorophenoxyacetic acid (48H)	YDR300C	PRO1	04_16_07	0.788689428512	0.9294313543289999
S288C	2,4-Dichlorophenoxyacetic acid (48H)	YDR300C	PRO1	05_16_07	0.7779012799259999	0.933847259334
S288C	2,4-Dichlorophenoxyacetic acid (48H)	YDR304C	CPR5	02_10_40	-0.27618416405900004	1.0
S288C	2,4-Dichlorophenoxyacetic acid (48H)	YDR305C	HNT2	02_10_44	1.22837633354	0.692803251677
S288C	2,4-Dichlorophenoxyacetic acid (48H)	YDR306C		02_10_48	-0.336539615084	1.0
S288C	2,4-Dichlorophenoxyacetic acid (48H)	YDR307W	PMT7	02_14_04	1.7938247165799999	0.33089454568000004
S288C	2,4-Dichlorophenoxyacetic acid (48H)	YDR309C	GIC2	02_14_08	0.614016417605	0.983694936527
S288C	2,4-Dichlorophenoxyacetic acid (48H)	YDR310C	SUM1	02_14_12	-2.37176312631	0.0889001996063
S288C	2,4-Dichlorophenoxyacetic acid (48H)	YDR312W	SSF2	02_14_16	0.142654528781	1.0
S288C	2,4-Dichlorophenoxyacetic acid (48H)	YDR313C	PIB1	02_14_20	0.08410942901440001	1.0
S288C	2,4-Dichlorophenoxyacetic acid (48H)	YDR314C	RAD34	02_14_24	0.397907482248	1.0
S288C	2,4-Dichlorophenoxyacetic acid (48H)	YDR315C	IPK1	04_09_05	-0.49880641947099996	1.0
S288C	2,4-Dichlorophenoxyacetic acid (48H)	YDR315C	IPK1	05_09_05	-0.0620655467911	1.0
S288C	2,4-Dichlorophenoxyacetic acid (48H)	YDR316W	OMS1	02_14_32	1.33129024184	0.619553469745
S288C	2,4-Dichlorophenoxyacetic acid (48H)	YDR317W	HIM1	02_14_36	1.17307310201	0.727407317551
S288C	2,4-Dichlorophenoxyacetic acid (48H)	YDR318W	MCM21	04_08_16	0.163363862458	1.0
S288C	2,4-Dichlorophenoxyacetic acid (48H)	YDR318W	MCM21	05_08_16	-0.0428731937875	1.0
S288C	2,4-Dichlorophenoxyacetic acid (48H)	YDR319C	YFT2	02_14_44	-0.433807988592	1.0
S288C	2,4-Dichlorophenoxyacetic acid (48H)	YDR320C	SWA2	02_14_48	0.730738465814	0.952020201321
S288C	2,4-Dichlorophenoxyacetic acid (48H)	YDR321W	ASP1	02_18_04	-0.49437874240099994	1.0
S288C	2,4-Dichlorophenoxyacetic acid (48H)	YDR322C-A	TIM11	04_14_12	0.153018645932	1.0
S288C	2,4-Dichlorophenoxyacetic acid (48H)	YDR322C-A	TIM11	05_14_12	-0.228224236591	1.0
S288C	2,4-Dichlorophenoxyacetic acid (48H)	YDR322W	MRPL35	02_18_08	-3.51199351455	0.000976130453086
S288C	2,4-Dichlorophenoxyacetic acid (48H)	YDR323C	PEP7	02_18_12	2.0070418561700003	0.218368149131
S288C	2,4-Dichlorophenoxyacetic acid (48H)	YDR326C	YSP2	04_22_15	0.3459718492	1.0
S288C	2,4-Dichlorophenoxyacetic acid (48H)	YDR326C	YSP2	05_22_15	-0.295180936672	1.0
S288C	2,4-Dichlorophenoxyacetic acid (48H)	YDR329C	PEX3	02_18_16	0.44521821430200004	1.0
S288C	2,4-Dichlorophenoxyacetic acid (48H)	YDR330W	UBX5	02_18_20	-0.184963169089	1.0
S288C	2,4-Dichlorophenoxyacetic acid (48H)	YDR332W	IRC3	02_18_24	0.47458321289899996	1.0
S288C	2,4-Dichlorophenoxyacetic acid (48H)	YDR333C	RQC1	02_18_28	-0.0898987729198	1.0
S288C	2,4-Dichlorophenoxyacetic acid (48H)	YDR334W	SWR1	02_18_32	-2.0456484390900003	0.201381748479
S288C	2,4-Dichlorophenoxyacetic acid (48H)	YDR335W	MSN5	02_18_36	1.49454070055	0.517752254981
S288C	2,4-Dichlorophenoxyacetic acid (48H)	YDR336W	MRX8	02_18_40	0.131325657939	1.0
S288C	2,4-Dichlorophenoxyacetic acid (48H)	YDR337W	MRPS28	02_18_44	0.388823677063	1.0
S288C	2,4-Dichlorophenoxyacetic acid (48H)	YDR338C		01_24_29	0.328732013034	1.0
S288C	2,4-Dichlorophenoxyacetic acid (48H)	YDR340W		01_24_33	-0.564543618295	0.994537076591
S288C	2,4-Dichlorophenoxyacetic acid (48H)	YDR344C		01_24_37	0.217633311928	1.0
S288C	2,4-Dichlorophenoxyacetic acid (48H)	YDR345C	HXT3	01_24_41	-1.73702176147	0.363603548963
S288C	2,4-Dichlorophenoxyacetic acid (48H)	YDR346C	SVF1	01_24_45	0.645867259397	0.9788202042540001
S288C	2,4-Dichlorophenoxyacetic acid (48H)	YDR347W	MRP1	01_28_01	-0.158117706107	1.0
S288C	2,4-Dichlorophenoxyacetic acid (48H)	YDR348C	PAL1	01_28_05	0.6517741158899999	0.977228580669
S288C	2,4-Dichlorophenoxyacetic acid (48H)	YDR349C	YPS7	01_28_09	2.4137866137	0.07836414720530001
S288C	2,4-Dichlorophenoxyacetic acid (48H)	YDR350C	ATP22	01_28_13	0.578803729692	0.992099236354
S288C	2,4-Dichlorophenoxyacetic acid (48H)	YDR351W	SBE2	01_28_17	1.0037703341700002	0.828603158057
S288C	2,4-Dichlorophenoxyacetic acid (48H)	YDR352W	YPQ2	01_28_21	-0.185644413389	1.0
S288C	2,4-Dichlorophenoxyacetic acid (48H)	YDR354W	TRP4	01_28_25	0.07528201492889999	1.0
S288C	2,4-Dichlorophenoxyacetic acid (48H)	YDR357C	CNL1	01_28_29	-0.6218108713930001	0.983189601853
S288C	2,4-Dichlorophenoxyacetic acid (48H)	YDR358W	GGA1	01_28_33	0.408389111987	1.0
S288C	2,4-Dichlorophenoxyacetic acid (48H)	YDR359C	EAF1	01_28_37	1.2540894025	0.673853225285
S288C	2,4-Dichlorophenoxyacetic acid (48H)	YDR360W	OPI7	01_28_41	0.381640617435	1.0
S288C	2,4-Dichlorophenoxyacetic acid (48H)	YDR363W	ESC2	01_28_45	-0.22497990305799997	1.0
S288C	2,4-Dichlorophenoxyacetic acid (48H)	YDR363W-A	SEM1	02_14_07	-1.1450623743500001	0.7428865958580001
S288C	2,4-Dichlorophenoxyacetic acid (48H)	YDR364C	CDC40	01_32_01	-2.14664927534	0.16095843897
S288C	2,4-Dichlorophenoxyacetic acid (48H)	YDR368W	YPR1	01_32_09	1.70795752936	0.382118084146
S288C	2,4-Dichlorophenoxyacetic acid (48H)	YDR369C	XRS2	01_32_13	-0.330737122917	1.0
S288C	2,4-Dichlorophenoxyacetic acid (48H)	YDR370C	DXO1	01_32_17	-0.6797191022419999	0.969085350826
S288C	2,4-Dichlorophenoxyacetic acid (48H)	YDR371W	CTS2	01_32_21	-0.371716145278	1.0
S288C	2,4-Dichlorophenoxyacetic acid (48H)	YDR372C	VPS74	01_32_25	0.627041414184	0.982480136329
S288C	2,4-Dichlorophenoxyacetic acid (48H)	YDR374C	PHO92	01_32_29	0.281075317348	1.0
S288C	2,4-Dichlorophenoxyacetic acid (48H)	YDR375C	BCS1	01_32_33	-0.568223487991	0.994537076591
S288C	2,4-Dichlorophenoxyacetic acid (48H)	YDR377W	ATP17	01_32_37	-0.642138083721	0.979678537717
S288C	2,4-Dichlorophenoxyacetic acid (48H)	YDR378C	LSM6	01_32_41	-3.9713313182	8.05893876875e-05
S288C	2,4-Dichlorophenoxyacetic acid (48H)	YDR379C-A	SDH6	04_14_16	-0.307467165306	1.0
S288C	2,4-Dichlorophenoxyacetic acid (48H)	YDR379C-A	SDH6	05_14_16	0.240688788523	1.0
S288C	2,4-Dichlorophenoxyacetic acid (48H)	YDR379W	RGA2	01_32_45	-0.32385811683800003	1.0
S288C	2,4-Dichlorophenoxyacetic acid (48H)	YDR380W	ARO10	01_04_03	0.496738855345	1.0
S288C	2,4-Dichlorophenoxyacetic acid (48H)	YDR382W	RPP2B	01_04_07	0.976304437598	0.843860029736
S288C	2,4-Dichlorophenoxyacetic acid (48H)	YDR383C	NKP1	01_04_11	0.759754213714	0.941089994119
S288C	2,4-Dichlorophenoxyacetic acid (48H)	YDR384C	ATO3	01_04_15	0.263731938622	1.0
S288C	2,4-Dichlorophenoxyacetic acid (48H)	YDR385W	EFT2	01_04_19	0.28552518211	1.0
S288C	2,4-Dichlorophenoxyacetic acid (48H)	YDR386W	MUS81	01_04_23	0.11027693476	1.0
S288C	2,4-Dichlorophenoxyacetic acid (48H)	YDR387C	CIN10	01_04_27	0.34916194615400004	1.0
S288C	2,4-Dichlorophenoxyacetic acid (48H)	YDR388W	RVS167	01_04_31	2.13385437334	0.166491318253
S288C	2,4-Dichlorophenoxyacetic acid (48H)	YDR389W	SAC7	01_04_35	-4.3298005899900005	8.689168299819999e-06
S288C	2,4-Dichlorophenoxyacetic acid (48H)	YDR391C		01_04_39	-0.137522597952	1.0
S288C	2,4-Dichlorophenoxyacetic acid (48H)	YDR392W	SPT3	01_04_43	1.4666474854799998	0.534396325117
S288C	2,4-Dichlorophenoxyacetic acid (48H)	YDR393W	SHE9	01_08_03	-0.6388288306459999	0.9806428375309999
S288C	2,4-Dichlorophenoxyacetic acid (48H)	YDR395W	SXM1	01_08_07	1.99146116625	0.226560830121
S288C	2,4-Dichlorophenoxyacetic acid (48H)	YDR399W	HPT1	01_08_11	1.40046817636	0.5716045936509999
S288C	2,4-Dichlorophenoxyacetic acid (48H)	YDR400W	URH1	01_08_15	0.9028919411059999	0.881606128126
S288C	2,4-Dichlorophenoxyacetic acid (48H)	YDR401W		01_08_19	0.39752782619599997	1.0
S288C	2,4-Dichlorophenoxyacetic acid (48H)	YDR402C	DIT2	01_08_23	0.37207525717100004	1.0
S288C	2,4-Dichlorophenoxyacetic acid (48H)	YDR403W	DIT1	01_08_27	-0.282190454279	1.0
S288C	2,4-Dichlorophenoxyacetic acid (48H)	YDR405W	MRP20	01_08_31	-0.27424233018399996	1.0
S288C	2,4-Dichlorophenoxyacetic acid (48H)	YDR406W	PDR15	01_08_35	2.80937753662	0.0213149006347
S288C	2,4-Dichlorophenoxyacetic acid (48H)	YDR408C	ADE8	01_08_39	0.709840947643	0.957584167754
S288C	2,4-Dichlorophenoxyacetic acid (48H)	YDR409W	SIZ1	01_08_43	-0.991931968194	0.833726418654
S288C	2,4-Dichlorophenoxyacetic acid (48H)	YDR410C	STE14	01_08_47	2.3602559321700003	0.091202142663
S288C	2,4-Dichlorophenoxyacetic acid (48H)	YDR411C	DFM1	01_12_03	-0.22526752127900002	1.0
S288C	2,4-Dichlorophenoxyacetic acid (48H)	YDR414C	ERD1	01_12_07	-2.24703049977	0.123826542632
S288C	2,4-Dichlorophenoxyacetic acid (48H)	YDR415C		01_12_11	-1.8054436709400001	0.325423875876
S288C	2,4-Dichlorophenoxyacetic acid (48H)	YDR417C		04_06_02	-0.936382206758	0.863494552818
S288C	2,4-Dichlorophenoxyacetic acid (48H)	YDR417C		05_06_02	-1.05432704329	0.80043459868
S288C	2,4-Dichlorophenoxyacetic acid (48H)	YDR417C		05_22_19	-0.47439338487300003	1.0
S288C	2,4-Dichlorophenoxyacetic acid (48H)	YDR418W	RPL12B	01_12_15	-2.87883733699	0.016426661679
S288C	2,4-Dichlorophenoxyacetic acid (48H)	YDR419W	RAD30	01_12_19	-0.6956137069	0.964007530382
S288C	2,4-Dichlorophenoxyacetic acid (48H)	YDR420W	HKR1	01_12_23	-0.30355966633299997	1.0
S288C	2,4-Dichlorophenoxyacetic acid (48H)	YDR421W	ARO80	01_12_27	-1.5821196270700002	0.462138807667
S288C	2,4-Dichlorophenoxyacetic acid (48H)	YDR422C	SIP1	01_12_31	0.7307672276360001	0.952020201321
S288C	2,4-Dichlorophenoxyacetic acid (48H)	YDR423C	CAD1	01_12_35	0.130466912108	1.0
S288C	2,4-Dichlorophenoxyacetic acid (48H)	YDR424C	DYN2	03_13_01	0.841002252313	0.9094708598469999
S288C	2,4-Dichlorophenoxyacetic acid (48H)	YDR425W	SNX41	01_12_39	-1.17698717511	0.7250099950130001
S288C	2,4-Dichlorophenoxyacetic acid (48H)	YDR426C		01_12_43	-1.48142366614	0.525402816268
S288C	2,4-Dichlorophenoxyacetic acid (48H)	YDR428C	BNA7	01_12_47	0.6405290652160001	0.9806428375309999
S288C	2,4-Dichlorophenoxyacetic acid (48H)	YDR430C	CYM1	01_16_03	-0.296344557817	1.0
S288C	2,4-Dichlorophenoxyacetic acid (48H)	YDR431W		01_16_07	0.262259333331	1.0
S288C	2,4-Dichlorophenoxyacetic acid (48H)	YDR432W	NPL3	01_16_11	-0.0557478071255	1.0
S288C	2,4-Dichlorophenoxyacetic acid (48H)	YDR433W		04_09_09	0.312226014214	1.0
S288C	2,4-Dichlorophenoxyacetic acid (48H)	YDR433W		05_09_09	0.92964454449	0.8678492805329999
S288C	2,4-Dichlorophenoxyacetic acid (48H)	YDR435C	PPM1	01_16_19	0.746544319707	0.9448083797110001
S288C	2,4-Dichlorophenoxyacetic acid (48H)	YDR436W	PPZ2	01_16_23	2.07404786223	0.191190977811
S288C	2,4-Dichlorophenoxyacetic acid (48H)	YDR438W	THI74	03_04_32	1.3398579777600002	0.6123266735499999
S288C	2,4-Dichlorophenoxyacetic acid (48H)	YDR439W	LRS4	03_04_36	0.09233202306939998	1.0
S288C	2,4-Dichlorophenoxyacetic acid (48H)	YDR440W	DOT1	03_04_40	0.343461353014	1.0
S288C	2,4-Dichlorophenoxyacetic acid (48H)	YDR441C	APT2	03_04_44	-0.376492251279	1.0
S288C	2,4-Dichlorophenoxyacetic acid (48H)	YDR442W		03_04_48	0.393830699407	1.0
S288C	2,4-Dichlorophenoxyacetic acid (48H)	YDR443C	SSN2	03_08_04	1.85441272748	0.300499890248
S288C	2,4-Dichlorophenoxyacetic acid (48H)	YDR444W		04_22_23	-1.9911620433099997	0.22662830193000003
S288C	2,4-Dichlorophenoxyacetic acid (48H)	YDR444W		05_22_23	-2.06756741283	0.193819264204
S288C	2,4-Dichlorophenoxyacetic acid (48H)	YDR445C		03_04_39	-1.57522254213	0.466657187331
S288C	2,4-Dichlorophenoxyacetic acid (48H)	YDR446W	ECM11	03_08_08	0.112567197566	1.0
S288C	2,4-Dichlorophenoxyacetic acid (48H)	YDR447C	RPS17B	03_08_12	-1.0170829489700002	0.821210070904
S288C	2,4-Dichlorophenoxyacetic acid (48H)	YDR448W	ADA2	03_08_16	-1.85291875627	0.30143291341899997
S288C	2,4-Dichlorophenoxyacetic acid (48H)	YDR450W	RPS18A	03_08_20	1.2709545132100002	0.6648018751420001
S288C	2,4-Dichlorophenoxyacetic acid (48H)	YDR451C	YHP1	03_08_24	1.2268831840899999	0.693366723258
S288C	2,4-Dichlorophenoxyacetic acid (48H)	YDR452W	PPN1	03_08_28	-0.57257720609	0.993810784139
S288C	2,4-Dichlorophenoxyacetic acid (48H)	YDR453C	TSA2	03_08_32	-1.0534945939799998	0.8010330824449999
S288C	2,4-Dichlorophenoxyacetic acid (48H)	YDR455C		03_08_36	-4.0421799037	5.26939206297e-05
S288C	2,4-Dichlorophenoxyacetic acid (48H)	YDR456W	NHX1	03_08_40	-2.76744362176	0.0248634425561
S288C	2,4-Dichlorophenoxyacetic acid (48H)	YDR457W	TOM1	03_08_44	-2.4755382457499997	0.0650815318155
S288C	2,4-Dichlorophenoxyacetic acid (48H)	YDR458C	HEH2	03_08_48	0.388721778036	1.0
S288C	2,4-Dichlorophenoxyacetic acid (48H)	YDR459C	PFA5	03_12_04	1.2839252732100002	0.653548411955
S288C	2,4-Dichlorophenoxyacetic acid (48H)	YDR461W	MFA1	04_22_27	2.0301532128799997	0.208482104805
S288C	2,4-Dichlorophenoxyacetic acid (48H)	YDR461W	MFA1	05_22_27	1.7667499807900002	0.34739365655500004
S288C	2,4-Dichlorophenoxyacetic acid (48H)	YDR462W	MRPL28	03_12_08	1.694956364	0.39074748399000003
S288C	2,4-Dichlorophenoxyacetic acid (48H)	YDR463W	STP1	03_12_12	0.635844997045	0.9809393190160001
S288C	2,4-Dichlorophenoxyacetic acid (48H)	YDR465C	RMT2	03_12_16	-0.011686339202100002	1.0
S288C	2,4-Dichlorophenoxyacetic acid (48H)	YDR466W	PKH3	03_12_20	-1.05582101451	0.799076031459
S288C	2,4-Dichlorophenoxyacetic acid (48H)	YDR467C		03_12_24	-0.00753313209097	1.0
S288C	2,4-Dichlorophenoxyacetic acid (48H)	YDR469W	SDC1	03_12_28	-1.0487480715700002	0.804498303355
S288C	2,4-Dichlorophenoxyacetic acid (48H)	YDR470C	UGO1	03_12_32	0.613543080189	0.983694936527
S288C	2,4-Dichlorophenoxyacetic acid (48H)	YDR471W	RPL27B	03_12_36	0.59549216064	0.988549508098
S288C	2,4-Dichlorophenoxyacetic acid (48H)	YDR474C		03_12_40	1.3990629559099999	0.572690389596
S288C	2,4-Dichlorophenoxyacetic acid (48H)	YDR475C	JIP4	04_08_20	-0.35656195209700003	1.0
S288C	2,4-Dichlorophenoxyacetic acid (48H)	YDR475C	JIP4	05_08_20	0.172645713333	1.0
S288C	2,4-Dichlorophenoxyacetic acid (48H)	YDR476C		03_12_48	0.487707643206	1.0
S288C	2,4-Dichlorophenoxyacetic acid (48H)	YDR477W	SNF1	04_14_19	-2.15755082768	0.156118265492
S288C	2,4-Dichlorophenoxyacetic acid (48H)	YDR477W	SNF1	05_14_19	-2.3530564372200002	0.0932639054335
S288C	2,4-Dichlorophenoxyacetic acid (48H)	YDR479C	PEX29	03_16_04	-0.42266154987899995	1.0
S288C	2,4-Dichlorophenoxyacetic acid (48H)	YDR480W	DIG2	03_16_08	0.17001770455899998	1.0
S288C	2,4-Dichlorophenoxyacetic acid (48H)	YDR481C	PHO8	03_16_12	-0.8397720680930001	0.910081288389
S288C	2,4-Dichlorophenoxyacetic acid (48H)	YDR482C	CWC21	03_16_16	0.503054951478	1.0
S288C	2,4-Dichlorophenoxyacetic acid (48H)	YDR483W	KRE2	04_14_23	-0.726016596392	0.953326167398
S288C	2,4-Dichlorophenoxyacetic acid (48H)	YDR483W	KRE2	05_14_23	-0.317925785588	1.0
S288C	2,4-Dichlorophenoxyacetic acid (48H)	YDR484W	VPS52	03_16_20	-4.57019765146	1.8296451665e-06
S288C	2,4-Dichlorophenoxyacetic acid (48H)	YDR485C	VPS72	04_09_21	0.134917598636	1.0
S288C	2,4-Dichlorophenoxyacetic acid (48H)	YDR485C	VPS72	05_09_21	0.0888575949598	1.0
S288C	2,4-Dichlorophenoxyacetic acid (48H)	YDR486C	VPS60	03_16_28	-3.6366850527800008	0.000526655122514
S288C	2,4-Dichlorophenoxyacetic acid (48H)	YDR488C	PAC11	03_16_32	0.643436474547	0.979339558102
S288C	2,4-Dichlorophenoxyacetic acid (48H)	YDR490C	PKH1	03_16_36	-0.0209287452921	1.0
S288C	2,4-Dichlorophenoxyacetic acid (48H)	YDR491C		03_16_40	-0.24768202012499999	1.0
S288C	2,4-Dichlorophenoxyacetic acid (48H)	YDR492W	IZH1	03_16_44	-0.38465074755900003	1.0
S288C	2,4-Dichlorophenoxyacetic acid (48H)	YDR493W	MZM1	04_22_31	0.507432500802	1.0
S288C	2,4-Dichlorophenoxyacetic acid (48H)	YDR493W	MZM1	05_22_31	-0.328726260669	1.0
S288C	2,4-Dichlorophenoxyacetic acid (48H)	YDR494W	RSM28	03_20_04	-0.030017481075499997	1.0
S288C	2,4-Dichlorophenoxyacetic acid (48H)	YDR495C	VPS3	03_20_08	-5.0830743543	4.6557142656300004e-08
S288C	2,4-Dichlorophenoxyacetic acid (48H)	YDR496C	PUF6	03_20_12	1.9589907126400004	0.243909739687
S288C	2,4-Dichlorophenoxyacetic acid (48H)	YDR497C	ITR1	03_20_16	-1.43391077956	0.553023179862
S288C	2,4-Dichlorophenoxyacetic acid (48H)	YDR500C	RPL37B	04_10_34	2.60164486562	0.04306411472519999
S288C	2,4-Dichlorophenoxyacetic acid (48H)	YDR500C	RPL37B	05_10_34	1.16843423099	0.729567379447
S288C	2,4-Dichlorophenoxyacetic acid (48H)	YDR501W	PLM2	04_09_25	-0.866589591019	0.901356899821
S288C	2,4-Dichlorophenoxyacetic acid (48H)	YDR501W	PLM2	05_09_25	0.245604594803	1.0
S288C	2,4-Dichlorophenoxyacetic acid (48H)	YDR502C	SAM2	04_22_35	0.123271525985	1.0
S288C	2,4-Dichlorophenoxyacetic acid (48H)	YDR502C	SAM2	05_22_35	-0.6924219664129999	0.9655034559360001
S288C	2,4-Dichlorophenoxyacetic acid (48H)	YDR503C	LPP1	03_20_28	0.48913751664800004	1.0
S288C	2,4-Dichlorophenoxyacetic acid (48H)	YDR504C	SPG3	03_20_32	1.2601376028	0.673207365837
S288C	2,4-Dichlorophenoxyacetic acid (48H)	YDR505C	PSP1	03_20_36	-1.64446539619	0.423317284247
S288C	2,4-Dichlorophenoxyacetic acid (48H)	YDR506C	GMC1	04_22_39	0.402212716133	1.0
S288C	2,4-Dichlorophenoxyacetic acid (48H)	YDR506C	GMC1	05_22_39	-0.527998847136	1.0
S288C	2,4-Dichlorophenoxyacetic acid (48H)	YDR507C	GIN4	03_20_44	1.22410479208	0.694706733364
S288C	2,4-Dichlorophenoxyacetic acid (48H)	YDR508C	GNP1	03_20_48	-0.023103139042799998	1.0
S288C	2,4-Dichlorophenoxyacetic acid (48H)	YDR509W		03_24_04	0.45982593286300005	1.0
S288C	2,4-Dichlorophenoxyacetic acid (48H)	YDR511W	SDH7	03_24_08	-0.874721790776	0.898524685721
S288C	2,4-Dichlorophenoxyacetic acid (48H)	YDR512C	EMI1	04_10_38	0.10752812633400001	1.0
S288C	2,4-Dichlorophenoxyacetic acid (48H)	YDR512C	EMI1	05_10_38	0.37117049242399996	1.0
S288C	2,4-Dichlorophenoxyacetic acid (48H)	YDR513W	GRX2	03_24_16	-0.30419653525	1.0
S288C	2,4-Dichlorophenoxyacetic acid (48H)	YDR514C		03_24_20	2.632670654	0.0393151598166
S288C	2,4-Dichlorophenoxyacetic acid (48H)	YDR515W	SLF1	04_22_43	0.0928094693162	1.0
S288C	2,4-Dichlorophenoxyacetic acid (48H)	YDR515W	SLF1	05_22_43	-0.953525896262	0.8527339492589999
S288C	2,4-Dichlorophenoxyacetic acid (48H)	YDR516C	EMI2	03_24_24	0.469015745907	1.0
S288C	2,4-Dichlorophenoxyacetic acid (48H)	YDR517W	GRH1	03_24_28	-0.664912516225	0.972883651275
S288C	2,4-Dichlorophenoxyacetic acid (48H)	YDR518W	EUG1	04_09_29	-0.375462578048	1.0
S288C	2,4-Dichlorophenoxyacetic acid (48H)	YDR518W	EUG1	05_09_29	0.19489585890900002	1.0
S288C	2,4-Dichlorophenoxyacetic acid (48H)	YDR519W	FPR2	03_24_36	-0.47586599016500003	1.0
S288C	2,4-Dichlorophenoxyacetic acid (48H)	YDR520C	URC2	03_24_40	0.836678939568	0.910338658169
S288C	2,4-Dichlorophenoxyacetic acid (48H)	YDR521W		04_14_27	1.29111819404	0.649213051775
S288C	2,4-Dichlorophenoxyacetic acid (48H)	YDR521W		05_14_27	1.05128404251	0.802569167245
S288C	2,4-Dichlorophenoxyacetic acid (48H)	YDR522C	SPS2	03_24_44	-0.24468175119600002	1.0
S288C	2,4-Dichlorophenoxyacetic acid (48H)	YDR523C	SPS1	04_14_31	-0.113038891448	1.0
S288C	2,4-Dichlorophenoxyacetic acid (48H)	YDR523C	SPS1	05_14_31	-0.551651747864	0.997441625678
S288C	2,4-Dichlorophenoxyacetic acid (48H)	YDR524C	AGE1	03_24_48	0.23262315184000001	1.0
S288C	2,4-Dichlorophenoxyacetic acid (48H)	YDR524C-B		04_14_20	-1.003686514	0.828603158057
S288C	2,4-Dichlorophenoxyacetic acid (48H)	YDR524C-B		05_14_20	0.0654364323412	1.0
S288C	2,4-Dichlorophenoxyacetic acid (48H)	YDR524W-A		04_14_24	-0.526827830093	1.0
S288C	2,4-Dichlorophenoxyacetic acid (48H)	YDR524W-A		05_14_24	-0.35353456488000007	1.0
S288C	2,4-Dichlorophenoxyacetic acid (48H)	YDR525W	API2	03_28_04	0.18559428564199998	1.0
S288C	2,4-Dichlorophenoxyacetic acid (48H)	YDR525W-A	SNA2	02_14_11	-0.198926622835	1.0
S288C	2,4-Dichlorophenoxyacetic acid (48H)	YDR528W	HLR1	03_28_08	-0.551825962329	0.997441625678
S288C	2,4-Dichlorophenoxyacetic acid (48H)	YDR529C	QCR7	03_28_12	0.36199875824	1.0
S288C	2,4-Dichlorophenoxyacetic acid (48H)	YDR530C	APA2	03_28_16	-2.3122286198700004	0.10434102677000001
S288C	2,4-Dichlorophenoxyacetic acid (48H)	YDR532C	KRE28	03_28_20	0.69582736615	0.96392463939
S288C	2,4-Dichlorophenoxyacetic acid (48H)	YDR533C	HSP31	03_28_24	1.7419548248400003	0.361242530392
S288C	2,4-Dichlorophenoxyacetic acid (48H)	YDR534C	FIT1	03_28_28	-0.0320899757993	1.0
S288C	2,4-Dichlorophenoxyacetic acid (48H)	YDR535C		02_14_15	0.5215216847990001	1.0
S288C	2,4-Dichlorophenoxyacetic acid (48H)	YDR536W	STL1	02_14_19	0.173639228845	1.0
S288C	2,4-Dichlorophenoxyacetic acid (48H)	YDR537C		03_04_43	0.599598527069	0.985961045245
S288C	2,4-Dichlorophenoxyacetic acid (48H)	YDR538W	PAD1	02_14_23	0.0959831309433	1.0
S288C	2,4-Dichlorophenoxyacetic acid (48H)	YDR539W	FDC1	02_14_27	0.161325060155	1.0
S288C	2,4-Dichlorophenoxyacetic acid (48H)	YDR540C	IRC4	02_14_31	0.266220247117	1.0
S288C	2,4-Dichlorophenoxyacetic acid (48H)	YDR541C		02_14_35	0.349143867295	1.0
S288C	2,4-Dichlorophenoxyacetic acid (48H)	YEL001C	IRC22	01_16_27	0.478324715071	1.0
S288C	2,4-Dichlorophenoxyacetic acid (48H)	YEL003W	GIM4	01_16_31	1.56276209903	0.47338206344899997
S288C	2,4-Dichlorophenoxyacetic acid (48H)	YEL004W	YEA4	01_16_35	2.35370070203	0.0932005876007
S288C	2,4-Dichlorophenoxyacetic acid (48H)	YEL005C	VAB2	01_16_39	-0.0407834419704	1.0
S288C	2,4-Dichlorophenoxyacetic acid (48H)	YEL006W	YEA6	01_16_43	0.109913714035	1.0
S288C	2,4-Dichlorophenoxyacetic acid (48H)	YEL007W	MIT1	01_16_47	1.17342317447	0.727407317551
S288C	2,4-Dichlorophenoxyacetic acid (48H)	YEL008W		01_20_03	-0.162269269686	1.0
S288C	2,4-Dichlorophenoxyacetic acid (48H)	YEL009C	GCN4	01_20_07	-1.15979335786	0.734313417183
S288C	2,4-Dichlorophenoxyacetic acid (48H)	YEL010W		01_20_11	-0.117721316086	1.0
S288C	2,4-Dichlorophenoxyacetic acid (48H)	YEL011W	GLC3	03_13_05	-0.0651644276807	1.0
S288C	2,4-Dichlorophenoxyacetic acid (48H)	YEL012W	UBC8	03_07_19	2.1712028319799996	0.15131213448300002
S288C	2,4-Dichlorophenoxyacetic acid (48H)	YEL013W	VAC8	01_20_15	-1.4723373956499999	0.531276683169
S288C	2,4-Dichlorophenoxyacetic acid (48H)	YEL014C		01_20_19	0.80195766793	0.923044142905
S288C	2,4-Dichlorophenoxyacetic acid (48H)	YEL015W	EDC3	01_20_23	3.06062027032	0.0079869640339
S288C	2,4-Dichlorophenoxyacetic acid (48H)	YEL016C	NPP2	01_20_27	0.303617189977	1.0
S288C	2,4-Dichlorophenoxyacetic acid (48H)	YEL017C-A	PMP2	01_20_31	1.04408865639	0.8068451932999999
S288C	2,4-Dichlorophenoxyacetic acid (48H)	YEL017W	GTT3	01_20_35	0.916692685116	0.875794040485
S288C	2,4-Dichlorophenoxyacetic acid (48H)	YEL020C	PXP1	01_20_43	0.754782527323	0.942194045152
S288C	2,4-Dichlorophenoxyacetic acid (48H)	YEL022W	GEA2	04_09_33	-3.03523262083	0.00884884595483
S288C	2,4-Dichlorophenoxyacetic acid (48H)	YEL022W	GEA2	05_09_33	-2.46343444924	0.0667796167655
S288C	2,4-Dichlorophenoxyacetic acid (48H)	YEL023C		01_20_47	0.40012871668000005	1.0
S288C	2,4-Dichlorophenoxyacetic acid (48H)	YEL024W	RIP1	01_24_03	-0.310723825334	1.0
S288C	2,4-Dichlorophenoxyacetic acid (48H)	YEL025C		01_24_07	0.33419429393399996	1.0
S288C	2,4-Dichlorophenoxyacetic acid (48H)	YEL027W	VMA3	01_24_11	-4.37836698102	6.41328903459e-06
S288C	2,4-Dichlorophenoxyacetic acid (48H)	YEL028W		01_24_15	0.336138593108	1.0
S288C	2,4-Dichlorophenoxyacetic acid (48H)	YEL029C	BUD16	04_02_14	-1.8494895253099999	0.303754199944
S288C	2,4-Dichlorophenoxyacetic acid (48H)	YEL029C	BUD16	05_02_14	-1.87013147415	0.29349323612399997
S288C	2,4-Dichlorophenoxyacetic acid (48H)	YEL030W	ECM10	01_24_19	-0.476104302405	1.0
S288C	2,4-Dichlorophenoxyacetic acid (48H)	YEL031W	SPF1	01_24_23	-1.2938513889	0.6470669590160001
S288C	2,4-Dichlorophenoxyacetic acid (48H)	YEL033W	MTC7	01_24_27	-0.884161420789	0.8909202726530001
S288C	2,4-Dichlorophenoxyacetic acid (48H)	YEL036C	ANP1	04_06_30	-3.29212581993	0.00287362544368
S288C	2,4-Dichlorophenoxyacetic acid (48H)	YEL036C	ANP1	05_06_30	-4.62264360141	1.3193938365700001e-06
S288C	2,4-Dichlorophenoxyacetic acid (48H)	YEL037C	RAD23	01_24_35	2.8159278361599998	0.0207812291995
S288C	2,4-Dichlorophenoxyacetic acid (48H)	YEL038W	UTR4	01_24_39	1.08189155182	0.7823763904530001
S288C	2,4-Dichlorophenoxyacetic acid (48H)	YEL039C	CYC7	01_24_43	0.706723166128	0.9588274071799999
S288C	2,4-Dichlorophenoxyacetic acid (48H)	YEL040W	UTR2	01_24_47	0.011146438713	1.0
S288C	2,4-Dichlorophenoxyacetic acid (48H)	YEL041W	YEF1	04_01_09	0.598995350572	0.986236688766
S288C	2,4-Dichlorophenoxyacetic acid (48H)	YEL041W	YEF1	05_01_09	0.358434757599	1.0
S288C	2,4-Dichlorophenoxyacetic acid (48H)	YEL042W	GDA1	01_28_07	-1.76386804622	0.348321634301
S288C	2,4-Dichlorophenoxyacetic acid (48H)	YEL043W		01_28_11	0.6817743398720001	0.968905329386
S288C	2,4-Dichlorophenoxyacetic acid (48H)	YEL044W	IES6	04_02_06	1.25262501487	0.674804179957
S288C	2,4-Dichlorophenoxyacetic acid (48H)	YEL044W	IES6	05_02_06	0.916483956464	0.8759347516399999
S288C	2,4-Dichlorophenoxyacetic acid (48H)	YEL045C		01_28_15	-4.06198611616	4.72743187481e-05
S288C	2,4-Dichlorophenoxyacetic acid (48H)	YEL046C	GLY1	01_28_19	-3.79813173435	0.00022178672635599997
S288C	2,4-Dichlorophenoxyacetic acid (48H)	YEL047C	FRD1	01_28_23	0.28433444267499997	1.0
S288C	2,4-Dichlorophenoxyacetic acid (48H)	YEL048C	TCA17	01_28_27	0.419189587069	1.0
S288C	2,4-Dichlorophenoxyacetic acid (48H)	YEL049W	PAU2	01_28_31	0.63914521069	0.9806428375309999
S288C	2,4-Dichlorophenoxyacetic acid (48H)	YEL050C	RML2	01_28_35	-0.379841770904	1.0
S288C	2,4-Dichlorophenoxyacetic acid (48H)	YEL051W	VMA8	01_28_39	-2.02495143191	0.21088422720400002
S288C	2,4-Dichlorophenoxyacetic acid (48H)	YEL052W	AFG1	01_28_43	0.0668268609981	1.0
S288C	2,4-Dichlorophenoxyacetic acid (48H)	YEL053C	MAK10	01_28_47	-2.72373633514	0.028828562081900003
S288C	2,4-Dichlorophenoxyacetic acid (48H)	YEL054C	RPL12A	01_32_03	-0.38237445478200005	1.0
S288C	2,4-Dichlorophenoxyacetic acid (48H)	YEL056W	HAT2	01_32_11	0.467808571145	1.0
S288C	2,4-Dichlorophenoxyacetic acid (48H)	YEL057C	SDD1	01_32_15	0.10704657125499999	1.0
S288C	2,4-Dichlorophenoxyacetic acid (48H)	YEL059C-A	SOM1	04_14_32	-0.286595121892	1.0
S288C	2,4-Dichlorophenoxyacetic acid (48H)	YEL059C-A	SOM1	05_14_32	-0.354738452576	1.0
S288C	2,4-Dichlorophenoxyacetic acid (48H)	YEL059W	HHY1	01_32_19	-1.68306951381	0.398423216214
S288C	2,4-Dichlorophenoxyacetic acid (48H)	YEL060C	PRB1	01_32_23	0.37676425594	1.0
S288C	2,4-Dichlorophenoxyacetic acid (48H)	YEL061C	CIN8	01_32_27	1.6807989734	0.4002709145
S288C	2,4-Dichlorophenoxyacetic acid (48H)	YEL062W	NPR2	01_32_31	-0.4705532707399999	1.0
S288C	2,4-Dichlorophenoxyacetic acid (48H)	YEL063C	CAN1	01_32_35	-0.18156023465100002	1.0
S288C	2,4-Dichlorophenoxyacetic acid (48H)	YEL064C	AVT2	01_32_39	0.148281984716	1.0
S288C	2,4-Dichlorophenoxyacetic acid (48H)	YEL065W	SIT1	01_32_43	-0.22293370485800001	1.0
S288C	2,4-Dichlorophenoxyacetic acid (48H)	YEL066W	HPA3	01_32_47	0.753341970919	0.9429294628899999
S288C	2,4-Dichlorophenoxyacetic acid (48H)	YEL067C		01_02_02	0.632839797519	0.9813186355589999
S288C	2,4-Dichlorophenoxyacetic acid (48H)	YEL068C		01_02_06	-0.336526466823	1.0
S288C	2,4-Dichlorophenoxyacetic acid (48H)	YEL071W	DLD3	01_02_10	0.271780318212	1.0
S288C	2,4-Dichlorophenoxyacetic acid (48H)	YEL072W	RMD6	01_02_14	-0.29789933974300004	1.0
S288C	2,4-Dichlorophenoxyacetic acid (48H)	YER001W	MNN1	01_02_18	-0.9193823263650001	0.873129158136
S288C	2,4-Dichlorophenoxyacetic acid (48H)	YER002W	NOP16	01_02_22	0.34204873666599994	1.0
S288C	2,4-Dichlorophenoxyacetic acid (48H)	YER004W	FMP52	01_02_26	0.0502797738612	1.0
S288C	2,4-Dichlorophenoxyacetic acid (48H)	YER005W	YND1	01_02_30	0.224074316545	1.0
S288C	2,4-Dichlorophenoxyacetic acid (48H)	YER007C-A	TMA20	01_02_34	0.996562621552	0.831867343243
S288C	2,4-Dichlorophenoxyacetic acid (48H)	YER007W	PAC2	01_02_38	0.565258555016	0.994537076591
S288C	2,4-Dichlorophenoxyacetic acid (48H)	YER010C		01_02_42	0.22534394555	1.0
S288C	2,4-Dichlorophenoxyacetic acid (48H)	YER011W	TIR1	01_02_46	0.245000596539	1.0
S288C	2,4-Dichlorophenoxyacetic acid (48H)	YER014C-A	BUD25	04_06_22	-3.2222855417400003	0.00394280045494
S288C	2,4-Dichlorophenoxyacetic acid (48H)	YER014C-A	BUD25	05_06_22	-3.4033461424500002	0.0017104931278000002
S288C	2,4-Dichlorophenoxyacetic acid (48H)	YER014W	HEM14	04_18_11	1.8649789991599999	0.295572771658
S288C	2,4-Dichlorophenoxyacetic acid (48H)	YER014W	HEM14	05_18_11	2.0816081126099997	0.189304475198
S288C	2,4-Dichlorophenoxyacetic acid (48H)	YER015W	FAA2	04_09_37	0.25407618406	1.0
S288C	2,4-Dichlorophenoxyacetic acid (48H)	YER015W	FAA2	05_09_37	0.36319525004000003	1.0
S288C	2,4-Dichlorophenoxyacetic acid (48H)	YER016W	BIM1	04_18_15	1.14596549556	0.742256110711
S288C	2,4-Dichlorophenoxyacetic acid (48H)	YER016W	BIM1	05_18_15	0.558839738089	0.9967333628849999
S288C	2,4-Dichlorophenoxyacetic acid (48H)	YER017C	AFG3	01_06_10	-1.43525929814	0.553023179862
S288C	2,4-Dichlorophenoxyacetic acid (48H)	YER019C-A	SBH2	01_06_18	-1.1216075193100001	0.7556578204150001
S288C	2,4-Dichlorophenoxyacetic acid (48H)	YER019W	ISC1	01_06_14	-4.0646338473300005	4.671479662e-05
S288C	2,4-Dichlorophenoxyacetic acid (48H)	YER020W	GPA2	01_06_22	-0.8095524324969999	0.9203930117229999
S288C	2,4-Dichlorophenoxyacetic acid (48H)	YER024W	YAT2	01_06_26	-0.406286211909	1.0
S288C	2,4-Dichlorophenoxyacetic acid (48H)	YER026C	CHO1	04_09_45	-0.277371616428	1.0
S288C	2,4-Dichlorophenoxyacetic acid (48H)	YER026C	CHO1	05_09_45	-0.0253153340454	1.0
S288C	2,4-Dichlorophenoxyacetic acid (48H)	YER027C	GAL83	03_10_06	0.286286959512	1.0
S288C	2,4-Dichlorophenoxyacetic acid (48H)	YER028C	MIG3	04_18_19	0.0970982678744	1.0
S288C	2,4-Dichlorophenoxyacetic acid (48H)	YER028C	MIG3	05_18_19	-0.0414761909998	1.0
S288C	2,4-Dichlorophenoxyacetic acid (48H)	YER030W	CHZ1	01_06_30	-0.036900595987	1.0
S288C	2,4-Dichlorophenoxyacetic acid (48H)	YER031C	YPT31	03_07_23	0.260620731237	1.0
S288C	2,4-Dichlorophenoxyacetic acid (48H)	YER032W	FIR1	01_06_34	-0.136589893149	1.0
S288C	2,4-Dichlorophenoxyacetic acid (48H)	YER033C	ZRG8	01_06_38	-1.3016630997799998	0.641296951937
S288C	2,4-Dichlorophenoxyacetic acid (48H)	YER034W		01_06_42	-0.262228927976	1.0
S288C	2,4-Dichlorophenoxyacetic acid (48H)	YER035W	EDC2	01_06_46	-0.177173645898	1.0
S288C	2,4-Dichlorophenoxyacetic acid (48H)	YER037W	PHM8	03_10_10	1.69998475227	0.387514285681
S288C	2,4-Dichlorophenoxyacetic acid (48H)	YER038W-A	FMP49	01_10_02	-0.333109562357	1.0
S288C	2,4-Dichlorophenoxyacetic acid (48H)	YER039C	HVG1	01_10_06	-0.941643154903	0.859885448494
S288C	2,4-Dichlorophenoxyacetic acid (48H)	YER039C-A		02_14_39	0.223605909728	1.0
S288C	2,4-Dichlorophenoxyacetic acid (48H)	YER040W	GLN3	01_10_10	2.23020154677	0.128883316407
S288C	2,4-Dichlorophenoxyacetic acid (48H)	YER041W	YEN1	01_10_14	-0.5856572610149999	0.991058389302
S288C	2,4-Dichlorophenoxyacetic acid (48H)	YER042W	MXR1	01_10_18	-0.625581957154	0.982480136329
S288C	2,4-Dichlorophenoxyacetic acid (48H)	YER044C	ERG28	04_18_23	-2.2564200020299996	0.121032045031
S288C	2,4-Dichlorophenoxyacetic acid (48H)	YER044C	ERG28	05_18_23	-1.26527117716	0.6683744297249999
S288C	2,4-Dichlorophenoxyacetic acid (48H)	YER044C-A	MEI4	01_10_22	-0.322459470517	1.0
S288C	2,4-Dichlorophenoxyacetic acid (48H)	YER045C	ACA1	01_10_26	0.7208411119470001	0.9553896160359999
S288C	2,4-Dichlorophenoxyacetic acid (48H)	YER046W	SPO73	03_07_27	-0.521601396134	1.0
S288C	2,4-Dichlorophenoxyacetic acid (48H)	YER046W-A		01_10_30	0.600008588476	0.985961045245
S288C	2,4-Dichlorophenoxyacetic acid (48H)	YER047C	SAP1	01_10_34	2.44111198823	0.07155036145160001
S288C	2,4-Dichlorophenoxyacetic acid (48H)	YER048C	CAJ1	01_10_38	0.367095353116	1.0
S288C	2,4-Dichlorophenoxyacetic acid (48H)	YER049W	TPA1	01_10_42	0.178733358422	1.0
S288C	2,4-Dichlorophenoxyacetic acid (48H)	YER050C	RSM18	01_10_46	0.390349697167	1.0
S288C	2,4-Dichlorophenoxyacetic acid (48H)	YER051W	JHD1	01_14_02	-0.158522836916	1.0
S288C	2,4-Dichlorophenoxyacetic acid (48H)	YER052C	HOM3	01_14_06	-1.6539337880200002	0.41867786190899997
S288C	2,4-Dichlorophenoxyacetic acid (48H)	YER053C	PIC2	01_14_10	0.0720269984336	1.0
S288C	2,4-Dichlorophenoxyacetic acid (48H)	YER053C-A		04_14_36	0.296937873119	1.0
S288C	2,4-Dichlorophenoxyacetic acid (48H)	YER053C-A		05_14_36	-0.275217766836	1.0
S288C	2,4-Dichlorophenoxyacetic acid (48H)	YER054C	GIP2	01_14_14	-0.023054654828400002	1.0
S288C	2,4-Dichlorophenoxyacetic acid (48H)	YER055C	HIS1	04_18_27	-1.51484079458	0.503329496478
S288C	2,4-Dichlorophenoxyacetic acid (48H)	YER055C	HIS1	05_18_27	-0.768985936842	0.9381105589390001
S288C	2,4-Dichlorophenoxyacetic acid (48H)	YER056C	FCY2	01_14_18	-0.939447395228	0.861779961988
S288C	2,4-Dichlorophenoxyacetic acid (48H)	YER056C-A	RPL34A	01_14_22	0.333022455125	1.0
S288C	2,4-Dichlorophenoxyacetic acid (48H)	YER057C	HMF1	01_14_26	0.531860327194	1.0
S288C	2,4-Dichlorophenoxyacetic acid (48H)	YER058W	PET117	01_14_30	-0.437344049178	1.0
S288C	2,4-Dichlorophenoxyacetic acid (48H)	YER059W	PCL6	01_14_34	-1.21635964427	0.699500676983
S288C	2,4-Dichlorophenoxyacetic acid (48H)	YER060W	FCY21	01_14_38	0.344373513658	1.0
S288C	2,4-Dichlorophenoxyacetic acid (48H)	YER060W-A	FCY22	01_14_42	0.218971969305	1.0
S288C	2,4-Dichlorophenoxyacetic acid (48H)	YER061C	CEM1	01_14_46	0.13197485335200002	1.0
S288C	2,4-Dichlorophenoxyacetic acid (48H)	YER062C	GPP2	01_18_02	-0.0524549893783	1.0
S288C	2,4-Dichlorophenoxyacetic acid (48H)	YER063W	THO1	03_07_31	0.293345110656	1.0
S288C	2,4-Dichlorophenoxyacetic acid (48H)	YER064C	VHR2	03_13_09	-0.18248225649099997	1.0
S288C	2,4-Dichlorophenoxyacetic acid (48H)	YER065C	ICL1	01_18_06	1.08028910745	0.783020456067
S288C	2,4-Dichlorophenoxyacetic acid (48H)	YER066C-A		01_18_10	-0.694057281441	0.9646369668829999
S288C	2,4-Dichlorophenoxyacetic acid (48H)	YER066W	RRT13	03_07_35	0.04211799051580001	1.0
S288C	2,4-Dichlorophenoxyacetic acid (48H)	YER067C-A		01_18_18	0.7198895065180001	0.9557029400079999
S288C	2,4-Dichlorophenoxyacetic acid (48H)	YER067W	RGI1	01_18_14	-2.5959911131599998	0.04379548868390001
S288C	2,4-Dichlorophenoxyacetic acid (48H)	YER068C-A		01_18_26	1.06491714619	0.793139600993
S288C	2,4-Dichlorophenoxyacetic acid (48H)	YER068W	MOT2	01_18_22	-0.27958627673	1.0
S288C	2,4-Dichlorophenoxyacetic acid (48H)	YER069W	ARG5,6	01_18_30	0.884150737826	0.8909202726530001
S288C	2,4-Dichlorophenoxyacetic acid (48H)	YER070W	RNR1	04_06_26	2.4661865447299998	0.0662302420237
S288C	2,4-Dichlorophenoxyacetic acid (48H)	YER070W	RNR1	05_06_26	2.44634499632	0.0704781479006
S288C	2,4-Dichlorophenoxyacetic acid (48H)	YER071C	TDA2	01_18_38	0.876269998571	0.8980994781559999
S288C	2,4-Dichlorophenoxyacetic acid (48H)	YER072W	VTC1	01_18_42	-0.395860462281	1.0
S288C	2,4-Dichlorophenoxyacetic acid (48H)	YER073W	ALD5	01_18_46	2.64882986743	0.037402353120199995
S288C	2,4-Dichlorophenoxyacetic acid (48H)	YER074W	RPS24A	01_22_02	-0.67577955438	0.9695441851109999
S288C	2,4-Dichlorophenoxyacetic acid (48H)	YER075C	PTP3	01_22_06	-0.8798175638850001	0.894554016797
S288C	2,4-Dichlorophenoxyacetic acid (48H)	YER076C		04_13_01	-0.13629980962899998	1.0
S288C	2,4-Dichlorophenoxyacetic acid (48H)	YER076C		05_13_01	1.18463946332	0.721689442065
S288C	2,4-Dichlorophenoxyacetic acid (48H)	YER077C	MRX1	03_13_13	0.513218557642	1.0
S288C	2,4-Dichlorophenoxyacetic acid (48H)	YER078C	ICP55	03_13_17	2.50119789989	0.0600119387385
S288C	2,4-Dichlorophenoxyacetic acid (48H)	YER079W		01_22_10	0.9389650183830001	0.8620838494480001
S288C	2,4-Dichlorophenoxyacetic acid (48H)	YER080W	AIM9	01_22_14	2.77980873997	0.0237523572098
[truncated: 874,958 more rows]
