# Supplementary material for: The impact of the genetic background on gene deletion phenotypes in Saccharomyces cerevisiae
Source: Mol Syst Biol. 2019 Dec 9;15(12):e8831. doi: 10.15252/msb.20198831 (PMC6901017; doi:10.15252/msb.20198831)
Supplement: Supplementary file 4 — Table EV3 [file MSB-15-e8831-s004.xlsx]

## Sheet: Table EV3
Table EV3: list of gene-condition associations conserved across the 4 KO libraries

## Sheet: 3 (conserved phenotypes)
Gene name	Locus tag	Condition
DCW1	YKL046C	2,4-Dichlorophenoxyacetic acid (48H)
RAV1	YJR033C	2,4-Dichlorophenoxyacetic acid (48H)
KRE1	YNL322C	2,4-Dichlorophenoxyacetic acid (48H)
BRP1	YGL007W	2,4-Dichlorophenoxyacetic acid (48H)
YNR005C	YNR005C	2,4-Dichlorophenoxyacetic acid (48H)
CGR1	YGL029W	39ºC (48H)
ARC18	YLR370C	39ºC (48H)
SWM1	YDR260C	39ºC (48H)
HSM3	YBR272C	39ºC (48H)
SWM1	YDR260C	39ºC (72H)
CGR1	YGL029W	39ºC (72H)
HSM3	YBR272C	39ºC (72H)
DBP3	YGL078C	5-FU (48H)
DDC1	YPL194W	5-FU (48H)
RRP8	YDR083W	5-FU (48H)
CWH41	YGL027C	6-AU + 39ºC (48H)
SWM1	YDR260C	6-AU + 39ºC (48H)
CWH41	YGL027C	6-AU + 39ºC (72H)
SWM1	YDR260C	6-AU + 39ºC (72H)
HAA1	YPR008W	Acetic acid (48H)
HRK1	YOR267C	Acetic acid (48H)
SIP3	YNL257C	Amphotericin B (48H)
SLT2	YHR030C	Cadmium chloride (48H)
YCF1	YDR135C	Cadmium chloride (48H)
WHI2	YOR043W	Cadmium chloride (48H)
CIN8	YEL061C	Caffeine 15mM (48H)
PPZ1	YML016C	Caffeine 20mM (48H)
CIN8	YEL061C	Caffeine 20mM (48H)
TOR1	YJR066W	Caffeine 20mM (48H)
IRC25	YLR021W	Caspofungin (72H)
PMT2	YAL023C	Caspofungin (72H)
MID1	YNL291C	Caspofungin (72H)
SKT5	YBL061C	Caspofungin (72H)
ACK1	YDL203C	Caspofungin (72H)
CHS3	YBR023C	Caspofungin (72H)
CHS1	YNL192W	Caspofungin (72H)
PPH3	YDR075W	Cyclohexamide (48H)
MNN10	YDR245W	Cyclohexamide (48H)
RXT2	YBR095C	Cyclohexamide (48H)
BSD2	YBR290W	Cyclohexamide (48H)
RKM4	YDR257C	Cyclohexamide (48H)
PDR5	YOR153W	Cyclohexamide (48H)
BRP1	YGL007W	Glucose 20% (48H)
FBP1	YLR377C	Glycerol 2% (48H)
MIR1	YJR077C	Maltose 2% (48H)
HOG1	YLR113W	NaCl 0.6M (48H)
STP4	YDL048C	NaCl 0.6M (48H)
HOG1	YLR113W	NaCl 0.6M (72H)
NRG1	YDR043C	NaCl 0.6M + 39ºC (72H)
RVS161	YCR009C	NaCl 0.6M + 39ºC (72H)
THP2	YHR167W	NiSO4 (48H)
FTR1	YER145C	NiSO4 (48H)
APM3	YBR288C	NiSO4 (48H)
SLT2	YHR030C	NiSO4 (48H)
YBT1	YLL048C	NiSO4 (48H)
MGA2	YIR033W	NiSO4 (48H)
YBT1	YLL048C	Paraquat (48H)
YBT1	YLL048C	Paraquat (72H)
FRE1	YLR214W	Paraquat (72H)
ADE5,7	YGL234W	aa starvation (48H)
TRP1	YDR007W	aa starvation (48H)
MET6	YER091C	aa starvation (48H)
TRP4	YDR354W	aa starvation (48H)
YER091C-A	YER091C-A	aa starvation (48H)
TRP3	YKL211C	aa starvation (48H)
ADE6	YGR061C	aa starvation (48H)
MET13	YGL125W	aa starvation (48H)
MET2	YNL277W	aa starvation (48H)
ADE4	YMR300C	aa starvation (48H)
ADE8	YDR408C	aa starvation (48H)
SER2	YGR208W	aa starvation (48H)
ADE2	YOR128C	aa starvation (48H)
TRP2	YER090W	aa starvation (48H)
