# Supplementary material for: The impact of the genetic background on gene deletion phenotypes in Saccharomyces cerevisiae
Source: Mol Syst Biol. 2019 Dec 9;15(12):e8831. doi: 10.15252/msb.20198831 (PMC6901017; doi:10.15252/msb.20198831)
Supplement: Supplementary file 5 — Table EV4 [file MSB-15-e8831-s005.xlsx]

## Sheet: Table EV4
Table EV4: list of gene-condition associations that show a phenotypes reversal between pairs of strains

## Sheet: 4 (phenotype reversals)
Strain1	Strain2	Condition	Gene name	Locus tag	Score1	Score2
S288C	YPS	aa starvation (48H)	MET5	YJR137C	6.53071	-9.60798
S288C	UWOP	aa starvation (48H)	MET5	YJR137C	6.53071	-9.05375
S288C	UWOP	Caffeine 15mM (48H)	CCS1	YMR038C	3.18958	-10.9094
S288C	YPS	Glucose 20% (48H)	PBS2	YJL128C	-9.98655	3.14225
S288C	UWOP	Maltose 2% (48H)	PET122	YER153C	-8.2778	3.17347
S288C	YPS	5-FU (48H)	IRA2	YOL081W	2.97777	-7.59617
Y55	YPS	NaCl 0.6M + 39ºC (48H)	GSH1	YJL101C	2.65551	-7.87315
Y55	YPS	NaCl 0.4M (48H)	SNU66	YOR308C	3.89205	-4.6708
S288C	UWOP	Caffeine 20mM (48H)	CCS1	YMR038C	3.00321	-5.49087
UWOP	YPS	Maltose 2% (48H)	RPL9A	YGL147C	-5.54985	2.86346
Y55	YPS	NaCl 0.4M (48H)	DSC2	YOL073C	2.861	-5.52065
S288C	UWOP	5-FU (48H)	IRA2	YOL081W	2.97777	-5.3833
S288C	UWOP	NaCl 0.6M (48H)	YNR029C	YNR029C	-4.86935	3.46852
UWOP	YPS	Maltose 2% (48H)	MAL32	YBR299W	-4.74753	3.44849
UWOP	Y55	NaCl 0.6M (72H)	SDH1	YKL148C	-4.78527	3.12137
S288C	UWOP	Maltose 2% (48H)	INM1	YHR046C	3.03908	-4.60817
Y55	YPS	NaCl 0.4M (48H)	STE50	YCL032W	2.7139	-4.9285
Y55	YPS	NaCl 0.6M (72H)	SNU66	YOR308C	4.13955	-3.45912
S288C	YPS	Acetic acid (48H)	QCR9	YGR183C	2.50334	-5.07407
S288C	UWOP	NaCl 0.4M (48H)	YNR029C	YNR029C	-4.60833	2.95107
UWOP	YPS	Maltose 2% (48H)	XBP1	YIL101C	-4.81125	2.73303
Y55	YPS	2,4-Dichlorophenoxyacetic acid (48H)	YGR017W	YGR017W	-4.80516	2.73407
Y55	YPS	Maltose 2% (48H)	MAL32	YBR299W	-4.08838	3.44849
Y55	YPS	NaCl 0.6M (48H)	SNU66	YOR308C	4.48078	-2.96562
S288C	Y55	NiSO4 (48H)	YNR005C	YNR005C	3.45034	-3.93027
S288C	YPS	Acetic acid (48H)	BCS1	YDR375C	2.77841	-4.59209
S288C	Y55	Caffeine 20mM (48H)	CCS1	YMR038C	3.00321	-4.35964
Y55	YPS	Paraquat (72H)	ATP20	YPR020W	-4.69447	2.65747
S288C	YPS	Cadmium chloride (48H)	TRS65	YGR166W	-4.58958	2.74889
Y55	YPS	Amphotericin B (48H)	NEJ1	YLR265C	-3.98928	3.2242
Y55	YPS	NaCl 0.6M (48H)	STE50	YCL032W	3.50508	-3.66353
UWOP	YPS	NaCl 0.6M + 39ºC (72H)	UPF3	YGR072W	-3.86927	3.1941
S288C	Y55	Caffeine 15mM (48H)	CCS1	YMR038C	3.18958	-3.83643
S288C	UWOP	6-AU (48H)	BUB3	YOR026W	3.98032	-3.00391
UWOP	YPS	NaCl 0.6M + 39ºC (48H)	UPF3	YGR072W	-4.09245	2.79232
UWOP	YPS	NaCl 0.6M (72H)	YKL030W	YKL030W	3.82759	-3.035
UWOP	YPS	Maltose 2% (48H)	ART5	YGR068C	-3.7259	3.09298
UWOP	Y55	NaCl 0.4M (48H)	SDH1	YKL148C	-4.17666	2.6314
S288C	YPS	Acetic acid (48H)	COX12	YLR038C	3.59795	-3.20519
S288C	Y55	NaCl 0.6M + 39ºC (72H)	OPI11	YPR044C	-4.11662	2.61568
Y55	YPS	NaCl 0.6M (72H)	TRP3	YKL211C	3.9027	-2.79828
Y55	YPS	Caspofungin (48H)	YGR017W	YGR017W	3.70159	-2.98835
S288C	UWOP	NaCl 0.6M (72H)	YNR029C	YNR029C	-3.33402	3.33892
UWOP	YPS	NaCl 0.4M (48H)	YKL030W	YKL030W	2.84212	-3.81301
S288C	UWOP	Maltose 2% (48H)	CYT1	YOR065W	-3.95744	2.68581
S288C	UWOP	Maltose 2% (48H)	YKL202W	YKL202W	2.53802	-4.09358
Y55	YPS	NaCl 0.6M (72H)	TMA108	YIL137C	3.73155	-2.88203
S288C	UWOP	Acetic acid (48H)	QCR9	YGR183C	2.50334	-4.08718
Y55	YPS	NaCl 0.6M (72H)	STE50	YCL032W	3.26609	-3.23479
Y55	YPS	NaCl 0.6M (72H)	DSC2	YOL073C	2.95026	-3.54074
UWOP	YPS	NaCl 0.4M + 39ºC (48H)	CHL1	YPL008W	2.72519	-3.686
UWOP	YPS	NaCl 0.6M (48H)	YNR029C	YNR029C	3.46852	-2.91069
S288C	UWOP	2,4-Dichlorophenoxyacetic acid (48H)	SPT8	YLR055C	3.51883	-2.84532
S288C	UWOP	Acetic acid (48H)	ATP18	YML081C-A	3.11087	-3.19404
UWOP	YPS	Amphotericin B (48H)	NEJ1	YLR265C	-3.07461	3.2242
S288C	Y55	Cyclohexamide (48H)	VID22	YLR373C	-3.68064	2.59157
Y55	YPS	NaCl 0.4M (48H)	TRP3	YKL211C	3.6012	-2.65451
UWOP	Y55	NaCl 0.4M (48H)	VPS41	YDR080W	2.58985	-3.66553
UWOP	YPS	NaCl 0.4M (48H)	YNR029C	YNR029C	2.95107	-3.28204
UWOP	YPS	NaCl 0.4M (48H)	CUP9	YPL177C	3.54846	-2.6758
Y55	YPS	NaCl 0.4M (48H)	GEA1	YJR031C	2.93501	-3.27147
UWOP	YPS	NaCl 0.4M + 39ºC (48H)	CUZ1	YNL155W	2.98865	-3.20242
UWOP	YPS	NaCl 0.6M (48H)	YKL030W	YKL030W	3.15638	-2.99224
UWOP	Y55	Acetic acid (48H)	COQ10	YOL008W	-3.64278	2.49322
Y55	YPS	NaCl 0.6M (72H)	YHL008C	YHL008C	3.26298	-2.81938
UWOP	YPS	6-AU + 39ºC (48H)	RPS19B	YNL302C	-3.20662	2.82203
UWOP	YPS	6-AU + 39ºC (72H)	RPS19B	YNL302C	-3.30999	2.71329
UWOP	YPS	Glycerol 2% (48H)	ICE2	YIL090W	-3.33189	2.64646
S288C	YPS	Maltose 2% (48H)	YHL017W	YHL017W	2.95401	-2.97737
Y55	YPS	Caspofungin (48H)	DCV1	YFR012W	2.85713	-3.03802
S288C	Y55	NaCl 0.6M (72H)	TMA19	YKL056C	-2.87001	3.02234
S288C	UWOP	SC + hepes (48H)	SET2	YJL168C	2.90665	-2.97035
S288C	UWOP	Paraquat (72H)	HNM1	YGL077C	3.20426	-2.62087
S288C	YPS	2,4-Dichlorophenoxyacetic acid (48H)	FMP42	YMR221C	2.87146	-2.94811
UWOP	YPS	NaCl 0.4M + 39ºC (72H)	CUZ1	YNL155W	2.70582	-3.11167
Y55	YPS	NaCl 0.6M + 39ºC (48H)	STB5	YHR178W	2.94467	-2.84972
UWOP	YPS	NaCl 0.6M (72H)	ERG5	YMR015C	3.31924	-2.46592
S288C	Y55	NaCl 0.6M (72H)	RPL17B	YJL177W	-3.12496	2.65916
UWOP	YPS	Maltose 2% (48H)	WSC2	YNL283C	-3.11764	2.62584
UWOP	YPS	NaCl 0.4M (48H)	YER134C	YER134C	2.63903	-3.10424
S288C	YPS	NiSO4 (48H)	OTU2	YHL013C	-2.82955	2.8598
Y55	YPS	NaCl 0.6M + 39ºC (72H)	STB5	YHR178W	2.77778	-2.90439
S288C	UWOP	NaCl 0.6M (72H)	DUG2	YBR281C	-3.01044	2.63516
S288C	UWOP	2,4-Dichlorophenoxyacetic acid (48H)	SFM1	YOR021C	2.90734	-2.68979
Y55	YPS	NaCl 0.6M (48H)	GEA1	YJR031C	2.95707	-2.63802
S288C	UWOP	NiSO4 (48H)	FPR1	YNL135C	2.54906	-3.03453
Y55	YPS	NaCl 0.6M + 39ºC (72H)	HDA1	YNL021W	-2.91657	2.66077
S288C	YPS	2,4-Dichlorophenoxyacetic acid (48H)	DSE1	YER124C	2.82462	-2.75171
UWOP	YPS	NaCl 0.6M + 39ºC (48H)	SKM1	YOL113W	2.70525	-2.87105
UWOP	Y55	NaCl 0.4M (48H)	TMA7	YLR262C-A	-2.73032	2.79677
UWOP	Y55	NaCl 0.6M + 39ºC (72H)	IRS4	YKR019C	-2.9119	2.61315
UWOP	Y55	NaCl 0.6M + 39ºC (48H)	IRS4	YKR019C	-2.64864	2.84283
S288C	YPS	NiSO4 (48H)	VPS60	YDR486C	2.97042	-2.5179
UWOP	Y55	NaCl 0.6M (72H)	YOL036W	YOL036W	2.83425	-2.6431
Y55	YPS	NaCl 0.6M (72H)	YOR289W	YOR289W	2.50102	-2.93996
Y55	YPS	NaCl 0.4M (48H)	REH1	YLR387C	2.48516	-2.92734
S288C	Y55	Maltose 2% (48H)	YHL008C	YHL008C	2.50273	-2.89986
UWOP	Y55	Caffeine 20mM (48H)	RPL43A	YPR043W	2.64549	-2.7336
S288C	YPS	Acetic acid (48H)	MAL32	YBR299W	-2.70234	2.66724
Y55	YPS	NaCl 0.6M (48H)	TMA108	YIL137C	2.70434	-2.65412
Y55	YPS	NaCl 0.6M (48H)	YNL144C	YNL144C	2.88489	-2.47291
S288C	YPS	NiSO4 (48H)	SLM2	YNL047C	-2.53922	2.79935
S288C	YPS	Acetic acid (48H)	JID1	YPR061C	2.69567	-2.63076
Y55	YPS	NaCl 0.4M (48H)	TMA108	YIL137C	2.59015	-2.73594
UWOP	Y55	NaCl 0.6M (72H)	YHR078W	YHR078W	-2.666	2.60219
UWOP	Y55	NaCl 0.6M (72H)	TDP1	YBR223C	-2.69002	2.57673
S288C	UWOP	Maltose 2% (48H)	ENV10	YLR065C	2.60452	-2.59881
S288C	Y55	NaCl 0.6M (72H)	YDR048C	YDR048C	-2.4783	2.66208
Y55	YPS	NaCl 0.6M (48H)	PET20	YPL159C	2.48151	-2.5297
S288C	Y55	NaCl 0.6M (48H)	RPL17B	YJL177W	-2.51195	2.49416
S288C	Y55	NaCl 0.4M (48H)	TMA19	YKL056C	-2.50436	2.46974
S288C	UWOP	NaCl 0.6M (72H)	YDR048C	YDR048C	-2.4783	2.43485
