# Supplementary material for: The impact of the genetic background on gene deletion phenotypes in Saccharomyces cerevisiae
Source: Mol Syst Biol. 2019 Dec 9;15(12):e8831. doi: 10.15252/msb.20198831 (PMC6901017; doi:10.15252/msb.20198831)
Supplement: Supplementary file 6 — Table EV5 [file MSB-15-e8831-s006.zip › Table_EV5/Table_EV5.tsv]

Table EV5: Replicated KOs S-scores
	strain	condition	gene	name	position	score	qvalue
0	S288C	2,4-Dichlorophenoxyacetic acid (48H)	WT		02_17_13	-8.836379425682386	1.729796363312458e-26
1	S288C	2,4-Dichlorophenoxyacetic acid (48H)	WT		02_17_15	-9.078990896338157	6.237452946933184e-28
4	S288C	2,4-Dichlorophenoxyacetic acid (48H)	WT		02_19_13	-9.923133329388893	2.5736129462875312e-33
5	S288C	2,4-Dichlorophenoxyacetic acid (48H)	WT		02_19_15	-10.41994468409074	9.84933025588469e-37
8	S288C	2,4-Dichlorophenoxyacetic acid (48H)	WT		02_21_17	1.7709383223058761	0.2115989659212749
9	S288C	2,4-Dichlorophenoxyacetic acid (48H)	WT		02_21_19	1.3801162894239465	0.4510407942792618
12	S288C	2,4-Dichlorophenoxyacetic acid (48H)	WT		02_23_17	1.1992897832813632	0.5782157496912301
13	S288C	2,4-Dichlorophenoxyacetic acid (48H)	WT		02_23_19	1.3537418083547013	0.4658765985331349
16	S288C	2,4-Dichlorophenoxyacetic acid (48H)	WT		02_25_17	1.411551451133502	0.430864264657142
17	S288C	2,4-Dichlorophenoxyacetic acid (48H)	WT		02_25_19	0.627657472709391	0.9542824967081524
20	S288C	2,4-Dichlorophenoxyacetic acid (48H)	WT		02_27_17	1.124716149027956	0.6355098259222091
21	S288C	2,4-Dichlorophenoxyacetic acid (48H)	WT		02_27_19	0.8094557385901147	0.8535614444265854
28	S288C	2,4-Dichlorophenoxyacetic acid (48H)	YBR077C	SLM4	02_17_29	1.2296564636756353	0.5494823563387893
29	S288C	2,4-Dichlorophenoxyacetic acid (48H)	YBR077C	SLM4	02_17_31	1.2775245564279658	0.5177800748406062
32	S288C	2,4-Dichlorophenoxyacetic acid (48H)	YBR077C	SLM4	02_19_29	1.5153538266890232	0.3481937887930757
33	S288C	2,4-Dichlorophenoxyacetic acid (48H)	YBR077C	SLM4	02_19_31	1.3574600714008402	0.4656365097657342
38	S288C	2,4-Dichlorophenoxyacetic acid (48H)	YBR299W	MAL32	02_17_37	0.8737509201423052	0.8303350722087095
39	S288C	2,4-Dichlorophenoxyacetic acid (48H)	YBR299W	MAL32	02_17_39	1.4149217761571673	0.4277827497196305
42	S288C	2,4-Dichlorophenoxyacetic acid (48H)	YBR299W	MAL32	02_19_37	0.9129173166422798	0.8022247574070788
43	S288C	2,4-Dichlorophenoxyacetic acid (48H)	YBR299W	MAL32	02_19_39	1.3401819625497429	0.4714892244396049
181	S288C	2,4-Dichlorophenoxyacetic acid (48H)	YDR375C	BCS1	02_01_21	-11.696749346363996	3.016066447036904e-46
182	S288C	2,4-Dichlorophenoxyacetic acid (48H)	YDR375C	BCS1	02_01_23	-13.198999022195403	8.487730405888495e-59
185	S288C	2,4-Dichlorophenoxyacetic acid (48H)	YDR375C	BCS1	02_03_21	-14.142243421807757	3.7975166297842216e-67
186	S288C	2,4-Dichlorophenoxyacetic acid (48H)	YDR375C	BCS1	02_03_23	-13.723508450555718	2.4910793635077827e-63
191	S288C	2,4-Dichlorophenoxyacetic acid (48H)	YDR418W	RPL12B	02_09_41	2.2202093989967127	0.07042457367418722
192	S288C	2,4-Dichlorophenoxyacetic acid (48H)	YDR418W	RPL12B	02_09_43	2.2455309780651143	0.06443254172392576
195	S288C	2,4-Dichlorophenoxyacetic acid (48H)	YDR418W	RPL12B	02_11_41	2.0044294026337366	0.1276235674798038
196	S288C	2,4-Dichlorophenoxyacetic acid (48H)	YDR418W	RPL12B	02_11_43	2.2179361173648027	0.07071648414864462
353	S288C	2,4-Dichlorophenoxyacetic acid (48H)	YGR289C	MAL11	02_21_41	1.4242739087873568	0.4212065770187474
354	S288C	2,4-Dichlorophenoxyacetic acid (48H)	YGR289C	MAL11	02_21_43	1.2946721885206356	0.5049976613915688
357	S288C	2,4-Dichlorophenoxyacetic acid (48H)	YGR289C	MAL11	02_23_41	1.3651900079150556	0.4604850793972985
358	S288C	2,4-Dichlorophenoxyacetic acid (48H)	YGR289C	MAL11	02_23_43	1.166885458386073	0.6009846175236812
361	S288C	2,4-Dichlorophenoxyacetic acid (48H)	YGR292W	MAL12	02_25_41	1.3639131532691486	0.4608561847498274
362	S288C	2,4-Dichlorophenoxyacetic acid (48H)	YGR292W	MAL12	02_25_43	1.3509621990035197	0.4658765985331349
365	S288C	2,4-Dichlorophenoxyacetic acid (48H)	YGR292W	MAL12	02_27_41	1.6037125576686542	0.29159704958362465
366	S288C	2,4-Dichlorophenoxyacetic acid (48H)	YGR292W	MAL12	02_27_43	1.4749144703717512	0.3798484700049333
367	S288C	2,4-Dichlorophenoxyacetic acid (48H)	YIL105C	SLM1	02_13_21	-10.96583737065686	1.1153567602556703e-40
368	S288C	2,4-Dichlorophenoxyacetic acid (48H)	YIL105C	SLM1	02_13_23	-11.696119682405412	3.016066447036904e-46
371	S288C	2,4-Dichlorophenoxyacetic acid (48H)	YIL105C	SLM1	02_15_21	-12.35704353540906	1.696642992315495e-51
372	S288C	2,4-Dichlorophenoxyacetic acid (48H)	YIL105C	SLM1	02_15_23	-12.206836873520384	2.7251269283471837e-50
375	S288C	2,4-Dichlorophenoxyacetic acid (48H)	YJL023C	PET130	02_13_29	1.1912352777163326	0.5848970784605345
376	S288C	2,4-Dichlorophenoxyacetic acid (48H)	YJL023C	PET130	02_13_31	1.3102547486502745	0.4953739808693037
379	S288C	2,4-Dichlorophenoxyacetic acid (48H)	YJL023C	PET130	02_15_29	1.3465603935363637	0.4670260698686106
380	S288C	2,4-Dichlorophenoxyacetic acid (48H)	YJL023C	PET130	02_15_31	1.3448005801428435	0.4675360323142558
385	S288C	2,4-Dichlorophenoxyacetic acid (48H)	YJL128C	PBS2	02_01_45	1.783410212652502	0.2061849320802064
386	S288C	2,4-Dichlorophenoxyacetic acid (48H)	YJL128C	PBS2	02_01_47	1.6428010575964331	0.26934899501711995
389	S288C	2,4-Dichlorophenoxyacetic acid (48H)	YJL128C	PBS2	02_03_45	1.7808915568181758	0.20672731774681868
390	S288C	2,4-Dichlorophenoxyacetic acid (48H)	YJL128C	PBS2	02_03_47	1.697896653972317	0.2467391458028711
537	S288C	2,4-Dichlorophenoxyacetic acid (48H)	YJR075W	HOC1	02_25_33	1.2422503919853676	0.5479763341297417
538	S288C	2,4-Dichlorophenoxyacetic acid (48H)	YJR075W	HOC1	02_25_35	1.3805544576425468	0.4510407942792618
541	S288C	2,4-Dichlorophenoxyacetic acid (48H)	YJR075W	HOC1	02_27_33	1.0740768857197651	0.6819362454793798
542	S288C	2,4-Dichlorophenoxyacetic acid (48H)	YJR075W	HOC1	02_27_35	1.5300431727908186	0.3389176793244144
547	S288C	2,4-Dichlorophenoxyacetic acid (48H)	YJR137C	MET5	02_29_41	2.0148240510551454	0.12431125391098374
548	S288C	2,4-Dichlorophenoxyacetic acid (48H)	YJR137C	MET5	02_29_43	1.2058726927699974	0.5716709087730948
551	S288C	2,4-Dichlorophenoxyacetic acid (48H)	YJR137C	MET5	02_31_41	1.3521481743151986	0.4658765985331349
552	S288C	2,4-Dichlorophenoxyacetic acid (48H)	YJR137C	MET5	02_31_43	0.6826459612985059	0.9335885788038808
557	S288C	2,4-Dichlorophenoxyacetic acid (48H)	YLR114C	AVL9	02_21_35	1.297376497852028	0.5041079492487578
560	S288C	2,4-Dichlorophenoxyacetic acid (48H)	YLR114C	AVL9	02_23_33	0.8132408628607217	0.8531614104068777
561	S288C	2,4-Dichlorophenoxyacetic acid (48H)	YLR114C	AVL9	02_23_35	1.169021122740437	0.5997964575015017
838	S288C	2,4-Dichlorophenoxyacetic acid (48H)	YMR015C	ERG5	02_01_41	0.26710085467787875	0.9996262744595854
839	S288C	2,4-Dichlorophenoxyacetic acid (48H)	YMR015C	ERG5	02_01_43	0.8340632657467215	0.8442861335979132
842	S288C	2,4-Dichlorophenoxyacetic acid (48H)	YMR015C	ERG5	02_03_41	0.3987960453223584	0.9996262744595854
843	S288C	2,4-Dichlorophenoxyacetic acid (48H)	YMR015C	ERG5	02_03_43	0.4486492023894748	0.9996262744595854
844	S288C	2,4-Dichlorophenoxyacetic acid (48H)	YMR202W	ERG2	02_29_33	1.0071221853651946	0.7347158290767082
845	S288C	2,4-Dichlorophenoxyacetic acid (48H)	YMR202W	ERG2	02_29_35	0.96688471099753	0.7613494197918478
848	S288C	2,4-Dichlorophenoxyacetic acid (48H)	YMR202W	ERG2	02_31_33	0.4716987981021685	0.9996262744595854
849	S288C	2,4-Dichlorophenoxyacetic acid (48H)	YMR202W	ERG2	02_31_35	0.42203454022262665	0.9996262744595854
1192	S288C	2,4-Dichlorophenoxyacetic acid (48H)	YPL008W	CHL1	02_05_21	1.29486498253682	0.5049976613915688
1193	S288C	2,4-Dichlorophenoxyacetic acid (48H)	YPL008W	CHL1	02_05_23	0.9963750549546008	0.7381454997526656
1194	S288C	2,4-Dichlorophenoxyacetic acid (48H)	YPL008W	CHL1	02_07_21	1.135011479319815	0.6280755893345263
1195	S288C	2,4-Dichlorophenoxyacetic acid (48H)	YPL008W	CHL1	02_07_23	0.9874941965861952	0.7446009256709138
1274	S288C	2,4-Dichlorophenoxyacetic acid (72H)	WT		02_17_13	-8.775392418681475	4.2059669965852274e-26
1275	S288C	2,4-Dichlorophenoxyacetic acid (72H)	WT		02_17_15	-8.867583068592305	1.2570865589049456e-26
1278	S288C	2,4-Dichlorophenoxyacetic acid (72H)	WT		02_19_13	-9.716263673210364	5.751330768814706e-32
1279	S288C	2,4-Dichlorophenoxyacetic acid (72H)	WT		02_19_15	-10.25758158697139	1.397805787950626e-35
1282	S288C	2,4-Dichlorophenoxyacetic acid (72H)	WT		02_21_17	1.569902878010493	0.3149941629825089
1283	S288C	2,4-Dichlorophenoxyacetic acid (72H)	WT		02_21_19	1.2837299974476917	0.5267339987866694
1286	S288C	2,4-Dichlorophenoxyacetic acid (72H)	WT		02_23_17	1.0220246089657925	0.7256409028693824
1287	S288C	2,4-Dichlorophenoxyacetic acid (72H)	WT		02_23_19	1.1947334181757334	0.5941157908230537
1290	S288C	2,4-Dichlorophenoxyacetic acid (72H)	WT		02_25_17	1.1499827351868683	0.6258622743308057
1291	S288C	2,4-Dichlorophenoxyacetic acid (72H)	WT		02_25_19	0.4992721138000046	0.998023971165836
1294	S288C	2,4-Dichlorophenoxyacetic acid (72H)	WT		02_27_17	0.9284930608711482	0.8091119459239392
1295	S288C	2,4-Dichlorophenoxyacetic acid (72H)	WT		02_27_19	0.6506700637405409	0.948390064779518
1302	S288C	2,4-Dichlorophenoxyacetic acid (72H)	YBR077C	SLM4	02_17_29	2.28773328424276	0.05995300772321795
1303	S288C	2,4-Dichlorophenoxyacetic acid (72H)	YBR077C	SLM4	02_17_31	2.172662506131722	0.08335056911995464
1306	S288C	2,4-Dichlorophenoxyacetic acid (72H)	YBR077C	SLM4	02_19_29	2.3965219949202776	0.04258353447466729
1307	S288C	2,4-Dichlorophenoxyacetic acid (72H)	YBR077C	SLM4	02_19_31	2.2323752168309894	0.07096082416308755
1312	S288C	2,4-Dichlorophenoxyacetic acid (72H)	YBR299W	MAL32	02_17_37	1.8825430545998108	0.16479137344400355
1313	S288C	2,4-Dichlorophenoxyacetic acid (72H)	YBR299W	MAL32	02_17_39	2.294275544576533	0.05933529050731485
1316	S288C	2,4-Dichlorophenoxyacetic acid (72H)	YBR299W	MAL32	02_19_37	1.8620346127638088	0.17214505810003294
1317	S288C	2,4-Dichlorophenoxyacetic acid (72H)	YBR299W	MAL32	02_19_39	2.0992132326047948	0.0988264748614466
1455	S288C	2,4-Dichlorophenoxyacetic acid (72H)	YDR375C	BCS1	02_01_21	-11.932498818696219	4.497970445504369e-48
1456	S288C	2,4-Dichlorophenoxyacetic acid (72H)	YDR375C	BCS1	02_01_23	-13.112005648514767	6.190176879529864e-58
1459	S288C	2,4-Dichlorophenoxyacetic acid (72H)	YDR375C	BCS1	02_03_21	-14.004739968568726	1.603391967932731e-65
1460	S288C	2,4-Dichlorophenoxyacetic acid (72H)	YDR375C	BCS1	02_03_23	-13.503607194748184	2.0931299449176274e-61
1465	S288C	2,4-Dichlorophenoxyacetic acid (72H)	YDR418W	RPL12B	02_09_41	1.4287947149239644	0.408736560955474
1466	S288C	2,4-Dichlorophenoxyacetic acid (72H)	YDR418W	RPL12B	02_09_43	1.3885396910390415	0.43606389150524494
1469	S288C	2,4-Dichlorophenoxyacetic acid (72H)	YDR418W	RPL12B	02_11_41	1.2875174576504578	0.525334070199948
1470	S288C	2,4-Dichlorophenoxyacetic acid (72H)	YDR418W	RPL12B	02_11_43	1.4025807481960189	0.42623379385035776
1628	S288C	2,4-Dichlorophenoxyacetic acid (72H)	YGR289C	MAL11	02_21_41	0.8590633620767114	0.8502638047417994
1629	S288C	2,4-Dichlorophenoxyacetic acid (72H)	YGR289C	MAL11	02_21_43	0.7275374109068024	0.9205628738110356
1632	S288C	2,4-Dichlorophenoxyacetic acid (72H)	YGR289C	MAL11	02_23_41	0.7393059919421201	0.9123273059617548
1633	S288C	2,4-Dichlorophenoxyacetic acid (72H)	YGR289C	MAL11	02_23_43	0.5645574451040337	0.99045562614939
1636	S288C	2,4-Dichlorophenoxyacetic acid (72H)	YGR292W	MAL12	02_25_41	0.7528971712068084	0.9009507206588496
1637	S288C	2,4-Dichlorophenoxyacetic acid (72H)	YGR292W	MAL12	02_25_43	0.6688536164965575	0.9444254061302516
1640	S288C	2,4-Dichlorophenoxyacetic acid (72H)	YGR292W	MAL12	02_27_41	0.8395601259057275	0.8582194539855683
1641	S288C	2,4-Dichlorophenoxyacetic acid (72H)	YGR292W	MAL12	02_27_43	0.7670842358905485	0.8980628450584177
1642	S288C	2,4-Dichlorophenoxyacetic acid (72H)	YIL105C	SLM1	02_13_21	-10.61950554348089	4.085748517180767e-38
1643	S288C	2,4-Dichlorophenoxyacetic acid (72H)	YIL105C	SLM1	02_13_23	-11.370185771343314	1.0431406237578263e-43
1646	S288C	2,4-Dichlorophenoxyacetic acid (72H)	YIL105C	SLM1	02_15_21	-12.134090287762149	1.46904830829e-49
1647	S288C	2,4-Dichlorophenoxyacetic acid (72H)	YIL105C	SLM1	02_15_23	-11.56130525612868	3.9396319578599426e-45
1650	S288C	2,4-Dichlorophenoxyacetic acid (72H)	YJL023C	PET130	02_13_29	1.908851863823772	0.1541634279625091
1651	S288C	2,4-Dichlorophenoxyacetic acid (72H)	YJL023C	PET130	02_13_31	2.1321597686223357	0.09098982019198076
1654	S288C	2,4-Dichlorophenoxyacetic acid (72H)	YJL023C	PET130	02_15_29	2.1271000462526106	0.09216511426101297
1655	S288C	2,4-Dichlorophenoxyacetic acid (72H)	YJL023C	PET130	02_15_31	1.9731650595436312	0.13205825389345247
1660	S288C	2,4-Dichlorophenoxyacetic acid (72H)	YJL128C	PBS2	02_01_45	2.3768290737572606	0.04564979221486334
1661	S288C	2,4-Dichlorophenoxyacetic acid (72H)	YJL128C	PBS2	02_01_47	2.1064605720207963	0.09734681434540532
1664	S288C	2,4-Dichlorophenoxyacetic acid (72H)	YJL128C	PBS2	02_03_45	2.1546686383677387	0.08710081818053511
1665	S288C	2,4-Dichlorophenoxyacetic acid (72H)	YJL128C	PBS2	02_03_47	2.220173604925701	0.07261654294737369
1812	S288C	2,4-Dichlorophenoxyacetic acid (72H)	YJR075W	HOC1	02_25_33	0.5550669558644821	0.9924590586269196
1813	S288C	2,4-Dichlorophenoxyacetic acid (72H)	YJR075W	HOC1	02_25_35	0.7063245139523622	0.9281108953073508
1816	S288C	2,4-Dichlorophenoxyacetic acid (72H)	YJR075W	HOC1	02_27_33	0.389327822184179	0.998023971165836
1817	S288C	2,4-Dichlorophenoxyacetic acid (72H)	YJR075W	HOC1	02_27_35	0.7893834538026521	0.8878410719774382
1822	S288C	2,4-Dichlorophenoxyacetic acid (72H)	YJR137C	MET5	02_29_41	1.2156605397145448	0.5742681542685691
1823	S288C	2,4-Dichlorophenoxyacetic acid (72H)	YJR137C	MET5	02_29_43	0.5146135114944723	0.998023971165836
1826	S288C	2,4-Dichlorophenoxyacetic acid (72H)	YJR137C	MET5	02_31_41	0.9193900531449274	0.8170835239381861
1827	S288C	2,4-Dichlorophenoxyacetic acid (72H)	YJR137C	MET5	02_31_43	0.4375059382692215	0.998023971165836
1832	S288C	2,4-Dichlorophenoxyacetic acid (72H)	YLR114C	AVL9	02_21_35	0.8484172918988527	0.8510890779447857
1835	S288C	2,4-Dichlorophenoxyacetic acid (72H)	YLR114C	AVL9	02_23_33	0.21657221569001955	0.998023971165836
1836	S288C	2,4-Dichlorophenoxyacetic acid (72H)	YLR114C	AVL9	02_23_35	0.5129830941122929	0.998023971165836
2112	S288C	2,4-Dichlorophenoxyacetic acid (72H)	YMR015C	ERG5	02_01_41	-1.0926148804088531	0.6777093804497629
2113	S288C	2,4-Dichlorophenoxyacetic acid (72H)	YMR015C	ERG5	02_01_43	-0.7118671842952246	0.9280869152288538
2116	S288C	2,4-Dichlorophenoxyacetic acid (72H)	YMR015C	ERG5	02_03_41	-0.4709447817167435	0.998023971165836
2117	S288C	2,4-Dichlorophenoxyacetic acid (72H)	YMR015C	ERG5	02_03_43	-0.5912618473705904	0.9812697204277429
2118	S288C	2,4-Dichlorophenoxyacetic acid (72H)	YMR202W	ERG2	02_29_33	0.1925402503342451	0.998023971165836
2119	S288C	2,4-Dichlorophenoxyacetic acid (72H)	YMR202W	ERG2	02_29_35	0.16942114400263006	0.998023971165836
2122	S288C	2,4-Dichlorophenoxyacetic acid (72H)	YMR202W	ERG2	02_31_33	0.028449628986019337	0.998023971165836
2123	S288C	2,4-Dichlorophenoxyacetic acid (72H)	YMR202W	ERG2	02_31_35	0.018995329646263555	0.998023971165836
2466	S288C	2,4-Dichlorophenoxyacetic acid (72H)	YPL008W	CHL1	02_05_21	2.1470182183436664	0.08710081818053511
2467	S288C	2,4-Dichlorophenoxyacetic acid (72H)	YPL008W	CHL1	02_05_23	1.8970801629695064	0.1589086940090608
2468	S288C	2,4-Dichlorophenoxyacetic acid (72H)	YPL008W	CHL1	02_07_21	1.9979844672018587	0.12365978279989473
2469	S288C	2,4-Dichlorophenoxyacetic acid (72H)	YPL008W	CHL1	02_07_23	1.912183830460143	0.15345098074206653
2908	S288C	Caffeine 15mM (48H)	WT		02_17_13	-10.732154052047912	1.4286406600475186e-38
2909	S288C	Caffeine 15mM (48H)	WT		02_17_15	-10.854366450385275	2.1349361901479975e-39
2912	S288C	Caffeine 15mM (48H)	WT		02_19_13	-11.45298199461736	9.404677923441509e-44
2913	S288C	Caffeine 15mM (48H)	WT		02_19_15	-11.027651622087816	1.3369559769114467e-40
2916	S288C	Caffeine 15mM (48H)	WT		02_21_17	0.4430105917378449	0.9820986302719008
2917	S288C	Caffeine 15mM (48H)	WT		02_21_19	0.4065922632859414	0.9820986302719008
2920	S288C	Caffeine 15mM (48H)	WT		02_23_17	0.5413334667452634	0.9820986302719008
2921	S288C	Caffeine 15mM (48H)	WT		02_23_19	0.40349457102798464	0.9820986302719008
2924	S288C	Caffeine 15mM (48H)	WT		02_25_17	0.4992533386636702	0.9820986302719008
2925	S288C	Caffeine 15mM (48H)	WT		02_25_19	0.4121595255933981	0.9820986302719008
2928	S288C	Caffeine 15mM (48H)	WT		02_27_17	0.37690116428545895	0.9820986302719008
2929	S288C	Caffeine 15mM (48H)	WT		02_27_19	0.3130629525009552	0.9820986302719008
2936	S288C	Caffeine 15mM (48H)	YBR077C	SLM4	02_17_29	0.45931740984769504	0.9820986302719008
2937	S288C	Caffeine 15mM (48H)	YBR077C	SLM4	02_17_31	0.6208120955154101	0.9729821291240822
2940	S288C	Caffeine 15mM (48H)	YBR077C	SLM4	02_19_29	0.7534908773927634	0.917962768142306
2941	S288C	Caffeine 15mM (48H)	YBR077C	SLM4	02_19_31	0.6313561968540455	0.9729821291240822
2946	S288C	Caffeine 15mM (48H)	YBR299W	MAL32	02_17_37	0.6367784632685066	0.9692007039189672
2947	S288C	Caffeine 15mM (48H)	YBR299W	MAL32	02_17_39	0.9573730824352221	0.8338760104427044
2950	S288C	Caffeine 15mM (48H)	YBR299W	MAL32	02_19_37	0.7461018866857108	0.9185896011332446
2951	S288C	Caffeine 15mM (48H)	YBR299W	MAL32	02_19_39	0.9379465326916798	0.8420671056416918
3089	S288C	Caffeine 15mM (48H)	YDR375C	BCS1	02_01_21	-3.242566354402108	0.0012566891571117813
3090	S288C	Caffeine 15mM (48H)	YDR375C	BCS1	02_01_23	-3.708577354654049	0.000107133336995658
3093	S288C	Caffeine 15mM (48H)	YDR375C	BCS1	02_03_21	-3.6897719673161	0.00011871671718171367
3094	S288C	Caffeine 15mM (48H)	YDR375C	BCS1	02_03_23	-3.4189387786583088	0.0005192276570204113
3099	S288C	Caffeine 15mM (48H)	YDR418W	RPL12B	02_09_41	2.0249308638920422	0.13928844368919852
3100	S288C	Caffeine 15mM (48H)	YDR418W	RPL12B	02_09_43	1.977673222463364	0.15522368822022334
3103	S288C	Caffeine 15mM (48H)	YDR418W	RPL12B	02_11_41	2.0308542361126958	0.13772903823728333
3104	S288C	Caffeine 15mM (48H)	YDR418W	RPL12B	02_11_43	2.007534836634009	0.1445114905076852
3262	S288C	Caffeine 15mM (48H)	YGR289C	MAL11	02_21_41	1.5736149074034127	0.3713689094792592
3263	S288C	Caffeine 15mM (48H)	YGR289C	MAL11	02_21_43	1.2950099388810614	0.5865829365546821
3266	S288C	Caffeine 15mM (48H)	YGR289C	MAL11	02_23_41	1.608633735496123	0.3459450764833535
3267	S288C	Caffeine 15mM (48H)	YGR289C	MAL11	02_23_43	1.3269328146665311	0.5585382252604396
3270	S288C	Caffeine 15mM (48H)	YGR292W	MAL12	02_25_41	1.7211894073599838	0.28104990546750946
3271	S288C	Caffeine 15mM (48H)	YGR292W	MAL12	02_25_43	1.4764572193921064	0.446236263925775
3274	S288C	Caffeine 15mM (48H)	YGR292W	MAL12	02_27_41	1.8395449149436665	0.22103529333209893
3275	S288C	Caffeine 15mM (48H)	YGR292W	MAL12	02_27_43	1.5428873777597982	0.3922225146078927
3276	S288C	Caffeine 15mM (48H)	YIL105C	SLM1	02_13_21	-6.75338613053383	2.79251458090178e-15
3277	S288C	Caffeine 15mM (48H)	YIL105C	SLM1	02_13_23	-7.345322003967392	5.011838342915038e-18
3280	S288C	Caffeine 15mM (48H)	YIL105C	SLM1	02_15_21	-6.550183666237732	2.083744425962821e-14
3281	S288C	Caffeine 15mM (48H)	YIL105C	SLM1	02_15_23	-7.810707781928736	2.3478402551810767e-20
3284	S288C	Caffeine 15mM (48H)	YJL023C	PET130	02_13_29	0.3720646812786998	0.9820986302719008
3285	S288C	Caffeine 15mM (48H)	YJL023C	PET130	02_13_31	0.4658868837675369	0.9820986302719008
3288	S288C	Caffeine 15mM (48H)	YJL023C	PET130	02_15_29	0.3254786608263772	0.9820986302719008
3289	S288C	Caffeine 15mM (48H)	YJL023C	PET130	02_15_31	0.488633839460677	0.9820986302719008
3294	S288C	Caffeine 15mM (48H)	YJL128C	PBS2	02_01_45	0.7704316175467903	0.917962768142306
3295	S288C	Caffeine 15mM (48H)	YJL128C	PBS2	02_01_47	0.7356853817329113	0.9243286614134542
3298	S288C	Caffeine 15mM (48H)	YJL128C	PBS2	02_03_45	0.7875243133966762	0.9112968638600568
3299	S288C	Caffeine 15mM (48H)	YJL128C	PBS2	02_03_47	0.7972256986052217	0.908570159550716
3446	S288C	Caffeine 15mM (48H)	YJR075W	HOC1	02_25_33	0.9022984224233688	0.8492834919210775
3447	S288C	Caffeine 15mM (48H)	YJR075W	HOC1	02_25_35	0.9184115260201768	0.8463005861567555
3450	S288C	Caffeine 15mM (48H)	YJR075W	HOC1	02_27_33	0.9073251400417378	0.8479145131265358
3451	S288C	Caffeine 15mM (48H)	YJR075W	HOC1	02_27_35	1.1180633308885977	0.7418262699940137
3456	S288C	Caffeine 15mM (48H)	YJR137C	MET5	02_29_41	1.9634804444733884	0.15979372149597146
3457	S288C	Caffeine 15mM (48H)	YJR137C	MET5	02_29_43	1.4816457524270583	0.4441577467640652
3460	S288C	Caffeine 15mM (48H)	YJR137C	MET5	02_31_41	1.632539498366084	0.3332098668513233
3461	S288C	Caffeine 15mM (48H)	YJR137C	MET5	02_31_43	1.0934847870751379	0.7598179168847694
3466	S288C	Caffeine 15mM (48H)	YLR114C	AVL9	02_21_35	1.7988289082233753	0.2367279790964501
3469	S288C	Caffeine 15mM (48H)	YLR114C	AVL9	02_23_33	1.2907209603662533	0.5873147545992943
3470	S288C	Caffeine 15mM (48H)	YLR114C	AVL9	02_23_35	1.5713367319326668	0.372853149193598
3747	S288C	Caffeine 15mM (48H)	YMR015C	ERG5	02_01_41	2.4470956860857043	0.03526951725463931
3748	S288C	Caffeine 15mM (48H)	YMR015C	ERG5	02_01_43	3.3647050948258297	0.0006963253793346338
3751	S288C	Caffeine 15mM (48H)	YMR015C	ERG5	02_03_41	2.0704050558368743	0.12438622415328016
3752	S288C	Caffeine 15mM (48H)	YMR015C	ERG5	02_03_43	2.100757916092989	0.11339990335364587
3753	S288C	Caffeine 15mM (48H)	YMR202W	ERG2	02_29_33	1.4094348977974205	0.4909600755680431
3754	S288C	Caffeine 15mM (48H)	YMR202W	ERG2	02_29_35	1.5574043665665116	0.3811620257676169
3757	S288C	Caffeine 15mM (48H)	YMR202W	ERG2	02_31_33	0.8530810165049629	0.8665716640138036
3758	S288C	Caffeine 15mM (48H)	YMR202W	ERG2	02_31_35	0.7515960710630979	0.917962768142306
4101	S288C	Caffeine 15mM (48H)	YPL008W	CHL1	02_05_21	-0.14372572897289762	0.9933513077619196
4102	S288C	Caffeine 15mM (48H)	YPL008W	CHL1	02_05_23	-0.5307394868194374	0.9820986302719008
4103	S288C	Caffeine 15mM (48H)	YPL008W	CHL1	02_07_21	-0.5062154614617439	0.9820986302719008
4104	S288C	Caffeine 15mM (48H)	YPL008W	CHL1	02_07_23	-0.4912304259124411	0.9820986302719008
4183	S288C	Caffeine 15mM (72H)	WT		02_17_13	-12.95109085898864	1.4077548992613299e-56
4184	S288C	Caffeine 15mM (72H)	WT		02_17_15	-13.004546165602324	7.072714009721745e-57
4187	S288C	Caffeine 15mM (72H)	WT		02_19_13	-13.12048337269864	8.661062870379876e-58
4188	S288C	Caffeine 15mM (72H)	WT		02_19_15	-12.973558237867966	1.0673032820326735e-56
4191	S288C	Caffeine 15mM (72H)	WT		02_21_17	0.3658577983276404	0.9952279778976664
4192	S288C	Caffeine 15mM (72H)	WT		02_21_19	0.5107976306163584	0.9952279778976664
4195	S288C	Caffeine 15mM (72H)	WT		02_23_17	0.3692700968219077	0.9952279778976664
4196	S288C	Caffeine 15mM (72H)	WT		02_23_19	0.33634721611246315	0.9952279778976664
4199	S288C	Caffeine 15mM (72H)	WT		02_25_17	0.2363893044678237	0.9952279778976664
4200	S288C	Caffeine 15mM (72H)	WT		02_25_19	0.2258770797079349	0.9952279778976664
4203	S288C	Caffeine 15mM (72H)	WT		02_27_17	0.2019941769295116	0.9952279778976664
4204	S288C	Caffeine 15mM (72H)	WT		02_27_19	0.27614952889159383	0.9952279778976664
4211	S288C	Caffeine 15mM (72H)	YBR077C	SLM4	02_17_29	0.5000425807301501	0.9952279778976664
4212	S288C	Caffeine 15mM (72H)	YBR077C	SLM4	02_17_31	0.735444651285456	0.9665647220558528
4215	S288C	Caffeine 15mM (72H)	YBR077C	SLM4	02_19_29	0.9246965637779324	0.8483646253995046
4216	S288C	Caffeine 15mM (72H)	YBR077C	SLM4	02_19_31	0.7213869247467831	0.9802303947417196
4221	S288C	Caffeine 15mM (72H)	YBR299W	MAL32	02_17_37	0.8418230887110533	0.9151245394979302
4222	S288C	Caffeine 15mM (72H)	YBR299W	MAL32	02_17_39	1.2220802258285668	0.596150517849282
4225	S288C	Caffeine 15mM (72H)	YBR299W	MAL32	02_19_37	0.9616047083059523	0.8264156477649713
4226	S288C	Caffeine 15mM (72H)	YBR299W	MAL32	02_19_39	1.1571203618521566	0.6587720623542854
4364	S288C	Caffeine 15mM (72H)	YDR375C	BCS1	02_01_21	-4.058227351676149	7.775268497092534e-06
4365	S288C	Caffeine 15mM (72H)	YDR375C	BCS1	02_01_23	-5.0212775386868085	8.91489189734491e-09
4368	S288C	Caffeine 15mM (72H)	YDR375C	BCS1	02_03_21	-4.903871271443073	2.1665819463023866e-08
4369	S288C	Caffeine 15mM (72H)	YDR375C	BCS1	02_03_23	-4.8562724479940895	3.06058200942243e-08
4374	S288C	Caffeine 15mM (72H)	YDR418W	RPL12B	02_09_41	1.0013094844725312	0.8025752762300873
4375	S288C	Caffeine 15mM (72H)	YDR418W	RPL12B	02_09_43	0.8714107886172663	0.8915634628774977
4378	S288C	Caffeine 15mM (72H)	YDR418W	RPL12B	02_11_41	1.0917092637827428	0.7149524309149085
4379	S288C	Caffeine 15mM (72H)	YDR418W	RPL12B	02_11_43	0.8897252842338642	0.8826843680568546
4537	S288C	Caffeine 15mM (72H)	YGR289C	MAL11	02_21_41	0.3863201172400322	0.9952279778976664
4538	S288C	Caffeine 15mM (72H)	YGR289C	MAL11	02_21_43	-0.14011455924051158	0.9952279778976664
4541	S288C	Caffeine 15mM (72H)	YGR289C	MAL11	02_23_41	0.3024294534550263	0.9952279778976664
4542	S288C	Caffeine 15mM (72H)	YGR289C	MAL11	02_23_43	-0.03780551402371074	0.997939260263168
4545	S288C	Caffeine 15mM (72H)	YGR292W	MAL12	02_25_41	0.4613594546357245	0.9952279778976664
4546	S288C	Caffeine 15mM (72H)	YGR292W	MAL12	02_25_43	0.11321450646734395	0.9952279778976664
4549	S288C	Caffeine 15mM (72H)	YGR292W	MAL12	02_27_41	0.563201332352283	0.9952279778976664
4550	S288C	Caffeine 15mM (72H)	YGR292W	MAL12	02_27_43	0.0780303566025651	0.9952279778976664
4551	S288C	Caffeine 15mM (72H)	YIL105C	SLM1	02_13_21	-8.202896624304385	5.894492506676206e-23
4552	S288C	Caffeine 15mM (72H)	YIL105C	SLM1	02_13_23	-9.194124086012478	1.181180065654878e-28
4555	S288C	Caffeine 15mM (72H)	YIL105C	SLM1	02_15_21	-9.039016190560227	1.0220770929873953e-27
4556	S288C	Caffeine 15mM (72H)	YIL105C	SLM1	02_15_23	-10.063902656392195	3.3442788867381e-34
4559	S288C	Caffeine 15mM (72H)	YJL023C	PET130	02_13_29	0.3263512337471124	0.9952279778976664
4560	S288C	Caffeine 15mM (72H)	YJL023C	PET130	02_13_31	0.35952012626432434	0.9952279778976664
4563	S288C	Caffeine 15mM (72H)	YJL023C	PET130	02_15_29	0.3109251461947692	0.9952279778976664
4564	S288C	Caffeine 15mM (72H)	YJL023C	PET130	02_15_31	0.4844915752650543	0.9952279778976664
4569	S288C	Caffeine 15mM (72H)	YJL128C	PBS2	02_01_45	0.7880376418993776	0.9294382627241512
4570	S288C	Caffeine 15mM (72H)	YJL128C	PBS2	02_01_47	0.8185233486375711	0.9187148912898454
4573	S288C	Caffeine 15mM (72H)	YJL128C	PBS2	02_03_45	0.6826744811830383	0.9952279778976664
4574	S288C	Caffeine 15mM (72H)	YJL128C	PBS2	02_03_47	0.8150058896555276	0.9187148912898454
4721	S288C	Caffeine 15mM (72H)	YJR075W	HOC1	02_25_33	-0.5325696756037819	0.9952279778976664
4722	S288C	Caffeine 15mM (72H)	YJR075W	HOC1	02_25_35	-0.5421768828325052	0.9952279778976664
4725	S288C	Caffeine 15mM (72H)	YJR075W	HOC1	02_27_33	-0.7111761600518528	0.9860392414605936
4726	S288C	Caffeine 15mM (72H)	YJR075W	HOC1	02_27_35	-0.3487045294306082	0.9952279778976664
4731	S288C	Caffeine 15mM (72H)	YJR137C	MET5	02_29_41	0.8759518096803321	0.8889834819268189
4732	S288C	Caffeine 15mM (72H)	YJR137C	MET5	02_29_43	0.22176817264918605	0.9952279778976664
4735	S288C	Caffeine 15mM (72H)	YJR137C	MET5	02_31_41	1.0620648409467597	0.7405292845968598
4736	S288C	Caffeine 15mM (72H)	YJR137C	MET5	02_31_43	0.4431953703834612	0.9952279778976664
4741	S288C	Caffeine 15mM (72H)	YLR114C	AVL9	02_21_35	0.7081857781812697	0.9864336651401946
4744	S288C	Caffeine 15mM (72H)	YLR114C	AVL9	02_23_33	0.03875195841369712	0.997939260263168
4745	S288C	Caffeine 15mM (72H)	YLR114C	AVL9	02_23_35	0.3742636266505561	0.9952279778976664
5022	S288C	Caffeine 15mM (72H)	YMR015C	ERG5	02_01_41	2.581132305653859	0.014126134634373145
5023	S288C	Caffeine 15mM (72H)	YMR015C	ERG5	02_01_43	3.657373417689149	8.786415677088914e-05
5026	S288C	Caffeine 15mM (72H)	YMR015C	ERG5	02_03_41	2.235702410078974	0.04837103554387928
5027	S288C	Caffeine 15mM (72H)	YMR015C	ERG5	02_03_43	2.240126798601052	0.0477077587586582
5028	S288C	Caffeine 15mM (72H)	YMR202W	ERG2	02_29_33	0.17777093657246693	0.9952279778976664
5029	S288C	Caffeine 15mM (72H)	YMR202W	ERG2	02_29_35	0.4010610682811058	0.9952279778976664
5032	S288C	Caffeine 15mM (72H)	YMR202W	ERG2	02_31_33	0.2779831453966381	0.9952279778976664
5033	S288C	Caffeine 15mM (72H)	YMR202W	ERG2	02_31_35	0.13865888315517233	0.9952279778976664
5376	S288C	Caffeine 15mM (72H)	YPL008W	CHL1	02_05_21	-0.2135484465228197	0.9952279778976664
5377	S288C	Caffeine 15mM (72H)	YPL008W	CHL1	02_05_23	-0.6268616676342943	0.9952279778976664
5378	S288C	Caffeine 15mM (72H)	YPL008W	CHL1	02_07_21	-0.5904289759782808	0.9952279778976664
5379	S288C	Caffeine 15mM (72H)	YPL008W	CHL1	02_07_23	-0.6206693082449963	0.9952279778976664
5458	S288C	Glycerol 2% (48H)	WT		02_17_13	-0.047190766881572636	0.9996194396530076
5459	S288C	Glycerol 2% (48H)	WT		02_17_15	-0.013931090134790923	0.9996194396530076
5462	S288C	Glycerol 2% (48H)	WT		02_19_13	-0.1847474365375977	0.9996194396530076
5463	S288C	Glycerol 2% (48H)	WT		02_19_15	-0.36677708338301374	0.9996194396530076
5466	S288C	Glycerol 2% (48H)	WT		02_21_17	-0.9648395203481076	0.760476376141854
5467	S288C	Glycerol 2% (48H)	WT		02_21_19	-0.9705283812896386	0.7546268734796625
5470	S288C	Glycerol 2% (48H)	WT		02_23_17	-1.1279740003344898	0.608814562324786
5471	S288C	Glycerol 2% (48H)	WT		02_23_19	-1.3030737670573147	0.4658401496542975
5474	S288C	Glycerol 2% (48H)	WT		02_25_17	-0.7472084002106449	0.90137482615376
5475	S288C	Glycerol 2% (48H)	WT		02_25_19	-0.7001832637507043	0.930887462347661
5478	S288C	Glycerol 2% (48H)	WT		02_27_17	-1.1225220997041994	0.6107405056544866
5479	S288C	Glycerol 2% (48H)	WT		02_27_19	-0.9267922781293334	0.7903526869429388
5486	S288C	Glycerol 2% (48H)	YBR077C	SLM4	02_17_29	-0.6425807509487274	0.9592500315374451
5487	S288C	Glycerol 2% (48H)	YBR077C	SLM4	02_17_31	-0.4000252748085873	0.9996194396530076
5490	S288C	Glycerol 2% (48H)	YBR077C	SLM4	02_19_29	-0.2277998608407281	0.9996194396530076
5491	S288C	Glycerol 2% (48H)	YBR077C	SLM4	02_19_31	-0.18714182376418395	0.9996194396530076
5496	S288C	Glycerol 2% (48H)	YBR299W	MAL32	02_17_37	-0.3714999683618873	0.9996194396530076
5497	S288C	Glycerol 2% (48H)	YBR299W	MAL32	02_17_39	-0.28199365120627	0.9996194396530076
5500	S288C	Glycerol 2% (48H)	YBR299W	MAL32	02_19_37	-0.2816249119464321	0.9996194396530076
5501	S288C	Glycerol 2% (48H)	YBR299W	MAL32	02_19_39	-0.17658741806456366	0.9996194396530076
5639	S288C	Glycerol 2% (48H)	YDR375C	BCS1	02_01_21	0.4903452362982075	0.9996194396530076
5640	S288C	Glycerol 2% (48H)	YDR375C	BCS1	02_01_23	0.2021084062794703	0.9996194396530076
5643	S288C	Glycerol 2% (48H)	YDR375C	BCS1	02_03_21	-0.09396806219965502	0.9996194396530076
5644	S288C	Glycerol 2% (48H)	YDR375C	BCS1	02_03_23	0.04076503191095617	0.9996194396530076
5649	S288C	Glycerol 2% (48H)	YDR418W	RPL12B	02_09_41	-12.820899643120644	3.1368235936753725e-56
5650	S288C	Glycerol 2% (48H)	YDR418W	RPL12B	02_09_43	-13.622272818148515	2.2127720568918439e-63
5653	S288C	Glycerol 2% (48H)	YDR418W	RPL12B	02_11_41	-13.967448430301525	2.0307127877389046e-66
5654	S288C	Glycerol 2% (48H)	YDR418W	RPL12B	02_11_43	-13.79241334407182	6.7258424803979e-65
5812	S288C	Glycerol 2% (48H)	YGR289C	MAL11	02_21_41	-14.20492981243006	3.129196819196298e-68
5813	S288C	Glycerol 2% (48H)	YGR289C	MAL11	02_21_43	-13.96918029584158	2.0307127877389046e-66
5816	S288C	Glycerol 2% (48H)	YGR289C	MAL11	02_23_41	-13.540079023658896	1.205139240778563e-62
5817	S288C	Glycerol 2% (48H)	YGR289C	MAL11	02_23_43	-14.080717877036625	2.3005743406407077e-67
5820	S288C	Glycerol 2% (48H)	YGR292W	MAL12	02_25_41	-11.952990793353285	6.41248604737362e-49
5821	S288C	Glycerol 2% (48H)	YGR292W	MAL12	02_25_43	-12.55151687460083	6.694235572859881e-54
5824	S288C	Glycerol 2% (48H)	YGR292W	MAL12	02_27_41	-13.362223384336724	4.784799375824652e-61
5825	S288C	Glycerol 2% (48H)	YGR292W	MAL12	02_27_43	-13.30060584503665	1.6982640730001056e-60
5826	S288C	Glycerol 2% (48H)	YIL105C	SLM1	02_13_21	-1.1837848030280091	0.560159306743116
5827	S288C	Glycerol 2% (48H)	YIL105C	SLM1	02_13_23	-1.0571609501808803	0.6683320859652261
5830	S288C	Glycerol 2% (48H)	YIL105C	SLM1	02_15_21	-1.0270615502380858	0.698507569007832
5831	S288C	Glycerol 2% (48H)	YIL105C	SLM1	02_15_23	-1.3664237763880425	0.4090853122028657
5834	S288C	Glycerol 2% (48H)	YJL023C	PET130	02_13_29	-0.29776360171553085	0.9996194396530076
5835	S288C	Glycerol 2% (48H)	YJL023C	PET130	02_13_31	-0.4095308893347345	0.9996194396530076
5838	S288C	Glycerol 2% (48H)	YJL023C	PET130	02_15_29	-0.1396451846441229	0.9996194396530076
5839	S288C	Glycerol 2% (48H)	YJL023C	PET130	02_15_31	-0.200722309356834	0.9996194396530076
5844	S288C	Glycerol 2% (48H)	YJL128C	PBS2	02_01_45	-1.2947106397460748	0.4691278680574325
5845	S288C	Glycerol 2% (48H)	YJL128C	PBS2	02_01_47	-1.6729023189381338	0.20199929467706776
5848	S288C	Glycerol 2% (48H)	YJL128C	PBS2	02_03_45	-0.9066863166187336	0.8061201366502057
5849	S288C	Glycerol 2% (48H)	YJL128C	PBS2	02_03_47	-1.2972549406389555	0.4691278680574325
5996	S288C	Glycerol 2% (48H)	YJR075W	HOC1	02_25_33	-10.435652314253652	1.717762789025512e-37
5997	S288C	Glycerol 2% (48H)	YJR075W	HOC1	02_25_35	-10.462291005569279	1.1223902116800312e-37
6000	S288C	Glycerol 2% (48H)	YJR075W	HOC1	02_27_33	-11.848998463701351	4.224574815500026e-48
6001	S288C	Glycerol 2% (48H)	YJR075W	HOC1	02_27_35	-11.463046938806775	4.6148005470323606e-45
6006	S288C	Glycerol 2% (48H)	YJR137C	MET5	02_29_41	-13.561093534526114	7.94140613950939e-63
6007	S288C	Glycerol 2% (48H)	YJR137C	MET5	02_29_43	-13.852229501414005	1.9865266954136317e-65
6010	S288C	Glycerol 2% (48H)	YJR137C	MET5	02_31_41	-13.692914192974602	5.182025306135683e-64
6011	S288C	Glycerol 2% (48H)	YJR137C	MET5	02_31_43	-14.566031938155112	2.9934945140268116e-71
6016	S288C	Glycerol 2% (48H)	YLR114C	AVL9	02_21_35	-12.86759835466204	1.2511855571854423e-56
6019	S288C	Glycerol 2% (48H)	YLR114C	AVL9	02_23_33	-10.923151004364026	5.548206079929397e-41
6020	S288C	Glycerol 2% (48H)	YLR114C	AVL9	02_23_35	-10.118573424719104	2.6265834803109446e-35
6297	S288C	Glycerol 2% (48H)	YMR015C	ERG5	02_01_41	-7.971523194839084	4.439953388289005e-22
6298	S288C	Glycerol 2% (48H)	YMR015C	ERG5	02_01_43	-11.899413583389435	1.6792520740225498e-48
6301	S288C	Glycerol 2% (48H)	YMR015C	ERG5	02_03_41	-9.09377266928724	1.3046506357087894e-28
6302	S288C	Glycerol 2% (48H)	YMR015C	ERG5	02_03_43	-8.859195259952573	3.542854493062089e-27
6303	S288C	Glycerol 2% (48H)	YMR202W	ERG2	02_29_33	-13.948448082079846	2.7758673671693887e-66
6304	S288C	Glycerol 2% (48H)	YMR202W	ERG2	02_29_35	-13.945721829519409	2.806937786531952e-66
6307	S288C	Glycerol 2% (48H)	YMR202W	ERG2	02_31_33	-13.80176300002577	5.717638891471189e-65
6308	S288C	Glycerol 2% (48H)	YMR202W	ERG2	02_31_35	-13.474020291994837	4.6292002327126555e-62
6651	S288C	Glycerol 2% (48H)	YPL008W	CHL1	02_05_21	1.0376600837507688	0.6873117940334184
6652	S288C	Glycerol 2% (48H)	YPL008W	CHL1	02_05_23	1.1678915364384093	0.5701312093089815
6653	S288C	Glycerol 2% (48H)	YPL008W	CHL1	02_07_21	0.982945222496735	0.7437462634892268
6654	S288C	Glycerol 2% (48H)	YPL008W	CHL1	02_07_23	1.1965050985112342	0.5479165526420381
6733	S288C	Glycerol 2% (72H)	WT		02_17_13	0.5016021391821474	0.9983409939718944
6734	S288C	Glycerol 2% (72H)	WT		02_17_15	0.4946806834181414	0.9983409939718944
6737	S288C	Glycerol 2% (72H)	WT		02_19_13	0.5226748675377039	0.9983409939718944
6738	S288C	Glycerol 2% (72H)	WT		02_19_15	0.1662751089899272	0.9983409939718944
6741	S288C	Glycerol 2% (72H)	WT		02_21_17	-0.9931192568580632	0.7257071524735732
6742	S288C	Glycerol 2% (72H)	WT		02_21_19	-0.8529082104996246	0.8316018305696342
6745	S288C	Glycerol 2% (72H)	WT		02_23_17	-1.1335756377788777	0.5989850562426314
6746	S288C	Glycerol 2% (72H)	WT		02_23_19	-1.0864833820467863	0.6394938516201326
6749	S288C	Glycerol 2% (72H)	WT		02_25_17	-0.8321672828154768	0.8464127160948055
6750	S288C	Glycerol 2% (72H)	WT		02_25_19	-0.6836049646129447	0.9499711783772979
6753	S288C	Glycerol 2% (72H)	WT		02_27_17	-1.1510141851541906	0.5849044641088315
6754	S288C	Glycerol 2% (72H)	WT		02_27_19	-0.914535627512164	0.7862700665369302
6761	S288C	Glycerol 2% (72H)	YBR077C	SLM4	02_17_29	-0.41032101381283015	0.9983409939718944
6762	S288C	Glycerol 2% (72H)	YBR077C	SLM4	02_17_31	-0.38150748517815775	0.9983409939718944
6765	S288C	Glycerol 2% (72H)	YBR077C	SLM4	02_19_29	-0.1147897498627706	0.9983409939718944
6766	S288C	Glycerol 2% (72H)	YBR077C	SLM4	02_19_31	-0.2142570280607394	0.9983409939718944
6771	S288C	Glycerol 2% (72H)	YBR299W	MAL32	02_17_37	-0.061723519404807324	0.9983409939718944
6772	S288C	Glycerol 2% (72H)	YBR299W	MAL32	02_17_39	-0.0579304699712212	0.9983409939718944
6775	S288C	Glycerol 2% (72H)	YBR299W	MAL32	02_19_37	-0.05979053307577161	0.9983409939718944
6776	S288C	Glycerol 2% (72H)	YBR299W	MAL32	02_19_39	0.0038855056646300225	0.9992540664174174
6914	S288C	Glycerol 2% (72H)	YDR375C	BCS1	02_01_21	0.19967863372577527	0.9983409939718944
6915	S288C	Glycerol 2% (72H)	YDR375C	BCS1	02_01_23	-0.26822125594022184	0.9983409939718944
6918	S288C	Glycerol 2% (72H)	YDR375C	BCS1	02_03_21	-0.4371364460966049	0.9983409939718944
6919	S288C	Glycerol 2% (72H)	YDR375C	BCS1	02_03_23	-0.4534337450087229	0.9983409939718944
6924	S288C	Glycerol 2% (72H)	YDR418W	RPL12B	02_09_41	-9.62859270021716	6.029943735585225e-32
6925	S288C	Glycerol 2% (72H)	YDR418W	RPL12B	02_09_43	-10.358799511877534	8.970097635939089e-37
6928	S288C	Glycerol 2% (72H)	YDR418W	RPL12B	02_11_41	-12.55001479201838	4.477789121850579e-53
6929	S288C	Glycerol 2% (72H)	YDR418W	RPL12B	02_11_43	-12.286877587025225	2.736013140628592e-51
7087	S288C	Glycerol 2% (72H)	YGR289C	MAL11	02_21_41	-10.61876664012628	1.449392268885923e-38
7088	S288C	Glycerol 2% (72H)	YGR289C	MAL11	02_21_43	-10.645935750048807	9.4193077705316e-39
7091	S288C	Glycerol 2% (72H)	YGR289C	MAL11	02_23_41	-10.343618459180217	1.1263477448217529e-36
7092	S288C	Glycerol 2% (72H)	YGR289C	MAL11	02_23_43	-10.617161287427257	1.452630995544771e-38
7095	S288C	Glycerol 2% (72H)	YGR292W	MAL12	02_25_41	-10.903555271349303	1.3889567311263523e-40
7096	S288C	Glycerol 2% (72H)	YGR292W	MAL12	02_25_43	-11.262918317212055	3.040976093979256e-43
7099	S288C	Glycerol 2% (72H)	YGR292W	MAL12	02_27_41	-11.863717137341313	6.408656445029209e-48
7100	S288C	Glycerol 2% (72H)	YGR292W	MAL12	02_27_43	-10.251931568154651	4.629314442091176e-36
7101	S288C	Glycerol 2% (72H)	YIL105C	SLM1	02_13_21	-0.4969996419567744	0.9983409939718944
7102	S288C	Glycerol 2% (72H)	YIL105C	SLM1	02_13_23	-0.4728620546521353	0.9983409939718944
7105	S288C	Glycerol 2% (72H)	YIL105C	SLM1	02_15_21	-0.3144045757671212	0.9983409939718944
7106	S288C	Glycerol 2% (72H)	YIL105C	SLM1	02_15_23	-0.569544707435115	0.990323971308301
7109	S288C	Glycerol 2% (72H)	YJL023C	PET130	02_13_29	0.08158624311408229	0.9983409939718944
7110	S288C	Glycerol 2% (72H)	YJL023C	PET130	02_13_31	-0.07122697819576848	0.9983409939718944
7113	S288C	Glycerol 2% (72H)	YJL023C	PET130	02_15_29	0.2143658920172924	0.9983409939718944
7114	S288C	Glycerol 2% (72H)	YJL023C	PET130	02_15_31	-0.0062919720726453895	0.9992540664174174
7119	S288C	Glycerol 2% (72H)	YJL128C	PBS2	02_01_45	-0.4022906041564723	0.9983409939718944
7120	S288C	Glycerol 2% (72H)	YJL128C	PBS2	02_01_47	-0.6770236436031452	0.9510276269936074
7123	S288C	Glycerol 2% (72H)	YJL128C	PBS2	02_03_45	-0.3120736369844657	0.9983409939718944
7124	S288C	Glycerol 2% (72H)	YJL128C	PBS2	02_03_47	-0.5844194825895943	0.9848008292146608
7271	S288C	Glycerol 2% (72H)	YJR075W	HOC1	02_25_33	-9.276925138058306	1.0573817941430042e-29
7272	S288C	Glycerol 2% (72H)	YJR075W	HOC1	02_25_35	-9.306849704106027	6.89651475354064e-30
7275	S288C	Glycerol 2% (72H)	YJR075W	HOC1	02_27_33	-8.440827033002988	1.115483728765346e-24
7276	S288C	Glycerol 2% (72H)	YJR075W	HOC1	02_27_35	-10.155785942831992	2.1025121089258066e-35
7281	S288C	Glycerol 2% (72H)	YJR137C	MET5	02_29_41	-12.191056990931694	1.4789103140648667e-50
7282	S288C	Glycerol 2% (72H)	YJR137C	MET5	02_29_43	-10.445413550879794	2.3571153768194267e-37
7285	S288C	Glycerol 2% (72H)	YJR137C	MET5	02_31_41	-11.968223931231394	9.392209793162143e-49
7286	S288C	Glycerol 2% (72H)	YJR137C	MET5	02_31_43	-10.81637138943571	6.012827822419167e-40
7291	S288C	Glycerol 2% (72H)	YLR114C	AVL9	02_21_35	-11.40815741989876	2.6105407981422856e-44
7294	S288C	Glycerol 2% (72H)	YLR114C	AVL9	02_23_33	-9.66365314478935	3.6316660898406363e-32
7295	S288C	Glycerol 2% (72H)	YLR114C	AVL9	02_23_35	-8.879375845693819	2.9414831063220877e-27
7572	S288C	Glycerol 2% (72H)	YMR015C	ERG5	02_01_41	-8.388703595661582	2.211686008845148e-24
7573	S288C	Glycerol 2% (72H)	YMR015C	ERG5	02_01_43	-11.385734570129877	3.64534101988337e-44
7576	S288C	Glycerol 2% (72H)	YMR015C	ERG5	02_03_41	-9.027525105917658	3.6872601602963584e-28
7577	S288C	Glycerol 2% (72H)	YMR015C	ERG5	02_03_43	-9.58015449011314	1.2414583034127775e-31
7578	S288C	Glycerol 2% (72H)	YMR202W	ERG2	02_29_33	-12.394724264596727	4.3845542094519275e-52
7579	S288C	Glycerol 2% (72H)	YMR202W	ERG2	02_29_35	-12.429574273578265	2.948213307919294e-52
7582	S288C	Glycerol 2% (72H)	YMR202W	ERG2	02_31_33	-12.375951743093507	5.483299176385933e-52
7583	S288C	Glycerol 2% (72H)	YMR202W	ERG2	02_31_35	-12.083940587365394	1.0951735300652546e-49
7926	S288C	Glycerol 2% (72H)	YPL008W	CHL1	02_05_21	1.0485955998852663	0.6796769058907918
7927	S288C	Glycerol 2% (72H)	YPL008W	CHL1	02_05_23	1.1332980086456586	0.5989850562426314
7928	S288C	Glycerol 2% (72H)	YPL008W	CHL1	02_07_21	1.0647647622743603	0.6630967298259133
7929	S288C	Glycerol 2% (72H)	YPL008W	CHL1	02_07_23	1.1894858739917682	0.5463882834964194
8008	S288C	Maltose 2% (48H)	WT		02_17_13	1.705881426822179	0.17028598658217062
8009	S288C	Maltose 2% (48H)	WT		02_17_15	1.8727469471941347	0.1072791935331653
8012	S288C	Maltose 2% (48H)	WT		02_19_13	1.8627396873323911	0.1107204849038672
8013	S288C	Maltose 2% (48H)	WT		02_19_15	1.44782718082103	0.31607423453363875
8016	S288C	Maltose 2% (48H)	WT		02_21_17	0.04362674053414617	0.9994108575619256
8017	S288C	Maltose 2% (48H)	WT		02_21_19	-0.2544768879358307	0.9994108575619256
8020	S288C	Maltose 2% (48H)	WT		02_23_17	-0.2508015819875108	0.9994108575619256
8021	S288C	Maltose 2% (48H)	WT		02_23_19	-0.22787348946735464	0.9994108575619256
8024	S288C	Maltose 2% (48H)	WT		02_25_17	-0.011270787552463477	0.9994108575619256
8025	S288C	Maltose 2% (48H)	WT		02_25_19	-0.0384460509686178	0.9994108575619256
8028	S288C	Maltose 2% (48H)	WT		02_27_17	0.1890341400762229	0.9994108575619256
8029	S288C	Maltose 2% (48H)	WT		02_27_19	-0.3914976883572129	0.9994108575619256
8036	S288C	Maltose 2% (48H)	YBR077C	SLM4	02_17_29	-0.9734572955467096	0.7152440453400527
8037	S288C	Maltose 2% (48H)	YBR077C	SLM4	02_17_31	-0.9431921531444832	0.7415518564479128
8040	S288C	Maltose 2% (48H)	YBR077C	SLM4	02_19_29	-0.6618248040984566	0.9468676202493976
8041	S288C	Maltose 2% (48H)	YBR077C	SLM4	02_19_31	-0.8341912282688303	0.8220626059118149
8046	S288C	Maltose 2% (48H)	YBR299W	MAL32	02_17_37	2.724718730008762	0.007959249155302519
8047	S288C	Maltose 2% (48H)	YBR299W	MAL32	02_17_39	2.9389111605565605	0.003650093496622944
8050	S288C	Maltose 2% (48H)	YBR299W	MAL32	02_19_37	2.6190924864251404	0.011738546631908764
8051	S288C	Maltose 2% (48H)	YBR299W	MAL32	02_19_39	2.6021113372936857	0.012554210143525285
8189	S288C	Maltose 2% (48H)	YDR375C	BCS1	02_01_21	0.23784684429267444	0.9994108575619256
8190	S288C	Maltose 2% (48H)	YDR375C	BCS1	02_01_23	0.25936900796913137	0.9994108575619256
8193	S288C	Maltose 2% (48H)	YDR375C	BCS1	02_03_21	0.3225619683007188	0.9994108575619256
8194	S288C	Maltose 2% (48H)	YDR375C	BCS1	02_03_23	0.35210983082127234	0.9994108575619256
8199	S288C	Maltose 2% (48H)	YDR418W	RPL12B	02_09_41	0.9763829234674408	0.7124170501468347
8200	S288C	Maltose 2% (48H)	YDR418W	RPL12B	02_09_43	0.9161871683557008	0.7633326123247988
8203	S288C	Maltose 2% (48H)	YDR418W	RPL12B	02_11_41	1.0900996621869914	0.6122127130768933
8204	S288C	Maltose 2% (48H)	YDR418W	RPL12B	02_11_43	1.156275512278603	0.5512510614184398
8362	S288C	Maltose 2% (48H)	YGR289C	MAL11	02_21_41	1.1799028019943396	0.5280071445795872
8363	S288C	Maltose 2% (48H)	YGR289C	MAL11	02_21_43	1.5455090976479722	0.2517913199135463
8366	S288C	Maltose 2% (48H)	YGR289C	MAL11	02_23_41	1.2507643281196947	0.4677308439851218
8367	S288C	Maltose 2% (48H)	YGR289C	MAL11	02_23_43	1.426378101334197	0.3307245979674473
8370	S288C	Maltose 2% (48H)	YGR292W	MAL12	02_25_41	1.6548046196178836	0.1935098114514933
8371	S288C	Maltose 2% (48H)	YGR292W	MAL12	02_25_43	1.5412543922994355	0.2540549988674843
8374	S288C	Maltose 2% (48H)	YGR292W	MAL12	02_27_41	1.6313626774345966	0.20461244746426413
8375	S288C	Maltose 2% (48H)	YGR292W	MAL12	02_27_43	1.5438522715347385	0.2525759365821671
8376	S288C	Maltose 2% (48H)	YIL105C	SLM1	02_13_21	-0.4408754765140579	0.9994108575619256
8377	S288C	Maltose 2% (48H)	YIL105C	SLM1	02_13_23	0.17151578447876795	0.9994108575619256
8380	S288C	Maltose 2% (48H)	YIL105C	SLM1	02_15_21	-0.21874173299059432	0.9994108575619256
8381	S288C	Maltose 2% (48H)	YIL105C	SLM1	02_15_23	-0.07461368348956868	0.9994108575619256
8384	S288C	Maltose 2% (48H)	YJL023C	PET130	02_13_29	2.7453834729863287	0.007425880583375578
8385	S288C	Maltose 2% (48H)	YJL023C	PET130	02_13_31	2.8246760515023563	0.005501364621648153
8388	S288C	Maltose 2% (48H)	YJL023C	PET130	02_15_29	3.1665902611484213	0.0013001445584906134
8389	S288C	Maltose 2% (48H)	YJL023C	PET130	02_15_31	2.717776485439713	0.008144902676138271
8394	S288C	Maltose 2% (48H)	YJL128C	PBS2	02_01_45	2.0137888849353573	0.07005886318331267
8395	S288C	Maltose 2% (48H)	YJL128C	PBS2	02_01_47	1.708120666116645	0.16973003682514906
8398	S288C	Maltose 2% (48H)	YJL128C	PBS2	02_03_45	1.7322731071743211	0.15955275361030394
8399	S288C	Maltose 2% (48H)	YJL128C	PBS2	02_03_47	1.3709328185480325	0.369775520541582
8546	S288C	Maltose 2% (48H)	YJR075W	HOC1	02_25_33	2.4275870459162623	0.02172225550832063
8547	S288C	Maltose 2% (48H)	YJR075W	HOC1	02_25_35	1.6258278685997547	0.2069547391581296
8550	S288C	Maltose 2% (48H)	YJR075W	HOC1	02_27_33	1.9510758692304773	0.08445935843241266
8551	S288C	Maltose 2% (48H)	YJR075W	HOC1	02_27_35	1.5638261052145166	0.24239990801261305
8556	S288C	Maltose 2% (48H)	YJR137C	MET5	02_29_41	1.457174422640393	0.30897729447026
8557	S288C	Maltose 2% (48H)	YJR137C	MET5	02_29_43	1.1732174822568566	0.5332208547885969
8560	S288C	Maltose 2% (48H)	YJR137C	MET5	02_31_41	1.0820325238539326	0.6171467852297858
8561	S288C	Maltose 2% (48H)	YJR137C	MET5	02_31_43	0.4569185863044586	0.9994108575619256
8566	S288C	Maltose 2% (48H)	YLR114C	AVL9	02_21_35	1.8386437546687548	0.11925700006682274
8569	S288C	Maltose 2% (48H)	YLR114C	AVL9	02_23_33	2.008283460465416	0.07113999021543148
8570	S288C	Maltose 2% (48H)	YLR114C	AVL9	02_23_35	1.5508736278554418	0.2487394624096855
8847	S288C	Maltose 2% (48H)	YMR015C	ERG5	02_01_41	1.8789493085238944	0.10548743761399253
8848	S288C	Maltose 2% (48H)	YMR015C	ERG5	02_01_43	1.9577717372015144	0.08285848483764001
8851	S288C	Maltose 2% (48H)	YMR015C	ERG5	02_03_41	2.2969810783862283	0.0317138059493115
8852	S288C	Maltose 2% (48H)	YMR015C	ERG5	02_03_43	2.058855459349626	0.06115172370199785
8853	S288C	Maltose 2% (48H)	YMR202W	ERG2	02_29_33	1.4920348276459003	0.28433215933806205
8854	S288C	Maltose 2% (48H)	YMR202W	ERG2	02_29_35	1.5222954493766039	0.2638686655659841
8857	S288C	Maltose 2% (48H)	YMR202W	ERG2	02_31_33	1.4164077602898926	0.3374816105504397
8858	S288C	Maltose 2% (48H)	YMR202W	ERG2	02_31_35	1.003844496080061	0.6864098170883619
9201	S288C	Maltose 2% (48H)	YPL008W	CHL1	02_05_21	0.07763198517652428	0.9994108575619256
9202	S288C	Maltose 2% (48H)	YPL008W	CHL1	02_05_23	0.29143714486384026	0.9994108575619256
9203	S288C	Maltose 2% (48H)	YPL008W	CHL1	02_07_21	0.13936401516088084	0.9994108575619256
9204	S288C	Maltose 2% (48H)	YPL008W	CHL1	02_07_23	0.2188328998663112	0.9994108575619256
9283	S288C	Maltose 2% (72H)	WT		02_17_13	1.5411395555069245	0.20100959692827366
9284	S288C	Maltose 2% (72H)	WT		02_17_15	1.7935481862449172	0.12927167789577085
9287	S288C	Maltose 2% (72H)	WT		02_19_13	1.7041161628698691	0.13732445940295335
9288	S288C	Maltose 2% (72H)	WT		02_19_15	1.2072813607248207	0.4250378975211192
9291	S288C	Maltose 2% (72H)	WT		02_21_17	-0.08902298864542875	0.9992349795307606
9292	S288C	Maltose 2% (72H)	WT		02_21_19	-0.07101568838139156	0.9992349795307606
9295	S288C	Maltose 2% (72H)	WT		02_23_17	-0.3162655133395579	0.9992349795307606
9296	S288C	Maltose 2% (72H)	WT		02_23_19	-0.047034107825863064	0.9992349795307606
9299	S288C	Maltose 2% (72H)	WT		02_25_17	-0.09075475513721397	0.9992349795307606
9300	S288C	Maltose 2% (72H)	WT		02_25_19	0.031571757432462384	0.9992349795307606
9303	S288C	Maltose 2% (72H)	WT		02_27_17	0.005344673932930168	0.9992349795307606
9304	S288C	Maltose 2% (72H)	WT		02_27_19	-0.09305889104587303	0.9992349795307606
9308	S288C	Maltose 2% (72H)	YBR077C	SLM4	02_17_29	0.06174888791990784	0.9992349795307606
9309	S288C	Maltose 2% (72H)	YBR077C	SLM4	02_17_31	0.12333653518701344	0.9992349795307606
9312	S288C	Maltose 2% (72H)	YBR077C	SLM4	02_19_29	0.0115611642093669	0.9992349795307606
9313	S288C	Maltose 2% (72H)	YBR077C	SLM4	02_19_31	0.020142517393570043	0.9992349795307606
9318	S288C	Maltose 2% (72H)	YBR299W	MAL32	02_17_37	1.9786559457193265	0.09416111676916504
9319	S288C	Maltose 2% (72H)	YBR299W	MAL32	02_17_39	2.1933154173915232	0.053322441806443466
9322	S288C	Maltose 2% (72H)	YBR299W	MAL32	02_19_37	1.930223720891026	0.10343263772526907
9323	S288C	Maltose 2% (72H)	YBR299W	MAL32	02_19_39	1.957044114151952	0.09784244301772056
9392	S288C	Maltose 2% (72H)	YDR375C	BCS1	02_01_21	0.729627914159885	0.8887858000522552
9393	S288C	Maltose 2% (72H)	YDR375C	BCS1	02_01_23	0.4797118824312293	0.9992349795307606
9394	S288C	Maltose 2% (72H)	YDR375C	BCS1	02_03_21	0.3563390506470482	0.9992349795307606
9395	S288C	Maltose 2% (72H)	YDR375C	BCS1	02_03_23	0.2691267037910959	0.9992349795307606
9398	S288C	Maltose 2% (72H)	YDR418W	RPL12B	02_09_41	-0.18414101356907955	0.9992349795307606
9399	S288C	Maltose 2% (72H)	YDR418W	RPL12B	02_09_43	-0.12933315184599256	0.9992349795307606
9402	S288C	Maltose 2% (72H)	YDR418W	RPL12B	02_11_41	0.09320058737712353	0.9992349795307606
9403	S288C	Maltose 2% (72H)	YDR418W	RPL12B	02_11_43	0.059926379935203576	0.9992349795307606
9484	S288C	Maltose 2% (72H)	YGR289C	MAL11	02_21_41	0.29752250897139265	0.9992349795307606
9485	S288C	Maltose 2% (72H)	YGR289C	MAL11	02_21_43	0.4155367065929637	0.9992349795307606
9488	S288C	Maltose 2% (72H)	YGR289C	MAL11	02_23_41	0.3385076492769772	0.9992349795307606
9489	S288C	Maltose 2% (72H)	YGR289C	MAL11	02_23_43	0.4306186407275885	0.9992349795307606
9492	S288C	Maltose 2% (72H)	YGR292W	MAL12	02_25_41	0.5245067694164446	0.9985708266243438
9493	S288C	Maltose 2% (72H)	YGR292W	MAL12	02_25_43	0.5692625677585563	0.9843827353996121
9496	S288C	Maltose 2% (72H)	YGR292W	MAL12	02_27_41	0.6320647550078088	0.941878763065344
9497	S288C	Maltose 2% (72H)	YGR292W	MAL12	02_27_43	0.4998578898822194	0.9992349795307606
9498	S288C	Maltose 2% (72H)	YIL105C	SLM1	02_13_21	0.5878589897150831	0.9658788395894681
9499	S288C	Maltose 2% (72H)	YIL105C	SLM1	02_13_23	1.1568632932245624	0.465940968452111
9502	S288C	Maltose 2% (72H)	YIL105C	SLM1	02_15_21	0.6806959131090465	0.9152698762490706
9503	S288C	Maltose 2% (72H)	YIL105C	SLM1	02_15_23	1.0431076636668293	0.569368710837995
9506	S288C	Maltose 2% (72H)	YJL023C	PET130	02_13_29	2.004003534749028	0.09011855700716
9507	S288C	Maltose 2% (72H)	YJL023C	PET130	02_13_31	1.9782329507600267	0.09416111676916504
9510	S288C	Maltose 2% (72H)	YJL023C	PET130	02_15_29	2.4283030775120333	0.031804849407670324
9511	S288C	Maltose 2% (72H)	YJL023C	PET130	02_15_31	1.8917102392502587	0.11107365984793187
9588	S288C	Maltose 2% (72H)	YJR075W	HOC1	02_25_33	2.170724275712108	0.05694167920218305
9589	S288C	Maltose 2% (72H)	YJR075W	HOC1	02_25_35	1.2730075180805176	0.3728537966000697
9592	S288C	Maltose 2% (72H)	YJR075W	HOC1	02_27_33	1.6108464723558298	0.16805443990420574
9593	S288C	Maltose 2% (72H)	YJR075W	HOC1	02_27_35	0.8906982521600462	0.7274771336295681
9598	S288C	Maltose 2% (72H)	YJR137C	MET5	02_29_41	0.5030820049267803	0.9992349795307606
9599	S288C	Maltose 2% (72H)	YJR137C	MET5	02_29_43	0.5374925750646402	0.9953569313763756
9602	S288C	Maltose 2% (72H)	YJR137C	MET5	02_31_41	0.634451256271579	0.9404864102170024
9603	S288C	Maltose 2% (72H)	YJR137C	MET5	02_31_43	0.5396075498611371	0.9953569313763756
9606	S288C	Maltose 2% (72H)	YLR114C	AVL9	02_21_35	1.2832389704128786	0.3644556805788277
9609	S288C	Maltose 2% (72H)	YLR114C	AVL9	02_23_33	1.8668701045694198	0.11630823978831988
9610	S288C	Maltose 2% (72H)	YLR114C	AVL9	02_23_35	1.0430964954830848	0.569368710837995
9751	S288C	Maltose 2% (72H)	YMR015C	ERG5	02_01_41	1.4586960231096089	0.2469370594139741
9752	S288C	Maltose 2% (72H)	YMR015C	ERG5	02_01_43	1.513623942807942	0.21571352998640425
9755	S288C	Maltose 2% (72H)	YMR015C	ERG5	02_03_41	1.2333583717552945	0.4036741420116104
9756	S288C	Maltose 2% (72H)	YMR015C	ERG5	02_03_43	1.1186708968664314	0.5048042109539623
9757	S288C	Maltose 2% (72H)	YMR202W	ERG2	02_29_33	0.755231673404212	0.8693616786703083
9758	S288C	Maltose 2% (72H)	YMR202W	ERG2	02_29_35	0.6172948320065285	0.9481697608809712
9761	S288C	Maltose 2% (72H)	YMR202W	ERG2	02_31_33	0.6204554280060464	0.9446848913280717
9762	S288C	Maltose 2% (72H)	YMR202W	ERG2	02_31_35	0.4555669671884465	0.9992349795307606
10103	S288C	Maltose 2% (72H)	YPL008W	CHL1	02_05_21	0.4857322314806642	0.9992349795307606
10104	S288C	Maltose 2% (72H)	YPL008W	CHL1	02_05_23	0.5495165208878938	0.9942207395336308
10105	S288C	Maltose 2% (72H)	YPL008W	CHL1	02_07_21	0.5053114536066522	0.9992349795307606
10106	S288C	Maltose 2% (72H)	YPL008W	CHL1	02_07_23	0.5781510459957162	0.9748245893295192
10165	S288C	NaCl 0.4M (48H)	WT		02_17_13	-3.475642268864959	0.0002452336921477122
10166	S288C	NaCl 0.4M (48H)	WT		02_17_15	-3.4829558095892077	0.0002367295019625009
10169	S288C	NaCl 0.4M (48H)	WT		02_19_13	-3.869141970167982	3.033565028017376e-05
10170	S288C	NaCl 0.4M (48H)	WT		02_19_15	-3.4495134404491674	0.0002773420726922767
10173	S288C	NaCl 0.4M (48H)	WT		02_21_17	-0.04667174350287978	0.9984051562401199
10174	S288C	NaCl 0.4M (48H)	WT		02_21_19	-0.02798178866649106	0.9984051562401199
10177	S288C	NaCl 0.4M (48H)	WT		02_23_17	0.2002001904286773	0.9984051562401199
10178	S288C	NaCl 0.4M (48H)	WT		02_23_19	0.04689906289703065	0.9984051562401199
10181	S288C	NaCl 0.4M (48H)	WT		02_25_17	0.20158069496558825	0.9984051562401199
10182	S288C	NaCl 0.4M (48H)	WT		02_25_19	0.09153721938737153	0.9984051562401199
10185	S288C	NaCl 0.4M (48H)	WT		02_27_17	0.036673990797427836	0.9984051562401199
10186	S288C	NaCl 0.4M (48H)	WT		02_27_19	0.12442296320011205	0.9984051562401199
10193	S288C	NaCl 0.4M (48H)	YBR077C	SLM4	02_17_29	-5.147085525828642	5.5886197726633575e-09
10194	S288C	NaCl 0.4M (48H)	YBR077C	SLM4	02_17_31	-4.378095348630014	1.4374772304293032e-06
10197	S288C	NaCl 0.4M (48H)	YBR077C	SLM4	02_19_29	-4.033506794050627	1.1634202618176927e-05
10198	S288C	NaCl 0.4M (48H)	YBR077C	SLM4	02_19_31	-3.6805811470965706	8.158214650561937e-05
10203	S288C	NaCl 0.4M (48H)	YBR299W	MAL32	02_17_37	-3.568828475425036	0.00014779547060920172
10204	S288C	NaCl 0.4M (48H)	YBR299W	MAL32	02_17_39	-3.423379082642709	0.00031552003349747315
10207	S288C	NaCl 0.4M (48H)	YBR299W	MAL32	02_19_37	-3.396753837820232	0.00035970056812045933
10208	S288C	NaCl 0.4M (48H)	YBR299W	MAL32	02_19_39	-2.6359471588110344	0.01090069575649645
10346	S288C	NaCl 0.4M (48H)	YDR375C	BCS1	02_01_21	0.4656164719090185	0.995595185339345
10347	S288C	NaCl 0.4M (48H)	YDR375C	BCS1	02_01_23	0.2629169968981634	0.9984051562401199
10350	S288C	NaCl 0.4M (48H)	YDR375C	BCS1	02_03_21	-0.013500928882339242	0.9993230227743086
10351	S288C	NaCl 0.4M (48H)	YDR375C	BCS1	02_03_23	0.01962134997566637	0.9990763786753954
10356	S288C	NaCl 0.4M (48H)	YDR418W	RPL12B	02_09_41	-7.286189286118478	1.7002932956521387e-17
10357	S288C	NaCl 0.4M (48H)	YDR418W	RPL12B	02_09_43	-8.019436867658953	8.544142886934688e-21
10360	S288C	NaCl 0.4M (48H)	YDR418W	RPL12B	02_11_41	-7.279803454273058	1.7002932956521387e-17
10361	S288C	NaCl 0.4M (48H)	YDR418W	RPL12B	02_11_43	-7.665852608838602	2.982779411888855e-19
10519	S288C	NaCl 0.4M (48H)	YGR289C	MAL11	02_21_41	-6.154746936220647	1.4320819541134432e-12
10520	S288C	NaCl 0.4M (48H)	YGR289C	MAL11	02_21_43	-6.099195605680842	2.2762002757783657e-12
10523	S288C	NaCl 0.4M (48H)	YGR289C	MAL11	02_23_41	-5.69965842414452	6.470254319274728e-11
10524	S288C	NaCl 0.4M (48H)	YGR289C	MAL11	02_23_43	-5.698542715982957	6.470254319274728e-11
10527	S288C	NaCl 0.4M (48H)	YGR292W	MAL12	02_25_41	-5.093698644547196	8.372974442510377e-09
10528	S288C	NaCl 0.4M (48H)	YGR292W	MAL12	02_25_43	-4.677406794908473	1.8362210262271012e-07
10531	S288C	NaCl 0.4M (48H)	YGR292W	MAL12	02_27_41	-5.080823765563882	8.99267894369125e-09
10532	S288C	NaCl 0.4M (48H)	YGR292W	MAL12	02_27_43	-4.872680298251487	4.2654312057759904e-08
10533	S288C	NaCl 0.4M (48H)	YIL105C	SLM1	02_13_21	3.0662984057896194	0.0017364700520373724
10534	S288C	NaCl 0.4M (48H)	YIL105C	SLM1	02_13_23	4.063781436714336	9.654955378615376e-06
10537	S288C	NaCl 0.4M (48H)	YIL105C	SLM1	02_15_21	3.1397821646442243	0.0012450461489094142
10538	S288C	NaCl 0.4M (48H)	YIL105C	SLM1	02_15_23	4.097533451731814	8.001423189480939e-06
10541	S288C	NaCl 0.4M (48H)	YJL023C	PET130	02_13_29	-6.259691699225732	5.787008292193599e-13
10542	S288C	NaCl 0.4M (48H)	YJL023C	PET130	02_13_31	-6.662996853314293	1.0600974897871142e-14
10545	S288C	NaCl 0.4M (48H)	YJL023C	PET130	02_15_29	-6.0556049615338186	3.2267509887607084e-12
10546	S288C	NaCl 0.4M (48H)	YJL023C	PET130	02_15_31	-5.063865124383487	1.0157342272660033e-08
10551	S288C	NaCl 0.4M (48H)	YJL128C	PBS2	02_01_45	-7.775395367372947	1.0908360768973195e-19
10552	S288C	NaCl 0.4M (48H)	YJL128C	PBS2	02_01_47	-8.175785918202445	1.7212447208457084e-21
10555	S288C	NaCl 0.4M (48H)	YJL128C	PBS2	02_03_45	-6.685460924470327	8.840279653322359e-15
10556	S288C	NaCl 0.4M (48H)	YJL128C	PBS2	02_03_47	-7.178000613921182	5.055626909045705e-17
10703	S288C	NaCl 0.4M (48H)	YJR075W	HOC1	02_25_33	-5.025279807544967	1.36671215230514e-08
10704	S288C	NaCl 0.4M (48H)	YJR075W	HOC1	02_25_35	-4.547008403525897	4.468164371148512e-07
10707	S288C	NaCl 0.4M (48H)	YJR075W	HOC1	02_27_33	-5.5934873651645	1.4542730017145746e-10
10708	S288C	NaCl 0.4M (48H)	YJR075W	HOC1	02_27_35	-4.921148479344897	3.04683068840705e-08
10713	S288C	NaCl 0.4M (48H)	YJR137C	MET5	02_29_41	-4.489816072711018	6.697924949958415e-07
10714	S288C	NaCl 0.4M (48H)	YJR137C	MET5	02_29_43	-4.411577652258215	1.1616975832269774e-06
10717	S288C	NaCl 0.4M (48H)	YJR137C	MET5	02_31_41	-4.782945045845317	8.447958712591557e-08
10718	S288C	NaCl 0.4M (48H)	YJR137C	MET5	02_31_43	-4.77219345287872	9.04445482806802e-08
10723	S288C	NaCl 0.4M (48H)	YLR114C	AVL9	02_21_35	-5.91654201497365	1.0676138194101382e-11
10726	S288C	NaCl 0.4M (48H)	YLR114C	AVL9	02_23_33	-5.597209259461166	1.4542730017145746e-10
10727	S288C	NaCl 0.4M (48H)	YLR114C	AVL9	02_23_35	-5.514296046386485	2.8194376192543013e-10
11004	S288C	NaCl 0.4M (48H)	YMR015C	ERG5	02_01_41	-2.8474549531568663	0.004507529965794022
11005	S288C	NaCl 0.4M (48H)	YMR015C	ERG5	02_01_43	-3.9208602042210114	2.2622732999854473e-05
11008	S288C	NaCl 0.4M (48H)	YMR015C	ERG5	02_03_41	-1.6712534145507292	0.21731363701438056
11009	S288C	NaCl 0.4M (48H)	YMR015C	ERG5	02_03_43	-2.3412367799455365	0.03256198823975625
11010	S288C	NaCl 0.4M (48H)	YMR202W	ERG2	02_29_33	-5.873537486237487	1.5525857702698095e-11
11011	S288C	NaCl 0.4M (48H)	YMR202W	ERG2	02_29_35	-5.838896468075861	1.9685242578319992e-11
11014	S288C	NaCl 0.4M (48H)	YMR202W	ERG2	02_31_33	-5.862615096536912	1.669534154459153e-11
11015	S288C	NaCl 0.4M (48H)	YMR202W	ERG2	02_31_35	-5.4589278001154815	4.2349927888353513e-10
11358	S288C	NaCl 0.4M (48H)	YPL008W	CHL1	02_05_21	-2.1899489649939774	0.052085668411196655
11359	S288C	NaCl 0.4M (48H)	YPL008W	CHL1	02_05_23	-1.810232191497389	0.15830039544728
11360	S288C	NaCl 0.4M (48H)	YPL008W	CHL1	02_07_21	-1.689572285835585	0.21073656218632933
11361	S288C	NaCl 0.4M (48H)	YPL008W	CHL1	02_07_23	-1.7131655814414823	0.2001519413341742
11440	S288C	NaCl 0.4M (72H)	WT		02_17_13	-4.364292012027703	6.308825311056338e-07
11441	S288C	NaCl 0.4M (72H)	WT		02_17_15	-4.466207683969149	3.1872263596996396e-07
11444	S288C	NaCl 0.4M (72H)	WT		02_19_13	-4.940075845008188	9.928597919924235e-09
11445	S288C	NaCl 0.4M (72H)	WT		02_19_15	-4.421596553253674	4.303440639019349e-07
11448	S288C	NaCl 0.4M (72H)	WT		02_21_17	-0.15236670843196326	1.0
11449	S288C	NaCl 0.4M (72H)	WT		02_21_19	0.08702790485804499	1.0
11452	S288C	NaCl 0.4M (72H)	WT		02_23_17	0.10779497179373257	1.0
11453	S288C	NaCl 0.4M (72H)	WT		02_23_19	0.050298783705498736	1.0
11456	S288C	NaCl 0.4M (72H)	WT		02_25_17	0.1366346304498192	1.0
11457	S288C	NaCl 0.4M (72H)	WT		02_25_19	0.07874237217957686	1.0
11460	S288C	NaCl 0.4M (72H)	WT		02_27_17	0.16614079430466205	1.0
11461	S288C	NaCl 0.4M (72H)	WT		02_27_19	0.32289408647284845	1.0
11468	S288C	NaCl 0.4M (72H)	YBR077C	SLM4	02_17_29	-5.680952802779635	2.201260815076918e-11
11469	S288C	NaCl 0.4M (72H)	YBR077C	SLM4	02_17_31	-4.633405730130623	9.885047948738986e-08
11472	S288C	NaCl 0.4M (72H)	YBR077C	SLM4	02_19_29	-4.222970551090784	1.6389258328531585e-06
11473	S288C	NaCl 0.4M (72H)	YBR077C	SLM4	02_19_31	-3.9523119463370726	9.160649876621256e-06
11478	S288C	NaCl 0.4M (72H)	YBR299W	MAL32	02_17_37	-4.1569450129270935	2.531937446263469e-06
11479	S288C	NaCl 0.4M (72H)	YBR299W	MAL32	02_17_39	-3.7668957365079963	2.7910978106658386e-05
11482	S288C	NaCl 0.4M (72H)	YBR299W	MAL32	02_19_37	-3.944873918671719	9.56729980731536e-06
11483	S288C	NaCl 0.4M (72H)	YBR299W	MAL32	02_19_39	-2.8026894960280626	0.003568301061787723
11621	S288C	NaCl 0.4M (72H)	YDR375C	BCS1	02_01_21	0.9095261965621632	0.7327608706472796
11622	S288C	NaCl 0.4M (72H)	YDR375C	BCS1	02_01_23	0.4393642728983155	1.0
11625	S288C	NaCl 0.4M (72H)	YDR375C	BCS1	02_03_21	-0.11688861540807285	1.0
11626	S288C	NaCl 0.4M (72H)	YDR375C	BCS1	02_03_23	-0.16529435399633746	1.0
11631	S288C	NaCl 0.4M (72H)	YDR418W	RPL12B	02_09_41	-13.810208112120854	1.427366943179632e-64
11632	S288C	NaCl 0.4M (72H)	YDR418W	RPL12B	02_09_43	-15.080212474255063	1.5978983706493322e-76
11635	S288C	NaCl 0.4M (72H)	YDR418W	RPL12B	02_11_41	-13.506504264789193	7.888594679548942e-62
11636	S288C	NaCl 0.4M (72H)	YDR418W	RPL12B	02_11_43	-14.357851797492511	2.0043980770241582e-69
11794	S288C	NaCl 0.4M (72H)	YGR289C	MAL11	02_21_41	-11.39708025771791	4.835684053490972e-44
11795	S288C	NaCl 0.4M (72H)	YGR289C	MAL11	02_21_43	-11.354117290017893	9.296839748039915e-44
11798	S288C	NaCl 0.4M (72H)	YGR289C	MAL11	02_23_41	-10.783843304327442	1.4257133975295972e-39
11799	S288C	NaCl 0.4M (72H)	YGR289C	MAL11	02_23_43	-10.639312823152425	1.522419973933793e-38
11802	S288C	NaCl 0.4M (72H)	YGR292W	MAL12	02_25_41	-9.927146694757432	1.1785503716400967e-33
11803	S288C	NaCl 0.4M (72H)	YGR292W	MAL12	02_25_43	-9.193796135148935	6.341019575510736e-29
11806	S288C	NaCl 0.4M (72H)	YGR292W	MAL12	02_27_41	-10.0468589072695	1.8825185772518102e-34
11807	S288C	NaCl 0.4M (72H)	YGR292W	MAL12	02_27_43	-9.755736676445352	1.5694806176053222e-32
11808	S288C	NaCl 0.4M (72H)	YIL105C	SLM1	02_13_21	4.0321743879560925	5.548133720489369e-06
11809	S288C	NaCl 0.4M (72H)	YIL105C	SLM1	02_13_23	5.314443084570287	5.115573404155061e-10
11812	S288C	NaCl 0.4M (72H)	YIL105C	SLM1	02_15_21	4.1687355537753765	2.349036813107892e-06
11813	S288C	NaCl 0.4M (72H)	YIL105C	SLM1	02_15_23	5.4222944857179085	2.0621211550088432e-10
11816	S288C	NaCl 0.4M (72H)	YJL023C	PET130	02_13_29	-7.165315245058876	8.438947154202508e-18
11817	S288C	NaCl 0.4M (72H)	YJL023C	PET130	02_13_31	-7.866695913927669	2.6215493411154114e-21
11820	S288C	NaCl 0.4M (72H)	YJL023C	PET130	02_15_29	-6.769709274338968	6.156420408348263e-16
11821	S288C	NaCl 0.4M (72H)	YJL023C	PET130	02_15_31	-5.6080801481092335	4.1920852763697935e-11
11826	S288C	NaCl 0.4M (72H)	YJL128C	PBS2	02_01_45	-11.044584183959088	1.8110198455234597e-41
11827	S288C	NaCl 0.4M (72H)	YJL128C	PBS2	02_01_47	-11.896252192804301	7.289701128199388e-48
11830	S288C	NaCl 0.4M (72H)	YJL128C	PBS2	02_03_45	-9.20057723995865	5.875668476106972e-29
11831	S288C	NaCl 0.4M (72H)	YJL128C	PBS2	02_03_47	-10.028531079008495	2.4478773484664353e-34
11978	S288C	NaCl 0.4M (72H)	YJR075W	HOC1	02_25_33	-9.61571096123828	1.3075138119751564e-31
11979	S288C	NaCl 0.4M (72H)	YJR075W	HOC1	02_25_35	-8.77997732428538	1.9773553091547966e-26
11982	S288C	NaCl 0.4M (72H)	YJR075W	HOC1	02_27_33	-10.755477439303064	2.2209189340616512e-39
11983	S288C	NaCl 0.4M (72H)	YJR075W	HOC1	02_27_35	-9.89915667052404	1.7793584126812505e-33
11988	S288C	NaCl 0.4M (72H)	YJR137C	MET5	02_29_41	-9.10707167115614	2.1778663227823923e-28
11989	S288C	NaCl 0.4M (72H)	YJR137C	MET5	02_29_43	-8.941362082291569	2.1370649752834764e-27
11992	S288C	NaCl 0.4M (72H)	YJR137C	MET5	02_31_41	-9.061044483069509	4.0452724915759115e-28
11993	S288C	NaCl 0.4M (72H)	YJR137C	MET5	02_31_43	-8.621897409948424	1.6817778453466544e-25
11998	S288C	NaCl 0.4M (72H)	YLR114C	AVL9	02_21_35	-10.984162187106984	4.747839730441772e-41
12001	S288C	NaCl 0.4M (72H)	YLR114C	AVL9	02_23_33	-10.3103839899279	3.0653978666381984e-36
12002	S288C	NaCl 0.4M (72H)	YLR114C	AVL9	02_23_35	-10.43189342412607	4.474383837277379e-37
12279	S288C	NaCl 0.4M (72H)	YMR015C	ERG5	02_01_41	-6.1639220603665485	2.595461699000296e-13
12280	S288C	NaCl 0.4M (72H)	YMR015C	ERG5	02_01_43	-8.250607167230426	2.2025014433391383e-23
12283	S288C	NaCl 0.4M (72H)	YMR015C	ERG5	02_03_41	-4.445426775871186	3.6455237718040093e-07
12284	S288C	NaCl 0.4M (72H)	YMR015C	ERG5	02_03_43	-5.6839201350303314	2.158283890618147e-11
12285	S288C	NaCl 0.4M (72H)	YMR202W	ERG2	02_29_33	-11.138611458108864	3.6561107741280807e-42
12286	S288C	NaCl 0.4M (72H)	YMR202W	ERG2	02_29_35	-11.14968758204283	3.159192680883408e-42
12289	S288C	NaCl 0.4M (72H)	YMR202W	ERG2	02_31_33	-10.290537892635859	4.101863263670801e-36
12290	S288C	NaCl 0.4M (72H)	YMR202W	ERG2	02_31_35	-9.605294954274333	1.4953208833058346e-31
12633	S288C	NaCl 0.4M (72H)	YPL008W	CHL1	02_05_21	-2.390510330541638	0.01864117964268653
12634	S288C	NaCl 0.4M (72H)	YPL008W	CHL1	02_05_23	-1.98303928963812	0.07389598716219117
12635	S288C	NaCl 0.4M (72H)	YPL008W	CHL1	02_07_21	-1.8783766793375831	0.1006827219140642
12636	S288C	NaCl 0.4M (72H)	YPL008W	CHL1	02_07_23	-1.6658051738307469	0.175205831372708
12715	S288C	NaCl 0.6M (48H)	WT		02_17_13	-3.8868678711883007	2.620385886535616e-05
12716	S288C	NaCl 0.6M (48H)	WT		02_17_15	-3.99612566098395	1.4382596084173316e-05
12719	S288C	NaCl 0.6M (48H)	WT		02_19_13	-3.995299523432278	1.4382596084173316e-05
12720	S288C	NaCl 0.6M (48H)	WT		02_19_15	-3.965148249264214	1.7161496259152635e-05
12723	S288C	NaCl 0.6M (48H)	WT		02_21_17	-0.2659284046644552	1.0
12724	S288C	NaCl 0.6M (48H)	WT		02_21_19	-0.2662184316772759	1.0
12727	S288C	NaCl 0.6M (48H)	WT		02_23_17	-0.1998500342832338	1.0
12728	S288C	NaCl 0.6M (48H)	WT		02_23_19	-0.11695449150709415	1.0
12731	S288C	NaCl 0.6M (48H)	WT		02_25_17	0.15389723155870846	1.0
12732	S288C	NaCl 0.6M (48H)	WT		02_25_19	0.09912936538390722	1.0
12735	S288C	NaCl 0.6M (48H)	WT		02_27_17	0.04373914957742837	1.0
12736	S288C	NaCl 0.6M (48H)	WT		02_27_19	0.1265116505905532	1.0
12743	S288C	NaCl 0.6M (48H)	YBR077C	SLM4	02_17_29	-6.021667727000303	3.2138454356870865e-12
12744	S288C	NaCl 0.6M (48H)	YBR077C	SLM4	02_17_31	-5.6666982829319865	7.672149731982014e-11
12747	S288C	NaCl 0.6M (48H)	YBR077C	SLM4	02_19_29	-5.103805836763343	7.3282260853723155e-09
12748	S288C	NaCl 0.6M (48H)	YBR077C	SLM4	02_19_31	-4.498800699322122	5.82084225682172e-07
12753	S288C	NaCl 0.6M (48H)	YBR299W	MAL32	02_17_37	-4.502193685795973	5.748088986009345e-07
12754	S288C	NaCl 0.6M (48H)	YBR299W	MAL32	02_17_39	-4.02646424426446	1.2068428181499153e-05
12757	S288C	NaCl 0.6M (48H)	YBR299W	MAL32	02_19_37	-3.9205230891343614	2.1778869075351832e-05
12758	S288C	NaCl 0.6M (48H)	YBR299W	MAL32	02_19_39	-3.222873546372418	0.0010337824362500274
12896	S288C	NaCl 0.6M (48H)	YDR375C	BCS1	02_01_21	-0.09929964639522236	1.0
12897	S288C	NaCl 0.6M (48H)	YDR375C	BCS1	02_01_23	-0.11833211981799215	1.0
12900	S288C	NaCl 0.6M (48H)	YDR375C	BCS1	02_03_21	-0.4025563952078831	1.0
12901	S288C	NaCl 0.6M (48H)	YDR375C	BCS1	02_03_23	-0.21606298373477564	1.0
12906	S288C	NaCl 0.6M (48H)	YDR418W	RPL12B	02_09_41	-6.3856208676494575	1.2188721264873396e-13
12907	S288C	NaCl 0.6M (48H)	YDR418W	RPL12B	02_09_43	-6.908935063146196	1.0299552919929998e-15
12910	S288C	NaCl 0.6M (48H)	YDR418W	RPL12B	02_11_41	-6.435554400983663	7.879285153127022e-14
12911	S288C	NaCl 0.6M (48H)	YDR418W	RPL12B	02_11_43	-6.6597150707468495	1.0976589537648372e-14
13069	S288C	NaCl 0.6M (48H)	YGR289C	MAL11	02_21_41	-5.987213286888231	4.360852425002819e-12
13070	S288C	NaCl 0.6M (48H)	YGR289C	MAL11	02_21_43	-6.181185879813168	8.028117387428935e-13
13073	S288C	NaCl 0.6M (48H)	YGR289C	MAL11	02_23_41	-4.514081497560111	5.402626065592135e-07
13074	S288C	NaCl 0.6M (48H)	YGR289C	MAL11	02_23_43	-5.2110251980654745	3.169763433632964e-09
13077	S288C	NaCl 0.6M (48H)	YGR292W	MAL12	02_25_41	-4.899813579556472	3.297598674354922e-08
13078	S288C	NaCl 0.6M (48H)	YGR292W	MAL12	02_25_43	-3.500208032327064	0.00024339938798696007
13081	S288C	NaCl 0.6M (48H)	YGR292W	MAL12	02_27_41	-4.750703990883643	9.558853513403452e-08
13082	S288C	NaCl 0.6M (48H)	YGR292W	MAL12	02_27_43	-4.489639031619783	6.147664349800325e-07
13083	S288C	NaCl 0.6M (48H)	YIL105C	SLM1	02_13_21	3.256898988194694	0.0008731513118226242
13084	S288C	NaCl 0.6M (48H)	YIL105C	SLM1	02_13_23	4.3445332438872	1.6379659597675481e-06
13087	S288C	NaCl 0.6M (48H)	YIL105C	SLM1	02_15_21	3.406568856324109	0.0004055066542793013
13088	S288C	NaCl 0.6M (48H)	YIL105C	SLM1	02_15_23	4.120000153073458	6.886075637286951e-06
13091	S288C	NaCl 0.6M (48H)	YJL023C	PET130	02_13_29	-7.557754603385973	1.1014854858682323e-18
13092	S288C	NaCl 0.6M (48H)	YJL023C	PET130	02_13_31	-7.9643060108367445	1.7186155051023958e-20
13095	S288C	NaCl 0.6M (48H)	YJL023C	PET130	02_15_29	-7.1254171578862415	1.3278189392754822e-16
13096	S288C	NaCl 0.6M (48H)	YJL023C	PET130	02_15_31	-6.604278714279243	1.86778729491806e-14
13101	S288C	NaCl 0.6M (48H)	YJL128C	PBS2	02_01_45	-6.875418816477112	1.381267822134131e-15
13102	S288C	NaCl 0.6M (48H)	YJL128C	PBS2	02_01_47	-6.962078118896898	6.7715360086865e-16
13105	S288C	NaCl 0.6M (48H)	YJL128C	PBS2	02_03_45	-6.05041445747181	2.547755687300213e-12
13106	S288C	NaCl 0.6M (48H)	YJL128C	PBS2	02_03_47	-6.518978364188464	3.764178648791618e-14
13253	S288C	NaCl 0.6M (48H)	YJR075W	HOC1	02_25_33	-4.800318933938615	6.880954105298443e-08
13254	S288C	NaCl 0.6M (48H)	YJR075W	HOC1	02_25_35	-4.952334285675499	2.341379676644253e-08
13257	S288C	NaCl 0.6M (48H)	YJR075W	HOC1	02_27_33	-6.343544979047067	1.7814228637489893e-13
13258	S288C	NaCl 0.6M (48H)	YJR075W	HOC1	02_27_35	-5.550703956611277	1.9600759504396963e-10
13263	S288C	NaCl 0.6M (48H)	YJR137C	MET5	02_29_41	-4.923989088814545	2.812897319618981e-08
13264	S288C	NaCl 0.6M (48H)	YJR137C	MET5	02_29_43	-4.5040349178925165	5.741538027958626e-07
13267	S288C	NaCl 0.6M (48H)	YJR137C	MET5	02_31_41	-5.131886274116381	5.913712478029268e-09
13268	S288C	NaCl 0.6M (48H)	YJR137C	MET5	02_31_43	-5.224610327006914	2.878326877518556e-09
13273	S288C	NaCl 0.6M (48H)	YLR114C	AVL9	02_21_35	-5.966468116067781	5.1866907738033496e-12
13276	S288C	NaCl 0.6M (48H)	YLR114C	AVL9	02_23_33	-5.2333995736587	2.721290169150996e-09
13277	S288C	NaCl 0.6M (48H)	YLR114C	AVL9	02_23_35	-5.369297553027811	9.221548645974207e-10
13554	S288C	NaCl 0.6M (48H)	YMR015C	ERG5	02_01_41	-2.096806866426084	0.08922739703769754
13555	S288C	NaCl 0.6M (48H)	YMR015C	ERG5	02_01_43	-2.451503860876296	0.02914838723225205
13558	S288C	NaCl 0.6M (48H)	YMR015C	ERG5	02_03_41	-0.8016692689321058	0.8510388254306258
13559	S288C	NaCl 0.6M (48H)	YMR015C	ERG5	02_03_43	-1.3618092049468775	0.4286602538468662
13560	S288C	NaCl 0.6M (48H)	YMR202W	ERG2	02_29_33	-6.1819834540984235	8.028117387428935e-13
13561	S288C	NaCl 0.6M (48H)	YMR202W	ERG2	02_29_35	-6.181375935393537	8.028117387428935e-13
13564	S288C	NaCl 0.6M (48H)	YMR202W	ERG2	02_31_33	-6.048454577960931	2.547755687300213e-12
13565	S288C	NaCl 0.6M (48H)	YMR202W	ERG2	02_31_35	-5.5823718303672125	1.508037488410641e-10
13908	S288C	NaCl 0.6M (48H)	YPL008W	CHL1	02_05_21	-2.0452606071266475	0.10275372534663922
13909	S288C	NaCl 0.6M (48H)	YPL008W	CHL1	02_05_23	-1.7797721866236875	0.20180037209670146
13910	S288C	NaCl 0.6M (48H)	YPL008W	CHL1	02_07_21	-1.6839155124185403	0.24750284829163924
13911	S288C	NaCl 0.6M (48H)	YPL008W	CHL1	02_07_23	-1.7357578409602306	0.22217048206886164
13990	S288C	NaCl 0.6M (72H)	WT		02_17_13	-3.90857893796256	2.469112831469701e-05
13991	S288C	NaCl 0.6M (72H)	WT		02_17_15	-4.081159243252828	9.62657642068267e-06
13994	S288C	NaCl 0.6M (72H)	WT		02_19_13	-4.099078723867308	8.809249954117364e-06
13995	S288C	NaCl 0.6M (72H)	WT		02_19_15	-3.977651091011527	1.7596000833205648e-05
13998	S288C	NaCl 0.6M (72H)	WT		02_21_17	-0.19853980143412686	0.9982660515460552
13999	S288C	NaCl 0.6M (72H)	WT		02_21_19	-0.14515065904172328	0.9982660515460552
14002	S288C	NaCl 0.6M (72H)	WT		02_23_17	-0.17568646135997015	0.9982660515460552
14003	S288C	NaCl 0.6M (72H)	WT		02_23_19	-0.04519830609485485	0.9982660515460552
14006	S288C	NaCl 0.6M (72H)	WT		02_25_17	0.09924335438247896	0.9982660515460552
14007	S288C	NaCl 0.6M (72H)	WT		02_25_19	0.09214021303294974	0.9982660515460552
14010	S288C	NaCl 0.6M (72H)	WT		02_27_17	0.08804315042097098	0.9982660515460552
14011	S288C	NaCl 0.6M (72H)	WT		02_27_19	0.18195750432809865	0.9982660515460552
14018	S288C	NaCl 0.6M (72H)	YBR077C	SLM4	02_17_29	-4.2572192326835	3.62190765148815e-06
14019	S288C	NaCl 0.6M (72H)	YBR077C	SLM4	02_17_31	-3.7968282662944297	4.572554749587157e-05
14022	S288C	NaCl 0.6M (72H)	YBR077C	SLM4	02_19_29	-3.4874380193348964	0.00024193507877626094
14023	S288C	NaCl 0.6M (72H)	YBR077C	SLM4	02_19_31	-3.0342897387444085	0.002248879418791293
14028	S288C	NaCl 0.6M (72H)	YBR299W	MAL32	02_17_37	-3.379280264844956	0.00040924550647109675
14029	S288C	NaCl 0.6M (72H)	YBR299W	MAL32	02_17_39	-2.9347268886536564	0.003499326222127043
14032	S288C	NaCl 0.6M (72H)	YBR299W	MAL32	02_19_37	-2.8439708437921385	0.005237981578088968
14033	S288C	NaCl 0.6M (72H)	YBR299W	MAL32	02_19_39	-2.2869681339941774	0.04282452952892552
14171	S288C	NaCl 0.6M (72H)	YDR375C	BCS1	02_01_21	-0.23617263709571554	0.9982660515460552
14172	S288C	NaCl 0.6M (72H)	YDR375C	BCS1	02_01_23	-0.3251893097336613	0.9982660515460552
14175	S288C	NaCl 0.6M (72H)	YDR375C	BCS1	02_03_21	-0.6203032668462934	0.956451162918195
14176	S288C	NaCl 0.6M (72H)	YDR375C	BCS1	02_03_23	-0.5129644550321178	0.9982660515460552
14181	S288C	NaCl 0.6M (72H)	YDR418W	RPL12B	02_09_41	-6.470983382366126	1.094535417216059e-13
14182	S288C	NaCl 0.6M (72H)	YDR418W	RPL12B	02_09_43	-7.022903761169387	6.310927239891055e-16
14185	S288C	NaCl 0.6M (72H)	YDR418W	RPL12B	02_11_41	-6.613143937455711	2.693799179358437e-14
14186	S288C	NaCl 0.6M (72H)	YDR418W	RPL12B	02_11_43	-6.75345564605698	7.260271234807065e-15
14344	S288C	NaCl 0.6M (72H)	YGR289C	MAL11	02_21_41	-6.163121546493378	1.5342387531185586e-12
14345	S288C	NaCl 0.6M (72H)	YGR289C	MAL11	02_21_43	-6.1613210942079295	1.5342387531185586e-12
14348	S288C	NaCl 0.6M (72H)	YGR289C	MAL11	02_23_41	-5.276690100820941	2.15846116386549e-09
14349	S288C	NaCl 0.6M (72H)	YGR289C	MAL11	02_23_43	-5.396978355599423	8.990025837641468e-10
14352	S288C	NaCl 0.6M (72H)	YGR292W	MAL12	02_25_41	-5.234792467300531	3.012372106066269e-09
14353	S288C	NaCl 0.6M (72H)	YGR292W	MAL12	02_25_43	-4.203210832433002	4.9159345551775905e-06
14356	S288C	NaCl 0.6M (72H)	YGR292W	MAL12	02_27_41	-5.407876448177961	8.379542035110842e-10
14357	S288C	NaCl 0.6M (72H)	YGR292W	MAL12	02_27_43	-5.147104051085068	5.904052044848427e-09
14358	S288C	NaCl 0.6M (72H)	YIL105C	SLM1	02_13_21	2.5745922659809435	0.015593952729818669
14359	S288C	NaCl 0.6M (72H)	YIL105C	SLM1	02_13_23	3.4585325848221053	0.00027770917931120657
14362	S288C	NaCl 0.6M (72H)	YIL105C	SLM1	02_15_21	2.7203307031565642	0.008810278411690058
14363	S288C	NaCl 0.6M (72H)	YIL105C	SLM1	02_15_23	3.3259287101829367	0.0005429944674602296
14366	S288C	NaCl 0.6M (72H)	YJL023C	PET130	02_13_29	-6.4083453090658296	1.9334002452684408e-13
14367	S288C	NaCl 0.6M (72H)	YJL023C	PET130	02_13_31	-6.649552822646633	2.0004436029744388e-14
14370	S288C	NaCl 0.6M (72H)	YJL023C	PET130	02_15_29	-5.966063171483055	7.624175049912015e-12
14371	S288C	NaCl 0.6M (72H)	YJL023C	PET130	02_15_31	-5.471122503017235	4.947666707578115e-10
14376	S288C	NaCl 0.6M (72H)	YJL128C	PBS2	02_01_45	-6.112657669218197	2.359169154594343e-12
14377	S288C	NaCl 0.6M (72H)	YJL128C	PBS2	02_01_47	-6.2282281939867135	8.751097657441485e-13
14380	S288C	NaCl 0.6M (72H)	YJL128C	PBS2	02_03_45	-5.339779226885859	1.373148026367746e-09
14381	S288C	NaCl 0.6M (72H)	YJL128C	PBS2	02_03_47	-5.725442966189518	6.133016498870456e-11
14528	S288C	NaCl 0.6M (72H)	YJR075W	HOC1	02_25_33	-5.120760220398026	7.0706528341323675e-09
14529	S288C	NaCl 0.6M (72H)	YJR075W	HOC1	02_25_35	-5.386207591457566	9.63808396497854e-10
14532	S288C	NaCl 0.6M (72H)	YJR075W	HOC1	02_27_33	-6.832645946278994	3.854358226730165e-15
14533	S288C	NaCl 0.6M (72H)	YJR075W	HOC1	02_27_35	-5.9571450126025525	8.014025515843866e-12
14538	S288C	NaCl 0.6M (72H)	YJR137C	MET5	02_29_41	-5.223150607506998	3.256589443233263e-09
14539	S288C	NaCl 0.6M (72H)	YJR137C	MET5	02_29_43	-4.913758011314315	3.389322423092023e-08
14542	S288C	NaCl 0.6M (72H)	YJR137C	MET5	02_31_41	-5.1269189700216256	6.845445138737698e-09
14543	S288C	NaCl 0.6M (72H)	YJR137C	MET5	02_31_43	-5.031035019042318	1.418985380434598e-08
14548	S288C	NaCl 0.6M (72H)	YLR114C	AVL9	02_21_35	-6.053072189471805	3.857882101354306e-12
14551	S288C	NaCl 0.6M (72H)	YLR114C	AVL9	02_23_33	-5.715024117173392	6.548310302920668e-11
14552	S288C	NaCl 0.6M (72H)	YLR114C	AVL9	02_23_35	-5.7060082301938895	6.907549863504536e-11
14829	S288C	NaCl 0.6M (72H)	YMR015C	ERG5	02_01_41	-2.807105267677037	0.006085298884598428
14830	S288C	NaCl 0.6M (72H)	YMR015C	ERG5	02_01_43	-3.2100499660252595	0.0009735907664239037
14833	S288C	NaCl 0.6M (72H)	YMR015C	ERG5	02_03_41	-1.8022555568127805	0.1760944876439165
14834	S288C	NaCl 0.6M (72H)	YMR015C	ERG5	02_03_43	-2.3718877440201447	0.031714215851114835
14835	S288C	NaCl 0.6M (72H)	YMR202W	ERG2	02_29_33	-6.3305203831500565	3.729431429460091e-13
14836	S288C	NaCl 0.6M (72H)	YMR202W	ERG2	02_29_35	-6.303593002948783	4.604171819859806e-13
14839	S288C	NaCl 0.6M (72H)	YMR202W	ERG2	02_31_33	-5.996861148220737	5.8905204329941675e-12
14840	S288C	NaCl 0.6M (72H)	YMR202W	ERG2	02_31_35	-5.539508210140044	2.848750819885726e-10
15183	S288C	NaCl 0.6M (72H)	YPL008W	CHL1	02_05_21	-1.5578371113638274	0.3142948538974478
15184	S288C	NaCl 0.6M (72H)	YPL008W	CHL1	02_05_23	-1.3357734987147991	0.4713489065825195
15185	S288C	NaCl 0.6M (72H)	YPL008W	CHL1	02_07_21	-1.2888283028502956	0.5018081648032036
15186	S288C	NaCl 0.6M (72H)	YPL008W	CHL1	02_07_23	-1.2895866353108152	0.5018081648032036
15265	S288C	NiSO4 (48H)	WT		02_17_13	2.303204943080742	0.06766083930599931
15266	S288C	NiSO4 (48H)	WT		02_17_15	2.4419332835721534	0.0447485251405508
15269	S288C	NiSO4 (48H)	WT		02_19_13	2.3784235162821865	0.05462128328982168
15270	S288C	NiSO4 (48H)	WT		02_19_15	1.9339773747814049	0.16689611680427646
15273	S288C	NiSO4 (48H)	WT		02_21_17	0.2955114178491464	0.9997587958501892
15274	S288C	NiSO4 (48H)	WT		02_21_19	0.22552522544527875	0.9997587958501892
15277	S288C	NiSO4 (48H)	WT		02_23_17	0.282626424584052	0.9997587958501892
15278	S288C	NiSO4 (48H)	WT		02_23_19	0.0019243538655316255	0.9997587958501892
15281	S288C	NiSO4 (48H)	WT		02_25_17	0.3207859615554564	0.9997587958501892
15282	S288C	NiSO4 (48H)	WT		02_25_19	-0.048002276408395696	0.9997587958501892
15285	S288C	NiSO4 (48H)	WT		02_27_17	0.22238597095894472	0.9997587958501892
15286	S288C	NiSO4 (48H)	WT		02_27_19	0.020001709719426032	0.9997587958501892
15293	S288C	NiSO4 (48H)	YBR077C	SLM4	02_17_29	1.0139848538327836	0.7663960269394537
15294	S288C	NiSO4 (48H)	YBR077C	SLM4	02_17_31	0.964028644882804	0.7858404026555359
15297	S288C	NiSO4 (48H)	YBR077C	SLM4	02_19_29	1.0793024002061924	0.7333592162573355
15298	S288C	NiSO4 (48H)	YBR077C	SLM4	02_19_31	1.0489685979533183	0.7405179795589489
15303	S288C	NiSO4 (48H)	YBR299W	MAL32	02_17_37	-0.4296372293506861	0.9997587958501892
15304	S288C	NiSO4 (48H)	YBR299W	MAL32	02_17_39	-0.43150112092252224	0.9997587958501892
15307	S288C	NiSO4 (48H)	YBR299W	MAL32	02_19_37	-0.5249584277545593	0.9934810881872568
15308	S288C	NiSO4 (48H)	YBR299W	MAL32	02_19_39	-0.2381318311710557	0.9997587958501892
15446	S288C	NiSO4 (48H)	YDR375C	BCS1	02_01_21	0.4911943690406587	0.9997587958501892
15447	S288C	NiSO4 (48H)	YDR375C	BCS1	02_01_23	0.4982845516826491	0.9997587958501892
15450	S288C	NiSO4 (48H)	YDR375C	BCS1	02_03_21	0.6781433461666172	0.9577732675101336
15451	S288C	NiSO4 (48H)	YDR375C	BCS1	02_03_23	0.6335434874653166	0.9707431841658004
15456	S288C	NiSO4 (48H)	YDR418W	RPL12B	02_09_41	1.7398051109712198	0.2462599469760827
15457	S288C	NiSO4 (48H)	YDR418W	RPL12B	02_09_43	1.7668265364867457	0.2357743116292461
15460	S288C	NiSO4 (48H)	YDR418W	RPL12B	02_11_41	1.6562188173106358	0.29566019944414834
15461	S288C	NiSO4 (48H)	YDR418W	RPL12B	02_11_43	1.5658885855100877	0.3497528439982658
15619	S288C	NiSO4 (48H)	YGR289C	MAL11	02_21_41	1.1913655642362966	0.6560433326177372
15620	S288C	NiSO4 (48H)	YGR289C	MAL11	02_21_43	0.9560993847980896	0.7933959406047103
15623	S288C	NiSO4 (48H)	YGR289C	MAL11	02_23_41	1.2108574767743479	0.6376671470827995
15624	S288C	NiSO4 (48H)	YGR289C	MAL11	02_23_43	1.0160018585512445	0.7655855035107543
15627	S288C	NiSO4 (48H)	YGR292W	MAL12	02_25_41	1.2358401485449044	0.6124730679936208
15628	S288C	NiSO4 (48H)	YGR292W	MAL12	02_25_43	1.1435264055267198	0.6881170730571077
15631	S288C	NiSO4 (48H)	YGR292W	MAL12	02_27_41	1.037889643849546	0.7483923735397379
15632	S288C	NiSO4 (48H)	YGR292W	MAL12	02_27_43	1.0688063200128657	0.7367517178817441
15633	S288C	NiSO4 (48H)	YIL105C	SLM1	02_13_21	-0.10477289034422957	0.9997587958501892
15634	S288C	NiSO4 (48H)	YIL105C	SLM1	02_13_23	-0.1965033244714383	0.9997587958501892
15637	S288C	NiSO4 (48H)	YIL105C	SLM1	02_15_21	-0.07298233829577143	0.9997587958501892
15638	S288C	NiSO4 (48H)	YIL105C	SLM1	02_15_23	-0.3116652897985696	0.9997587958501892
15641	S288C	NiSO4 (48H)	YJL023C	PET130	02_13_29	-0.08315218309146072	0.9997587958501892
15642	S288C	NiSO4 (48H)	YJL023C	PET130	02_13_31	-0.027612564056046014	0.9997587958501892
15645	S288C	NiSO4 (48H)	YJL023C	PET130	02_15_29	-0.06268678412685913	0.9997587958501892
15646	S288C	NiSO4 (48H)	YJL023C	PET130	02_15_31	0.0024028324487334308	0.9997587958501892
15651	S288C	NiSO4 (48H)	YJL128C	PBS2	02_01_45	0.14728745238383076	0.9997587958501892
15652	S288C	NiSO4 (48H)	YJL128C	PBS2	02_01_47	0.1663126308129949	0.9997587958501892
15655	S288C	NiSO4 (48H)	YJL128C	PBS2	02_03_45	0.2623998299305212	0.9997587958501892
15656	S288C	NiSO4 (48H)	YJL128C	PBS2	02_03_47	0.29985252354037745	0.9997587958501892
15803	S288C	NiSO4 (48H)	YJR075W	HOC1	02_25_33	2.155760897706045	0.10057538986687303
15804	S288C	NiSO4 (48H)	YJR075W	HOC1	02_25_35	2.002798689325441	0.14526046317206953
15807	S288C	NiSO4 (48H)	YJR075W	HOC1	02_27_33	2.0537614432222657	0.1270774676067928
15808	S288C	NiSO4 (48H)	YJR075W	HOC1	02_27_35	1.854898784355112	0.19597543028412026
15813	S288C	NiSO4 (48H)	YJR137C	MET5	02_29_41	1.4671980279194132	0.4276709892713623
15814	S288C	NiSO4 (48H)	YJR137C	MET5	02_29_43	1.1704386509291704	0.6719483223884883
15817	S288C	NiSO4 (48H)	YJR137C	MET5	02_31_41	1.3656687873887619	0.5032440456788883
15818	S288C	NiSO4 (48H)	YJR137C	MET5	02_31_43	0.6701557986908585	0.9577732675101336
15823	S288C	NiSO4 (48H)	YLR114C	AVL9	02_21_35	1.6794615669604585	0.2831090387981433
15826	S288C	NiSO4 (48H)	YLR114C	AVL9	02_23_33	1.5811176888523408	0.339513762672665
15827	S288C	NiSO4 (48H)	YLR114C	AVL9	02_23_35	1.4445881749410074	0.4411931569965479
16104	S288C	NiSO4 (48H)	YMR015C	ERG5	02_01_41	2.8802475045389384	0.012498939311590036
16105	S288C	NiSO4 (48H)	YMR015C	ERG5	02_01_43	3.6646030916241625	0.0005859636218834942
16108	S288C	NiSO4 (48H)	YMR015C	ERG5	02_03_41	1.939620812180005	0.16589469613357793
16109	S288C	NiSO4 (48H)	YMR015C	ERG5	02_03_43	1.896455084286719	0.18137532516848395
16110	S288C	NiSO4 (48H)	YMR202W	ERG2	02_29_33	1.7204784910346382	0.2579191522902536
16111	S288C	NiSO4 (48H)	YMR202W	ERG2	02_29_35	1.3460476856332462	0.5198634855447977
16114	S288C	NiSO4 (48H)	YMR202W	ERG2	02_31_33	1.1067631560572044	0.716866925820512
16115	S288C	NiSO4 (48H)	YMR202W	ERG2	02_31_35	1.0168813891832753	0.7651368489516349
16458	S288C	NiSO4 (48H)	YPL008W	CHL1	02_05_21	0.03021896739290532	0.9997587958501892
16459	S288C	NiSO4 (48H)	YPL008W	CHL1	02_05_23	0.0029935360087225697	0.9997587958501892
16460	S288C	NiSO4 (48H)	YPL008W	CHL1	02_07_21	-0.11970707688701833	0.9997587958501892
16461	S288C	NiSO4 (48H)	YPL008W	CHL1	02_07_23	0.06240274184064931	0.9997587958501892
16540	S288C	NiSO4 (72H)	WT		02_17_13	2.813281302388352	0.012912469146029216
16541	S288C	NiSO4 (72H)	WT		02_17_15	3.0887593448770683	0.004690535635660297
16544	S288C	NiSO4 (72H)	WT		02_19_13	2.9736161540054162	0.00737485941802014
16545	S288C	NiSO4 (72H)	WT		02_19_15	2.4465478497530095	0.04487209878398135
16548	S288C	NiSO4 (72H)	WT		02_21_17	0.6264536023916604	0.9775065542838748
16549	S288C	NiSO4 (72H)	WT		02_21_19	0.4977453761803962	1.0
16552	S288C	NiSO4 (72H)	WT		02_23_17	0.4993370377331876	1.0
16553	S288C	NiSO4 (72H)	WT		02_23_19	0.2152937279635864	1.0
16556	S288C	NiSO4 (72H)	WT		02_25_17	0.5507991356209735	0.9951822023767101
16557	S288C	NiSO4 (72H)	WT		02_25_19	0.0793906595019884	1.0
16560	S288C	NiSO4 (72H)	WT		02_27_17	0.3977699661952461	1.0
16561	S288C	NiSO4 (72H)	WT		02_27_19	0.14852286078434268	1.0
16568	S288C	NiSO4 (72H)	YBR077C	SLM4	02_17_29	1.1177551877619534	0.7647551731781985
16569	S288C	NiSO4 (72H)	YBR077C	SLM4	02_17_31	0.9391255388428332	0.8710911419143854
16572	S288C	NiSO4 (72H)	YBR077C	SLM4	02_19_29	1.1977607872566218	0.7219945868282235
16573	S288C	NiSO4 (72H)	YBR077C	SLM4	02_19_31	1.0244372679931586	0.8133864822711214
16578	S288C	NiSO4 (72H)	YBR299W	MAL32	02_17_37	-0.7235906231676263	0.9563255279883578
16579	S288C	NiSO4 (72H)	YBR299W	MAL32	02_17_39	-0.6381192845022582	0.9775065542838748
16582	S288C	NiSO4 (72H)	YBR299W	MAL32	02_19_37	-0.8157229989274619	0.9315805303953928
16583	S288C	NiSO4 (72H)	YBR299W	MAL32	02_19_39	-0.4405994061180181	1.0
16721	S288C	NiSO4 (72H)	YDR375C	BCS1	02_01_21	0.42511550971977696	1.0
16722	S288C	NiSO4 (72H)	YDR375C	BCS1	02_01_23	0.3892769665558948	1.0
16725	S288C	NiSO4 (72H)	YDR375C	BCS1	02_03_21	0.659216558872614	0.9729081119298264
16726	S288C	NiSO4 (72H)	YDR375C	BCS1	02_03_23	0.5786603065510466	0.9926988820939844
16731	S288C	NiSO4 (72H)	YDR418W	RPL12B	02_09_41	1.5111407692509171	0.4841359034404904
16732	S288C	NiSO4 (72H)	YDR418W	RPL12B	02_09_43	1.5457188406057225	0.4637025606597556
16735	S288C	NiSO4 (72H)	YDR418W	RPL12B	02_11_41	1.6047309119148132	0.41340884156552216
16736	S288C	NiSO4 (72H)	YDR418W	RPL12B	02_11_43	1.3219196989293922	0.6420794200803873
16894	S288C	NiSO4 (72H)	YGR289C	MAL11	02_21_41	0.8023259969384099	0.9368948303475768
16895	S288C	NiSO4 (72H)	YGR289C	MAL11	02_21_43	0.5577266319336099	0.9949872782467531
16898	S288C	NiSO4 (72H)	YGR289C	MAL11	02_23_41	0.7413777735398929	0.949939923490086
16899	S288C	NiSO4 (72H)	YGR289C	MAL11	02_23_43	0.5951940788704603	0.9926988820939844
16902	S288C	NiSO4 (72H)	YGR292W	MAL12	02_25_41	0.7611640330880748	0.9490240176651176
16903	S288C	NiSO4 (72H)	YGR292W	MAL12	02_25_43	0.7571777854498724	0.9490240176651176
16906	S288C	NiSO4 (72H)	YGR292W	MAL12	02_27_41	0.5491152552372683	0.9966541798108128
16907	S288C	NiSO4 (72H)	YGR292W	MAL12	02_27_43	0.7537373136811644	0.9490240176651176
16908	S288C	NiSO4 (72H)	YIL105C	SLM1	02_13_21	-0.048657847380430816	1.0
16909	S288C	NiSO4 (72H)	YIL105C	SLM1	02_13_23	-0.12402767718262395	1.0
16912	S288C	NiSO4 (72H)	YIL105C	SLM1	02_15_21	0.0600295819674909	1.0
16913	S288C	NiSO4 (72H)	YIL105C	SLM1	02_15_23	-0.23451248701383706	1.0
16916	S288C	NiSO4 (72H)	YJL023C	PET130	02_13_29	-0.11702746986869005	1.0
16917	S288C	NiSO4 (72H)	YJL023C	PET130	02_13_31	-0.18386395429300706	1.0
16920	S288C	NiSO4 (72H)	YJL023C	PET130	02_15_29	-0.09779053306811496	1.0
16921	S288C	NiSO4 (72H)	YJL023C	PET130	02_15_31	-0.14207153285825153	1.0
16926	S288C	NiSO4 (72H)	YJL128C	PBS2	02_01_45	0.3815660535402549	1.0
16927	S288C	NiSO4 (72H)	YJL128C	PBS2	02_01_47	0.5869701986078624	0.9926988820939844
16930	S288C	NiSO4 (72H)	YJL128C	PBS2	02_03_45	0.322861230547622	1.0
16931	S288C	NiSO4 (72H)	YJL128C	PBS2	02_03_47	0.6398492743014204	0.9774832197847048
17078	S288C	NiSO4 (72H)	YJR075W	HOC1	02_25_33	1.6740351367856032	0.35833380457479513
17079	S288C	NiSO4 (72H)	YJR075W	HOC1	02_25_35	1.5974185793270173	0.4206473552079383
17082	S288C	NiSO4 (72H)	YJR075W	HOC1	02_27_33	1.6106080889465129	0.4115617307356817
17083	S288C	NiSO4 (72H)	YJR075W	HOC1	02_27_35	1.5204327031850118	0.4793509203088968
17088	S288C	NiSO4 (72H)	YJR137C	MET5	02_29_41	1.4304315578107667	0.552467160453092
17089	S288C	NiSO4 (72H)	YJR137C	MET5	02_29_43	1.1440322342552232	0.751267785842066
17092	S288C	NiSO4 (72H)	YJR137C	MET5	02_31_41	1.7074023926249002	0.3356036036806563
17093	S288C	NiSO4 (72H)	YJR137C	MET5	02_31_43	1.0410535052286778	0.804765681200282
17098	S288C	NiSO4 (72H)	YLR114C	AVL9	02_21_35	1.4548385128194476	0.5375985031869044
17101	S288C	NiSO4 (72H)	YLR114C	AVL9	02_23_33	1.127279442212389	0.7610018375363761
17102	S288C	NiSO4 (72H)	YLR114C	AVL9	02_23_35	1.2171267417485234	0.7088909173754814
17379	S288C	NiSO4 (72H)	YMR015C	ERG5	02_01_41	3.3012931583097007	0.0021024017547736826
17380	S288C	NiSO4 (72H)	YMR015C	ERG5	02_01_43	4.161317551576444	2.581119606027479e-05
17383	S288C	NiSO4 (72H)	YMR015C	ERG5	02_03_41	2.1381046787309517	0.11298452000104138
17384	S288C	NiSO4 (72H)	YMR015C	ERG5	02_03_43	2.0969338476853365	0.12540114240270964
17385	S288C	NiSO4 (72H)	YMR202W	ERG2	02_29_33	1.5251731057817937	0.4770696102682133
17386	S288C	NiSO4 (72H)	YMR202W	ERG2	02_29_35	1.0883834901159026	0.7854547708341812
17389	S288C	NiSO4 (72H)	YMR202W	ERG2	02_31_33	1.2764465047338365	0.6680782344980369
17390	S288C	NiSO4 (72H)	YMR202W	ERG2	02_31_35	1.1433769485240184	0.751267785842066
17733	S288C	NiSO4 (72H)	YPL008W	CHL1	02_05_21	0.5229827440270655	1.0
17734	S288C	NiSO4 (72H)	YPL008W	CHL1	02_05_23	0.4858602309866138	1.0
17735	S288C	NiSO4 (72H)	YPL008W	CHL1	02_07_21	0.3215994286592532	1.0
17736	S288C	NiSO4 (72H)	YPL008W	CHL1	02_07_23	0.5440423328174804	0.9977606254490168
17815	S288C	Synthetic complete media (48H)	WT		02_17_13	0.9129808792738452	0.8788481668824372
17816	S288C	Synthetic complete media (48H)	WT		02_17_15	1.166237221702236	0.7230225238804168
17819	S288C	Synthetic complete media (48H)	WT		02_19_13	1.000079502348329	0.8293876474206177
17820	S288C	Synthetic complete media (48H)	WT		02_19_15	0.8647982561227108	0.8883763598724613
17823	S288C	Synthetic complete media (48H)	WT		02_21_17	-0.44832513545750735	0.9881409433214152
17824	S288C	Synthetic complete media (48H)	WT		02_21_19	-0.09384901689494486	1.0
17827	S288C	Synthetic complete media (48H)	WT		02_23_17	-0.8018986564217774	0.9284647441695434
17828	S288C	Synthetic complete media (48H)	WT		02_23_19	-0.2899138031952887	1.0
17831	S288C	Synthetic complete media (48H)	WT		02_25_17	-0.4854638907141289	0.9881409433214152
17832	S288C	Synthetic complete media (48H)	WT		02_25_19	-0.6246929788519153	0.9881409433214152
17835	S288C	Synthetic complete media (48H)	WT		02_27_17	-0.6321932649368185	0.9881409433214152
17836	S288C	Synthetic complete media (48H)	WT		02_27_19	-0.5042302854919158	0.9881409433214152
17843	S288C	Synthetic complete media (48H)	YBR077C	SLM4	02_17_29	-5.674914696083584	1.4606273826307758e-10
17844	S288C	Synthetic complete media (48H)	YBR077C	SLM4	02_17_31	-5.0214490327652594	2.241031753167309e-08
17847	S288C	Synthetic complete media (48H)	YBR077C	SLM4	02_19_29	-4.841595553781677	7.923645897594451e-08
17848	S288C	Synthetic complete media (48H)	YBR077C	SLM4	02_19_31	-4.569488283265688	5.328669861240464e-07
17853	S288C	Synthetic complete media (48H)	YBR299W	MAL32	02_17_37	-5.426933504875424	1.0397991442632074e-09
17854	S288C	Synthetic complete media (48H)	YBR299W	MAL32	02_17_39	-4.9039797729808665	5.076444114087375e-08
17857	S288C	Synthetic complete media (48H)	YBR299W	MAL32	02_19_37	-4.826761321350529	8.705105123103766e-08
17858	S288C	Synthetic complete media (48H)	YBR299W	MAL32	02_19_39	-4.136670238116606	8.708009363063209e-06
17996	S288C	Synthetic complete media (48H)	YDR375C	BCS1	02_01_21	1.4747060864007868	0.4912045306664923
17997	S288C	Synthetic complete media (48H)	YDR375C	BCS1	02_01_23	1.0454002639302558	0.8183434694559196
18000	S288C	Synthetic complete media (48H)	YDR375C	BCS1	02_03_21	0.5170200389220984	0.9881409433214152
18001	S288C	Synthetic complete media (48H)	YDR375C	BCS1	02_03_23	0.3734204423230944	0.9955595409808948
18006	S288C	Synthetic complete media (48H)	YDR418W	RPL12B	02_09_41	-5.872323834697999	2.8790298505187268e-11
18007	S288C	Synthetic complete media (48H)	YDR418W	RPL12B	02_09_43	-6.3355275144022825	1.0754737214435234e-12
18010	S288C	Synthetic complete media (48H)	YDR418W	RPL12B	02_11_41	-5.876780921629747	2.8790298505187268e-11
18011	S288C	Synthetic complete media (48H)	YDR418W	RPL12B	02_11_43	-5.674768126231897	1.4606273826307758e-10
18169	S288C	Synthetic complete media (48H)	YGR289C	MAL11	02_21_41	-4.916238466343775	4.714639676289073e-08
18170	S288C	Synthetic complete media (48H)	YGR289C	MAL11	02_21_43	-5.128325723454288	1.043981030295668e-08
18173	S288C	Synthetic complete media (48H)	YGR289C	MAL11	02_23_41	-4.689193585438601	2.305462607529922e-07
18174	S288C	Synthetic complete media (48H)	YGR289C	MAL11	02_23_43	-4.6042594241273935	4.2765015637540376e-07
18177	S288C	Synthetic complete media (48H)	YGR292W	MAL12	02_25_41	-4.423121584210893	1.3905240170038178e-06
18178	S288C	Synthetic complete media (48H)	YGR292W	MAL12	02_25_43	-4.3968399055029135	1.6500914274306904e-06
18181	S288C	Synthetic complete media (48H)	YGR292W	MAL12	02_27_41	-4.701529994908917	2.1417076852436284e-07
18182	S288C	Synthetic complete media (48H)	YGR292W	MAL12	02_27_43	-4.514243720144231	7.443078175614775e-07
18183	S288C	Synthetic complete media (48H)	YIL105C	SLM1	02_13_21	0.5057832441995516	0.9881409433214152
18184	S288C	Synthetic complete media (48H)	YIL105C	SLM1	02_13_23	0.4401806237454242	0.9881409433214152
18187	S288C	Synthetic complete media (48H)	YIL105C	SLM1	02_15_21	0.5603065473066653	0.9881409433214152
18188	S288C	Synthetic complete media (48H)	YIL105C	SLM1	02_15_23	0.4623508476835385	0.9881409433214152
18191	S288C	Synthetic complete media (48H)	YJL023C	PET130	02_13_29	-6.3518697120052	1.0754737214435234e-12
18192	S288C	Synthetic complete media (48H)	YJL023C	PET130	02_13_31	-6.2182811771364985	2.2456280354874608e-12
18195	S288C	Synthetic complete media (48H)	YJL023C	PET130	02_15_29	-6.0413850005557785	7.973388741003583e-12
18196	S288C	Synthetic complete media (48H)	YJL023C	PET130	02_15_31	-5.22689974333546	5.364753621215101e-09
18201	S288C	Synthetic complete media (48H)	YJL128C	PBS2	02_01_45	-5.184755116353567	7.1541642280247494e-09
18202	S288C	Synthetic complete media (48H)	YJL128C	PBS2	02_01_47	-5.142007848679159	9.853707210236752e-09
18205	S288C	Synthetic complete media (48H)	YJL128C	PBS2	02_03_45	-6.064065151233715	6.937153970143494e-12
18206	S288C	Synthetic complete media (48H)	YJL128C	PBS2	02_03_47	-5.991857343370332	1.1917963515321758e-11
18353	S288C	Synthetic complete media (48H)	YJR075W	HOC1	02_25_33	-4.278309889024455	3.618829572230262e-06
18354	S288C	Synthetic complete media (48H)	YJR075W	HOC1	02_25_35	-4.299444579917398	3.173646915797444e-06
18357	S288C	Synthetic complete media (48H)	YJR075W	HOC1	02_27_33	-5.675208517507198	1.4606273826307758e-10
18358	S288C	Synthetic complete media (48H)	YJR075W	HOC1	02_27_35	-4.793638580030115	1.0794728580475298e-07
18363	S288C	Synthetic complete media (48H)	YJR137C	MET5	02_29_41	-4.088219017190753	1.1705808081188565e-05
18364	S288C	Synthetic complete media (48H)	YJR137C	MET5	02_29_43	-4.23711353489696	4.7363158099825285e-06
18367	S288C	Synthetic complete media (48H)	YJR137C	MET5	02_31_41	-3.9461362481266433	2.8095143754683807e-05
18368	S288C	Synthetic complete media (48H)	YJR137C	MET5	02_31_43	-4.219373810801219	5.253146066999262e-06
18373	S288C	Synthetic complete media (48H)	YLR114C	AVL9	02_21_35	-5.1388426216029695	9.853707210236752e-09
18376	S288C	Synthetic complete media (48H)	YLR114C	AVL9	02_23_33	-6.090808354544443	5.8377234061069834e-12
18377	S288C	Synthetic complete media (48H)	YLR114C	AVL9	02_23_35	-5.337575660924247	2.1713470494761894e-09
18654	S288C	Synthetic complete media (48H)	YMR015C	ERG5	02_01_41	0.016240621287097454	1.0
18655	S288C	Synthetic complete media (48H)	YMR015C	ERG5	02_01_43	-0.5397404110942171	0.9881409433214152
18658	S288C	Synthetic complete media (48H)	YMR015C	ERG5	02_03_41	-0.2411489909588509	1.0
18659	S288C	Synthetic complete media (48H)	YMR015C	ERG5	02_03_43	-0.8947448628430911	0.8809209778062607
18660	S288C	Synthetic complete media (48H)	YMR202W	ERG2	02_29_33	-5.220035502234852	5.499409277947855e-09
18661	S288C	Synthetic complete media (48H)	YMR202W	ERG2	02_29_35	-5.111076837931637	1.1697716217637812e-08
18664	S288C	Synthetic complete media (48H)	YMR202W	ERG2	02_31_33	-4.1948768756826125	6.045133478847793e-06
18665	S288C	Synthetic complete media (48H)	YMR202W	ERG2	02_31_35	-4.442537658377783	1.2301775822454258e-06
19008	S288C	Synthetic complete media (48H)	YPL008W	CHL1	02_05_21	-1.1566876845746847	0.7275427328813456
19009	S288C	Synthetic complete media (48H)	YPL008W	CHL1	02_05_23	-1.180296338220047	0.7136944155212788
19010	S288C	Synthetic complete media (48H)	YPL008W	CHL1	02_07_21	-0.9634377211469606	0.8515226434544696
19011	S288C	Synthetic complete media (48H)	YPL008W	CHL1	02_07_23	-0.9025035208991063	0.8809209778062607
19090	S288C	Synthetic complete media (72H)	WT		02_17_13	0.9328004133348364	0.9181965610843592
19091	S288C	Synthetic complete media (72H)	WT		02_17_15	1.136648238784432	0.8006362832890731
19094	S288C	Synthetic complete media (72H)	WT		02_19_13	1.0379910696977608	0.8650959086135346
19095	S288C	Synthetic complete media (72H)	WT		02_19_15	0.8829890794746351	0.9532351703430656
19098	S288C	Synthetic complete media (72H)	WT		02_21_17	-0.3792702517034597	0.9969404605598112
19099	S288C	Synthetic complete media (72H)	WT		02_21_19	-0.023322529025458942	0.9969404605598112
19102	S288C	Synthetic complete media (72H)	WT		02_23_17	-0.7708944082438467	0.9808746882484712
19103	S288C	Synthetic complete media (72H)	WT		02_23_19	-0.2304121910469777	0.9969404605598112
19106	S288C	Synthetic complete media (72H)	WT		02_25_17	-0.5439585719876519	0.9969404605598112
19107	S288C	Synthetic complete media (72H)	WT		02_25_19	-0.5824296346490042	0.9969404605598112
19110	S288C	Synthetic complete media (72H)	WT		02_27_17	-0.6567299318260812	0.9944895704114208
19111	S288C	Synthetic complete media (72H)	WT		02_27_19	-0.5170925230490637	0.9969404605598112
19118	S288C	Synthetic complete media (72H)	YBR077C	SLM4	02_17_29	-4.4024308559519705	2.1740773704334275e-06
19119	S288C	Synthetic complete media (72H)	YBR077C	SLM4	02_17_31	-3.830861821586392	6.27036101021831e-05
19122	S288C	Synthetic complete media (72H)	YBR077C	SLM4	02_19_29	-3.6283869631794254	0.00020422778045414385
19123	S288C	Synthetic complete media (72H)	YBR077C	SLM4	02_19_31	-3.496916273570388	0.00039311036443620063
19128	S288C	Synthetic complete media (72H)	YBR299W	MAL32	02_17_37	-3.976835140238092	2.6241761207842285e-05
19129	S288C	Synthetic complete media (72H)	YBR299W	MAL32	02_17_39	-3.560298880110046	0.00029334216848233424
19132	S288C	Synthetic complete media (72H)	YBR299W	MAL32	02_19_37	-3.5033747597933536	0.0003853449956561949
19133	S288C	Synthetic complete media (72H)	YBR299W	MAL32	02_19_39	-2.945014866155913	0.005652756948292417
19270	S288C	Synthetic complete media (72H)	YDR375C	BCS1	02_01_21	1.884489897910912	0.2083258493082114
19271	S288C	Synthetic complete media (72H)	YDR375C	BCS1	02_01_23	1.3511999458986437	0.6062043946489287
19274	S288C	Synthetic complete media (72H)	YDR375C	BCS1	02_03_21	0.4989987987982775	0.9969404605598112
19275	S288C	Synthetic complete media (72H)	YDR375C	BCS1	02_03_23	0.3018439777905075	0.9969404605598112
19280	S288C	Synthetic complete media (72H)	YDR418W	RPL12B	02_09_41	-5.599120796148677	8.986046309897479e-10
19281	S288C	Synthetic complete media (72H)	YDR418W	RPL12B	02_09_43	-6.105293949432262	2.7576407006997128e-11
19284	S288C	Synthetic complete media (72H)	YDR418W	RPL12B	02_11_41	-5.599510353858287	8.986046309897479e-10
19285	S288C	Synthetic complete media (72H)	YDR418W	RPL12B	02_11_43	-5.031758537279397	4.6779078935910165e-08
19443	S288C	Synthetic complete media (72H)	YGR289C	MAL11	02_21_41	-4.647440266922247	4.977652455561785e-07
19444	S288C	Synthetic complete media (72H)	YGR289C	MAL11	02_21_43	-4.799240159937504	2.1878475621795288e-07
19447	S288C	Synthetic complete media (72H)	YGR289C	MAL11	02_23_41	-4.451143480352454	1.6867500374953097e-06
19448	S288C	Synthetic complete media (72H)	YGR289C	MAL11	02_23_43	-4.4088809465346435	2.124583855330418e-06
19451	S288C	Synthetic complete media (72H)	YGR292W	MAL12	02_25_41	-3.8761104048018544	4.855091651890058e-05
19452	S288C	Synthetic complete media (72H)	YGR292W	MAL12	02_25_43	-4.3594295057883485	2.7616115371951998e-06
19455	S288C	Synthetic complete media (72H)	YGR292W	MAL12	02_27_41	-4.581223292219568	7.455088322804759e-07
19456	S288C	Synthetic complete media (72H)	YGR292W	MAL12	02_27_43	-4.5356976528744255	1.013668077059386e-06
19457	S288C	Synthetic complete media (72H)	YIL105C	SLM1	02_13_21	0.7880103202551391	0.9808746882484712
19458	S288C	Synthetic complete media (72H)	YIL105C	SLM1	02_13_23	0.6512957137188987	0.9956967420576048
19461	S288C	Synthetic complete media (72H)	YIL105C	SLM1	02_15_21	0.8194782994931659	0.9696995455079952
19462	S288C	Synthetic complete media (72H)	YIL105C	SLM1	02_15_23	0.7614968882088697	0.9808746882484712
19465	S288C	Synthetic complete media (72H)	YJL023C	PET130	02_13_29	-5.319231977434527	7.604811821000943e-09
19466	S288C	Synthetic complete media (72H)	YJL023C	PET130	02_13_31	-5.314196832095952	7.604811821000943e-09
19469	S288C	Synthetic complete media (72H)	YJL023C	PET130	02_15_29	-5.1121725397180615	3.0476326588109433e-08
19470	S288C	Synthetic complete media (72H)	YJL023C	PET130	02_15_31	-4.5065659004753496	1.178586731059068e-06
19475	S288C	Synthetic complete media (72H)	YJL128C	PBS2	02_01_45	-3.562483985423718	0.00029334216848233424
19478	S288C	Synthetic complete media (72H)	YJL128C	PBS2	02_03_45	-4.91477872281661	1.1268164518862405e-07
19479	S288C	Synthetic complete media (72H)	YJL128C	PBS2	02_03_47	-4.696333117734361	3.934393701211218e-07
19626	S288C	Synthetic complete media (72H)	YJR075W	HOC1	02_25_33	-3.9791445010281032	2.6241761207842285e-05
19627	S288C	Synthetic complete media (72H)	YJR075W	HOC1	02_25_35	-4.049295113062875	1.782243576825071e-05
19630	S288C	Synthetic complete media (72H)	YJR075W	HOC1	02_27_33	-5.181753927340948	2.110376073356504e-08
19631	S288C	Synthetic complete media (72H)	YJR075W	HOC1	02_27_35	-4.6188469549206514	5.978270558367436e-07
19636	S288C	Synthetic complete media (72H)	YJR137C	MET5	02_29_41	-4.174055447240149	8.363363463558407e-06
19637	S288C	Synthetic complete media (72H)	YJR137C	MET5	02_29_43	-4.298233683690421	3.9100830442359325e-06
19640	S288C	Synthetic complete media (72H)	YJR137C	MET5	02_31_41	-4.022306487776005	2.077172979735041e-05
19641	S288C	Synthetic complete media (72H)	YJR137C	MET5	02_31_43	-4.3408130130019655	3.083302175662029e-06
19646	S288C	Synthetic complete media (72H)	YLR114C	AVL9	02_21_35	-4.7827841452532684	2.1878475621795288e-07
19649	S288C	Synthetic complete media (72H)	YLR114C	AVL9	02_23_33	-5.444986355422526	3.075219596813993e-09
19650	S288C	Synthetic complete media (72H)	YLR114C	AVL9	02_23_35	-4.896554026577248	1.1711804100981295e-07
19925	S288C	Synthetic complete media (72H)	YMR015C	ERG5	02_01_41	-0.6155078976952879	0.9969404605598112
19926	S288C	Synthetic complete media (72H)	YMR015C	ERG5	02_01_43	-1.1199129291331034	0.8180533577413291
19929	S288C	Synthetic complete media (72H)	YMR015C	ERG5	02_03_41	-0.9424744297901396	0.9169817222498188
19930	S288C	Synthetic complete media (72H)	YMR015C	ERG5	02_03_43	-1.6490196134418915	0.3657553032388682
19931	S288C	Synthetic complete media (72H)	YMR202W	ERG2	02_29_33	-5.0652073279172924	4.040752404054384e-08
19932	S288C	Synthetic complete media (72H)	YMR202W	ERG2	02_29_35	-5.039742231488981	4.659038941416248e-08
19935	S288C	Synthetic complete media (72H)	YMR202W	ERG2	02_31_33	-4.272678474056296	4.580347784541375e-06
19936	S288C	Synthetic complete media (72H)	YMR202W	ERG2	02_31_35	-4.504122769149998	1.178586731059068e-06
20276	S288C	Synthetic complete media (72H)	YPL008W	CHL1	02_05_21	-0.6427517504470748	0.9969404605598112
20277	S288C	Synthetic complete media (72H)	YPL008W	CHL1	02_05_23	-0.6519416183121307	0.9956967420576048
20278	S288C	Synthetic complete media (72H)	YPL008W	CHL1	02_07_21	-0.5493440953811328	0.9969404605598112
20279	S288C	Synthetic complete media (72H)	YPL008W	CHL1	02_07_23	-0.3884248578792836	0.9969404605598112
20354	S288C	aa starvation (48H)	WT		02_17_13	4.3813355313831845	1.6054955010677696e-06
20355	S288C	aa starvation (48H)	WT		02_17_15	4.718283615135105	1.714236218671625e-07
20358	S288C	aa starvation (48H)	WT		02_19_13	4.5795558633342575	4.451830838594522e-07
20359	S288C	aa starvation (48H)	WT		02_19_15	3.761976657458016	5.719505944650403e-05
20362	S288C	aa starvation (48H)	WT		02_21_17	-0.2051325195990248	0.9996938525481684
20363	S288C	aa starvation (48H)	WT		02_21_19	-0.29597035982009795	0.9996938525481684
20366	S288C	aa starvation (48H)	WT		02_23_17	0.4883054178962312	0.9996938525481684
20367	S288C	aa starvation (48H)	WT		02_23_19	-0.19334803470972087	0.9996938525481684
20370	S288C	aa starvation (48H)	WT		02_25_17	0.2973868799906433	0.9996938525481684
20371	S288C	aa starvation (48H)	WT		02_25_19	-0.0273472015751786	0.9996938525481684
20374	S288C	aa starvation (48H)	WT		02_27_17	-0.2691362983782564	0.9996938525481684
20375	S288C	aa starvation (48H)	WT		02_27_19	-0.4519636933418925	0.9996938525481684
20382	S288C	aa starvation (48H)	YBR077C	SLM4	02_17_29	3.638522109946829	0.00011065591464633948
20383	S288C	aa starvation (48H)	YBR077C	SLM4	02_17_31	3.2844851927421104	0.0006484329460584328
20386	S288C	aa starvation (48H)	YBR077C	SLM4	02_19_29	3.5944794823544086	0.00013737449848373829
20387	S288C	aa starvation (48H)	YBR077C	SLM4	02_19_31	3.3128865488628114	0.0005724809417572605
20392	S288C	aa starvation (48H)	YBR299W	MAL32	02_17_37	2.737501883845616	0.007144064607808463
20393	S288C	aa starvation (48H)	YBR299W	MAL32	02_17_39	2.9132561805515875	0.003449264467183842
20396	S288C	aa starvation (48H)	YBR299W	MAL32	02_19_37	2.631559352020647	0.010376794712347957
20397	S288C	aa starvation (48H)	YBR299W	MAL32	02_19_39	2.7242337271139974	0.007468659535367709
20535	S288C	aa starvation (48H)	YDR375C	BCS1	02_01_21	0.06801450740164762	0.9996938525481684
20536	S288C	aa starvation (48H)	YDR375C	BCS1	02_01_23	0.04098532600787052	0.9996938525481684
20539	S288C	aa starvation (48H)	YDR375C	BCS1	02_03_21	1.5563248831198118	0.26702254012589544
20540	S288C	aa starvation (48H)	YDR375C	BCS1	02_03_23	1.0932735618598142	0.6197465952578093
20545	S288C	aa starvation (48H)	YDR418W	RPL12B	02_09_41	3.140033077676037	0.0012915048348768553
20546	S288C	aa starvation (48H)	YDR418W	RPL12B	02_09_43	2.6420318452850857	0.0100544185941747
20549	S288C	aa starvation (48H)	YDR418W	RPL12B	02_11_41	3.2799784286574685	0.0006527763463911755
20550	S288C	aa starvation (48H)	YDR418W	RPL12B	02_11_43	2.6673499260614006	0.00914816772939611
20708	S288C	aa starvation (48H)	YGR289C	MAL11	02_21_41	3.023282927734117	0.002160261129995717
20709	S288C	aa starvation (48H)	YGR289C	MAL11	02_21_43	2.765659340026397	0.006322274674325027
20712	S288C	aa starvation (48H)	YGR289C	MAL11	02_23_41	3.001161519936589	0.002386329285917792
20713	S288C	aa starvation (48H)	YGR289C	MAL11	02_23_43	2.5326455730097206	0.015200310771984428
20716	S288C	aa starvation (48H)	YGR292W	MAL12	02_25_41	2.8462755554926638	0.004492909159071582
20717	S288C	aa starvation (48H)	YGR292W	MAL12	02_25_43	3.0719685232737315	0.0017582514758594195
20720	S288C	aa starvation (48H)	YGR292W	MAL12	02_27_41	2.8495222754721112	0.004443328626957321
20721	S288C	aa starvation (48H)	YGR292W	MAL12	02_27_43	3.0474911054072167	0.001960854908264168
20722	S288C	aa starvation (48H)	YIL105C	SLM1	02_13_21	0.3494363941821335	0.9996938525481684
20723	S288C	aa starvation (48H)	YIL105C	SLM1	02_13_23	0.25076398108577697	0.9996938525481684
20726	S288C	aa starvation (48H)	YIL105C	SLM1	02_15_21	0.8335131572758648	0.8345262606517563
20727	S288C	aa starvation (48H)	YIL105C	SLM1	02_15_23	0.31393659955027003	0.9996938525481684
20730	S288C	aa starvation (48H)	YJL023C	PET130	02_13_29	2.748023790604376	0.0068333551953450675
20731	S288C	aa starvation (48H)	YJL023C	PET130	02_13_31	3.0461803807950245	0.001963726280622436
20734	S288C	aa starvation (48H)	YJL023C	PET130	02_15_29	3.0553605211310595	0.001893778985630796
20735	S288C	aa starvation (48H)	YJL023C	PET130	02_15_31	2.828846529136652	0.004839430756422904
20740	S288C	aa starvation (48H)	YJL128C	PBS2	02_01_45	1.5510439742908024	0.2704880998659851
20741	S288C	aa starvation (48H)	YJL128C	PBS2	02_01_47	1.319798956968295	0.4303660715450717
20744	S288C	aa starvation (48H)	YJL128C	PBS2	02_03_45	1.5821358318266665	0.2540316341863182
20745	S288C	aa starvation (48H)	YJL128C	PBS2	02_03_47	1.575171696659044	0.2568592743789373
20892	S288C	aa starvation (48H)	YJR075W	HOC1	02_25_33	3.9865970990097748	1.730268878878219e-05
20893	S288C	aa starvation (48H)	YJR075W	HOC1	02_25_35	3.600549106573548	0.00013351848861714106
20896	S288C	aa starvation (48H)	YJR075W	HOC1	02_27_33	3.304599018956248	0.0005907534441521841
20897	S288C	aa starvation (48H)	YJR075W	HOC1	02_27_35	3.665758447912953	9.776083601975176e-05
20902	S288C	aa starvation (48H)	YJR137C	MET5	02_29_41	3.325319744241667	0.0005414101213033521
20903	S288C	aa starvation (48H)	YJR137C	MET5	02_29_43	2.9335258493247403	0.003138140482257141
20906	S288C	aa starvation (48H)	YJR137C	MET5	02_31_41	2.4724574029009703	0.01863606806100131
20907	S288C	aa starvation (48H)	YJR137C	MET5	02_31_43	1.887081075929464	0.12197165417325412
20912	S288C	aa starvation (48H)	YLR114C	AVL9	02_21_35	3.948336483759291	2.1052064995436595e-05
20915	S288C	aa starvation (48H)	YLR114C	AVL9	02_23_33	3.1657895448378714	0.001140632092381944
20916	S288C	aa starvation (48H)	YLR114C	AVL9	02_23_35	3.4291812077481025	0.0003280418069770846
21193	S288C	aa starvation (48H)	YMR015C	ERG5	02_01_41	4.18101892696148	5.4422226303217974e-06
21194	S288C	aa starvation (48H)	YMR015C	ERG5	02_01_43	4.7332552704081365	1.587026409841186e-07
21197	S288C	aa starvation (48H)	YMR015C	ERG5	02_03_41	3.3406284248862232	0.0005136813999084999
21198	S288C	aa starvation (48H)	YMR015C	ERG5	02_03_43	3.1842277467894458	0.0010412390889924766
21199	S288C	aa starvation (48H)	YMR202W	ERG2	02_29_33	3.1243639319254712	0.0013784531679602405
21200	S288C	aa starvation (48H)	YMR202W	ERG2	02_29_35	2.8220154302998943	0.0049772162559763855
21203	S288C	aa starvation (48H)	YMR202W	ERG2	02_31_33	1.9619798967002149	0.09879691969970228
21204	S288C	aa starvation (48H)	YMR202W	ERG2	02_31_35	1.772142754112659	0.1648180554827393
21547	S288C	aa starvation (48H)	YPL008W	CHL1	02_05_21	1.0337417043166648	0.6706239571620505
21548	S288C	aa starvation (48H)	YPL008W	CHL1	02_05_23	1.0666073795973978	0.6451718537629074
21549	S288C	aa starvation (48H)	YPL008W	CHL1	02_07_21	0.7818171396206736	0.8784275322274956
21550	S288C	aa starvation (48H)	YPL008W	CHL1	02_07_23	1.1415784200906187	0.5785547741352974
21629	S288C	aa starvation (72H)	WT		02_17_13	3.6812485956375833	0.00011021625358664839
21630	S288C	aa starvation (72H)	WT		02_17_15	4.08030664008434	1.0966838295507776e-05
21633	S288C	aa starvation (72H)	WT		02_19_13	3.8578113342753952	3.903247267417403e-05
21634	S288C	aa starvation (72H)	WT		02_19_15	3.155100783408445	0.0015542980631889213
21637	S288C	aa starvation (72H)	WT		02_21_17	-0.666916592974986	0.9570811125851008
21638	S288C	aa starvation (72H)	WT		02_21_19	-0.4490831276194466	0.9994807675431612
21641	S288C	aa starvation (72H)	WT		02_23_17	-0.1831536621757427	0.9994807675431612
21642	S288C	aa starvation (72H)	WT		02_23_19	-0.5917684133514644	0.9806273696971958
21645	S288C	aa starvation (72H)	WT		02_25_17	-0.438850513605204	0.9994807675431612
21646	S288C	aa starvation (72H)	WT		02_25_19	-0.6035653455979421	0.9806273696971958
21649	S288C	aa starvation (72H)	WT		02_27_17	-0.816786620888318	0.8751655573354635
21650	S288C	aa starvation (72H)	WT		02_27_19	-0.8411715815672746	0.8583632709378674
21657	S288C	aa starvation (72H)	YBR077C	SLM4	02_17_29	3.0711485969417183	0.0022701127583572645
21658	S288C	aa starvation (72H)	YBR077C	SLM4	02_17_31	2.6934766297240555	0.01102174335202567
21661	S288C	aa starvation (72H)	YBR077C	SLM4	02_19_29	3.0604055769363403	0.0023502033700574555
21662	S288C	aa starvation (72H)	YBR077C	SLM4	02_19_31	2.715012320123055	0.010205604881121128
21667	S288C	aa starvation (72H)	YBR299W	MAL32	02_17_37	2.098784801512858	0.08306223218505487
21668	S288C	aa starvation (72H)	YBR299W	MAL32	02_17_39	2.2298571924374846	0.05645872945296185
21671	S288C	aa starvation (72H)	YBR299W	MAL32	02_19_37	1.9815741369804307	0.1155176489486303
21672	S288C	aa starvation (72H)	YBR299W	MAL32	02_19_39	2.087005743406148	0.0850880568224432
21810	S288C	aa starvation (72H)	YDR375C	BCS1	02_01_21	0.3137818476268908	0.9994807675431612
21811	S288C	aa starvation (72H)	YDR375C	BCS1	02_01_23	0.20063986690966293	0.9994807675431612
21814	S288C	aa starvation (72H)	YDR375C	BCS1	02_03_21	1.0876844351821802	0.6680804096870048
21815	S288C	aa starvation (72H)	YDR375C	BCS1	02_03_23	0.5467613294171755	0.9986957519748972
21820	S288C	aa starvation (72H)	YDR418W	RPL12B	02_09_41	2.011822477508268	0.1057876647017912
21821	S288C	aa starvation (72H)	YDR418W	RPL12B	02_09_43	1.5004486348046426	0.3515351569641169
21824	S288C	aa starvation (72H)	YDR418W	RPL12B	02_11_41	2.2900162508531077	0.04657569165152192
21825	S288C	aa starvation (72H)	YDR418W	RPL12B	02_11_43	1.520345862391631	0.3391166073644505
21983	S288C	aa starvation (72H)	YGR289C	MAL11	02_21_41	1.9523148321863888	0.12481735256176026
21984	S288C	aa starvation (72H)	YGR289C	MAL11	02_21_43	1.7315155836398164	0.21651518310062304
21987	S288C	aa starvation (72H)	YGR289C	MAL11	02_23_41	1.8210895180659752	0.17371216783946886
21988	S288C	aa starvation (72H)	YGR289C	MAL11	02_23_43	1.4649942855682592	0.3738272278419651
21991	S288C	aa starvation (72H)	YGR292W	MAL12	02_25_41	1.6109703990330062	0.2833363807480083
21992	S288C	aa starvation (72H)	YGR292W	MAL12	02_25_43	1.8662422431391088	0.15463359258457207
21995	S288C	aa starvation (72H)	YGR292W	MAL12	02_27_41	1.5109103026099786	0.3431715501415132
21996	S288C	aa starvation (72H)	YGR292W	MAL12	02_27_43	1.7091504007545752	0.2270713473825965
21997	S288C	aa starvation (72H)	YIL105C	SLM1	02_13_21	1.1964028973095668	0.5704729371009594
21998	S288C	aa starvation (72H)	YIL105C	SLM1	02_13_23	1.2301724433715795	0.5407669168821837
22001	S288C	aa starvation (72H)	YIL105C	SLM1	02_15_21	1.5194025050150186	0.3391166073644505
22002	S288C	aa starvation (72H)	YIL105C	SLM1	02_15_23	1.3495902331626914	0.454884828895593
22005	S288C	aa starvation (72H)	YJL023C	PET130	02_13_29	2.190201758350588	0.06308613229637726
22006	S288C	aa starvation (72H)	YJL023C	PET130	02_13_31	2.400001128883273	0.03234263417764648
22009	S288C	aa starvation (72H)	YJL023C	PET130	02_15_29	2.4992688051099465	0.02291672120008945
22010	S288C	aa starvation (72H)	YJL023C	PET130	02_15_31	2.2663760459977933	0.05051919745021725
22015	S288C	aa starvation (72H)	YJL128C	PBS2	02_01_45	0.8101692171433242	0.8794515304515529
22016	S288C	aa starvation (72H)	YJL128C	PBS2	02_01_47	0.6567303193231032	0.9596183908244038
22019	S288C	aa starvation (72H)	YJL128C	PBS2	02_03_45	0.8163669096063727	0.8751655573354635
22020	S288C	aa starvation (72H)	YJL128C	PBS2	02_03_47	0.9143562538370896	0.8098153364572577
22167	S288C	aa starvation (72H)	YJR075W	HOC1	02_25_33	2.8176416586363517	0.006845112362585279
22168	S288C	aa starvation (72H)	YJR075W	HOC1	02_25_35	2.4994290103626766	0.02291672120008945
22171	S288C	aa starvation (72H)	YJR075W	HOC1	02_27_33	2.0623003722217312	0.0908451518577636
22172	S288C	aa starvation (72H)	YJR075W	HOC1	02_27_35	2.526749301994544	0.020958919318742147
22177	S288C	aa starvation (72H)	YJR137C	MET5	02_29_41	2.076783059469554	0.08650482124273212
22178	S288C	aa starvation (72H)	YJR137C	MET5	02_29_43	1.6996863747503304	0.23095368356238336
22181	S288C	aa starvation (72H)	YJR137C	MET5	02_31_41	1.502851051590415	0.3504153096093015
22182	S288C	aa starvation (72H)	YJR137C	MET5	02_31_43	1.223273687426544	0.5465893576253513
22187	S288C	aa starvation (72H)	YLR114C	AVL9	02_21_35	2.9090698695620816	0.004600303356416178
22190	S288C	aa starvation (72H)	YLR114C	AVL9	02_23_33	2.112318835342656	0.07955913019829408
22191	S288C	aa starvation (72H)	YLR114C	AVL9	02_23_35	2.2852120792867394	0.047264403840791364
22468	S288C	aa starvation (72H)	YMR015C	ERG5	02_01_41	3.555308730846903	0.00021573408210724017
22469	S288C	aa starvation (72H)	YMR015C	ERG5	02_01_43	4.161942470438247	6.6759353880185135e-06
22472	S288C	aa starvation (72H)	YMR015C	ERG5	02_03_41	2.7033153506582392	0.01065125490562304
22473	S288C	aa starvation (72H)	YMR015C	ERG5	02_03_43	2.4867125529259435	0.0238401523968334
22474	S288C	aa starvation (72H)	YMR202W	ERG2	02_29_33	2.077876030016071	0.08650482124273212
22475	S288C	aa starvation (72H)	YMR202W	ERG2	02_29_35	1.7777692233215867	0.19319432554618515
22478	S288C	aa starvation (72H)	YMR202W	ERG2	02_31_33	1.4644521033286482	0.3738272278419651
22479	S288C	aa starvation (72H)	YMR202W	ERG2	02_31_35	1.2483729516910191	0.5274560045673593
22822	S288C	aa starvation (72H)	YPL008W	CHL1	02_05_21	0.9804872609505508	0.7522395639653167
22823	S288C	aa starvation (72H)	YPL008W	CHL1	02_05_23	0.8577349510850562	0.8465075272398344
22824	S288C	aa starvation (72H)	YPL008W	CHL1	02_07_21	0.6278278353192329	0.9753830152895128
22825	S288C	aa starvation (72H)	YPL008W	CHL1	02_07_23	0.8225619540487149	0.8700171222218354
22916	UWOP	2,4-Dichlorophenoxyacetic acid (48H)	YBR077C	SLM4	02_17_02	0.5887280116165116	0.9753805813921808
22917	UWOP	2,4-Dichlorophenoxyacetic acid (48H)	YBR077C	SLM4	02_17_04	1.9627475959899443	0.14048139626588144
22920	UWOP	2,4-Dichlorophenoxyacetic acid (48H)	YBR077C	SLM4	02_19_02	0.9043194824861844	0.8077946624429677
22921	UWOP	2,4-Dichlorophenoxyacetic acid (48H)	YBR077C	SLM4	02_19_04	2.0749556608234783	0.1079904427850074
22924	UWOP	2,4-Dichlorophenoxyacetic acid (48H)	YBR299W	MAL32	02_17_34	-1.9891013046399373	0.13348596224003978
22925	UWOP	2,4-Dichlorophenoxyacetic acid (48H)	YBR299W	MAL32	02_17_36	-1.6770898304007564	0.2553789802381045
22928	UWOP	2,4-Dichlorophenoxyacetic acid (48H)	YBR299W	MAL32	02_19_34	-1.7081394040779438	0.2406223027196504
22929	UWOP	2,4-Dichlorophenoxyacetic acid (48H)	YBR299W	MAL32	02_19_36	-1.9406970238156598	0.1467904000279832
22932	UWOP	2,4-Dichlorophenoxyacetic acid (48H)	YCL032W	STE50	02_09_30	0.7713818415151842	0.8855342266378827
22933	UWOP	2,4-Dichlorophenoxyacetic acid (48H)	YCL032W	STE50	02_09_32	0.4989918095852207	0.9996262744595854
22936	UWOP	2,4-Dichlorophenoxyacetic acid (48H)	YCL032W	STE50	02_11_30	0.4553294825933538	0.9996262744595854
22937	UWOP	2,4-Dichlorophenoxyacetic acid (48H)	YCL032W	STE50	02_11_32	0.4678753746835653	0.9996262744595854
22940	UWOP	2,4-Dichlorophenoxyacetic acid (48H)	YDR375C	BCS1	02_01_46	0.02164421172266389	0.9996262744595854
22941	UWOP	2,4-Dichlorophenoxyacetic acid (48H)	YDR375C	BCS1	02_01_48	0.013122975862561054	0.9996262744595854
22942	UWOP	2,4-Dichlorophenoxyacetic acid (48H)	YDR375C	BCS1	02_03_46	0.5723982935318962	0.9812041309562984
22943	UWOP	2,4-Dichlorophenoxyacetic acid (48H)	YDR375C	BCS1	02_03_48	0.08008092190763971	0.9996262744595854
22944	UWOP	2,4-Dichlorophenoxyacetic acid (48H)	YDR418W	RPL12B	02_09_14	0.1242437343758637	0.9996262744595854
22945	UWOP	2,4-Dichlorophenoxyacetic acid (48H)	YDR418W	RPL12B	02_09_16	0.08401404966541857	0.9996262744595854
22948	UWOP	2,4-Dichlorophenoxyacetic acid (48H)	YDR418W	RPL12B	02_11_14	-0.011379390921581694	0.9996262744595854
22949	UWOP	2,4-Dichlorophenoxyacetic acid (48H)	YDR418W	RPL12B	02_11_16	0.00948131111241425	0.9996262744595854
22956	UWOP	2,4-Dichlorophenoxyacetic acid (48H)	YGR292W	MAL12	02_25_34	-0.1419580640312569	0.9996262744595854
22957	UWOP	2,4-Dichlorophenoxyacetic acid (48H)	YGR292W	MAL12	02_25_36	-0.037077470088927714	0.9996262744595854
22960	UWOP	2,4-Dichlorophenoxyacetic acid (48H)	YGR292W	MAL12	02_27_34	0.041455257446323404	0.9996262744595854
22961	UWOP	2,4-Dichlorophenoxyacetic acid (48H)	YGR292W	MAL12	02_27_36	-0.06795502216918305	0.9996262744595854
22966	UWOP	2,4-Dichlorophenoxyacetic acid (48H)	YIL105C	SLM1	02_13_46	0.2886223792993345	0.9996262744595854
22967	UWOP	2,4-Dichlorophenoxyacetic acid (48H)	YIL105C	SLM1	02_13_48	0.02775649608761615	0.9996262744595854
22970	UWOP	2,4-Dichlorophenoxyacetic acid (48H)	YIL105C	SLM1	02_15_46	0.15855717442804898	0.9996262744595854
22971	UWOP	2,4-Dichlorophenoxyacetic acid (48H)	YIL105C	SLM1	02_15_48	-0.0015787038631652512	0.9999668939568264
22972	UWOP	2,4-Dichlorophenoxyacetic acid (48H)	YJL023C	PET130	02_13_30	-0.7183608905121113	0.9161474620775664
22973	UWOP	2,4-Dichlorophenoxyacetic acid (48H)	YJL023C	PET130	02_13_32	-0.4989600018182408	0.9996262744595854
22976	UWOP	2,4-Dichlorophenoxyacetic acid (48H)	YJL023C	PET130	02_15_30	-0.5655044468925808	0.9861314725612808
22977	UWOP	2,4-Dichlorophenoxyacetic acid (48H)	YJL023C	PET130	02_15_32	-0.6264228120400899	0.9542824967081524
22980	UWOP	2,4-Dichlorophenoxyacetic acid (48H)	YJL128C	PBS2	02_01_30	1.1409264257018714	0.6263774763605245
22981	UWOP	2,4-Dichlorophenoxyacetic acid (48H)	YJL128C	PBS2	02_01_32	1.0427657093876208	0.7026575201193742
22984	UWOP	2,4-Dichlorophenoxyacetic acid (48H)	YJL128C	PBS2	02_03_30	0.4663440579018191	0.9996262744595854
22985	UWOP	2,4-Dichlorophenoxyacetic acid (48H)	YJL128C	PBS2	02_03_32	0.5556868822435221	0.9917319779378352
22988	UWOP	2,4-Dichlorophenoxyacetic acid (48H)	YJR075W	HOC1	02_25_02	1.9498303969056003	0.1437171469436215
22989	UWOP	2,4-Dichlorophenoxyacetic acid (48H)	YJR075W	HOC1	02_25_04	2.423224094591126	0.03606575467375117
22990	UWOP	2,4-Dichlorophenoxyacetic acid (48H)	YJR075W	HOC1	02_27_02	2.0881253746293567	0.10419714828079578
22991	UWOP	2,4-Dichlorophenoxyacetic acid (48H)	YJR075W	HOC1	02_27_04	2.310530474457573	0.05329714861884032
22992	UWOP	2,4-Dichlorophenoxyacetic acid (48H)	YJR137C	MET5	02_29_34	-0.2175651261424596	0.9996262744595854
22993	UWOP	2,4-Dichlorophenoxyacetic acid (48H)	YJR137C	MET5	02_29_36	-0.04781616170420013	0.9996262744595854
22996	UWOP	2,4-Dichlorophenoxyacetic acid (48H)	YJR137C	MET5	02_31_34	-0.3066398564481891	0.9996262744595854
22997	UWOP	2,4-Dichlorophenoxyacetic acid (48H)	YJR137C	MET5	02_31_36	-0.21700491996075247	0.9996262744595854
23002	UWOP	2,4-Dichlorophenoxyacetic acid (48H)	YLL006W	MMM1	02_09_46	1.0369234664729463	0.7065264991700927
23003	UWOP	2,4-Dichlorophenoxyacetic acid (48H)	YLL006W	MMM1	02_09_48	0.8963552071172806	0.8142471040675313
23006	UWOP	2,4-Dichlorophenoxyacetic acid (48H)	YLL006W	MMM1	02_11_46	0.6909004013988387	0.9293711861613662
23007	UWOP	2,4-Dichlorophenoxyacetic acid (48H)	YLL006W	MMM1	02_11_48	0.6285104401749334	0.9542824967081524
23102	UWOP	2,4-Dichlorophenoxyacetic acid (48H)	YLR113W	HOG1	02_05_30	1.1204454694573294	0.6400419408684941
23103	UWOP	2,4-Dichlorophenoxyacetic acid (48H)	YLR113W	HOG1	02_05_32	0.9705867455911285	0.7562795954727057
23106	UWOP	2,4-Dichlorophenoxyacetic acid (48H)	YLR113W	HOG1	02_07_30	0.6498625397518635	0.9447664939570573
23107	UWOP	2,4-Dichlorophenoxyacetic acid (48H)	YLR113W	HOG1	02_07_32	1.2134026947489105	0.5647529373217608
23111	UWOP	2,4-Dichlorophenoxyacetic acid (48H)	YLR114C	AVL9	02_21_02	2.059909937903888	0.11171382403484402
23112	UWOP	2,4-Dichlorophenoxyacetic acid (48H)	YLR114C	AVL9	02_21_04	2.8840212674145125	0.005907198288276368
23113	UWOP	2,4-Dichlorophenoxyacetic acid (48H)	YLR114C	AVL9	02_23_02	2.380278416063459	0.04198720994612794
23114	UWOP	2,4-Dichlorophenoxyacetic acid (48H)	YLR114C	AVL9	02_23_04	2.440672277624852	0.03427144488844912
23310	UWOP	2,4-Dichlorophenoxyacetic acid (48H)	YMR015C	ERG5	02_01_14	-0.587421945756031	0.9753805813921808
23311	UWOP	2,4-Dichlorophenoxyacetic acid (48H)	YMR015C	ERG5	02_01_16	-0.3909427725688333	0.9996262744595854
23314	UWOP	2,4-Dichlorophenoxyacetic acid (48H)	YMR015C	ERG5	02_03_14	-0.7604178989786461	0.8962665880397627
23315	UWOP	2,4-Dichlorophenoxyacetic acid (48H)	YMR015C	ERG5	02_03_16	-0.6289693808127861	0.9542824967081524
23326	UWOP	2,4-Dichlorophenoxyacetic acid (48H)	YNL298		02_05_14	0.2253684152621592	0.9996262744595854
23327	UWOP	2,4-Dichlorophenoxyacetic acid (48H)	YNL298		02_05_16	0.3387734907550993	0.9996262744595854
23328	UWOP	2,4-Dichlorophenoxyacetic acid (48H)	YNL298		02_07_14	0.6387927877047597	0.9486390322821664
23329	UWOP	2,4-Dichlorophenoxyacetic acid (48H)	YNL298		02_07_16	0.5276239929719363	0.9989124270321604
23414	UWOP	2,4-Dichlorophenoxyacetic acid (72H)	YBR077C	SLM4	02_17_02	0.8940989288617753	0.8321227342954902
23415	UWOP	2,4-Dichlorophenoxyacetic acid (72H)	YBR077C	SLM4	02_17_04	1.9969736458627352	0.12365978279989473
23418	UWOP	2,4-Dichlorophenoxyacetic acid (72H)	YBR077C	SLM4	02_19_02	1.1334913722281996	0.6448959439037357
23419	UWOP	2,4-Dichlorophenoxyacetic acid (72H)	YBR077C	SLM4	02_19_04	2.0085001289476963	0.12213393872462168
23422	UWOP	2,4-Dichlorophenoxyacetic acid (72H)	YBR299W	MAL32	02_17_34	-1.4464822164672626	0.3968019912765718
23423	UWOP	2,4-Dichlorophenoxyacetic acid (72H)	YBR299W	MAL32	02_17_36	-1.1654926031045234	0.6159506052986172
23426	UWOP	2,4-Dichlorophenoxyacetic acid (72H)	YBR299W	MAL32	02_19_34	-1.131151508017265	0.6455818269928347
23427	UWOP	2,4-Dichlorophenoxyacetic acid (72H)	YBR299W	MAL32	02_19_36	-1.3998758651681786	0.4271064585411857
23430	UWOP	2,4-Dichlorophenoxyacetic acid (72H)	YCL032W	STE50	02_09_30	2.1255888059542416	0.0921956665640948
23431	UWOP	2,4-Dichlorophenoxyacetic acid (72H)	YCL032W	STE50	02_09_32	1.6145474871551295	0.2918781635475457
23434	UWOP	2,4-Dichlorophenoxyacetic acid (72H)	YCL032W	STE50	02_11_30	1.6879543311443657	0.2508707148291262
23435	UWOP	2,4-Dichlorophenoxyacetic acid (72H)	YCL032W	STE50	02_11_32	1.6519846905662967	0.2717702839309889
23438	UWOP	2,4-Dichlorophenoxyacetic acid (72H)	YDR375C	BCS1	02_01_46	1.2037671659213105	0.5848412467619192
23439	UWOP	2,4-Dichlorophenoxyacetic acid (72H)	YDR375C	BCS1	02_01_48	1.158480498037194	0.6198341644030763
23440	UWOP	2,4-Dichlorophenoxyacetic acid (72H)	YDR375C	BCS1	02_03_46	1.6134761413284158	0.29211212770304035
23441	UWOP	2,4-Dichlorophenoxyacetic acid (72H)	YDR375C	BCS1	02_03_48	1.5300440711319558	0.33756021078831866
23442	UWOP	2,4-Dichlorophenoxyacetic acid (72H)	YDR418W	RPL12B	02_09_14	1.1149908458670752	0.6556656503244872
23443	UWOP	2,4-Dichlorophenoxyacetic acid (72H)	YDR418W	RPL12B	02_09_16	1.1140586439654387	0.6556656503244872
23446	UWOP	2,4-Dichlorophenoxyacetic acid (72H)	YDR418W	RPL12B	02_11_14	1.1472354226213362	0.628726071824151
23447	UWOP	2,4-Dichlorophenoxyacetic acid (72H)	YDR418W	RPL12B	02_11_16	1.2254499076093062	0.5705215809540722
23454	UWOP	2,4-Dichlorophenoxyacetic acid (72H)	YGR292W	MAL12	02_25_34	0.009322642980153863	0.998023971165836
23455	UWOP	2,4-Dichlorophenoxyacetic acid (72H)	YGR292W	MAL12	02_25_36	0.1099829773707797	0.998023971165836
23458	UWOP	2,4-Dichlorophenoxyacetic acid (72H)	YGR292W	MAL12	02_27_34	0.14001185870823266	0.998023971165836
23459	UWOP	2,4-Dichlorophenoxyacetic acid (72H)	YGR292W	MAL12	02_27_36	0.06658068013120258	0.998023971165836
23464	UWOP	2,4-Dichlorophenoxyacetic acid (72H)	YIL105C	SLM1	02_13_46	1.5474064875408815	0.3281606555402322
23465	UWOP	2,4-Dichlorophenoxyacetic acid (72H)	YIL105C	SLM1	02_13_48	1.495183214207975	0.36190067216845706
23468	UWOP	2,4-Dichlorophenoxyacetic acid (72H)	YIL105C	SLM1	02_15_46	1.5351624460979019	0.3362498051131877
23469	UWOP	2,4-Dichlorophenoxyacetic acid (72H)	YIL105C	SLM1	02_15_48	1.4558373055644749	0.3893592669026164
23470	UWOP	2,4-Dichlorophenoxyacetic acid (72H)	YJL023C	PET130	02_13_30	1.039644722419816	0.7153871861416633
23471	UWOP	2,4-Dichlorophenoxyacetic acid (72H)	YJL023C	PET130	02_13_32	0.9864773918732708	0.7605131090759701
23474	UWOP	2,4-Dichlorophenoxyacetic acid (72H)	YJL023C	PET130	02_15_30	1.0433791457004682	0.7139771993873202
23475	UWOP	2,4-Dichlorophenoxyacetic acid (72H)	YJL023C	PET130	02_15_32	0.8998874409377331	0.8289164042436717
23478	UWOP	2,4-Dichlorophenoxyacetic acid (72H)	YJL128C	PBS2	02_01_30	2.2849759882565936	0.060300133580248126
23479	UWOP	2,4-Dichlorophenoxyacetic acid (72H)	YJL128C	PBS2	02_01_32	2.154137021219015	0.08710081818053511
23482	UWOP	2,4-Dichlorophenoxyacetic acid (72H)	YJL128C	PBS2	02_03_30	2.6576820390500813	0.01783210625006321
23483	UWOP	2,4-Dichlorophenoxyacetic acid (72H)	YJL128C	PBS2	02_03_32	2.4042522823094163	0.04148290642601943
23486	UWOP	2,4-Dichlorophenoxyacetic acid (72H)	YJR075W	HOC1	02_25_02	2.107272972874833	0.09734681434540532
23487	UWOP	2,4-Dichlorophenoxyacetic acid (72H)	YJR075W	HOC1	02_25_04	2.1509504381456166	0.08710081818053511
23488	UWOP	2,4-Dichlorophenoxyacetic acid (72H)	YJR075W	HOC1	02_27_02	2.2969317584287863	0.059021593046624514
23489	UWOP	2,4-Dichlorophenoxyacetic acid (72H)	YJR075W	HOC1	02_27_04	2.19292323434326	0.07860335093214686
23490	UWOP	2,4-Dichlorophenoxyacetic acid (72H)	YJR137C	MET5	02_29_34	-0.21367078406846035	0.998023971165836
23491	UWOP	2,4-Dichlorophenoxyacetic acid (72H)	YJR137C	MET5	02_29_36	0.004246697551899285	0.998023971165836
23494	UWOP	2,4-Dichlorophenoxyacetic acid (72H)	YJR137C	MET5	02_31_34	0.04689150275092312	0.998023971165836
23495	UWOP	2,4-Dichlorophenoxyacetic acid (72H)	YJR137C	MET5	02_31_36	0.10157568926994354	0.998023971165836
23500	UWOP	2,4-Dichlorophenoxyacetic acid (72H)	YLL006W	MMM1	02_09_46	1.9549684035480333	0.13877921209279162
23501	UWOP	2,4-Dichlorophenoxyacetic acid (72H)	YLL006W	MMM1	02_09_48	2.0786111962003564	0.10359828416533473
23504	UWOP	2,4-Dichlorophenoxyacetic acid (72H)	YLL006W	MMM1	02_11_46	1.7782225486194934	0.20710757944240155
23505	UWOP	2,4-Dichlorophenoxyacetic acid (72H)	YLL006W	MMM1	02_11_48	1.9128252652358344	0.15345098074206653
23600	UWOP	2,4-Dichlorophenoxyacetic acid (72H)	YLR113W	HOG1	02_05_30	2.4440773951433163	0.03639832849797458
23601	UWOP	2,4-Dichlorophenoxyacetic acid (72H)	YLR113W	HOG1	02_05_32	1.996834501937658	0.12365978279989473
23604	UWOP	2,4-Dichlorophenoxyacetic acid (72H)	YLR113W	HOG1	02_07_30	1.787023557871556	0.20385775892830404
23605	UWOP	2,4-Dichlorophenoxyacetic acid (72H)	YLR113W	HOG1	02_07_32	2.1478037887547514	0.08710081818053511
23609	UWOP	2,4-Dichlorophenoxyacetic acid (72H)	YLR114C	AVL9	02_21_02	2.2313537881074423	0.07096082416308755
23610	UWOP	2,4-Dichlorophenoxyacetic acid (72H)	YLR114C	AVL9	02_21_04	2.648323206170132	0.018376949822078274
23611	UWOP	2,4-Dichlorophenoxyacetic acid (72H)	YLR114C	AVL9	02_23_02	2.5464448944622404	0.026669096314279408
23612	UWOP	2,4-Dichlorophenoxyacetic acid (72H)	YLR114C	AVL9	02_23_04	2.189303620399891	0.07932716740810207
23808	UWOP	2,4-Dichlorophenoxyacetic acid (72H)	YMR015C	ERG5	02_01_14	1.5709542569959398	0.31474086389340483
23809	UWOP	2,4-Dichlorophenoxyacetic acid (72H)	YMR015C	ERG5	02_01_16	1.4081895587005775	0.4240079620960413
23812	UWOP	2,4-Dichlorophenoxyacetic acid (72H)	YMR015C	ERG5	02_03_14	1.4793794593454268	0.3727145230220488
23813	UWOP	2,4-Dichlorophenoxyacetic acid (72H)	YMR015C	ERG5	02_03_16	1.679734856144194	0.25534981773912124
23824	UWOP	2,4-Dichlorophenoxyacetic acid (72H)	YNL298		02_05_14	1.3795177986054663	0.4433808910344922
23825	UWOP	2,4-Dichlorophenoxyacetic acid (72H)	YNL298		02_05_16	2.029140851107088	0.11689033039913813
23826	UWOP	2,4-Dichlorophenoxyacetic acid (72H)	YNL298		02_07_14	2.2172266239475023	0.07261654294737369
23827	UWOP	2,4-Dichlorophenoxyacetic acid (72H)	YNL298		02_07_16	2.22791886744579	0.07102249355169989
24266	UWOP	Caffeine 15mM (48H)	YBR077C	SLM4	02_17_02	0.5205027767739524	0.9820986302719008
24267	UWOP	Caffeine 15mM (48H)	YBR077C	SLM4	02_17_04	1.0491485228985342	0.7975352123168394
24270	UWOP	Caffeine 15mM (48H)	YBR077C	SLM4	02_19_02	0.6156966404105274	0.9729821291240822
24271	UWOP	Caffeine 15mM (48H)	YBR077C	SLM4	02_19_04	1.2743277247041778	0.6018694583187845
24274	UWOP	Caffeine 15mM (48H)	YBR299W	MAL32	02_17_34	-7.271388598128966	1.1236291106252811e-17
24275	UWOP	Caffeine 15mM (48H)	YBR299W	MAL32	02_17_36	-6.606657826608782	1.2809605015586877e-14
24278	UWOP	Caffeine 15mM (48H)	YBR299W	MAL32	02_19_34	-7.734262467240058	5.319031244302737e-20
24279	UWOP	Caffeine 15mM (48H)	YBR299W	MAL32	02_19_36	-7.1170004511687495	5.71129272335709e-17
24282	UWOP	Caffeine 15mM (48H)	YCL032W	STE50	02_09_30	-0.751030587080415	0.917962768142306
24283	UWOP	Caffeine 15mM (48H)	YCL032W	STE50	02_09_32	-0.6771980983835147	0.9556372020102568
24286	UWOP	Caffeine 15mM (48H)	YCL032W	STE50	02_11_30	-0.7519997396291972	0.917962768142306
24287	UWOP	Caffeine 15mM (48H)	YCL032W	STE50	02_11_32	-0.7787120430039794	0.917962768142306
24290	UWOP	Caffeine 15mM (48H)	YDR375C	BCS1	02_01_46	-1.6872093298446933	0.2973821771612721
24291	UWOP	Caffeine 15mM (48H)	YDR375C	BCS1	02_01_48	-1.5515337728509078	0.3854372927766583
24292	UWOP	Caffeine 15mM (48H)	YDR375C	BCS1	02_03_46	-1.3222018886698723	0.5596855134058231
24293	UWOP	Caffeine 15mM (48H)	YDR375C	BCS1	02_03_48	-1.7964956343132903	0.2370049359633153
24294	UWOP	Caffeine 15mM (48H)	YDR418W	RPL12B	02_09_14	-0.5490849471848048	0.9820986302719008
24295	UWOP	Caffeine 15mM (48H)	YDR418W	RPL12B	02_09_16	-0.7332726500734655	0.92667155262035
24298	UWOP	Caffeine 15mM (48H)	YDR418W	RPL12B	02_11_14	-0.8994495431177925	0.850183219079795
24299	UWOP	Caffeine 15mM (48H)	YDR418W	RPL12B	02_11_16	-0.9402316679652896	0.8401502590207819
24306	UWOP	Caffeine 15mM (48H)	YGR292W	MAL12	02_25_34	-1.1739105290183314	0.6858971157474648
24307	UWOP	Caffeine 15mM (48H)	YGR292W	MAL12	02_25_36	-1.250202728044008	0.6205490005858325
24310	UWOP	Caffeine 15mM (48H)	YGR292W	MAL12	02_27_34	-1.0390771081710641	0.8038027522148822
24311	UWOP	Caffeine 15mM (48H)	YGR292W	MAL12	02_27_36	-1.1003361330109631	0.7593219866349459
24316	UWOP	Caffeine 15mM (48H)	YIL105C	SLM1	02_13_46	-1.2627390729524022	0.6137114302712751
24317	UWOP	Caffeine 15mM (48H)	YIL105C	SLM1	02_13_48	-1.689068177192896	0.2971163515047281
24320	UWOP	Caffeine 15mM (48H)	YIL105C	SLM1	02_15_46	-1.4695687545076739	0.4504915010409994
24321	UWOP	Caffeine 15mM (48H)	YIL105C	SLM1	02_15_48	-1.8208955431865799	0.22504242585866088
24322	UWOP	Caffeine 15mM (48H)	YJL023C	PET130	02_13_30	-2.207814763710887	0.08201189404789029
24323	UWOP	Caffeine 15mM (48H)	YJL023C	PET130	02_13_32	-2.1234387536589234	0.10645625712194573
24326	UWOP	Caffeine 15mM (48H)	YJL023C	PET130	02_15_30	-1.9045564334942893	0.18961120922730867
24327	UWOP	Caffeine 15mM (48H)	YJL023C	PET130	02_15_32	-1.893184115614864	0.19250513504232766
24330	UWOP	Caffeine 15mM (48H)	YJL128C	PBS2	02_01_30	0.1013602489738892	0.9933513077619196
24331	UWOP	Caffeine 15mM (48H)	YJL128C	PBS2	02_01_32	0.07764646066625486	0.9933513077619196
24334	UWOP	Caffeine 15mM (48H)	YJL128C	PBS2	02_03_30	-0.16197375209817216	0.9933513077619196
24335	UWOP	Caffeine 15mM (48H)	YJL128C	PBS2	02_03_32	-0.18163751512265508	0.9933513077619196
24338	UWOP	Caffeine 15mM (48H)	YJR075W	HOC1	02_25_02	0.8122200138916763	0.8989186739460262
24339	UWOP	Caffeine 15mM (48H)	YJR075W	HOC1	02_25_04	1.2270439840147604	0.6470570270838444
24340	UWOP	Caffeine 15mM (48H)	YJR075W	HOC1	02_27_02	0.97427032382135	0.829725811022319
24341	UWOP	Caffeine 15mM (48H)	YJR075W	HOC1	02_27_04	1.3050511944627885	0.5768355888427781
24342	UWOP	Caffeine 15mM (48H)	YJR137C	MET5	02_29_34	-0.4929697966448156	0.9820986302719008
24343	UWOP	Caffeine 15mM (48H)	YJR137C	MET5	02_29_36	-0.5617094495961404	0.9820986302719008
24346	UWOP	Caffeine 15mM (48H)	YJR137C	MET5	02_31_34	-0.9486483895618946	0.8358861159152022
24347	UWOP	Caffeine 15mM (48H)	YJR137C	MET5	02_31_36	-0.9955418013073676	0.8276352867066611
24352	UWOP	Caffeine 15mM (48H)	YLL006W	MMM1	02_09_46	-1.9893042130158936	0.15153006226139154
24353	UWOP	Caffeine 15mM (48H)	YLL006W	MMM1	02_09_48	-2.4436662432245737	0.03546375593094798
24356	UWOP	Caffeine 15mM (48H)	YLL006W	MMM1	02_11_46	-2.5508715666368977	0.024410517088616118
24357	UWOP	Caffeine 15mM (48H)	YLL006W	MMM1	02_11_48	-2.676819059177828	0.015193082883831706
24452	UWOP	Caffeine 15mM (48H)	YLR113W	HOG1	02_05_30	-0.33050247852688663	0.9820986302719008
24453	UWOP	Caffeine 15mM (48H)	YLR113W	HOG1	02_05_32	-0.3836875520612221	0.9820986302719008
24456	UWOP	Caffeine 15mM (48H)	YLR113W	HOG1	02_07_30	-0.40850040923776265	0.9820986302719008
24457	UWOP	Caffeine 15mM (48H)	YLR113W	HOG1	02_07_32	-0.3856252771752144	0.9820986302719008
24461	UWOP	Caffeine 15mM (48H)	YLR114C	AVL9	02_21_02	0.9277388218247938	0.8431918982114157
24462	UWOP	Caffeine 15mM (48H)	YLR114C	AVL9	02_21_04	1.4106140043992603	0.4904963258415374
24463	UWOP	Caffeine 15mM (48H)	YLR114C	AVL9	02_23_02	1.2088238001009408	0.6541651573475548
24464	UWOP	Caffeine 15mM (48H)	YLR114C	AVL9	02_23_04	1.2753252964479869	0.6017724802196822
24660	UWOP	Caffeine 15mM (48H)	YMR015C	ERG5	02_01_14	-1.3681244079158474	0.528367868859522
24661	UWOP	Caffeine 15mM (48H)	YMR015C	ERG5	02_01_16	-0.4823676969489818	0.9820986302719008
24664	UWOP	Caffeine 15mM (48H)	YMR015C	ERG5	02_03_14	-0.3932578609824996	0.9820986302719008
24665	UWOP	Caffeine 15mM (48H)	YMR015C	ERG5	02_03_16	-0.6425713391854643	0.9666715030194528
24676	UWOP	Caffeine 15mM (48H)	YNL298		02_05_14	-0.7573094892306941	0.917962768142306
24677	UWOP	Caffeine 15mM (48H)	YNL298		02_05_16	-1.5225925926089985	0.41175126998926265
24678	UWOP	Caffeine 15mM (48H)	YNL298		02_07_14	-0.9728041253513794	0.829725811022319
24679	UWOP	Caffeine 15mM (48H)	YNL298		02_07_16	-0.9657149861510412	0.8305980214554327
24764	UWOP	Caffeine 15mM (72H)	YBR077C	SLM4	02_17_02	-0.5488676392002337	0.9952279778976664
24765	UWOP	Caffeine 15mM (72H)	YBR077C	SLM4	02_17_04	-0.6213416980304749	0.9952279778976664
24768	UWOP	Caffeine 15mM (72H)	YBR077C	SLM4	02_19_02	-0.5435082783413817	0.9952279778976664
24769	UWOP	Caffeine 15mM (72H)	YBR077C	SLM4	02_19_04	-0.5755854137945892	0.9952279778976664
24772	UWOP	Caffeine 15mM (72H)	YBR299W	MAL32	02_17_34	-8.409915560540734	4.3975937440987135e-24
24773	UWOP	Caffeine 15mM (72H)	YBR299W	MAL32	02_17_36	-7.835127454444374	5.647928790117773e-21
24776	UWOP	Caffeine 15mM (72H)	YBR299W	MAL32	02_19_34	-9.329765819172902	1.765216973420833e-29
24777	UWOP	Caffeine 15mM (72H)	YBR299W	MAL32	02_19_36	-8.30849496211157	1.5968624297728007e-23
24780	UWOP	Caffeine 15mM (72H)	YCL032W	STE50	02_09_30	-1.4320417437137818	0.4101350942158543
24781	UWOP	Caffeine 15mM (72H)	YCL032W	STE50	02_09_32	-1.2996058120898055	0.5167616432561685
24784	UWOP	Caffeine 15mM (72H)	YCL032W	STE50	02_11_30	-1.3497616287324763	0.4757648505388613
24785	UWOP	Caffeine 15mM (72H)	YCL032W	STE50	02_11_32	-1.4302680368199554	0.4113123857139377
24788	UWOP	Caffeine 15mM (72H)	YDR375C	BCS1	02_01_46	-2.7561518614643252	0.006982900344362253
24789	UWOP	Caffeine 15mM (72H)	YDR375C	BCS1	02_01_48	-2.2416060561291045	0.04759574068881593
24790	UWOP	Caffeine 15mM (72H)	YDR375C	BCS1	02_03_46	-2.497498488393543	0.01894108090674876
24791	UWOP	Caffeine 15mM (72H)	YDR375C	BCS1	02_03_48	-2.3773395657152285	0.029283752224374463
24792	UWOP	Caffeine 15mM (72H)	YDR418W	RPL12B	02_09_14	-1.5085698986818703	0.3507286685678025
24793	UWOP	Caffeine 15mM (72H)	YDR418W	RPL12B	02_09_16	-1.8180170620211653	0.16870435786366614
24796	UWOP	Caffeine 15mM (72H)	YDR418W	RPL12B	02_11_14	-1.9810495968977169	0.10866937814843754
24797	UWOP	Caffeine 15mM (72H)	YDR418W	RPL12B	02_11_16	-1.9198774224901207	0.12831285781483046
24804	UWOP	Caffeine 15mM (72H)	YGR292W	MAL12	02_25_34	-3.2016518398708107	0.000986530384946655
24805	UWOP	Caffeine 15mM (72H)	YGR292W	MAL12	02_25_36	-3.5798229753126165	0.00013464598388149025
24808	UWOP	Caffeine 15mM (72H)	YGR292W	MAL12	02_27_34	-3.204042488292924	0.0009798091902248208
24809	UWOP	Caffeine 15mM (72H)	YGR292W	MAL12	02_27_36	-3.386358269946194	0.0003926899854889101
24814	UWOP	Caffeine 15mM (72H)	YIL105C	SLM1	02_13_46	-1.6166015864425678	0.2803711190576795
24815	UWOP	Caffeine 15mM (72H)	YIL105C	SLM1	02_13_48	-1.8370925371674904	0.16096752613238666
24818	UWOP	Caffeine 15mM (72H)	YIL105C	SLM1	02_15_46	-1.8136156176055125	0.16981225707977113
24819	UWOP	Caffeine 15mM (72H)	YIL105C	SLM1	02_15_48	-1.9102236897122604	0.1322504680677556
24820	UWOP	Caffeine 15mM (72H)	YJL023C	PET130	02_13_30	-3.278153226714737	0.000673961646585506
24821	UWOP	Caffeine 15mM (72H)	YJL023C	PET130	02_13_32	-3.2091309812287165	0.0009592906993438527
24824	UWOP	Caffeine 15mM (72H)	YJL023C	PET130	02_15_30	-2.7248076627441042	0.007826432617272686
24825	UWOP	Caffeine 15mM (72H)	YJL023C	PET130	02_15_32	-2.6047137483673235	0.012837948038893387
24828	UWOP	Caffeine 15mM (72H)	YJL128C	PBS2	02_01_30	-0.01913665943012136	0.9991164494910024
24829	UWOP	Caffeine 15mM (72H)	YJL128C	PBS2	02_01_32	0.05102641801420026	0.997257450630303
24832	UWOP	Caffeine 15mM (72H)	YJL128C	PBS2	02_03_30	-0.6117523362178591	0.9952279778976664
24833	UWOP	Caffeine 15mM (72H)	YJL128C	PBS2	02_03_32	-0.4683778018562833	0.9952279778976664
24836	UWOP	Caffeine 15mM (72H)	YJR075W	HOC1	02_25_02	-0.6749658987608935	0.9952279778976664
24837	UWOP	Caffeine 15mM (72H)	YJR075W	HOC1	02_25_04	-0.5287877220615737	0.9952279778976664
24838	UWOP	Caffeine 15mM (72H)	YJR075W	HOC1	02_27_02	-0.2020821293374699	0.9952279778976664
24839	UWOP	Caffeine 15mM (72H)	YJR075W	HOC1	02_27_04	0.1737028190362495	0.9952279778976664
24840	UWOP	Caffeine 15mM (72H)	YJR137C	MET5	02_29_34	-2.574671627686659	0.014237858066829971
24841	UWOP	Caffeine 15mM (72H)	YJR137C	MET5	02_29_36	-2.6913851103836497	0.009000864204565735
24844	UWOP	Caffeine 15mM (72H)	YJR137C	MET5	02_31_34	-2.7362051476101814	0.007590580288083881
24845	UWOP	Caffeine 15mM (72H)	YJR137C	MET5	02_31_36	-2.7341643968110336	0.007594624038898031
24850	UWOP	Caffeine 15mM (72H)	YLL006W	MMM1	02_09_46	-2.89134108585917	0.0039917767104403505
24851	UWOP	Caffeine 15mM (72H)	YLL006W	MMM1	02_09_48	-3.0899650284895253	0.0016803437069250558
24854	UWOP	Caffeine 15mM (72H)	YLL006W	MMM1	02_11_46	-3.499814326867279	0.00021168612720193892
24855	UWOP	Caffeine 15mM (72H)	YLL006W	MMM1	02_11_48	-3.2926182111424347	0.0006267662960687378
24950	UWOP	Caffeine 15mM (72H)	YLR113W	HOG1	02_05_30	-0.9319934269570256	0.8433952176815506
24951	UWOP	Caffeine 15mM (72H)	YLR113W	HOG1	02_05_32	-0.9546953455909072	0.8283438871544324
24954	UWOP	Caffeine 15mM (72H)	YLR113W	HOG1	02_07_30	-0.9434947976383008	0.8332338378221619
24955	UWOP	Caffeine 15mM (72H)	YLR113W	HOG1	02_07_32	-0.8604964046586696	0.90270497432818
24959	UWOP	Caffeine 15mM (72H)	YLR114C	AVL9	02_21_02	-0.2796567904930045	0.9952279778976664
24960	UWOP	Caffeine 15mM (72H)	YLR114C	AVL9	02_21_04	-0.20178003193622165	0.9952279778976664
24961	UWOP	Caffeine 15mM (72H)	YLR114C	AVL9	02_23_02	-0.09605040285338944	0.9952279778976664
24962	UWOP	Caffeine 15mM (72H)	YLR114C	AVL9	02_23_04	-0.4030317120884039	0.9952279778976664
25158	UWOP	Caffeine 15mM (72H)	YMR015C	ERG5	02_01_14	-1.8336024836458968	0.16110597789860348
25159	UWOP	Caffeine 15mM (72H)	YMR015C	ERG5	02_01_16	-0.6612198296678123	0.9952279778976664
25162	UWOP	Caffeine 15mM (72H)	YMR015C	ERG5	02_03_14	-0.9309424594155528	0.8433952176815506
25163	UWOP	Caffeine 15mM (72H)	YMR015C	ERG5	02_03_16	-1.1155596624103992	0.6952884666353911
25174	UWOP	Caffeine 15mM (72H)	YNL298		02_05_14	-1.4907391413090432	0.3627797593066324
25175	UWOP	Caffeine 15mM (72H)	YNL298		02_05_16	-2.1295189975579802	0.06896950744653789
25176	UWOP	Caffeine 15mM (72H)	YNL298		02_07_14	-1.5200253811502975	0.3430681474174216
25177	UWOP	Caffeine 15mM (72H)	YNL298		02_07_16	-1.5120586775308835	0.34886315807453305
25261	UWOP	Glycerol 2% (48H)	YBR077C	SLM4	02_17_02	0.9840828737869232	0.7428307584168764
25262	UWOP	Glycerol 2% (48H)	YBR077C	SLM4	02_17_04	2.1071883069103743	0.052178050305619485
25265	UWOP	Glycerol 2% (48H)	YBR077C	SLM4	02_19_02	0.3482155953296036	0.9996194396530076
25266	UWOP	Glycerol 2% (48H)	YBR077C	SLM4	02_19_04	2.3898088148583683	0.017997750051083315
25269	UWOP	Glycerol 2% (48H)	YBR299W	MAL32	02_17_34	-0.6499821337314393	0.9566464297899641
25270	UWOP	Glycerol 2% (48H)	YBR299W	MAL32	02_17_36	0.24261108927441066	0.9996194396530076
25273	UWOP	Glycerol 2% (48H)	YBR299W	MAL32	02_19_34	0.1636773125361106	0.9996194396530076
25274	UWOP	Glycerol 2% (48H)	YBR299W	MAL32	02_19_36	-0.5953150272340073	0.9793571133913698
25277	UWOP	Glycerol 2% (48H)	YCL032W	STE50	02_09_30	3.4070268403305533	0.00020525060858904366
25278	UWOP	Glycerol 2% (48H)	YCL032W	STE50	02_09_32	3.1183692848612483	0.0007329192758089184
25281	UWOP	Glycerol 2% (48H)	YCL032W	STE50	02_11_30	3.2320207696491634	0.0004463479496679509
25282	UWOP	Glycerol 2% (48H)	YCL032W	STE50	02_11_32	3.2378166254251064	0.0004381351133344552
25285	UWOP	Glycerol 2% (48H)	YDR375C	BCS1	02_01_46	3.2043248242918034	0.0005018486061730393
25286	UWOP	Glycerol 2% (48H)	YDR375C	BCS1	02_01_48	3.1129306830239347	0.0007480894874609371
25287	UWOP	Glycerol 2% (48H)	YDR375C	BCS1	02_03_46	3.2924801049789987	0.0003444465932270679
25288	UWOP	Glycerol 2% (48H)	YDR375C	BCS1	02_03_48	3.765454699685897	3.249750975287168e-05
25289	UWOP	Glycerol 2% (48H)	YDR418W	RPL12B	02_09_14	3.325541508812294	0.00030146371814145784
25290	UWOP	Glycerol 2% (48H)	YDR418W	RPL12B	02_09_16	3.209555481366192	0.0004935596004922688
25293	UWOP	Glycerol 2% (48H)	YDR418W	RPL12B	02_11_14	3.5849386972775843	8.783908077734132e-05
25294	UWOP	Glycerol 2% (48H)	YDR418W	RPL12B	02_11_16	3.7254960582218635	4.014695401980836e-05
25301	UWOP	Glycerol 2% (48H)	YGR292W	MAL12	02_25_34	-0.7711565039106367	0.8961478001532502
25302	UWOP	Glycerol 2% (48H)	YGR292W	MAL12	02_25_36	-0.9725806268423426	0.7522312239800646
25305	UWOP	Glycerol 2% (48H)	YGR292W	MAL12	02_27_34	-1.8429666790471075	0.12307281523241413
25306	UWOP	Glycerol 2% (48H)	YGR292W	MAL12	02_27_36	-0.412517072848831	0.9996194396530076
25311	UWOP	Glycerol 2% (48H)	YIL105C	SLM1	02_13_46	3.187327757885049	0.000539430206569066
25312	UWOP	Glycerol 2% (48H)	YIL105C	SLM1	02_13_48	3.0491871503191827	0.0009874420391171278
25315	UWOP	Glycerol 2% (48H)	YIL105C	SLM1	02_15_46	3.0151138292383988	0.0011341518658440305
25316	UWOP	Glycerol 2% (48H)	YIL105C	SLM1	02_15_48	2.9292906732470296	0.0017066797444564446
25317	UWOP	Glycerol 2% (48H)	YJL023C	PET130	02_13_30	3.04677341939372	0.000996990211292139
25318	UWOP	Glycerol 2% (48H)	YJL023C	PET130	02_13_32	3.293944181187732	0.00034284892621391864
25321	UWOP	Glycerol 2% (48H)	YJL023C	PET130	02_15_30	3.208688037369688	0.0004935596004922688
25322	UWOP	Glycerol 2% (48H)	YJL023C	PET130	02_15_32	3.112801322037696	0.0007480894874609371
25325	UWOP	Glycerol 2% (48H)	YJL128C	PBS2	02_01_30	3.269770602497708	0.0003832868991107555
25326	UWOP	Glycerol 2% (48H)	YJL128C	PBS2	02_01_32	3.2813810532578813	0.0003634655271740258
25329	UWOP	Glycerol 2% (48H)	YJL128C	PBS2	02_03_30	4.3648512473828935	7.89418038145918e-07
25330	UWOP	Glycerol 2% (48H)	YJL128C	PBS2	02_03_32	4.2715843942675225	1.4979216099106752e-06
25333	UWOP	Glycerol 2% (48H)	YJR075W	HOC1	02_25_02	1.6015627574807232	0.24117244654687056
25334	UWOP	Glycerol 2% (48H)	YJR075W	HOC1	02_25_04	1.4826123081817604	0.3196928869874826
25335	UWOP	Glycerol 2% (48H)	YJR075W	HOC1	02_27_02	0.793269978670288	0.8808707000009282
25336	UWOP	Glycerol 2% (48H)	YJR075W	HOC1	02_27_04	1.2545742780486124	0.4994726114802757
25337	UWOP	Glycerol 2% (48H)	YJR137C	MET5	02_29_34	0.4550484262634694	0.9996194396530076
25338	UWOP	Glycerol 2% (48H)	YJR137C	MET5	02_29_36	-0.3615337320062378	0.9996194396530076
25341	UWOP	Glycerol 2% (48H)	YJR137C	MET5	02_31_34	0.3113132582880961	0.9996194396530076
25342	UWOP	Glycerol 2% (48H)	YJR137C	MET5	02_31_36	0.3526978930536977	0.9996194396530076
25347	UWOP	Glycerol 2% (48H)	YLL006W	MMM1	02_09_46	3.2366771606631484	0.00043943959901325866
25348	UWOP	Glycerol 2% (48H)	YLL006W	MMM1	02_09_48	3.073233785985328	0.0008899312807460016
25351	UWOP	Glycerol 2% (48H)	YLL006W	MMM1	02_11_46	3.152969721736424	0.0006332563621890343
25352	UWOP	Glycerol 2% (48H)	YLL006W	MMM1	02_11_48	3.0271576997515286	0.0010815595787952502
25447	UWOP	Glycerol 2% (48H)	YLR113W	HOG1	02_05_30	3.8282763842410534	2.278038085698668e-05
25448	UWOP	Glycerol 2% (48H)	YLR113W	HOG1	02_05_32	3.5765616666827773	9.146210508655742e-05
25451	UWOP	Glycerol 2% (48H)	YLR113W	HOG1	02_07_30	3.494764418020129	0.00013307750375168173
25452	UWOP	Glycerol 2% (48H)	YLR113W	HOG1	02_07_32	3.5309867031480007	0.00011383941423703726
25456	UWOP	Glycerol 2% (48H)	YLR114C	AVL9	02_21_02	0.14080822453908678	0.9996194396530076
25457	UWOP	Glycerol 2% (48H)	YLR114C	AVL9	02_21_04	0.7997192887739105	0.8773894567418
25458	UWOP	Glycerol 2% (48H)	YLR114C	AVL9	02_23_02	0.023976514757717067	0.9996194396530076
25459	UWOP	Glycerol 2% (48H)	YLR114C	AVL9	02_23_04	1.6379228664630918	0.2217096492353557
25655	UWOP	Glycerol 2% (48H)	YMR015C	ERG5	02_01_14	3.4933704627198243	0.00013361620623932838
25656	UWOP	Glycerol 2% (48H)	YMR015C	ERG5	02_01_16	3.3205907308810287	0.00030551674116897063
25659	UWOP	Glycerol 2% (48H)	YMR015C	ERG5	02_03_14	3.7997565182096613	2.680688192687661e-05
25660	UWOP	Glycerol 2% (48H)	YMR015C	ERG5	02_03_16	3.332104463146817	0.00029281291266431233
25671	UWOP	Glycerol 2% (48H)	YNL298		02_05_14	4.913611431835903	1.473878417609872e-08
25672	UWOP	Glycerol 2% (48H)	YNL298		02_05_16	3.4494548258543194	0.0001671033927044485
25673	UWOP	Glycerol 2% (48H)	YNL298		02_07_14	3.7917379505346633	2.80352527467709e-05
25674	UWOP	Glycerol 2% (48H)	YNL298		02_07_16	3.1202371607840327	0.0007278901894042332
25759	UWOP	Glycerol 2% (72H)	YBR077C	SLM4	02_17_02	0.6892987058047233	0.9467893024064884
25760	UWOP	Glycerol 2% (72H)	YBR077C	SLM4	02_17_04	1.1365243404489591	0.5977411181182171
25763	UWOP	Glycerol 2% (72H)	YBR077C	SLM4	02_19_02	0.3329812463245801	0.9983409939718944
25764	UWOP	Glycerol 2% (72H)	YBR077C	SLM4	02_19_04	1.573931383796422	0.25948280986914424
25766	UWOP	Glycerol 2% (72H)	YBR299W	MAL32	02_17_34	0.3915755780787051	0.9983409939718944
25767	UWOP	Glycerol 2% (72H)	YBR299W	MAL32	02_17_36	-0.3072445568830131	0.9983409939718944
25770	UWOP	Glycerol 2% (72H)	YBR299W	MAL32	02_19_34	1.1949410520634447	0.5423108238824677
25771	UWOP	Glycerol 2% (72H)	YBR299W	MAL32	02_19_36	0.0036834041567706944	0.9992540664174174
25774	UWOP	Glycerol 2% (72H)	YCL032W	STE50	02_09_30	1.8682703530261464	0.12414754181453615
25775	UWOP	Glycerol 2% (72H)	YCL032W	STE50	02_09_32	1.8026066355383448	0.1462297197156325
25778	UWOP	Glycerol 2% (72H)	YCL032W	STE50	02_11_30	2.040594703927218	0.07720234791589774
25779	UWOP	Glycerol 2% (72H)	YCL032W	STE50	02_11_32	1.9240581823979368	0.10689138486958227
25782	UWOP	Glycerol 2% (72H)	YDR375C	BCS1	02_01_46	1.9565236019387984	0.09763615696279426
25783	UWOP	Glycerol 2% (72H)	YDR375C	BCS1	02_01_48	2.4254037880939485	0.019812959780165444
25784	UWOP	Glycerol 2% (72H)	YDR375C	BCS1	02_03_46	1.835049136351512	0.13496518823170875
25785	UWOP	Glycerol 2% (72H)	YDR375C	BCS1	02_03_48	1.9984836253076483	0.08763698464811857
25786	UWOP	Glycerol 2% (72H)	YDR418W	RPL12B	02_09_14	2.09754149168815	0.06423881743539889
25787	UWOP	Glycerol 2% (72H)	YDR418W	RPL12B	02_09_16	1.86472836783686	0.12496389225272025
25790	UWOP	Glycerol 2% (72H)	YDR418W	RPL12B	02_11_14	1.9399788849436053	0.10166783668965568
25791	UWOP	Glycerol 2% (72H)	YDR418W	RPL12B	02_11_16	2.151870335690059	0.05346901564441724
25798	UWOP	Glycerol 2% (72H)	YGR292W	MAL12	02_25_34	-0.8495396784085782	0.8341241003692935
25799	UWOP	Glycerol 2% (72H)	YGR292W	MAL12	02_25_36	-1.4498546008553588	0.34078012740266045
25802	UWOP	Glycerol 2% (72H)	YGR292W	MAL12	02_27_34	-1.4051563104070857	0.3764663022982029
25803	UWOP	Glycerol 2% (72H)	YGR292W	MAL12	02_27_36	-1.6491626283366962	0.21572663071778767
25808	UWOP	Glycerol 2% (72H)	YIL105C	SLM1	02_13_46	1.8231746310044283	0.1390378878795572
25809	UWOP	Glycerol 2% (72H)	YIL105C	SLM1	02_13_48	1.8821195151162573	0.11931365799053295
25812	UWOP	Glycerol 2% (72H)	YIL105C	SLM1	02_15_46	1.73256700370125	0.17369978757467894
25813	UWOP	Glycerol 2% (72H)	YIL105C	SLM1	02_15_48	1.8452651592217293	0.13194329600974505
25814	UWOP	Glycerol 2% (72H)	YJL023C	PET130	02_13_30	1.7028810007736284	0.1872161413961073
25815	UWOP	Glycerol 2% (72H)	YJL023C	PET130	02_13_32	1.8329921805408507	0.13558363020540934
25818	UWOP	Glycerol 2% (72H)	YJL023C	PET130	02_15_30	1.7830507102520834	0.15365886973671422
25819	UWOP	Glycerol 2% (72H)	YJL023C	PET130	02_15_32	1.7440956446122031	0.16885440270846974
25822	UWOP	Glycerol 2% (72H)	YJL128C	PBS2	02_01_30	1.9788834252065208	0.09231971198894158
25823	UWOP	Glycerol 2% (72H)	YJL128C	PBS2	02_01_32	1.9531259005579569	0.09855674902914098
25826	UWOP	Glycerol 2% (72H)	YJL128C	PBS2	02_03_30	2.3894807659521327	0.0224511906298019
25827	UWOP	Glycerol 2% (72H)	YJL128C	PBS2	02_03_32	2.283283715894519	0.033665159617300565
25830	UWOP	Glycerol 2% (72H)	YJR075W	HOC1	02_25_02	1.3140361370118108	0.44517486419627583
25831	UWOP	Glycerol 2% (72H)	YJR075W	HOC1	02_25_04	0.9607611386332298	0.7565585132419331
25832	UWOP	Glycerol 2% (72H)	YJR075W	HOC1	02_27_02	1.16355645888549	0.5733207999174624
25833	UWOP	Glycerol 2% (72H)	YJR075W	HOC1	02_27_04	0.4651519863033379	0.9983409939718944
25834	UWOP	Glycerol 2% (72H)	YJR137C	MET5	02_29_34	0.07858232714546222	0.9983409939718944
25835	UWOP	Glycerol 2% (72H)	YJR137C	MET5	02_29_36	-1.2090970125765688	0.5315606791659439
25838	UWOP	Glycerol 2% (72H)	YJR137C	MET5	02_31_34	0.18854950790896646	0.9983409939718944
25839	UWOP	Glycerol 2% (72H)	YJR137C	MET5	02_31_36	0.27875553659730035	0.9983409939718944
25844	UWOP	Glycerol 2% (72H)	YLL006W	MMM1	02_09_46	1.9717051755162915	0.09420430768037227
25845	UWOP	Glycerol 2% (72H)	YLL006W	MMM1	02_09_48	1.8012992262993586	0.1465357434166029
25848	UWOP	Glycerol 2% (72H)	YLL006W	MMM1	02_11_46	1.809993758178708	0.14336468957160253
25849	UWOP	Glycerol 2% (72H)	YLL006W	MMM1	02_11_48	1.7654835054735711	0.1595621389545665
25944	UWOP	Glycerol 2% (72H)	YLR113W	HOG1	02_05_30	2.119378872140452	0.059889989933326525
25945	UWOP	Glycerol 2% (72H)	YLR113W	HOG1	02_05_32	1.9972022600774064	0.08763698464811857
25948	UWOP	Glycerol 2% (72H)	YLR113W	HOG1	02_07_30	2.3006186081150286	0.03160770343463284
25949	UWOP	Glycerol 2% (72H)	YLR113W	HOG1	02_07_32	2.251717856415701	0.03747409167304746
25953	UWOP	Glycerol 2% (72H)	YLR114C	AVL9	02_21_02	0.14555189123172554	0.9983409939718944
25954	UWOP	Glycerol 2% (72H)	YLR114C	AVL9	02_21_04	0.6120188395365863	0.9777318928095758
25955	UWOP	Glycerol 2% (72H)	YLR114C	AVL9	02_23_02	0.02344768151299049	0.9983409939718944
25956	UWOP	Glycerol 2% (72H)	YLR114C	AVL9	02_23_04	0.9690379246123132	0.7517193785590787
26152	UWOP	Glycerol 2% (72H)	YMR015C	ERG5	02_01_14	1.9863960799690328	0.09036181641388638
26153	UWOP	Glycerol 2% (72H)	YMR015C	ERG5	02_01_16	2.147378785941938	0.054232418654019315
26156	UWOP	Glycerol 2% (72H)	YMR015C	ERG5	02_03_14	2.0393013584529536	0.0773614429370425
26157	UWOP	Glycerol 2% (72H)	YMR015C	ERG5	02_03_16	1.8999502852632664	0.11363062478957167
26168	UWOP	Glycerol 2% (72H)	YNL298		02_05_14	2.2366133731040927	0.03952543380144959
26169	UWOP	Glycerol 2% (72H)	YNL298		02_05_16	1.8642679097622523	0.12496389225272025
26170	UWOP	Glycerol 2% (72H)	YNL298		02_07_14	1.9595238717461945	0.0974203096399466
26171	UWOP	Glycerol 2% (72H)	YNL298		02_07_16	1.7254694904381291	0.17618447119241126
26256	UWOP	Maltose 2% (48H)	YBR077C	SLM4	02_17_02	1.5989841210952978	0.22232481256595205
26257	UWOP	Maltose 2% (48H)	YBR077C	SLM4	02_17_04	-0.2962222756710931	0.9994108575619256
26259	UWOP	Maltose 2% (48H)	YBR077C	SLM4	02_19_02	1.176241811505843	0.530525333424751
26260	UWOP	Maltose 2% (48H)	YBR077C	SLM4	02_19_04	-1.0289010714423663	0.6621690144934277
26261	UWOP	Maltose 2% (48H)	YBR299W	MAL32	02_17_34	2.62004936189754	0.011738546631908764
26262	UWOP	Maltose 2% (48H)	YBR299W	MAL32	02_17_36	2.8925667429917485	0.004309521612657307
26265	UWOP	Maltose 2% (48H)	YBR299W	MAL32	02_19_34	2.787757987508563	0.0063923611784428855
26266	UWOP	Maltose 2% (48H)	YBR299W	MAL32	02_19_36	2.9561273846072185	0.003391292739607193
26269	UWOP	Maltose 2% (48H)	YCL032W	STE50	02_09_30	2.2728158287592373	0.03340911685219012
26270	UWOP	Maltose 2% (48H)	YCL032W	STE50	02_09_32	2.2439649030985023	0.03582118878111803
26273	UWOP	Maltose 2% (48H)	YCL032W	STE50	02_11_30	2.2107319398413288	0.03948313421184167
26274	UWOP	Maltose 2% (48H)	YCL032W	STE50	02_11_32	2.263752635800578	0.03415838730249982
26277	UWOP	Maltose 2% (48H)	YDR375C	BCS1	02_01_46	2.0867389613044085	0.05660920053360907
26278	UWOP	Maltose 2% (48H)	YDR375C	BCS1	02_01_48	2.012574331186138	0.07021180883506467
26279	UWOP	Maltose 2% (48H)	YDR375C	BCS1	02_03_46	2.1285265419738857	0.05043987373549013
26280	UWOP	Maltose 2% (48H)	YDR375C	BCS1	02_03_48	2.101289496046915	0.054520952152718107
26281	UWOP	Maltose 2% (48H)	YDR418W	RPL12B	02_09_14	2.3937603677990493	0.023814724412073537
26282	UWOP	Maltose 2% (48H)	YDR418W	RPL12B	02_09_16	2.09531241484806	0.05522777534343591
26285	UWOP	Maltose 2% (48H)	YDR418W	RPL12B	02_11_14	2.4463629016424067	0.020568757856949404
26286	UWOP	Maltose 2% (48H)	YDR418W	RPL12B	02_11_16	2.4251828021112014	0.0217367017565264
26293	UWOP	Maltose 2% (48H)	YGR292W	MAL12	02_25_34	2.5981662979444846	0.012660859972974637
26294	UWOP	Maltose 2% (48H)	YGR292W	MAL12	02_25_36	2.4084668657091046	0.02284955879598989
26297	UWOP	Maltose 2% (48H)	YGR292W	MAL12	02_27_34	2.5160565876242806	0.01623586628772719
26298	UWOP	Maltose 2% (48H)	YGR292W	MAL12	02_27_36	2.8628877809970246	0.004770459826742018
26303	UWOP	Maltose 2% (48H)	YIL105C	SLM1	02_13_46	1.9465830751817217	0.08560926955375499
26304	UWOP	Maltose 2% (48H)	YIL105C	SLM1	02_13_48	1.9581823648648675	0.08285848483764001
26307	UWOP	Maltose 2% (48H)	YIL105C	SLM1	02_15_46	2.0386910040206216	0.06477525769811816
26308	UWOP	Maltose 2% (48H)	YIL105C	SLM1	02_15_48	1.935638529424179	0.08873038086637007
26309	UWOP	Maltose 2% (48H)	YJL023C	PET130	02_13_30	2.2535909196617934	0.03489281474861247
26310	UWOP	Maltose 2% (48H)	YJL023C	PET130	02_13_32	2.29559097189286	0.03173512647317959
26313	UWOP	Maltose 2% (48H)	YJL023C	PET130	02_15_30	2.32321453523506	0.0295020150133446
26314	UWOP	Maltose 2% (48H)	YJL023C	PET130	02_15_32	2.259633550597736	0.034347440626878084
26317	UWOP	Maltose 2% (48H)	YJL128C	PBS2	02_01_30	2.1624398662952933	0.04515328890866313
26318	UWOP	Maltose 2% (48H)	YJL128C	PBS2	02_01_32	2.1978977533871102	0.04071834008206519
26321	UWOP	Maltose 2% (48H)	YJL128C	PBS2	02_03_30	2.17532830080779	0.04338339337876256
26322	UWOP	Maltose 2% (48H)	YJL128C	PBS2	02_03_32	2.1225140488480982	0.05122094775049543
26325	UWOP	Maltose 2% (48H)	YJR075W	HOC1	02_25_02	-0.4578430636309426	0.9994108575619256
26326	UWOP	Maltose 2% (48H)	YJR075W	HOC1	02_25_04	-0.23688770848451304	0.9994108575619256
26327	UWOP	Maltose 2% (48H)	YJR075W	HOC1	02_27_02	1.1183757091190325	0.5881341734706721
26328	UWOP	Maltose 2% (48H)	YJR075W	HOC1	02_27_04	0.5711017076361475	0.9918100504644592
26329	UWOP	Maltose 2% (48H)	YJR137C	MET5	02_29_34	2.3864112627929166	0.024147744643551704
26330	UWOP	Maltose 2% (48H)	YJR137C	MET5	02_29_36	2.4900936176215853	0.018012539179726467
26333	UWOP	Maltose 2% (48H)	YJR137C	MET5	02_31_34	2.3529063057991007	0.02696034157085001
26334	UWOP	Maltose 2% (48H)	YJR137C	MET5	02_31_36	2.331650861742509	0.0287710664928028
26339	UWOP	Maltose 2% (48H)	YLL006W	MMM1	02_09_46	2.128949978206554	0.05043987373549013
26340	UWOP	Maltose 2% (48H)	YLL006W	MMM1	02_09_48	2.0730239973484283	0.05885749215118177
26343	UWOP	Maltose 2% (48H)	YLL006W	MMM1	02_11_46	2.077130273981956	0.058372955706160974
26344	UWOP	Maltose 2% (48H)	YLL006W	MMM1	02_11_48	2.063631548813833	0.06023271270714022
26439	UWOP	Maltose 2% (48H)	YLR113W	HOG1	02_05_30	2.2027778182963487	0.04007767636580287
26440	UWOP	Maltose 2% (48H)	YLR113W	HOG1	02_05_32	2.1951024714952965	0.04095730699778432
26443	UWOP	Maltose 2% (48H)	YLR113W	HOG1	02_07_30	2.273640097866957	0.03339130051303072
26444	UWOP	Maltose 2% (48H)	YLR113W	HOG1	02_07_32	2.1146978077845744	0.052485107535479525
26448	UWOP	Maltose 2% (48H)	YLR114C	AVL9	02_21_02	1.2069266229144684	0.5061393815850391
26449	UWOP	Maltose 2% (48H)	YLR114C	AVL9	02_21_04	-2.1802324759651524	0.04282213627744176
26450	UWOP	Maltose 2% (48H)	YLR114C	AVL9	02_23_02	0.17275218814034915	0.9994108575619256
26646	UWOP	Maltose 2% (48H)	YMR015C	ERG5	02_01_14	2.243891818908878	0.03582118878111803
26647	UWOP	Maltose 2% (48H)	YMR015C	ERG5	02_01_16	2.138281397675587	0.04886418324828018
26650	UWOP	Maltose 2% (48H)	YMR015C	ERG5	02_03_14	2.2566830589836275	0.03456387541323205
26651	UWOP	Maltose 2% (48H)	YMR015C	ERG5	02_03_16	2.387565540921828	0.024131557369973067
26662	UWOP	Maltose 2% (48H)	YNL298		02_05_14	2.2926962352275373	0.032011739870098886
26663	UWOP	Maltose 2% (48H)	YNL298		02_05_16	2.5250482032838253	0.01578981627496174
26664	UWOP	Maltose 2% (48H)	YNL298		02_07_14	2.7166237142013103	0.008152201684688
26665	UWOP	Maltose 2% (48H)	YNL298		02_07_16	2.3552932203633232	0.02678118807952983
26750	UWOP	Maltose 2% (72H)	YBR077C	SLM4	02_17_02	-0.3445056619589243	0.9992349795307606
26751	UWOP	Maltose 2% (72H)	YBR077C	SLM4	02_17_04	-0.5195173833288667	0.9985708266243438
26753	UWOP	Maltose 2% (72H)	YBR077C	SLM4	02_19_02	-0.3484801393487773	0.9992349795307606
26754	UWOP	Maltose 2% (72H)	YBR077C	SLM4	02_19_04	-0.8785549463730297	0.7377568238426597
26756	UWOP	Maltose 2% (72H)	YBR299W	MAL32	02_17_34	1.7942043170398705	0.12927167789577085
26757	UWOP	Maltose 2% (72H)	YBR299W	MAL32	02_17_36	1.7826368707271472	0.12927167789577085
26760	UWOP	Maltose 2% (72H)	YBR299W	MAL32	02_19_34	1.7567455307514153	0.13031040856263518
26761	UWOP	Maltose 2% (72H)	YBR299W	MAL32	02_19_36	1.753154959677758	0.13031040856263518
26764	UWOP	Maltose 2% (72H)	YCL032W	STE50	02_09_30	1.7653401461538143	0.13031040856263518
26765	UWOP	Maltose 2% (72H)	YCL032W	STE50	02_09_32	1.8015027251164952	0.12927167789577085
26768	UWOP	Maltose 2% (72H)	YCL032W	STE50	02_11_30	1.7836071066898966	0.12927167789577085
26769	UWOP	Maltose 2% (72H)	YCL032W	STE50	02_11_32	1.777755676419588	0.12927167789577085
26772	UWOP	Maltose 2% (72H)	YDR418W	RPL12B	02_09_14	1.7529155417387492	0.13031040856263518
26773	UWOP	Maltose 2% (72H)	YDR418W	RPL12B	02_09_16	1.7414178965744251	0.13188239636274304
26776	UWOP	Maltose 2% (72H)	YDR418W	RPL12B	02_11_14	1.7635993055127368	0.13031040856263518
26777	UWOP	Maltose 2% (72H)	YDR418W	RPL12B	02_11_16	1.7722588359831477	0.13020842998829224
26784	UWOP	Maltose 2% (72H)	YGR292W	MAL12	02_25_34	1.7892337772623597	0.12927167789577085
26785	UWOP	Maltose 2% (72H)	YGR292W	MAL12	02_25_36	1.7761027852254936	0.12927167789577085
26788	UWOP	Maltose 2% (72H)	YGR292W	MAL12	02_27_34	1.8223425559825737	0.12665306880516922
26789	UWOP	Maltose 2% (72H)	YGR292W	MAL12	02_27_36	1.7904196987736634	0.12927167789577085
26796	UWOP	Maltose 2% (72H)	YJL023C	PET130	02_13_30	1.8518893820999736	0.12020352694211672
26797	UWOP	Maltose 2% (72H)	YJL023C	PET130	02_13_32	1.835810687566208	0.12383613159072852
26800	UWOP	Maltose 2% (72H)	YJL023C	PET130	02_15_30	4.488182431554655	3.9571806257980883e-07
26801	UWOP	Maltose 2% (72H)	YJL023C	PET130	02_15_32	1.8223453480285097	0.12665306880516922
26804	UWOP	Maltose 2% (72H)	YJR075W	HOC1	02_25_02	-0.6020565432994894	0.9600053951027672
26805	UWOP	Maltose 2% (72H)	YJR075W	HOC1	02_25_04	-0.797462066197239	0.8273853176194641
26806	UWOP	Maltose 2% (72H)	YJR075W	HOC1	02_27_02	-0.7473790442092971	0.8714340935480015
26807	UWOP	Maltose 2% (72H)	YJR075W	HOC1	02_27_04	-0.8541426927318779	0.76841596738324
26808	UWOP	Maltose 2% (72H)	YJR137C	MET5	02_29_34	1.7998198194285897	0.12927167789577085
26809	UWOP	Maltose 2% (72H)	YJR137C	MET5	02_29_36	1.7794567304060775	0.12927167789577085
26812	UWOP	Maltose 2% (72H)	YJR137C	MET5	02_31_34	1.776324752877403	0.12927167789577085
26813	UWOP	Maltose 2% (72H)	YJR137C	MET5	02_31_36	1.7784585739839684	0.12927167789577085
26818	UWOP	Maltose 2% (72H)	YLL006W	MMM1	02_09_46	1.299385372060592	0.3533882472534194
26821	UWOP	Maltose 2% (72H)	YLL006W	MMM1	02_11_46	1.7204286912507718	0.13527351895493644
26822	UWOP	Maltose 2% (72H)	YLR113W	HOG1	02_05_30	1.7777926710282397	0.12927167789577085
26823	UWOP	Maltose 2% (72H)	YLR113W	HOG1	02_05_32	3.689415781893834	6.90271598180546e-05
26826	UWOP	Maltose 2% (72H)	YLR113W	HOG1	02_07_30	1.754913948617419	0.13031040856263518
26827	UWOP	Maltose 2% (72H)	YLR113W	HOG1	02_07_32	3.870790575951853	2.314250608491421e-05
26830	UWOP	Maltose 2% (72H)	YLR114C	AVL9	02_21_02	-0.3519555385275757	0.9992349795307606
26831	UWOP	Maltose 2% (72H)	YLR114C	AVL9	02_21_04	-1.3475760849154306	0.32103683213320783
26832	UWOP	Maltose 2% (72H)	YLR114C	AVL9	02_23_02	-0.6871909099675964	0.9152698762490706
26833	UWOP	Maltose 2% (72H)	YLR114C	AVL9	02_23_04	-2.3831912933130845	0.037430189580886335
26834	UWOP	Maltose 2% (72H)	YMR015C	ERG5	02_01_14	1.8017407470325364	0.12927167789577085
26835	UWOP	Maltose 2% (72H)	YMR015C	ERG5	02_01_16	1.7127407927660796	0.1371194137712034
26838	UWOP	Maltose 2% (72H)	YMR015C	ERG5	02_03_14	1.7058276870286182	0.1371194137712034
26839	UWOP	Maltose 2% (72H)	YMR015C	ERG5	02_03_16	1.6994876487195147	0.1384645485909458
26850	UWOP	Maltose 2% (72H)	YNL298		02_05_14	1.7802775919112526	0.12927167789577085
26851	UWOP	Maltose 2% (72H)	YNL298		02_05_16	1.7593777320575508	0.13031040856263518
26852	UWOP	Maltose 2% (72H)	YNL298		02_07_14	1.7996613708217228	0.12927167789577085
26853	UWOP	Maltose 2% (72H)	YNL298		02_07_16	1.7103864000305733	0.1371194137712034
26866	UWOP	NaCl 0.4M (48H)	YBR077C	SLM4	02_17_02	-3.159975499365713	0.0011322228574910287
26867	UWOP	NaCl 0.4M (48H)	YBR077C	SLM4	02_17_04	-3.6152925595894754	0.00011550970602646714
26870	UWOP	NaCl 0.4M (48H)	YBR077C	SLM4	02_19_02	-3.087307632823088	0.0015833446082338806
26871	UWOP	NaCl 0.4M (48H)	YBR077C	SLM4	02_19_04	-3.229864539909032	0.0008263531572943304
26874	UWOP	NaCl 0.4M (48H)	YBR299W	MAL32	02_17_34	-0.6870243330584908	0.9492869580461062
26875	UWOP	NaCl 0.4M (48H)	YBR299W	MAL32	02_17_36	-0.6143718259343884	0.9667375123683024
26878	UWOP	NaCl 0.4M (48H)	YBR299W	MAL32	02_19_34	-0.2668213610868899	0.9984051562401199
26879	UWOP	NaCl 0.4M (48H)	YBR299W	MAL32	02_19_36	-0.5082996816096618	0.9949571569550586
26882	UWOP	NaCl 0.4M (48H)	YCL032W	STE50	02_09_30	-0.8002570382989701	0.8915595763615946
26883	UWOP	NaCl 0.4M (48H)	YCL032W	STE50	02_09_32	-0.7608294109486121	0.9105825422689258
26886	UWOP	NaCl 0.4M (48H)	YCL032W	STE50	02_11_30	-0.6444682993432237	0.9552092642465598
26887	UWOP	NaCl 0.4M (48H)	YCL032W	STE50	02_11_32	-0.7473727171916209	0.9213903779619148
26890	UWOP	NaCl 0.4M (48H)	YDR375C	BCS1	02_01_46	-0.3538730158885977	0.9984051562401199
26891	UWOP	NaCl 0.4M (48H)	YDR375C	BCS1	02_01_48	-0.17168205086733834	0.9984051562401199
26892	UWOP	NaCl 0.4M (48H)	YDR375C	BCS1	02_03_46	0.16171440262219292	0.9984051562401199
26893	UWOP	NaCl 0.4M (48H)	YDR375C	BCS1	02_03_48	-0.024292456337096428	0.9990763786753954
26894	UWOP	NaCl 0.4M (48H)	YDR418W	RPL12B	02_09_14	-1.332495909619683	0.4268018856434653
26895	UWOP	NaCl 0.4M (48H)	YDR418W	RPL12B	02_09_16	-1.5413262501284613	0.2895729042728158
26898	UWOP	NaCl 0.4M (48H)	YDR418W	RPL12B	02_11_14	-1.4682074310579794	0.3365197823499523
26899	UWOP	NaCl 0.4M (48H)	YDR418W	RPL12B	02_11_16	-1.6668655358668765	0.21886726196198167
26906	UWOP	NaCl 0.4M (48H)	YGR292W	MAL12	02_25_34	0.4691319356207247	0.9950249059489256
26907	UWOP	NaCl 0.4M (48H)	YGR292W	MAL12	02_25_36	0.3717163595759597	0.9984051562401199
26910	UWOP	NaCl 0.4M (48H)	YGR292W	MAL12	02_27_34	0.3520059249728558	0.9984051562401199
26911	UWOP	NaCl 0.4M (48H)	YGR292W	MAL12	02_27_36	0.4893074534167265	0.9950249059489256
26916	UWOP	NaCl 0.4M (48H)	YIL105C	SLM1	02_13_46	-0.3718650387472692	0.9984051562401199
26917	UWOP	NaCl 0.4M (48H)	YIL105C	SLM1	02_13_48	-0.682087815944971	0.9492869580461062
26920	UWOP	NaCl 0.4M (48H)	YIL105C	SLM1	02_15_46	-0.31880254838504496	0.9984051562401199
26921	UWOP	NaCl 0.4M (48H)	YIL105C	SLM1	02_15_48	-0.7047730627277466	0.9422636061149592
26922	UWOP	NaCl 0.4M (48H)	YJL023C	PET130	02_13_30	-0.8116033479508037	0.8832560443471054
26923	UWOP	NaCl 0.4M (48H)	YJL023C	PET130	02_13_32	-0.5671336270763544	0.9898619618463596
26926	UWOP	NaCl 0.4M (48H)	YJL023C	PET130	02_15_30	-0.5346625875637541	0.9949571569550586
26927	UWOP	NaCl 0.4M (48H)	YJL023C	PET130	02_15_32	-0.32840955748325384	0.9984051562401199
26930	UWOP	NaCl 0.4M (48H)	YJL128C	PBS2	02_01_30	-4.337228236575613	1.8490016433359112e-06
26931	UWOP	NaCl 0.4M (48H)	YJL128C	PBS2	02_01_32	-4.8773477183524685	4.1742210576413794e-08
26934	UWOP	NaCl 0.4M (48H)	YJL128C	PBS2	02_03_30	-5.32738421048778	1.272342184771915e-09
26935	UWOP	NaCl 0.4M (48H)	YJL128C	PBS2	02_03_32	-3.723049939314623	6.447064760322185e-05
26938	UWOP	NaCl 0.4M (48H)	YJR075W	HOC1	02_25_02	-3.73642614971855	6.031411002907339e-05
26939	UWOP	NaCl 0.4M (48H)	YJR075W	HOC1	02_25_04	-3.2298067884953823	0.0008263531572943304
26940	UWOP	NaCl 0.4M (48H)	YJR075W	HOC1	02_27_02	-3.7646401727931202	5.3138886453819954e-05
26941	UWOP	NaCl 0.4M (48H)	YJR075W	HOC1	02_27_04	-3.1831663782062907	0.0010240822640981107
26942	UWOP	NaCl 0.4M (48H)	YJR137C	MET5	02_29_34	0.07216530636853015	0.9984051562401199
26943	UWOP	NaCl 0.4M (48H)	YJR137C	MET5	02_29_36	0.15815101752469268	0.9984051562401199
26946	UWOP	NaCl 0.4M (48H)	YJR137C	MET5	02_31_34	-0.21701076681450515	0.9984051562401199
26947	UWOP	NaCl 0.4M (48H)	YJR137C	MET5	02_31_36	-0.07304632261505006	0.9984051562401199
26952	UWOP	NaCl 0.4M (48H)	YLL006W	MMM1	02_09_46	-0.4406991944263776	0.9984051562401199
26953	UWOP	NaCl 0.4M (48H)	YLL006W	MMM1	02_09_48	-1.0052204916002199	0.7087690045323709
26956	UWOP	NaCl 0.4M (48H)	YLL006W	MMM1	02_11_46	-0.5046140355407128	0.9949571569550586
26957	UWOP	NaCl 0.4M (48H)	YLL006W	MMM1	02_11_48	-0.7328396353844887	0.9280656896384366
27052	UWOP	NaCl 0.4M (48H)	YLR113W	HOG1	02_05_30	-4.111175687264571	7.45559809141687e-06
27053	UWOP	NaCl 0.4M (48H)	YLR113W	HOG1	02_05_32	-5.3629154605470415	9.558507594038468e-10
27056	UWOP	NaCl 0.4M (48H)	YLR113W	HOG1	02_07_30	-4.183440522665134	4.8297180248597815e-06
27057	UWOP	NaCl 0.4M (48H)	YLR113W	HOG1	02_07_32	-4.657255237805368	2.0779342587288558e-07
27061	UWOP	NaCl 0.4M (48H)	YLR114C	AVL9	02_21_02	-2.56266491552746	0.014390877232570303
27062	UWOP	NaCl 0.4M (48H)	YLR114C	AVL9	02_21_04	-2.465609364252891	0.020778351897608082
27063	UWOP	NaCl 0.4M (48H)	YLR114C	AVL9	02_23_02	-2.757765164629525	0.006587001895160718
27064	UWOP	NaCl 0.4M (48H)	YLR114C	AVL9	02_23_04	-3.3814939483285564	0.0003893426433881917
27260	UWOP	NaCl 0.4M (48H)	YMR015C	ERG5	02_01_14	-1.7393718213266331	0.1880458333927457
27261	UWOP	NaCl 0.4M (48H)	YMR015C	ERG5	02_01_16	-1.4550566969179806	0.34210522813677025
27264	UWOP	NaCl 0.4M (48H)	YMR015C	ERG5	02_03_14	-1.9962697692937257	0.09499492620746933
27265	UWOP	NaCl 0.4M (48H)	YMR015C	ERG5	02_03_16	-2.181159076961229	0.0531045969576686
27276	UWOP	NaCl 0.4M (48H)	YNL298		02_05_14	-1.7338977245647835	0.19011320696726736
27277	UWOP	NaCl 0.4M (48H)	YNL298		02_05_16	-3.0677040997729086	0.001732838125247823
27278	UWOP	NaCl 0.4M (48H)	YNL298		02_07_14	-2.1857245105232166	0.05250533148615685
27279	UWOP	NaCl 0.4M (48H)	YNL298		02_07_16	-2.2683256202134947	0.040074885768263166
27364	UWOP	NaCl 0.4M (72H)	YBR077C	SLM4	02_17_02	-2.7208243446984035	0.0050507895260705
27365	UWOP	NaCl 0.4M (72H)	YBR077C	SLM4	02_17_04	-2.615086382559618	0.0078517239437877
27368	UWOP	NaCl 0.4M (72H)	YBR077C	SLM4	02_19_02	-2.8681464818337097	0.002657719128810189
27369	UWOP	NaCl 0.4M (72H)	YBR077C	SLM4	02_19_04	-2.602620818874254	0.008219770545711689
27372	UWOP	NaCl 0.4M (72H)	YBR299W	MAL32	02_17_34	0.3670165176895534	1.0
27373	UWOP	NaCl 0.4M (72H)	YBR299W	MAL32	02_17_36	0.3146309125949777	1.0
27376	UWOP	NaCl 0.4M (72H)	YBR299W	MAL32	02_19_34	0.9600687976646508	0.6965153179352866
27377	UWOP	NaCl 0.4M (72H)	YBR299W	MAL32	02_19_36	0.5712205082490645	0.9785758193450648
27380	UWOP	NaCl 0.4M (72H)	YCL032W	STE50	02_09_30	1.83931585469418	0.11150934164053458
27381	UWOP	NaCl 0.4M (72H)	YCL032W	STE50	02_09_32	1.4704584624221195	0.2804854124428598
27384	UWOP	NaCl 0.4M (72H)	YCL032W	STE50	02_11_30	1.619669385855499	0.19742825631430014
27385	UWOP	NaCl 0.4M (72H)	YCL032W	STE50	02_11_32	1.585584991402171	0.21467409439620427
27388	UWOP	NaCl 0.4M (72H)	YDR375C	BCS1	02_01_46	2.1312163847200734	0.04687955188199577
27389	UWOP	NaCl 0.4M (72H)	YDR375C	BCS1	02_01_48	2.126854289194028	0.04743971918765491
27390	UWOP	NaCl 0.4M (72H)	YDR375C	BCS1	02_03_46	2.514780544261176	0.011593071303120593
27391	UWOP	NaCl 0.4M (72H)	YDR375C	BCS1	02_03_48	2.7869063122159825	0.0038107023957819775
27392	UWOP	NaCl 0.4M (72H)	YDR418W	RPL12B	02_09_14	1.0259825418253556	0.6339759507778379
27393	UWOP	NaCl 0.4M (72H)	YDR418W	RPL12B	02_09_16	0.919993309356049	0.7228598033452585
27396	UWOP	NaCl 0.4M (72H)	YDR418W	RPL12B	02_11_14	1.1807629360170318	0.5055827716279925
27397	UWOP	NaCl 0.4M (72H)	YDR418W	RPL12B	02_11_16	0.9225688302438948	0.7213524820380486
27404	UWOP	NaCl 0.4M (72H)	YGR292W	MAL12	02_25_34	1.585555179668041	0.21467409439620427
27405	UWOP	NaCl 0.4M (72H)	YGR292W	MAL12	02_25_36	1.6053799828642732	0.20538884963879364
27408	UWOP	NaCl 0.4M (72H)	YGR292W	MAL12	02_27_34	1.2705537498060229	0.432128467096221
27409	UWOP	NaCl 0.4M (72H)	YGR292W	MAL12	02_27_36	1.4927299572265649	0.2686488453518275
27414	UWOP	NaCl 0.4M (72H)	YIL105C	SLM1	02_13_46	2.3286371410602933	0.023460840475517816
27415	UWOP	NaCl 0.4M (72H)	YIL105C	SLM1	02_13_48	1.9378926124131013	0.08444653892153584
27418	UWOP	NaCl 0.4M (72H)	YIL105C	SLM1	02_15_46	2.552303935187319	0.009959498261365735
27419	UWOP	NaCl 0.4M (72H)	YIL105C	SLM1	02_15_48	1.9570157751524957	0.07965531132489445
27420	UWOP	NaCl 0.4M (72H)	YJL023C	PET130	02_13_30	1.857156048161208	0.10647514305359856
27421	UWOP	NaCl 0.4M (72H)	YJL023C	PET130	02_13_32	1.7586996020835952	0.13755032827249686
27424	UWOP	NaCl 0.4M (72H)	YJL023C	PET130	02_15_30	2.022379066936592	0.06573275181581664
27425	UWOP	NaCl 0.4M (72H)	YJL023C	PET130	02_15_32	2.0021422229864965	0.06946138196833765
27428	UWOP	NaCl 0.4M (72H)	YJL128C	PBS2	02_01_30	-2.9433497752901787	0.0018990074426662366
27429	UWOP	NaCl 0.4M (72H)	YJL128C	PBS2	02_01_32	-3.3325589996296925	0.00028903834603378835
27432	UWOP	NaCl 0.4M (72H)	YJL128C	PBS2	02_03_30	-4.241228108835626	1.4598399940238603e-06
27433	UWOP	NaCl 0.4M (72H)	YJL128C	PBS2	02_03_32	-2.6500970701805486	0.006832725814662263
27436	UWOP	NaCl 0.4M (72H)	YJR075W	HOC1	02_25_02	-2.512262517432009	0.011659801142705156
27437	UWOP	NaCl 0.4M (72H)	YJR075W	HOC1	02_25_04	-2.0289994013229604	0.06459427265932806
27438	UWOP	NaCl 0.4M (72H)	YJR075W	HOC1	02_27_02	-3.0855506823839236	0.0009625923239290146
27439	UWOP	NaCl 0.4M (72H)	YJR075W	HOC1	02_27_04	-2.6878174314929044	0.005809142870144484
27440	UWOP	NaCl 0.4M (72H)	YJR137C	MET5	02_29_34	1.3115746959684522	0.3962128296382416
27441	UWOP	NaCl 0.4M (72H)	YJR137C	MET5	02_29_36	1.4214479715129391	0.3125209816213988
27444	UWOP	NaCl 0.4M (72H)	YJR137C	MET5	02_31_34	1.29899307946094	0.4075452647118853
27445	UWOP	NaCl 0.4M (72H)	YJR137C	MET5	02_31_36	1.2013777501677	0.4875271898285522
27450	UWOP	NaCl 0.4M (72H)	YLL006W	MMM1	02_09_46	1.7965402750372623	0.12415428118931313
27451	UWOP	NaCl 0.4M (72H)	YLL006W	MMM1	02_09_48	1.4598199321569882	0.2857791166154317
27454	UWOP	NaCl 0.4M (72H)	YLL006W	MMM1	02_11_46	1.9315938188734183	0.08596242641485621
27455	UWOP	NaCl 0.4M (72H)	YLL006W	MMM1	02_11_48	1.740031068289679	0.14444958701599925
27550	UWOP	NaCl 0.4M (72H)	YLR113W	HOG1	02_05_30	-4.46945183946533	3.1461166333022197e-07
27551	UWOP	NaCl 0.4M (72H)	YLR113W	HOG1	02_05_32	-6.3131596014196845	6.235721270754386e-14
27554	UWOP	NaCl 0.4M (72H)	YLR113W	HOG1	02_07_30	-3.558614991306253	8.840820389683932e-05
27555	UWOP	NaCl 0.4M (72H)	YLR113W	HOG1	02_07_32	-5.088400934056	3.150018925383795e-09
27559	UWOP	NaCl 0.4M (72H)	YLR114C	AVL9	02_21_02	-1.6488518794540772	0.18346477246524487
27560	UWOP	NaCl 0.4M (72H)	YLR114C	AVL9	02_21_04	-1.7752919615363387	0.13087159775692705
27561	UWOP	NaCl 0.4M (72H)	YLR114C	AVL9	02_23_02	-2.0249971760160523	0.06534017572481869
27562	UWOP	NaCl 0.4M (72H)	YLR114C	AVL9	02_23_04	-3.366944705538688	0.00024404294637832158
27758	UWOP	NaCl 0.4M (72H)	YMR015C	ERG5	02_01_14	0.5997343672393054	0.9626944295043708
27759	UWOP	NaCl 0.4M (72H)	YMR015C	ERG5	02_01_16	0.5028174842885321	1.0
27762	UWOP	NaCl 0.4M (72H)	YMR015C	ERG5	02_03_14	0.36264696922997575	1.0
27763	UWOP	NaCl 0.4M (72H)	YMR015C	ERG5	02_03_16	0.5561144766836434	0.9866950139265748
27774	UWOP	NaCl 0.4M (72H)	YNL298		02_05_14	-1.5619006333409369	0.2279315354337538
27775	UWOP	NaCl 0.4M (72H)	YNL298		02_05_16	-2.8326311241421576	0.0031051527704686072
27776	UWOP	NaCl 0.4M (72H)	YNL298		02_07_14	-1.135333047317783	0.5418411098874614
27777	UWOP	NaCl 0.4M (72H)	YNL298		02_07_16	-1.471653061196887	0.2804854124428598
27862	UWOP	NaCl 0.6M (48H)	YBR077C	SLM4	02_17_02	-2.165062636577799	0.07349450873204866
27863	UWOP	NaCl 0.6M (48H)	YBR077C	SLM4	02_17_04	-2.5385267956492807	0.021254461746122482
27866	UWOP	NaCl 0.6M (48H)	YBR077C	SLM4	02_19_02	-1.8687418178615145	0.1640616314370794
27867	UWOP	NaCl 0.6M (48H)	YBR077C	SLM4	02_19_04	-2.2616784345172607	0.05543498643577368
27870	UWOP	NaCl 0.6M (48H)	YBR299W	MAL32	02_17_34	-0.3914568197380597	1.0
27871	UWOP	NaCl 0.6M (48H)	YBR299W	MAL32	02_17_36	-0.1249972481770181	1.0
27874	UWOP	NaCl 0.6M (48H)	YBR299W	MAL32	02_19_34	-0.4101317030370677	1.0
27875	UWOP	NaCl 0.6M (48H)	YBR299W	MAL32	02_19_36	-0.16791410525786976	1.0
27878	UWOP	NaCl 0.6M (48H)	YCL032W	STE50	02_09_30	-0.26305779638983273	1.0
27879	UWOP	NaCl 0.6M (48H)	YCL032W	STE50	02_09_32	-0.1633220108882096	1.0
27882	UWOP	NaCl 0.6M (48H)	YCL032W	STE50	02_11_30	-0.0730950466345754	1.0
27883	UWOP	NaCl 0.6M (48H)	YCL032W	STE50	02_11_32	-0.2518049680098257	1.0
27886	UWOP	NaCl 0.6M (48H)	YDR375C	BCS1	02_01_46	0.5979417712331505	0.9632206137289024
27887	UWOP	NaCl 0.6M (48H)	YDR375C	BCS1	02_01_48	0.617777311877026	0.9575257893617176
27888	UWOP	NaCl 0.6M (48H)	YDR375C	BCS1	02_03_46	0.7950206193806263	0.8549491222012675
27889	UWOP	NaCl 0.6M (48H)	YDR375C	BCS1	02_03_48	0.5834601951611742	0.9724224380087998
27890	UWOP	NaCl 0.6M (48H)	YDR418W	RPL12B	02_09_14	-0.8502163852580551	0.816571054159905
27891	UWOP	NaCl 0.6M (48H)	YDR418W	RPL12B	02_09_16	-0.8746225978217802	0.8030291411499749
27894	UWOP	NaCl 0.6M (48H)	YDR418W	RPL12B	02_11_14	-0.9159778132407964	0.7764527772128179
27895	UWOP	NaCl 0.6M (48H)	YDR418W	RPL12B	02_11_16	-0.8591550397649309	0.8124225773907378
27902	UWOP	NaCl 0.6M (48H)	YGR292W	MAL12	02_25_34	0.4510969200108136	1.0
27903	UWOP	NaCl 0.6M (48H)	YGR292W	MAL12	02_25_36	0.15240589947573865	1.0
27906	UWOP	NaCl 0.6M (48H)	YGR292W	MAL12	02_27_34	0.3318068321807776	1.0
27907	UWOP	NaCl 0.6M (48H)	YGR292W	MAL12	02_27_36	0.4270559876810389	1.0
27912	UWOP	NaCl 0.6M (48H)	YIL105C	SLM1	02_13_46	0.4193191875378974	1.0
27913	UWOP	NaCl 0.6M (48H)	YIL105C	SLM1	02_13_48	0.2057543910271904	1.0
27916	UWOP	NaCl 0.6M (48H)	YIL105C	SLM1	02_15_46	0.41861444386848656	1.0
27917	UWOP	NaCl 0.6M (48H)	YIL105C	SLM1	02_15_48	0.2236042353616973	1.0
27918	UWOP	NaCl 0.6M (48H)	YJL023C	PET130	02_13_30	-0.20584227800077248	1.0
27919	UWOP	NaCl 0.6M (48H)	YJL023C	PET130	02_13_32	-0.1728791699716686	1.0
27922	UWOP	NaCl 0.6M (48H)	YJL023C	PET130	02_15_30	-0.08776942475484714	1.0
27923	UWOP	NaCl 0.6M (48H)	YJL023C	PET130	02_15_32	-0.08405894658893155	1.0
27926	UWOP	NaCl 0.6M (48H)	YJL128C	PBS2	02_01_30	-4.215276223959378	3.929866642337343e-06
27927	UWOP	NaCl 0.6M (48H)	YJL128C	PBS2	02_01_32	-4.431693502056406	9.23054607614567e-07
27930	UWOP	NaCl 0.6M (48H)	YJL128C	PBS2	02_03_30	-3.750430485518829	5.75338354047426e-05
27931	UWOP	NaCl 0.6M (48H)	YJL128C	PBS2	02_03_32	-3.753295051564017	5.697941051004558e-05
27934	UWOP	NaCl 0.6M (48H)	YJR075W	HOC1	02_25_02	-1.8142293732036847	0.18533875354959486
27935	UWOP	NaCl 0.6M (48H)	YJR075W	HOC1	02_25_04	-1.610498030449636	0.28234543643847954
27936	UWOP	NaCl 0.6M (48H)	YJR075W	HOC1	02_27_02	-2.583268955312714	0.017847278038260587
27937	UWOP	NaCl 0.6M (48H)	YJR075W	HOC1	02_27_04	-1.6645847725791767	0.2576627599080813
27938	UWOP	NaCl 0.6M (48H)	YJR137C	MET5	02_29_34	0.5262287472581522	1.0
27939	UWOP	NaCl 0.6M (48H)	YJR137C	MET5	02_29_36	0.6329526457467153	0.9515584686863152
27942	UWOP	NaCl 0.6M (48H)	YJR137C	MET5	02_31_34	0.4881055752926145	1.0
27943	UWOP	NaCl 0.6M (48H)	YJR137C	MET5	02_31_36	0.4245594483377248	1.0
27948	UWOP	NaCl 0.6M (48H)	YLL006W	MMM1	02_09_46	0.24420439267573624	1.0
27949	UWOP	NaCl 0.6M (48H)	YLL006W	MMM1	02_09_48	-0.26260737565022496	1.0
27952	UWOP	NaCl 0.6M (48H)	YLL006W	MMM1	02_11_46	0.08339869569989666	1.0
27953	UWOP	NaCl 0.6M (48H)	YLL006W	MMM1	02_11_48	-0.08825719745822731	1.0
28048	UWOP	NaCl 0.6M (48H)	YLR113W	HOG1	02_05_30	-4.136958493919692	6.271961265052838e-06
28049	UWOP	NaCl 0.6M (48H)	YLR113W	HOG1	02_05_32	-4.921736985116505	2.812897319618981e-08
28052	UWOP	NaCl 0.6M (48H)	YLR113W	HOG1	02_07_30	-4.323710073377696	1.8749274045936885e-06
28053	UWOP	NaCl 0.6M (48H)	YLR113W	HOG1	02_07_32	-4.654700105997748	1.9552913598382124e-07
28057	UWOP	NaCl 0.6M (48H)	YLR114C	AVL9	02_21_02	-1.5361489465607625	0.3158551778677691
28058	UWOP	NaCl 0.6M (48H)	YLR114C	AVL9	02_21_04	-1.3526519315932166	0.4354009065441887
28059	UWOP	NaCl 0.6M (48H)	YLR114C	AVL9	02_23_02	-1.3952875503586055	0.4045596991645414
28060	UWOP	NaCl 0.6M (48H)	YLR114C	AVL9	02_23_04	-1.883072887491232	0.15825412259494273
28256	UWOP	NaCl 0.6M (48H)	YMR015C	ERG5	02_01_14	-2.0341412570877684	0.10474021383344373
28257	UWOP	NaCl 0.6M (48H)	YMR015C	ERG5	02_01_16	-1.5168692910247932	0.3277708072345216
28260	UWOP	NaCl 0.6M (48H)	YMR015C	ERG5	02_03_14	-2.4026744076477144	0.03432327191643006
28261	UWOP	NaCl 0.6M (48H)	YMR015C	ERG5	02_03_16	-2.2369475894448674	0.06002466723799151
28272	UWOP	NaCl 0.6M (48H)	YNL298		02_05_14	-1.7444894117856036	0.21802490897145305
28273	UWOP	NaCl 0.6M (48H)	YNL298		02_05_16	-3.1652015650143164	0.0013751081290477724
28274	UWOP	NaCl 0.6M (48H)	YNL298		02_07_14	-2.7437500197798848	0.009293323498124487
28275	UWOP	NaCl 0.6M (48H)	YNL298		02_07_16	-2.3705280991793387	0.038152369797592386
28360	UWOP	NaCl 0.6M (72H)	YBR077C	SLM4	02_17_02	-0.7928680671977788	0.8515779837326797
28361	UWOP	NaCl 0.6M (72H)	YBR077C	SLM4	02_17_04	-0.8587772127348383	0.8153116530030646
28364	UWOP	NaCl 0.6M (72H)	YBR077C	SLM4	02_19_02	-0.8387861783295089	0.8286621895744881
28365	UWOP	NaCl 0.6M (72H)	YBR077C	SLM4	02_19_04	-0.5751430183284535	0.9828734532946548
28368	UWOP	NaCl 0.6M (72H)	YBR299W	MAL32	02_17_34	0.4455621369055092	0.9982660515460552
28369	UWOP	NaCl 0.6M (72H)	YBR299W	MAL32	02_17_36	0.553868362930472	0.9924644030675334
28372	UWOP	NaCl 0.6M (72H)	YBR299W	MAL32	02_19_34	0.5652292544393764	0.9908195578469208
28373	UWOP	NaCl 0.6M (72H)	YBR299W	MAL32	02_19_36	0.8210818874714846	0.836592043722221
28376	UWOP	NaCl 0.6M (72H)	YCL032W	STE50	02_09_30	1.0116526202173348	0.7005931150234219
28377	UWOP	NaCl 0.6M (72H)	YCL032W	STE50	02_09_32	1.0649816222411221	0.6592101328522868
28380	UWOP	NaCl 0.6M (72H)	YCL032W	STE50	02_11_30	1.1504138349402164	0.6030038830918344
28381	UWOP	NaCl 0.6M (72H)	YCL032W	STE50	02_11_32	1.0177258577543116	0.6981256645347961
28384	UWOP	NaCl 0.6M (72H)	YDR375C	BCS1	02_01_46	1.9820207567661663	0.10849134192684758
28385	UWOP	NaCl 0.6M (72H)	YDR375C	BCS1	02_01_48	2.0788293659129486	0.08200142367942598
28386	UWOP	NaCl 0.6M (72H)	YDR375C	BCS1	02_03_46	2.3944704524355287	0.029358229505937836
28387	UWOP	NaCl 0.6M (72H)	YDR375C	BCS1	02_03_48	1.9369807889855588	0.12257908272974415
28388	UWOP	NaCl 0.6M (72H)	YDR418W	RPL12B	02_09_14	0.9166439935093704	0.7804175713538979
28389	UWOP	NaCl 0.6M (72H)	YDR418W	RPL12B	02_09_16	0.7764699499706377	0.8669922097954004
28392	UWOP	NaCl 0.6M (72H)	YDR418W	RPL12B	02_11_14	1.0397832776375635	0.6825311229455917
28393	UWOP	NaCl 0.6M (72H)	YDR418W	RPL12B	02_11_16	1.1004423569330803	0.6290948109004276
28400	UWOP	NaCl 0.6M (72H)	YGR292W	MAL12	02_25_34	1.1107324679726387	0.620940943999385
28401	UWOP	NaCl 0.6M (72H)	YGR292W	MAL12	02_25_36	0.8779027896480502	0.8070261865632249
28404	UWOP	NaCl 0.6M (72H)	YGR292W	MAL12	02_27_34	0.9318144014928073	0.7697765620180892
28405	UWOP	NaCl 0.6M (72H)	YGR292W	MAL12	02_27_36	0.8595393039683967	0.8153116530030646
28410	UWOP	NaCl 0.6M (72H)	YIL105C	SLM1	02_13_46	1.6381136969939716	0.2642398283187545
28411	UWOP	NaCl 0.6M (72H)	YIL105C	SLM1	02_13_48	1.4225419552290843	0.4103254380471157
28414	UWOP	NaCl 0.6M (72H)	YIL105C	SLM1	02_15_46	1.4723128087252897	0.37443790381708897
28415	UWOP	NaCl 0.6M (72H)	YIL105C	SLM1	02_15_48	1.4554077269845789	0.3867192126154771
28416	UWOP	NaCl 0.6M (72H)	YJL023C	PET130	02_13_30	1.2212150235869002	0.5522839979299713
28417	UWOP	NaCl 0.6M (72H)	YJL023C	PET130	02_13_32	1.1267556475891882	0.6147731305652283
28420	UWOP	NaCl 0.6M (72H)	YJL023C	PET130	02_15_30	1.329139264301824	0.4761998839415773
28421	UWOP	NaCl 0.6M (72H)	YJL023C	PET130	02_15_32	1.2119256858688459	0.555306104614209
28424	UWOP	NaCl 0.6M (72H)	YJL128C	PBS2	02_01_30	-1.7559300886530012	0.1977983034138492
28425	UWOP	NaCl 0.6M (72H)	YJL128C	PBS2	02_01_32	-1.9482998641444096	0.1195798469642867
28428	UWOP	NaCl 0.6M (72H)	YJL128C	PBS2	02_03_30	-1.6983015201197849	0.2269395106045241
28429	UWOP	NaCl 0.6M (72H)	YJL128C	PBS2	02_03_32	-1.832660271921309	0.1623435285290562
[truncated: 2,289 more rows]
