# Supplementary material for: The impact of the genetic background on gene deletion phenotypes in Saccharomyces cerevisiae
Source: Mol Syst Biol. 2019 Dec 9;15(12):e8831. doi: 10.15252/msb.20198831 (PMC6901017; doi:10.15252/msb.20198831)
Supplement: Supplementary file 7 — Table EV6 [file MSB-15-e8831-s007.xlsx]

## Sheet: Table EV6
Table EV6: exclusiveness measure for all genes tested for their ability to change their phenotype

## Sheet: 6 (exclusiveness)
Locus tag	Exclusiveness
YJR137C	0.833333
YDR375C	0.8
YJL023C	0.777778
YJR075W	0.75
YMR307W	0.75
YJL036W	0.75
YPL008W	0.733333
YJL177W	0.714286
YLL006W	0.714286
YER061C	0.714286
YLR114C	0.714286
YLR296W	0.666667
YLR265C	0.666667
YNL302C	0.666667
YNL085W	0.666667
YGR045C	0.666667
YKL148C	0.666667
YOL081W	0.666667
YBR077C	0.666667
YMR015C	0.666667
YDR048C	0.666667
YLR038C	0.636364
YCL032W	0.636364
YDR126W	0.625
YGR037C	0.6
YNL296W	0.6
YMR021C	0.6
YOR358W	0.6
YJR011C	0.6
YBR299W	0.6
YJL124C	0.6
YLR307W	0.6
YML121W	0.6
YPR173C	0.6
YDR001C	0.6
YOR132W	0.6
YOR293W	0.6
YGL043W	0.6
YIL105C	0.6
YPR135W	0.6
YNL179C	0.6
YMR202W	0.6
YDR157W	0.6
YNR029C	0.586207
YHR178W	0.555556
YLR443W	0.555556
YPR020W	0.538462
YDR148C	0.5
YMR004W	0.5
YNL307C	0.5
YML081C-A	0.5
YLR308W	0.5
YIL090W	0.5
YLR282C	0.5
YPL057C	0.5
YPR043W	0.5
YJR120W	0.5
YCL060C	0.5
YGR183C	0.5
YMR121C	0.5
YKL114C	0.5
YNR020C	0.5
YHR116W	0.5
YGL014W	0.5
YDR486C	0.5
YLR266C	0.5
YBR164C	0.5
YJL153C	0.5
YLR373C	0.5
YLR271W	0.5
YAL048C	0.5
YLR278C	0.5
YGL020C	0.5
YKR019C	0.5
YMR284W	0.5
YGL232W	0.5
YLR290C	0.5
YLR313C	0.5
YOR312C	0.5
YLR297W	0.5
YKR001C	0.454545
YMR058W	0.454545
YBL021C	0.428571
YDR156W	0.428571
YMR038C	0.428571
YOR035C	0.4
YER111C	0.4
YLR287C	0.333333
YJR079W	0.333333
YGR273C	0.333333
YJR051W	0.333333
YOR026W	0.333333
YOL086C	0.333333
YDR225W	0.333333
YMR115W	0.333333
YLR334C	0.333333
YLR332W	0.333333
YDR150W	0.333333
YJL121C	0.333333
YJL128C	0.333333
YOR037W	0.333333
YOR127W	0.333333
YLR320W	0.333333
YFR021W	0.333333
YFL018C	0.333333
YDR034C	0.333333
YLR311C	0.333333
YOR106W	0.333333
YOR113W	0.333333
YLR309C	0.333333
YER178W	0.333333
YLR273C	0.333333
YGR174C	0.333333
YLL044W	0.333333
YMR063W	0.333333
YNL052W	0.333333
YMR010W	0.333333
YCL016C	0.333333
YPL230W	0.333333
YLR065C	0.333333
YOR269W	0.333333
YPL178W	0.333333
YGL060W	0.333333
YBR188C	0.333333
YHL003C	0.333333
YPR066W	0.333333
YHR033W	0.333333
YHL002W	0.333333
YGR292W	0.333333
YGR214W	0.333333
YLR264W	0.333333
YGR291C	0.333333
YBR286W	0.333333
YAR015W	0.333333
YGR289C	0.333333
YGR287C	0.333333
YLR279W	0.333333
YKL208W	0.333333
YMR060C	0.333333
YKL211C	0.294118
YBR078W	0.272727
YLR055C	0.272727
YOR184W	0.272727
YER162C	0.272727
YLR286C	0.272727
YDR116C	0.25
YLR058C	0.25
YFR032C-A	0.25
YPL195W	0.25
YLR306W	0.25
YML090W	0.25
YLR299W	0.25
YLR300W	0.25
YBR036C	0.241379
YMR280C	0.230769
YHL033C	0.2
YHR012W	0.2
YNL305C	0.2
YPL183W-A	0.2
YIL073C	0.2
YDR245W	0.2
YCR032W	0.2
YLL028W	0.2
YNL145W	0.2
YNL229C	0.2
YER156C	0.2
YJL029C	0.2
YIL103W	0.2
YNL198C	0.2
YKL087C	0.2
YKR020W	0.2
YDL013W	0.2
YJL095W	0.2
YER091C-A	0.2
YOL008W	0.2
YPL098C	0.2
YPL212C	0.2
YOR021C	0.2
YNL080C	0.2
YBR076W	0.181818
YOL071W	0.176471
YBR290W	0.176471
YDR293C	0.166667
YGR166W	0.166667
YOL012C	0.142857
YOL027C	0.142857
YOR209C	0.142857
YLR330W	0.142857
YMR183C	0.142857
YER123W	0.142857
YJR010W	0.142857
YMR190C	0.142857
YDR029W	0.142857
YDR121W	0.142857
YGR054W	0.142857
YER093C-A	0.142857
YOL093W	0.142857
YOR069W	0.142857
YFL025C	0.130435
YCR009C	0.128205
YPL227C	0.125
YLR312C	0.125
YBR171W	0.115385
YNR005C	0.111111
YGL019W	0.111111
YLR386W	0.111111
YMR263W	0.111111
YOR002W	0.111111
YPL091W	0.111111
YBR231C	0.111111
YOR038C	0.111111
YDR162C	0.111111
YBR084W	0.111111
YGL042C	0.0967742
YLR262C	0.0909091
YDL020C	0.0909091
YFL026W	0.0810811
YDR276C	0.0769231
YGL168W	0.0769231
YOR067C	0.0769231
YML120C	0.0769231
YDR372C	0.0769231
YLR418C	0.0769231
YLR337C	0.0731707
YML016C	0.0697674
YLR370C	0.0666667
YOR070C	0.0666667
YLR377C	0.0666667
YDR297W	0.0666667
YJL136C	0.0666667
YGL027C	0.0566038
YFR010W	0.0526316
YJR066W	0.0526316
YGL115W	0.047619
YJR077C	0.047619
YHR030C	0.0434783
YBR229C	0.04
YNL140C	0.037037
YNR030W	0.0344828
YOR043W	0.0344828
YLR113W	0.0285714
YHR167W	0.025641
YMR030W	0
YMR031W-A	0
YLR184W	0
YLR247C	0
YLR181C	0
YLR189C	0
YLR233C	0
YMR022W	0
YML129C	0
YMR100W	0
YLR199C	0
YMR102C	0
YLR172C	0
YLR210W	0
YLR235C	0
YMR016C	0
YMR106C	0
YLR018C	0
YLR214W	0
YLR218C	0
YML128C	0
YLR024C	0
YLR020C	0
YMR035W	0
YLR096W	0
YLR034C	0
YLR036C	0
YLR039C	0
YLR044C	0
YLR057W	0
YLR077W	0
YLR079W	0
YLR091W	0
YMR078C	0
YMR075W	0
YMR067C	0
YLR095C	0
YLR021W	0
YMR037C	0
YLR098C	0
YMR057C	0
YMR099C	0
YMR055C	0
YMR054W	0
YMR040W	0
YMR039C	0
YLR252W	0
YLR119W	0
YLR120C	0
YLR125W	0
YLR032W	0
YLR102C	0
YLR387C	0
YML113W	0
YLR374C	0
YML008C	0
YML007W	0
YLR326W	0
YML006C	0
YLR329W	0
YLR342W	0
YLR343W	0
YLR360W	0
YML003W	0
YLR361C	0
YML001W	0
YLR449W	0
YLR368W	0
YLR441C	0
YML112W	0
YLR438W	0
YLR435W	0
YLR433C	0
YLR429W	0
YLR427W	0
YLR375W	0
YLR426W	0
YLR425W	0
YLR422W	0
YLR406C	0
YLR398C	0
YLR393W	0
YLR389C	0
YLR324W	0
YML013W	0
YML019W	0
YLR319C	0
YLR253W	0
YML111W	0
YML103C	0
YLR254C	0
YML102W	0
YLR257W	0
YML100W	0
YLR261C	0
YLR388W	0
YLR262C-A	0
YML072C	0
YLR269C	0
YLR280C	0
YML070W	0
YLR281C	0
YLR284C	0
YLR285W	0
YML067C	0
YML062C	0
YML059C	0
YLR303W	0
YML048W	0
YML047C	0
YML041C	0
YML035C	0
YML033W	0
YML030W	0
YAL002W	0
YNL144C	0
YMR118C	0
YOR253W	0
YOR164C	0
YOR177C	0
YOR179C	0
YOR182C	0
YOR191W	0
YOR216C	0
YOR227W	0
YOR228C	0
YOR231W	0
YOR234C	0
YOR243C	0
YOR263C	0
YMR123W	0
YOR265W	0
YOR267C	0
YOR275C	0
YOR289W	0
YOR291W	0
YOR303W	0
YOR308C	0
YOR309C	0
YOR333C	0
YOR350C	0
YOR360C	0
YOR158W	0
YOR155C	0
YOR153W	0
YOR139C	0
YOR008C-A	0
YOR010C	0
YOR015W	0
YOR018W	0
YOR022C	0
YOR028C	0
YOR030W	0
YOR032C	0
YOR039W	0
YOR058C	0
YOR059C	0
YOR061W	0
YOR062C	0
YOR065W	0
YOR076C	0
YOR093C	0
YOR107W	0
YOR109W	0
YOR115C	0
YOR123C	0
YOR125C	0
YOR128C	0
YOR135C	0
YOR363C	0
YOR365C	0
YOR367W	0
YPL226W	0
YPL262W	0
YPL264C	0
YPL267W	0
YPL270W	0
YPR005C	0
YPR006C	0
YPR008W	0
YPR009W	0
YPR017C	0
YPR023C	0
YPR044C	0
YPR051W	0
YPR061C	0
YPR064W	0
YPR065W	0
YPR095C	0
YPR097W	0
YPR119W	0
YPR120C	0
YPR134W	0
YPR149W	0
YPR153W	0
YPR167C	0
YPL258C	0
YPL194W	0
YOR368W	0
YPL185W	0
YOR371C	0
YOR386W	0
YPL004C	0
YPL023C	0
YPL036W	0
YPL051W	0
YPL056C	0
YPL068C	0
YPL069C	0
YPL070W	0
YPL103C	0
YPL109C	0
YPL133C	0
YPL156C	0
YPL159C	0
YPL161C	0
YPL163C	0
YPL168W	0
YPL176C	0
YPL177C	0
YPL179W	0
YPL183C	0
YPL184C	0
YOR006C	0
YOR003W	0
YOR001W	0
YMR300C	0
YNL021W	0
YNL040W	0
YNL046W	0
YNL047C	0
YNL051W	0
YNL056W	0
YNL067W	0
YNL069C	0
YNL074C	0
YNL077W	0
YNL081C	0
YNL082W	0
YNL098C	0
YNL107W	0
YNL117W	0
YNL135C	0
YNL143C	0
YLR006C	0
YNL147W	0
YNL153C	0
YNL154C	0
YNL155W	0
YNL167C	0
YMR302C	0
YMR285C	0
YNL183C	0
YMR276W	0
YMR144W	0
YMR145C	0
YMR153W	0
YMR157C	0
YMR159C	0
YMR163C	0
YMR167W	0
YMR170C	0
YMR172W	0
YMR194W	0
YMR196W	0
YMR207C	0
YMR216C	0
YMR221C	0
YMR225C	0
YMR245W	0
YMR247C	0
YMR251W-A	0
YMR254C	0
YMR259C	0
YMR264W	0
YMR271C	0
YMR275C	0
YNL170W	0
YNL192W	0
YOL163W	0
YNR014W	0
YNR032C-A	0
YNR041C	0
YNR045W	0
YNR047W	0
YNR051C	0
YNR059W	0
YNR073C	0
YNR075W	0
YOL001W	0
YOL003C	0
YOL004W	0
YOL029C	0
YOL031C	0
YOL032W	0
YOL036W	0
YOL049W	0
YOL060C	0
YOL067C	0
YOL068C	0
YOL073C	0
YOL087C	0
YOL098C	0
YOL113W	0
YNR018W	0
YNR013C	0
YNL204C	0
YNR012W	0
YNL219C	0
YNL241C	0
YNL242W	0
YNL257C	0
YNL259C	0
YNL273W	0
YNL277W	0
YNL280C	0
YNL283C	0
YNL284C	0
YNL288W	0
YNL291C	0
YNL292W	0
YNL298W	0
YNL309W	0
YNL311C	0
YNL322C	0
YNL325C	0
YNL326C	0
YNL334C	0
YNR001C	0
YNR007C	0
YNR010W	0
YLR016C	0
YKL046C	0
YLR004C	0
YDR018C	0
YDR203W	0
YDR207C	0
YDR215C	0
YDR216W	0
YDR241W	0
YDR253C	0
YDR255C	0
YDR257C	0
YDR260C	0
YDR261C	0
YDR265W	0
YDR320C	0
YDR321W	0
YDR326C	0
YDR334W	0
YDR348C	0
YDR354W	0
YDR363W-A	0
YDR369C	0
YDR388W	0
YDR408C	0
YDR414C	0
YDR415C	0
YDR435C	0
YDR455C	0
YDR202C	0
YDR178W	0
YDR165W	0
YDR071C	0
YDR020C	0
YDR024W	0
YDR031W	0
YDR033W	0
YDR042C	0
YDR043C	0
YDR046C	0
YDR049W	0
YDR056C	0
YDR063W	0
YDR068W	0
YDR072C	0
YDR149C	0
YDR073W	0
YDR075W	0
YDR080W	0
YDR083W	0
YDR094W	0
YDR098C	0
YDR099W	0
YDR108W	0
YDR128W	0
YDR135C	0
YDR143C	0
YDR463W	0
YDR469W	0
YDR479C	0
YFR009W	0
YER153C	0
YER164W	0
YER173W	0
YER177W	0
YER187W	0
YFL001W	0
YFL031W	0
YFL032W	0
YFL033C	0
YFL034C-A	0
YFL036W	0
YFR012W	0
YER139C	0
YFR013W	0
YFR016C	0
YFR019W	0
YFR048W	0
YGL007W	0
YGL013C	0
YGL023C	0
YGL024W	0
YGL029W	0
YGL045W	0
YGL054C	0
YER145C	0
YER134C	0
YDR485C	0
YER031C	0
YDR493W	0
YDR497C	0
YDR500C	0
YDR512C	0
YDR533C	0
YDR537C	0
YEL008W	0
YEL053C	0
YEL061C	0
YER005W	0
YER030W	0
YER041W	0
YER131W	0
YER048C	0
YER052C	0
YER055C	0
YER056C	0
YER072W	0
YER079W	0
YER087C-A	0
YER090W	0
YER091C	0
YER092W	0
YER124C	0
YDR019C	0
YDR011W	0
YGL066W	0
YDR008C	0
YBR106W	0
YBR113W	0
YBR115C	0
YBR126C	0
YBR131W	0
YBR132C	0
YBR134W	0
YBR185C	0
YBR194W	0
YBR215W	0
YBR221C	0
YBR223C	0
YBR225W	0
YBR246W	0
YBR255W	0
YBR260C	0
YBR272C	0
YBR275C	0
YBR277C	0
YBR281C	0
YBR284W	0
YBR288C	0
YBR295W	0
YBR298C	0
YCL002C	0
YBR101C	0
YBR095C	0
YBR093C	0
YBL062W	0
YAL013W	0
YAL023C	0
YAL026C	0
YAL045C	0
YAL054C	0
YAR028W	0
YBL019W	0
YBL027W	0
YBL054W	0
YBL057C	0
YBL061C	0
YBL067C	0
YBR082C	0
YBL072C	0
YBL078C	0
YBL082C	0
YBL083C	0
YBL101C	0
YBR009C	0
YBR010W	0
YBR023C	0
YBR025C	0
YBR062C	0
YBR064W	0
YCL009C	0
YCL011C	0
YCL039W	0
YDL181W	0
YDL100C	0
YDL106C	0
YDL110C	0
YDL122W	0
YDL131W	0
YDL135C	0
YDL136W	0
YDL146W	0
YDL149W	0
YDL160C	0
YDL167C	0
YDL185W	0
YDL081C	0
YDL189W	0
YDL190C	0
YDL191W	0
YDL192W	0
YDL203C	0
YDL215C	0
YDL232W	0
YDR003W	0
YDR004W	0
YDR005C	0
YDR007W	0
YDL094C	0
YDL076C	0
YCL044C	0
YCR073C	0
YCL045C	0
YCL055W	0
YCL061C	0
YCR026C	0
YCR028C-A	0
YCR031C	0
YCR034W	0
YCR044C	0
YCR053W	0
YCR068W	0
YCR071C	0
YCR081W	0
YDL074C	0
YCR087C-A	0
YCR095C	0
YDL002C	0
YDL018C	0
YDL023C	0
YDL035C	0
YDL040C	0
YDL048C	0
YDL053C	0
YDL056W	0
YDL062W	0
YGL057C	0
YGL071W	0
YLL062C	0
YIL089W	0
YJL094C	0
YJL099W	0
YJL101C	0
YJL115W	0
YJL138C	0
YJL154C	0
YJL165C	0
YJL168C	0
YJL172W	0
YJL196C	0
YJL198W	0
YJL216C	0
YJR003C	0
YJR014W	0
YJR031C	0
YJR033C	0
YJR048W	0
YJR054W	0
YJR058C	0
YJR060W	0
YJR070C	0
YJR092W	0
YJR106W	0
YJR109C	0
YJR118C	0
YJL092W	0
YJL049W	0
YJL043W	0
YIL154C	0
YIL098C	0
YIL101C	0
YIL120W	0
YIL123W	0
YIL128W	0
YIL131C	0
YIL136W	0
YIL137C	0
YIL138C	0
YIL141W	0
YIL153W	0
YIL155C	0
YJL027C	0
YIL156W	0
YIL161W	0
YIL163C	0
YIR009W	0
YIR017C	0
YIR024C	0
YIR033W	0
YIR044C	0
YJL012C	0
YJL020C	0
YJL024C	0
YJR124C	0
YJR125C	0
YJR139C	0
YLL014W	0
YKR029C	0
YKR042W	0
YKR048C	0
YKR052C	0
YKR054C	0
YKR055W	0
YKR069W	0
YKR072C	0
YKR094C	0
YKR095W	0
YKR097W	0
YLL019C	0
YKR012C	0
YLL026W	0
YLL029W	0
YLL041C	0
YLL043W	0
YLL046C	0
YLL047W	0
YLL048C	0
YLL049W	0
YLL052C	0
YLL055W	0
YLL058W	0
YKR026C	0
YKR010C	0
YJR145C	0
YKL081W	0
YJR147W	0
YKL007W	0
YKL030W	0
YKL032C	0
YAL011W	0
YKL047W	0
YKL056C	0
YKL067W	0
YKL069W	0
YKL073W	0
YKL074C	0
YKL096W-A	0
YKL222C	0
YKL101W	0
YKL109W	0
YKL113C	0
YKL157W	0
YKL174C	0
YKL177W	0
YKL187C	0
YKL191W	0
YKL202W	0
YKL204W	0
YKL205W	0
YIL097W	0
YIL085C	0
YGL077C	0
YIL055C	0
YGR061C	0
YGR068C	0
YGR072W	0
YGR078C	0
YGR081C	0
YGR093W	0
YGR101W	0
YGR108W	0
YGR122W	0
YGR129W	0
YGR134W	0
YGR135W	0
YGR152C	0
YGR163W	0
YGR170W	0
YGR196C	0
YGR206W	0
YGR208W	0
YGR217W	0
YGR227W	0
YGR239C	0
YGR255C	0
YGR259C	0
YGR260W	0
YGR261C	0
YGR017W	0
YGL261C	0
YGL259W	0
YGL139W	0
YGL078C	0
YGL083W	0
YGL094C	0
YGL101W	0
YGL104C	0
YGL109W	0
YGL118C	0
YGL124C	0
YGL125W	0
YGL132W	0
YGL136C	0
YGL147C	0
YGL250W	0
YGL148W	0
YGL151W	0
YGL163C	0
YGL167C	0
YGL180W	0
YGL203C	0
YGL213C	0
YGL214W	0
YGL224C	0
YGL234W	0
YGL244W	0
YGR270W	0
YGR271W	0
YGR272C	0
YHR189W	0
YHR080C	0
YHR087W	0
YHR096C	0
YHR126C	0
YHR129C	0
YHR146W	0
YHR151C	0
YHR155W	0
YHR158C	0
YHR161C	0
YHR162W	0
YHR191C	0
YHR078W	0
YHR193C	0
YHR200W	0
YHR206W	0
YIL007C	0
YIL010W	0
YIL017C	0
YIL027C	0
YIL030C	0
YIL034C	0
YIL035C	0
YIL038C	0
YHR079C-B	0
YHR077C	0
YGR279C	0
YHL029C	0
YGR283C	0
YGR284C	0
YGR288W	0
YHL005C	0
YHL008C	0
YHL010C	0
YHL013C	0
YHL014C	0
YHL017W	0
YHL026C	0
YHL027W	0
YHL031C	0
YHR061C	0
YHL032C	0
YHL036W	0
YHL037C	0
YHL044W	0
YHR003C	0
YHR022C	0
YHR028C	0
YHR032W	0
YHR041C	0
YHR046C	0
YHR049C-A	0
YPR191W	0
YAL004W
YAL005C
YAL008W
YAL010C
YAL014C
YAL017W
YAL018C
YAL022C
YAL027W
YAL029C
YAL040C
YAL043C-A
YAL049C
YAL051W
YAL053W
YAL055W
YAL056W
YAL058C-A
YAL058W
YAL060W
YAL066W
YAL067C
YAR002W
YAR003W
YAR014C
YAR018C
YAR020C
YAR027W
YAR029W
YAR037W
YAR040C
YAR044W
YAR047C
YAR050W
YBL003C
YBL007C
YBL011W
YBL013W
YBL016W
YBL017C
YBL024W
YBL028C
YBL029W
YBL037W
YBL039C
YBL042C
YBL047C
YBL048W
YBL049W
YBL051C
YBL059W
YBL065W
YBL066C
YBL068W
YBL079W
YBL085W
YBL087C
YBL089W
YBL091C-A
YBL095W
YBL096C
YBL098W
YBL102W
YBL103C
YBL107C
YBR001C
YBR020W
YBR022W
YBR028C
YBR031W
YBR034C
YBR041W
YBR042C
YBR047W
YBR048W
YBR050C
YBR052C
YBR053C
YBR054W
YBR057C
YBR058C
YBR059C
YBR065C
YBR066C
YBR071W
YBR074W
YBR084C-A
YBR090C-A
YBR094W
YBR098W
YBR104W
YBR105C
YBR107C
YBR108W
YBR114W
YBR119W
YBR128C
YBR130C
YBR139W
YBR141C
YBR144C
YBR145W
YBR147W
YBR148W
YBR150C
YBR156C
YBR161W
YBR162C
YBR162W-A
YBR169C
YBR174C
YBR175W
YBR182C
YBR184W
YBR195C
YBR201W
YBR204C
YBR205W
YBR207W
YBR208C
YBR209W
YBR210W
YBR212W
YBR214W
YBR218C
YBR222C
YBR224W
YBR227C
YBR228W
YBR233W
YBR239C
YBR245C
YBR249C
YBR250W
YBR258C
YBR259W
YBR261C
YBR263W
YBR269C
YBR270C
YBR271W
YBR273C
YBR274W
YBR278W
YBR280C
YBR283C
YBR285W
YBR287W
YBR291C
YBR292C
YBR293W
YBR296C
YBR297W
YBR300C
YCL001W
YCL001W-A
YCL010C
YCL012W
YCL013W
YCL014W
YCL022C
YCL027W
YCL028W
YCL029C
YCL035C
YCL036W
YCL042W
YCL046W
YCL047C
YCL048W
YCL051W
YCL056C
YCL057W
YCL074W
YCR001W
YCR008W
YCR011C
YCR016W
YCR017C
YCR019W
YCR020C-A
YCR022C
YCR023C
YCR024C-A
YCR027C
YCR033W
YCR037C
YCR043C
YCR051W
YCR063W
YCR065W
YCR067C
YCR069W
YCR076C
YCR079W
YCR082W
YCR085W
YCR086W
YCR087W
YCR088W
YCR091W
YCR098C
YCR101C
YCR102C
YCR102W-A
YCR107W
YDL010W
YDL011C
YDL012C
YDL019C
YDL024C
YDL026W
YDL027C
YDL033C
YDL036C
YDL037C
YDL038C
YDL039C
YDL046W
YDL051W
YDL052C
YDL054C
YDL059C
YDL061C
YDL065C
YDL066W
YDL070W
YDL071C
YDL079C
YDL080C
YDL083C
YDL085W
YDL086W
YDL095W
YDL096C
YDL104C
YDL109C
YDL112W
YDL113C
YDL114W
YDL118W
YDL119C
YDL128W
YDL129W
YDL133W
YDL134C
YDL134C-A
YDL137W
YDL138W
YDL142C
YDL154W
YDL157C
YDL161W
YDL168W
YDL169C
YDL171C
YDL172C
YDL173W
YDL179W
YDL182W
YDL183C
YDL184C
YDL186W
YDL194W
YDL201W
YDL204W
YDL206W
YDL211C
YDL214C
YDL216C
YDL224C
YDL227C
YDL229W
YDL230W
YDL233W
YDL236W
YDL237W
YDL240W
YDL241W
YDR006C
YDR009W
YDR010C
YDR014W
YDR015C
YDR025W
YDR026C
YDR030C
YDR032C
YDR035W
YDR051C
YDR055W
YDR057W
YDR058C
YDR059C
YDR061W
YDR066C
YDR067C
YDR070C
YDR076W
YDR077W
YDR084C
YDR089W
YDR090C
YDR092W
YDR093W
YDR095C
YDR096W
YDR097C
YDR100W
YDR101C
YDR105C
YDR109C
YDR110W
YDR111C
YDR119W
YDR120C
YDR122W
YDR124W
YDR130C
YDR144C
YDR147W
YDR151C
YDR161W
YDR169C
YDR171W
YDR183W
YDR184C
YDR192C
YDR198C
YDR209C
YDR217C
YDR218C
YDR219C
YDR222W
YDR223W
YDR229W
YDR233C
YDR234W
YDR242W
YDR247W
YDR248C
YDR250C
YDR259C
YDR266C
YDR269C
YDR270W
YDR271C
YDR272W
YDR277C
YDR278C
YDR279W
YDR282C
YDR286C
YDR290W
YDR291W
YDR305C
YDR306C
YDR307W
YDR309C
YDR310C
YDR314C
YDR315C
YDR316W
YDR317W
YDR318W
YDR329C
YDR330W
YDR332W
YDR335W
YDR344C
YDR345C
YDR346C
YDR349C
YDR351W
YDR352W
YDR360W
YDR363W
YDR368W
YDR370C
YDR371W
YDR386W
YDR391C
YDR393W
YDR395W
YDR401W
YDR403W
YDR406W
YDR409W
YDR420W
YDR421W
YDR422C
YDR423C
YDR425W
YDR426C
YDR428C
YDR430C
YDR431W
YDR436W
YDR439W
YDR441C
YDR444W
YDR445C
YDR447C
YDR451C
YDR452W
YDR459C
YDR461W
YDR466W
YDR471W
YDR477W
YDR482C
YDR488C
YDR490C
YDR491C
YDR492W
YDR494W
YDR496C
YDR502C
YDR503C
YDR504C
YDR505C
YDR508C
YDR509W
YDR513W
YDR514C
YDR515W
YDR517W
YDR522C
YDR525W
YDR525W-A
YDR528W
YDR530C
YDR532C
YEL001C
YEL003W
YEL004W
YEL005C
YEL006W
YEL007W
YEL010W
YEL011W
YEL012W
YEL015W
YEL016C
YEL017C-A
YEL023C
YEL025C
YEL030W
YEL037C
YEL039C
YEL043W
YEL048C
YEL049W
YEL052W
YEL057C
YEL059W
YEL064C
YEL065W
YEL071W
YER002W
YER007C-A
YER016W
YER019C-A
YER019W
YER020W
YER028C
YER035W
YER039C-A
YER045C
YER047C
YER051W
YER059W
YER060W-A
YER064C
YER066C-A
YER066W
YER067C-A
YER067W
YER071C
YER073W
YER074W
YER075C
YER077C
YER078C
YER080W
YER085C
YER088C
YER095W
YER097W
YER098W
YER101C
YER106W
YER113C
YER115C
YER119C-A
YER120W
YER121W
YER128W
YER129W
YER130C
YER132C
YER135C
YER137C
YER140W
YER142C
YER150W
YER151C
YER155C
YER158C
YER163C
YER166W
YER167W
YER170W
YER174C
YER176W
YER179W
YER181C
YER182W
YER183C
YER184C
YER188W
YFL003C
YFL004W
YFL007W
YFL010C
YFL010W-A
YFL013C
YFL013W-A
YFL014W
YFL019C
YFL023W
YFL028C
YFL030W
YFL035C-B
YFL044C
YFL048C
YFL049W
YFL050C
YFL051C
YFL053W
YFL055W
YFL056C
YFL063W
YFR014C
YFR018C
YFR020W
YFR022W
YFR024C
YFR024C-A
YFR026C
YFR031C-A
YFR033C
YFR034C
YFR035C
YFR040W
YFR043C
YFR044C
YFR046C
YFR054C
YFR057W
YGL005C
YGL006W
YGL010W
YGL015C
YGL021W
YGL028C
YGL031C
YGL032C
YGL034C
YGL035C
YGL036W
YGL037C
YGL046W
YGL050W
YGL051W
YGL056C
YGL062W
YGL067W
YGL079W
YGL080W
YGL082W
YGL084C
YGL087C
YGL090W
YGL108C
YGL117W
YGL121C
YGL133W
YGL138C
YGL140C
YGL141W
YGL144C
YGL149W
YGL157W
YGL158W
YGL159W
YGL162W
YGL165C
YGL166W
YGL170C
YGL173C
YGL175C
YGL177W
YGL181W
YGL196W
YGL202W
YGL205W
YGL208W
YGL211W
YGL217C
YGL219C
YGL222C
YGL226C-A
YGL227W
YGL229C
YGL230C
YGL231C
YGL235W
YGL237C
YGL248W
YGL249W
YGL251C
YGL252C
YGL253W
YGL254W
YGL255W
YGL258W
YGL263W
YGR004W
YGR007W
YGR012W
YGR016W
YGR018C
YGR023W
YGR025W
YGR026W
YGR031W
YGR032W
YGR033C
YGR034W
YGR038W
YGR040W
YGR042W
YGR043C
YGR044C
YGR049W
YGR050C
YGR051C
YGR053C
YGR058W
YGR059W
YGR069W
YGR070W
YGR071C
YGR077C
YGR079W
YGR080W
YGR085C
YGR086C
YGR087C
YGR089W
YGR096W
YGR097W
YGR105W
YGR107W
YGR110W
YGR111W
YGR117C
YGR118W
YGR121C
YGR126W
YGR127W
YGR131W
YGR132C
YGR133W
YGR136W
YGR139W
YGR141W
YGR143W
YGR144W
YGR146C
YGR153W
YGR161C
YGR164W
YGR168C
YGR169C
YGR176W
YGR177C
YGR181W
YGR182C
YGR188C
YGR192C
YGR193C
YGR194C
YGR197C
YGR199W
YGR207C
YGR212W
YGR213C
YGR223C
YGR224W
YGR225W
YGR226C
YGR228W
YGR230W
YGR232W
YGR236C
YGR237C
YGR238C
YGR241C
YGR242W
YGR244C
YGR247W
YGR248W
YGR249W
YGR256W
YGR268C
YGR269W
YGR276C
YGR295C
YHL006C
YHL009C
YHL016C
YHL021C
YHL023C
YHL024W
YHL025W
YHL030W
YHL041W
YHL043W
YHL045W
YHL046C
YHL047C
YHR001W-A
YHR005C
YHR008C
YHR009C
YHR014W
YHR015W
YHR021C
YHR031C
YHR037W
YHR039C
YHR045W
YHR047C
YHR048W
YHR049W
YHR050W
YHR057C
YHR059W
YHR073W
YHR075C
YHR076W
YHR082C
YHR093W
YHR094C
YHR095W
YHR097C
YHR103W
YHR104W
YHR105W
YHR108W
YHR109W
YHR110W
YHR111W
YHR113W
YHR114W
YHR115C
YHR117W
YHR121W
YHR123W
YHR124W
YHR125W
YHR130C
YHR132C
YHR133C
YHR135C
YHR136C
YHR137W
YHR138C
YHR139C-A
YHR140W
YHR143W
YHR150W
YHR154W
YHR156C
YHR157W
YHR159W
YHR160C
YHR163W
YHR171W
YHR176W
YHR179W
YHR180W
YHR181W
YHR184W
YHR185C
YHR194W
YHR199C
YHR202W
YHR207C
YHR209W
YHR210C
YIL002C
YIL005W
YIL006W
YIL011W
YIL012W
YIL015W
YIL020C
YIL023C
YIL025C
YIL032C
YIL036W
YIL040W
YIL041W
YIL042C
YIL044C
YIL047C
YIL049W
YIL050W
YIL052C
YIL053W
YIL054W
YIL056W
YIL057C
YIL059C
YIL064W
YIL066C
YIL070C
YIL072W
YIL074C
YIL087C
YIL088C
YIL093C
YIL094C
YIL095W
YIL096C
YIL099W
YIL102C
YIL108W
YIL111W
YIL112W
YIL113W
YIL114C
YIL117C
YIL119C
YIL122W
YIL124W
YIL125W
YIL130W
YIL133C
YIL134W
YIL135C
YIL139C
YIL148W
YIL149C
YIL152W
YIL157C
YIL158W
YIL159W
YIL160C
YIL162W
YIL165C
YIL167W
YIR016W
YIR018W
YIR020W-B
YIR025W
YIR029W
YIR030C
YIR034C
YIR036C
YIR043C
YJL016W
YJL021C
YJL022W
YJL028W
YJL042W
YJL044C
YJL047C
YJL048C
YJL055W
YJL057C
YJL058C
YJL065C
YJL066C
YJL067W
YJL068C
YJL077C
YJL082W
YJL098W
YJL100W
YJL105W
YJL106W
YJL107C
YJL108C
YJL116C
YJL117W
YJL119C
YJL122W
YJL123C
YJL126W
YJL131C
YJL133W
YJL137C
YJL146W
YJL147C
YJL148W
YJL151C
YJL152W
YJL155C
YJL157C
YJL164C
YJL169W
YJL176C
YJL178C
YJL182C
YJL185C
YJL186W
YJL188C
YJL199C
YJL201W
YJL204C
YJL208C
YJL210W
YJL211C
YJL212C
YJL213W
YJL214W
YJL215C
YJL218W
YJR001W
YJR005W
YJR008W
YJR009C
YJR010C-A
YJR015W
YJR019C
YJR020W
YJR021C
YJR024C
YJR025C
YJR026W
YJR030C
YJR035W
YJR036C
YJR037W
YJR038C
YJR043C
YJR044C
YJR049C
YJR052W
YJR053W
YJR059W
YJR069C
YJR074W
YJR078W
YJR082C
YJR083C
YJR084W
YJR087W
YJR088C
YJR091C
YJR094C
YJR096W
YJR099W
YJR103W
YJR107W
YJR111C
YJR121W
YJR126C
YJR127C
[truncated: 840 more rows]
