# Supplementary material for: The impact of the genetic background on gene deletion phenotypes in Saccharomyces cerevisiae
Source: Mol Syst Biol. 2019 Dec 9;15(12):e8831. doi: 10.15252/msb.20198831 (PMC6901017; doi:10.15252/msb.20198831)
Supplement: Supplementary file 8 — Table EV7 [file MSB-15-e8831-s008.xlsx]

## Sheet: Table EV7
Table EV7: GO terms enriched for genes with high exclusiveness

## Sheet: 7 (GO terms for exclusive genes
GO term	GO namespace	GO depth	Name	Ratio in gene set	Ratio in Population	pvalue	qvalue
GO:0016197	biological_process	1	endosomal transport	13/242	62/3786	0.000106643	0.00572317
GO:0007005	biological_process	1	mitochondrion organization	23/242	161/3786	0.000196181	0.00749574
GO:0045333	biological_process	2	cellular respiration	11/242	50/3786	0.000232787	0.00749574
GO:0071554	biological_process	1	cell wall organization or biogenesis	20/242	135/3786	0.000403213	0.0092984
GO:0006360	biological_process	1	transcription by RNA polymerase I	7/242	23/3786	0.000404278	0.0092984
GO:0008150	biological_process	0	biological_process	32/242	999/3786	5.06482e-07	8.15436e-05
GO:0012505	cellular_component	1	endomembrane system	58/242	593/3786	0.000478069	0.00962113
GO:0003674	molecular_function	0	molecular_function	66/242	1518/3786	2.38594e-05	0.00192068
