# Supplementary material for: The impact of the genetic background on gene deletion phenotypes in Saccharomyces cerevisiae
Source: Mol Syst Biol. 2019 Dec 9;15(12):e8831. doi: 10.15252/msb.20198831 (PMC6901017; doi:10.15252/msb.20198831)
Supplement: Supplementary file 9 — Table EV8 [file MSB-15-e8831-s009.zip]

Archive with 18 entries (14 files):
- Table_EV8/
- Table_EV8/Table_EV8/
- Table_EV8/Table_EV8/TableEV8_Legend.rtf
- Table_EV8/Table_EV8/UWOPS87_2421.caffeine.csv
- Table_EV8/Table_EV8/UWOPS87_2421.csv
- Table_EV8/Table_EV8/Y55.caffeine.csv
- Table_EV8/Table_EV8/Y55.csv
- Table_EV8/Table_EV8/YPS606.caffeine.csv
- Table_EV8/Table_EV8/YPS606.csv
- Table_EV8/__MACOSX/
- Table_EV8/__MACOSX/Table_EV8/
- Table_EV8/__MACOSX/Table_EV8/._TableEV8_Legend.rtf
- Table_EV8/__MACOSX/Table_EV8/._UWOPS87_2421.caffeine.csv
- Table_EV8/__MACOSX/Table_EV8/._UWOPS87_2421.csv
- Table_EV8/__MACOSX/Table_EV8/._Y55.caffeine.csv
- Table_EV8/__MACOSX/Table_EV8/._Y55.csv
- Table_EV8/__MACOSX/Table_EV8/._YPS606.caffeine.csv
- Table_EV8/__MACOSX/Table_EV8/._YPS606.csv
