# Supplementary material for: The impact of the genetic background on gene deletion phenotypes in Saccharomyces cerevisiae
Source: Mol Syst Biol. 2019 Dec 9;15(12):e8831. doi: 10.15252/msb.20198831 (PMC6901017; doi:10.15252/msb.20198831)
Supplement: Supplementary file 9 — Table EV8 [file MSB-15-e8831-s009.zip › Table_EV8/Table_EV8/UWOPS87_2421.caffeine.csv]

	baseMean	log2FoldChange	lfcSE	stat	pvalue	padj
YAL001C	1246.70045998586	-0.631889486131826	0.1155813373131	-5.46705463720402	4.57575044000181e-08	2.45806626409885e-07
YAL002W	862.500366388513	-0.589088268927569	0.21874538262315	-2.69303178820665	0.00708055178059717	0.0151650452120367
YAL003W	39657.6588488509	0.352745617914185	0.136093540485411	2.59193505184765	0.00954377871412718	0.0198469613549863
YAL004W	0	NA	NA	NA	NA	NA
YAL005C	30476.6952015465	-2.05815988414954	0.337938739333668	-6.09033426652333	1.12675176075954e-09	7.369202677619e-09
YAL007C	1788.85618812468	0.210038043118926	0.0879298715431598	2.38869953330741	0.0169081241196589	0.0329166140857444
YAL008W	392.998563339485	-0.379945475617008	0.237168932836046	-1.60200356376213	0.109154821430938	0.164534989237433
YAL009W	529.357158833274	-0.369523797398131	0.122046529015289	-3.02772885373773	0.00246399063688171	0.00583945388071355
YAL010C	430.407994229673	-0.188308817020326	0.114768785487467	-1.64076683586488	0.100845824987017	0.154064162227904
YAL011W	962.082584301755	0.133603083800223	0.155519681592841	0.859075085750257	0.390299091745859	0.482000715964416
YAL012W	12092.0423592457	0.264449572744486	0.247481071187616	1.06856484609284	0.285265796031648	0.370345068532315
YAL013W	1459.21513619371	-0.584174010743219	0.183277295066058	-3.18737795935206	0.00143569030977024	0.00361308994273855
YAL014C	1154.96651465329	-0.10313251821121	0.173783280981821	-0.59345477671122	0.552876839543907	0.637361607778081
YAL015C	998.354769611349	-0.558792682506982	0.141619121647157	-3.94574317371639	7.95528483401803e-05	0.00026209857887365
YAL016C-A	425.191617851354	-0.168312511437166	0.156514290118742	-1.07538111254553	0.282204134408	0.367021411771542
YAL016C-B	5.73765837631403	-0.121491007507906	0.811192720544478	-0.149768365064175	0.880947368821769	0.915562469790148
YAL016W	3933.95251536232	-0.153684568020235	0.0799930758325125	-1.92122338615927	0.0547035510654309	0.0916736863401853
YAL017W	1468.05679895075	-0.798329441126844	0.239782574978534	-3.32938888990708	0.000870367836586062	0.00229446868197892
YAL018C	2.0605305144812	-2.89163667915757	1.2774708097486	-2.26356379894632	0.0236009565062729	0.0441955927069415
YAL019W	1972.95273890381	0.00727384956428597	0.086722400837346	0.0838750944860093	0.933155741490098	0.953862568000168
YAL019W-A	79.955258714256	0.219973233407397	0.44245350119048	0.497166895087347	0.619071364384817	0.696911398583713
YAL020C	665.568198635488	-0.62484281013425	0.202170867302772	-3.09066691195662	0.00199707525087096	0.00485161844420366
YAL021C	3664.07206198296	0.451793239476783	0.115142309465513	3.92378128920632	8.71698778933652e-05	0.000285055022743646
YAL022C	1299.04676452509	-0.384141263760966	0.116653765423882	-3.29300355085085	0.000991232227452849	0.00258544770297206
YAL023C	10018.047968665	0.21248269405334	0.116370140593277	1.82592109084052	0.067862148778385	0.109772646221714
YAL024C	579.790246100652	0.212877115991676	0.156214768462265	1.36272081114468	0.17297051642417	0.243519414529624
YAL025C	2990.60843849612	1.06751215176976	0.146670864909131	7.27828360752579	3.38093996755475e-13	3.27453979798759e-12
YAL026C	1572.68176854885	-0.139760371372921	0.0947437719406511	-1.47514046053042	0.14017478460273	0.202899149756831
YAL026C-A	127.364085285873	0.189621568807909	0.224581332532652	0.844333616999712	0.398483005870543	0.490543752647364
YAL027W	357.606399361462	0.248793514473623	0.119282282722233	2.08575413544841	0.0370008999084488	0.065631006409115
YAL028W	524.540416919973	-1.02810025253282	0.334674066990985	-3.07194477832225	0.00212669064605136	0.00513995764950248
YAL029C	2714.83179969878	0.0216549712755168	0.123212810868244	0.1757525952287	0.860488313339876	0.898980969488646
YAL030W	743.677255382232	-0.369071671779154	0.141576359143804	-2.60687359112177	0.00913730858486526	0.0190860495844981
YAL031C	876.351565719259	-0.753510449999704	0.12932714638371	-5.82639044523614	5.66390183485979e-09	3.39730942480752e-08
YAL031W-A	93.2667999956667	-0.32954275128132	0.222104291660214	-1.4837297776554	0.137880623137716	0.200282704893029
YAL032C	731.294359276543	-0.369712879831437	0.188017863086267	-1.96637103391503	0.0492557668775918	0.0839323365215574
YAL033W	483.413776311706	0.504409584625687	0.19982024624746	2.52431670012566	0.0115923441755986	0.023614964039744
YAL034C	917.172924726627	-0.754296303589213	0.328543955391024	-2.29587636969754	0.0216829512188271	0.0410002632004581
YAL034C-B	19.3683182134654	0.389323659748179	0.432146187732623	0.900907310535066	0.36763760394537	0.458336797299142
YAL034W-A	375.570345602904	0.489912635691691	0.18352720766875	2.66942782988307	0.00759805998092544	0.0161787336030957
YAL035W	12566.425611517	0.749476000689914	0.0773680560652581	9.68715047018564	3.41935499175529e-22	6.13620489801098e-21
YAL036C	2914.77957524682	0.579350918692858	0.0918596431872799	6.30691453385792	2.84652908259028e-10	1.99863971619825e-09
YAL037C-A	0.0307944720220883	0.079807860893315	6.00631008342226	0.0132873361156609	0.989398551613485	0.992563421314001
YAL037C-B	37644.294865523	0.32818363164572	0.162564880470691	2.01878555008619	0.0435095135790203	0.0754684373008765
YAL037W	95.9449108844042	-0.191065188985205	0.217780999158074	-0.877327176033951	0.38030895543603	0.471697698776214
YAL038W	174609.886077095	0.414245924766482	0.144862100856604	2.85958799656326	0.00424191713324972	0.00955446861818831
YAL039C	3084.75990167656	1.41123529644156	0.24003157365892	5.8793735962707	4.118219421786e-09	2.52538110911384e-08
YAL040C	2665.31548284966	0.934727935016859	0.099071090549072	9.43492122511632	3.91288156063161e-21	6.50763584806055e-20
YAL041W	1965.2913493096	-0.449332237468806	0.115789606409185	-3.88059214814952	0.00010420245517442	0.000335916480557382
YAL042C-A	385.326394020008	-0.232860255110743	0.236848029265185	-0.983163152478772	0.325527146722076	0.414124355478384
YAL042W	6304.70882702012	-0.224340392924818	0.129876887550511	-1.72733114533229	0.0841082087276039	0.131701536538279
YAL043C	2349.18369427772	-0.240253498220483	0.105560853766555	-2.27597153346066	0.0228477134506928	0.0429315380274644
YAL044C	5662.06263086849	0.167644878799528	0.193077650878391	0.868276975801399	0.385242723380752	0.476650117637729
YAL044W-A	767.538167600544	-0.306009374388503	0.139538516469406	-2.19301008876352	0.0283066522192428	0.0518863377444845
YAL045C	125.778122921928	-0.518383365294423	0.348007998265809	-1.4895731358981	0.136336509937425	0.198389804341114
YAL046C	668.465725776219	0.17136588221625	0.137453021848892	1.2467232797882	0.212498979790079	0.289276205228909
YAL047C	443.041055539892	-0.448984486475173	0.0959774903384587	-4.67801861553013	2.89660255095747e-06	1.22524241493937e-05
YAL047W-A	10.7144434098012	1.0481886854873	0.684599050920736	1.53109865413567	0.125745012415211	0.186060806957219
YAL048C	765.124896747581	-0.00566036996875992	0.111971700006454	-0.0505517909296157	0.959682678935772	0.972080917174868
YAL049C	1386.75513007925	0.673855053332367	0.106105297158197	6.35081443980773	2.14177937170633e-10	1.53323466761498e-09
YAL051W	1308.042746338	-0.239584187185325	0.0862070306903036	-2.77917224693685	0.00544976187019805	0.0119560731769235
YAL053W	7075.18222015971	0.170313873922896	0.131367703128801	1.29646686260405	0.194814689433609	0.26919600070287
YAL054C	448.352618134455	-0.290819457968159	0.16601959183587	-1.75171770242435	0.0798223613899903	0.126160324481516
YAL055W	283.809394745985	-0.34262928695493	0.16546027841606	-2.07076459821594	0.0383808000874355	0.0676595153575617
YAL056C-A	70.9502823621335	0.0151657993864832	0.210230083083607	0.0721390543353014	0.942491246308033	0.95976021186598
YAL056W	1149.54581698021	-1.5902527648147	0.184762599841721	-8.60700578026618	7.49936667422204e-18	1.02047167182699e-16
YAL058W	785.16227213549	-0.184426392092801	0.11279964663169	-1.63499086743583	0.102050962110277	0.155667448344633
YAL059C-A	1.85234273842927	-0.203739540558501	2.5085643416757	-0.0812175861602195	0.935268913984458	0.955285525356954
YAL059W	1083.65445961178	1.03856436693386	0.191326500561247	5.42823061043442	5.69154702793547e-08	3.03764414311046e-07
YAL060W	4665.63150856556	-0.119216755205828	0.254810487305369	-0.467864397837586	0.63988156475381	0.71561555195595
YAL061W	1468.55053318263	-1.12202798470399	0.243373991234907	-4.61030358671728	4.02081367870644e-06	1.66338435225883e-05
YAL062W	766.372277088047	-1.22962935362735	0.28226806499677	-4.35624679554672	1.32311588248611e-05	4.99658325805822e-05
YAL063C	1958.09051000469	1.96110012805993	0.167913881895676	11.6792018975438	1.62817046825135e-31	4.50551710248042e-30
YAL063C-A	2.83057966452085	-3.83713021233515	1.47403161775906	-2.60315326082941	0.00923706508730818	0.0192699748701336
YAL064C-A	32.3680351673782	-0.970509866286546	0.393829162039357	-2.46429152493679	0.0137284400775484	0.0274819168239312
YAL064W	4.77512245584884	-2.51656930694657	0.870738077944552	-2.89015648986792	0.00385050095317146	0.00876275026868944
YAL064W-B	7.73506029123736	-2.39466099112735	0.74293905653515	-3.22322668335052	0.0012675519979293	0.00323695132158293
YAL065C	10.8711153764269	-0.0163961057005881	0.51799736955024	-0.0316528744437917	0.974748876782156	0.98386147164556
YAL066W	0.0785082063537761	-0.881971483945972	6.00631008342226	-0.146840817689426	0.883257666014719	0.915795810512112
YAL067C	32.9838934351838	0.339641526767161	0.482144709924032	0.704438978124796	0.481159439283473	0.569641572374789
YAL067W-A	1.49749534436838	-1.8603421589638	2.0531703162327	-0.906082726920231	0.364892067136236	0.45562534849172
YAL068C	11.5619610779733	-1.57448239332998	1.09799532240977	-1.43396092970092	0.151583412646473	0.217406000803499
YAL068W-A	2.75483350698975	4.95094118732054	1.80634569131136	2.74086029663917	0.00612785561531554	0.0132844164195089
YAL069W	7.76617580784294	-1.87195646357285	0.680941783725425	-2.7490697564943	0.00597646658118962	0.0129990121874884
YAR002C-A	3657.63644814845	0.123800644987301	0.134811165144757	0.918326348224689	0.358448037069991	0.449151212355967
YAR002W	1961.69003764268	0.0744567006364873	0.0716357590986596	1.03937895784622	0.298628526306986	0.385112095997221
YAR003W	1070.38475029606	-0.272788421508527	0.108923858422009	-2.50439550581884	0.0122660831949433	0.0249027200745674
YAR007C	2492.76046872074	0.532139555008551	0.058861296371995	9.04056804399116	1.55859758631926e-19	2.35975257551692e-18
YAR008W	536.829811436094	0.252080892673903	0.171734576485114	1.46785171532277	0.142144506304215	0.205434215167778
YAR009C	2664.07002102088	-9.15581175911023	1.69818004601443	-5.39154360021991	6.98550048726721e-08	3.67170839657956e-07
YAR010C	0	NA	NA	NA	NA	NA
YAR014C	2554.92696874576	-0.347752289868154	0.09225570868975	-3.76943925538117	0.000163614721695641	0.00050661333196403
YAR015W	6272.67311541413	0.288122870533979	0.314007329215129	0.917567342310612	0.358845421840878	0.449392650360148
YAR018C	818.50597703191	0.374763568507513	0.120625756185049	3.10682875995899	0.00189105905497231	0.00461962720179808
YAR019C	662.887561814222	-0.580523472533652	0.107353743238596	-5.40757550711042	6.38836136543539e-08	3.37941750624558e-07
YAR019W-A	20.8582383705234	-0.347301056496285	0.432210586229069	-0.803545927753414	0.421659262049175	0.512843564146974
YAR020C	17.6391873174331	-1.06765530163384	0.504399914264647	-2.11668414573454	0.0342866632752515	0.0613786258034266
YAR023C	153.230596922111	-0.517032530732926	0.248652919960639	-2.07933424153946	0.03758663996454	0.0665445190339947
YAR027W	959.371246370582	-1.10412415055783	0.138922067118443	-7.94779528882528	1.89860047888765e-15	2.20144062569613e-14
YAR028W	628.518810801425	-1.75467248489365	0.176147066371788	-9.96140623307408	2.24859356300601e-23	4.47408979031951e-22
YAR029W	93.9657452428869	-1.29119582809092	0.239381092603166	-5.39389228301083	6.89475605640965e-08	3.63270907100112e-07
YAR030C	121.258121098389	-0.724767717443908	0.21634919720253	-3.34999032497187	0.000808143830708619	0.00214874253897738
YAR031W	256.889259224371	-3.19492129155713	0.270321656196109	-11.8189616640974	3.11510870199177e-32	8.92004604839904e-31
YAR033W	243.5539794874	-4.06832690451952	0.243986744306324	-16.6743767825835	2.01299922468191e-62	1.45688053777528e-60
YAR035C-A	0.0309112053766812	-0.881971483945971	6.00631008342226	-0.146840817689426	0.883257666014719	0.915795810512112
YAR035W	1277.61316704235	-2.04388924288272	0.371724582603902	-5.49839676613646	3.83259806659922e-08	2.07920023613035e-07
YAR042W	2587.59406954429	-0.0379650067870083	0.128109640477801	-0.296347774027101	0.766964505123596	0.822273845147973
YAR047C	0.803494522837607	-4.48505732070735	4.75677847497276	-0.942877063606169	0.345743788020347	0.435219531326836
YAR050W	779.80986929459	1.44622717570932	0.200403509516532	7.2165760928953	5.33128370832546e-13	5.04480380790682e-12
YAR053W	8.17521542846433	-3.93063439339777	0.76027122444471	-5.1700423046639	2.34041007184307e-07	1.13840034956857e-06
YAR060C	10.9657091263666	-3.5639902529828	0.779070512235738	-4.57466968266458	4.76971907440834e-06	1.94872021241026e-05
YAR061W	101.954796588038	-1.16336842796324	0.302413569275802	-3.84694519743011	0.00011959970785811	0.000380891526089707
YAR064W	12.3748527861682	-8.56218005850098	1.31230717442743	-6.52452430753245	6.82176870265283e-11	5.1405227317702e-10
YAR066W	2184.68797442466	1.64545097767659	1.29177313676943	1.27379253433902	0.202736951697574	0.277998243572814
YAR068W	5857.5009574978	4.81922093101507	0.240891992537173	20.0057331929429	4.90914400165007e-89	7.34809599883349e-87
YAR069C	1.10557355137996	-5.28682297365079	3.02537372051908	-1.74749418155973	0.0805516533097241	0.127098403127876
YAR070C	0.384513963745378	-3.17067404983272	5.92463227420721	-0.535168075094922	0.592533639945008	0.673877836760114
YAR071W	519.115327049844	0.613764669703588	0.218768737130912	2.80554103732065	0.00502321845449176	0.0110942041385925
YAR073W	62.1996740853105	2.88150106571575	0.318083886529783	9.05893441240365	1.31731116163789e-19	2.00365157287463e-18
YAR075W	2.01398018593887	-6.19844578299225	5.26280245415759	-1.17778423890783	0.238882633596444	0.319318251444324
YBL001C	1627.07532635063	-0.227288343910805	0.109694662374471	-2.07200914785531	0.0382645880909758	0.0675450488252925
YBL002W	5523.25966404599	0.851080629900647	0.235572656916782	3.61281585494576	0.000302889810730739	0.000885018763741193
YBL003C	4761.38142146639	1.30645906619801	0.208195983120491	6.27514059885541	3.49318486178172e-10	2.42680543245722e-09
YBL004W	2768.42215214112	0.614446316857615	0.160621615172704	3.8254273324107	0.00013054543887738	0.000413153416841147
YBL005W	2324.34524100439	0.0678691315774241	0.107224572726718	0.632962481001454	0.526758144218544	0.61430435811292
YBL005W-A	268.402444273435	11.2857970799699	1.21312866028326	9.30305040961997	1.3647297320349e-20	2.17104106646905e-19
YBL005W-B	2755.56582308553	-10.6024752950739	0.360618138712224	-29.4008374979017	5.35792532743408e-190	1.1762432068827e-186
YBL006C	1493.37265202618	-0.207845683279415	0.156792209738517	-1.32561230960415	0.184968146741596	0.257874727866248
YBL006W-A	0	NA	NA	NA	NA	NA
YBL007C	6256.87403490045	-0.880072954991684	0.160895449521738	-5.46984366312225	4.50432721425433e-08	2.42167339045543e-07
YBL008W	859.352756504758	0.405921131891522	0.0927397784311777	4.37699052939572	1.20329200645571e-05	4.57820979463737e-05
YBL008W-A	0.656193433185337	0.610175965363101	2.1375129643862	0.285460708556833	0.775291202618095	0.829783181769691
YBL009W	1032.59946403388	0.421031294528423	0.152246563199056	2.76545680691617	0.00568431323821979	0.0124251201416912
YBL010C	409.797447767123	0.162536486031921	0.129765870085557	1.25253647915864	0.210374444469671	0.286917807263876
YBL011W	3345.43008351483	0.526981024597242	0.1173143389064	4.49204274183139	7.05432611047223e-06	2.78035857352305e-05
YBL012C	197.938411722616	0.609762434846348	0.26924255304499	2.26473277700816	0.0235290828113025	0.0440735322512054
YBL013W	147.555434784439	0.198014533691435	0.205978346119904	0.961336652233177	0.336382924621993	0.426041911838548
YBL014C	1023.76983149478	-0.12776310370918	0.15333863989298	-0.833208797197826	0.4047269820018	0.496744670790878
YBL015W	2481.15799939763	-0.313687315421686	0.245214873997885	-1.27923445387898	0.200814506475316	0.275936645033681
YBL016W	2579.14164007449	0.675821056528984	0.112212734786465	6.02267699664423	1.715555970923e-09	1.09271292306566e-08
YBL017C	4581.4354288389	-0.707424045654515	0.142244628720327	-4.97329180032105	6.58254634681466e-07	3.03165386294555e-06
YBL018C	404.5519224891	0.267748185147847	0.295032276272508	0.90752167366441	0.364130993425078	0.4549737664006
YBL019W	424.361537377362	-0.188939349526729	0.123044192510889	-1.53554057018992	0.1246510995328	0.18473270511319
YBL020W	1221.01318944797	0.0868326361266821	0.110624729250168	0.784929705277002	0.432494784345334	0.523028029691217
YBL021C	460.940228519874	0.29237001414454	0.161013241623358	1.81581347718252	0.0693989892061705	0.111842014428964
YBL022C	6061.05413836759	0.930671780911766	0.13999810321457	6.64774564470606	2.97616030236892e-11	2.34181502406233e-10
YBL023C	1385.87742359764	0.25648351990562	0.0940863151421069	2.72604490374854	0.00640982775065301	0.0138578155846553
YBL024W	4939.01687191881	1.06884505018789	0.120981005086789	8.83481708075679	1.0026218217799e-18	1.43549289527009e-17
YBL025W	289.068572347329	-0.0815312372266257	0.198833849717456	-0.410047068657988	0.681771420036567	0.750735089844646
YBL026W	447.536642678414	0.0571373466965723	0.289397658486863	0.197435414630924	0.843486818138806	0.885150443636421
YBL027W	40652.1709353726	0.748979695754932	0.193873691582926	3.86323533450938	0.000111895115609323	0.000357912205635262
YBL028C	894.865628381083	1.12287142430249	0.133256016785503	8.42642194618447	3.56395356855082e-17	4.62051145718025e-16
YBL029C-A	212.107581974839	-0.622666887308809	0.279246890824226	-2.2298077714346	0.0257602072522679	0.04776371761358
YBL029W	319.006841249262	0.00882581348063513	0.186209456137511	0.0473972356920343	0.962196632144309	0.973728798294778
YBL030C	8424.70797592065	0.227081134495051	0.117489472397031	1.93277857038695	0.0532634813230325	0.0895794913160092
YBL031W	380.230989817964	0.292821286783154	0.111780653272694	2.61960615016987	0.00880313706060546	0.0184759275593205
YBL032W	2850.34018581363	-0.143953784542405	0.114087417134779	-1.26178493788094	0.207026183473193	0.282878515426234
YBL033C	1460.38036025889	0.1553879660732	0.137100551626034	1.1333868772246	0.257051822466249	0.338995455098662
YBL034C	631.180116752888	-0.0809505566586008	0.141906195315179	-0.570451180646528	0.568371724794977	0.651265788363318
YBL035C	1047.83795519343	-0.079601281165997	0.158390985441168	-0.502561941541578	0.615272292756506	0.694369254740457
YBL036C	1615.88755908166	0.00637780698211614	0.138869445600369	0.0459266396185512	0.963368721230054	0.974406887986466
YBL037W	1113.12441022409	0.0918610388994097	0.109083292627869	0.842118317905823	0.399721728854931	0.491884773213486
YBL038W	2043.02120659462	1.18345694245264	0.108843463169908	10.873018075557	1.54987457617994e-27	3.79459998465469e-26
YBL039C	6775.28865363218	1.01603269059307	0.137980303750868	7.3636067103286	1.79006576146166e-13	1.78087207023965e-12
YBL039C-A	0	NA	NA	NA	NA	NA
YBL039W-B	44.3263586388688	-0.133975809419356	0.288372929475855	-0.464592185066987	0.642223529782054	0.717503675512232
YBL040C	1244.93290236302	-0.699575783346073	0.224259692071046	-3.11948962778584	0.00181164639048429	0.00445371523991398
YBL041W	3914.58313097823	0.368178322890871	0.123141060462817	2.98989079277942	0.00279077204303499	0.00652005132154255
YBL042C	1687.06906996491	1.63783536286317	0.271515226017383	6.03220448034217	1.61737937852754e-09	1.03720161509079e-08
YBL043W	59.6277971141828	1.24709081846779	0.553714086530919	2.25222881050571	0.0243078162525945	0.0453390531478809
YBL044W	5.79697458965917	0.392488547306992	0.959552918469473	0.409032727379984	0.682515643870201	0.751303364621284
YBL045C	4129.26390210476	0.167173074538698	0.182911114945604	0.913957987672941	0.360738921741916	0.451506373734751
YBL046W	983.894190675108	0.122958214776534	0.166946536101441	0.736512524595426	0.461418848288387	0.550725722150655
YBL047C	6620.84681823764	-0.322855455001405	0.146892157936132	-2.19790804041276	0.0279556598161661	0.051357315355445
YBL048W	39.3326653204702	-0.171085280752842	0.296897749886372	-0.57624310328495	0.564450874529104	0.648434233324382
YBL049W	264.856677641215	0.20761839703276	0.354366094757224	0.585886742847109	0.557951626751995	0.642087963269027
YBL050W	2293.01161705385	-0.172059031889464	0.106865123497662	-1.6100578585232	0.107385225817423	0.162359756022394
YBL051C	2753.40368801061	-0.447905756537248	0.102173203918405	-4.38378889336724	1.16632801939348e-05	4.44013661024593e-05
YBL052C	778.575483813951	-0.276571401214442	0.127897877843161	-2.1624393295532	0.03058432881356	0.0555971265708271
YBL053W	171.395824331005	-0.0853523444303895	0.213551726827076	-0.399679954353653	0.689392258374787	0.75720391207985
YBL054W	1501.64476046788	0.182588165495932	0.207248311079905	0.881011596883582	0.378311543195797	0.469574033827275
YBL055C	1553.71579088337	-0.336970527682901	0.100427210280714	-3.35537078786716	0.000792586729054584	0.00211420664137444
YBL056W	3743.80143774333	0.114670889802053	0.106377740874304	1.07795943831472	0.281051857952658	0.365667233598618
YBL057C	1275.28798994376	0.121738679561823	0.121187920708	1.00454466790589	0.315116152338839	0.402434550960557
YBL058W	4195.90196229468	-0.221427696798693	0.137491985366572	-1.61047712132701	0.10729373616254	0.1622586788442
YBL059C-A	539.251847863339	1.15385308968922	0.26526757736385	4.34977052663529	1.36280066635747e-05	5.13467116054366e-05
YBL059W	329.1487837447	0.793319743704665	0.137183362890573	5.78291512169352	7.34171114655349e-09	4.36000988378731e-08
YBL060W	852.922451304494	-0.0785209297419503	0.203776088897933	-0.38532945728132	0.699993339590164	0.766443247637709
YBL061C	2064.69638030757	-0.284161092692575	0.091905182958509	-3.0918940972117	0.00198883788991182	0.00483338979444991
YBL062W	196.819132793485	-0.474401403957778	0.217423635790197	-2.18192195265998	0.0291152933618793	0.0531909353901073
YBL063W	568.087383291946	-0.152203412920726	0.144498473371923	-1.05332194430159	0.292193464787323	0.377849236027745
YBL064C	1597.82932492487	-0.196756452653141	0.289305867835387	-0.68009838212163	0.496442168827022	0.584791293846319
YBL065W	18.8364461129736	-0.472591792260334	0.437189244314166	-1.08097762789591	0.279707065449644	0.364277384427795
YBL066C	816.482216620344	-0.452774666971457	0.101117426594283	-4.47771153026018	7.54474558418007e-06	2.96301099686404e-05
YBL067C	1441.75463401818	-0.0088166597045096	0.0876282465429852	-0.100614357268745	0.919856599092909	0.943641053212757
YBL068W	1294.16281979982	0.329902740008187	0.138991007370674	2.37355456478109	0.0176177897452304	0.0341367352933474
YBL068W-A	46.1507156750721	0.245828285484873	0.81053185716593	0.303292564396452	0.761666912248742	0.818070485311456
YBL069W	1079.86488333521	0.245183452866985	0.0963402494990644	2.54497423602132	0.0109285801292058	0.0224362932453083
YBL070C	121.844515472702	0.263795392993497	0.227835804922848	1.15783115425087	0.246932947011745	0.327618934129603
YBL071C	264.398007810912	-0.23592914182785	0.187627460964609	-1.2574339631039	0.208596537412279	0.284728869512387
YBL071C-B	0.292593805940012	-2.12421399662727	5.92673399424365	-0.358412238290164	0.7200348343584	0.78317909481163
YBL071W-A	408.434648012602	-0.256712143435815	0.190689069404128	-1.34623418236818	0.178227004460079	0.250088649984864
YBL072C	44937.4309702164	0.833353893704168	0.179848646645012	4.63364005929416	3.59291479230657e-06	1.4976542292488e-05
YBL073W	47.1667448898808	1.0551829141222	0.246059650519472	4.28832159963868	1.80028308779632e-05	6.65730736452925e-05
YBL074C	258.694905074907	0.444278847759131	0.178767351417238	2.48523482748367	0.0129466000940078	0.0261072590995515
YBL075C	2158.43875115356	-2.35473299920252	0.457416786756312	-5.14789370958745	2.63427681728502e-07	1.27194626969495e-06
YBL076C	15401.814541036	0.101225030241291	0.100536217331207	1.00685139075618	0.314006194285845	0.401365846548461
YBL077W	1142.8216530409	0.284863005886656	0.139827615016566	2.03724425860304	0.041625570659968	0.0726214591699468
YBL078C	409.875955884061	-0.685072159607447	0.288660143001398	-2.37328282486207	0.0176307578898958	0.0341518151361335
YBL079W	2086.70854949242	0.153423228996702	0.154485200050193	0.993125742445581	0.320648680362153	0.408786722583263
YBL080C	935.97054588161	0.940380308775969	0.116829521077587	8.04916685528019	8.33595375581938e-16	9.90985404978817e-15
YBL081W	1312.57167808741	0.81561953418103	0.16227057864062	5.02629337378144	5.00050720782775e-07	2.33404255639642e-06
YBL082C	1504.69551646084	0.12062122180663	0.158160193926725	0.762652212367124	0.445670837252832	0.535422862850629
YBL083C	205.125931452629	-0.0852409566493024	0.230445866548395	-0.369895793428784	0.711460135861565	0.775517453622024
YBL084C	786.238096372826	-0.644008510720741	0.201225141298864	-3.20043761213837	0.00137219072434737	0.00347586465790454
YBL085W	2785.40093536187	-0.317695211551186	0.10864562264238	-2.92414184598046	0.00345407309769907	0.00792355465741765
YBL086C	1214.87251080308	-0.35242895492702	0.186675188296684	-1.88792607171181	0.0590358758957441	0.0978385200426196
YBL087C	14961.6068579645	0.298654406001802	0.220149377300885	1.35659891326252	0.174908687263715	0.245932667446377
YBL088C	1072.16134193963	-0.264514389178357	0.118147050539222	-2.23885732205006	0.0251652011360573	0.0467262516724199
YBL089W	562.527153461409	-0.546551826655456	0.0955987789975574	-5.71714233577629	1.08330373087652e-08	6.27496778500682e-08
YBL090W	1864.16804174924	2.38575857588308	0.133735149978364	17.8394279758841	3.4925286398654e-71	3.65107835272278e-69
YBL091C	5235.42076665319	-0.141741809966204	0.126180262974291	-1.12332790109245	0.261298258214594	0.344113243071649
YBL091C-A	596.370632041191	-0.344113238231111	0.181794386081636	-1.89287054263922	0.0583750875166086	0.0968652875748007
YBL092W	30740.5363593432	0.71752027911408	0.175455701617686	4.0894668711168	4.32365813637494e-05	0.000149248282374489
YBL093C	1745.22928937162	-0.853515189128068	0.186931111657987	-4.56593437848738	4.97274321182243e-06	2.0253857014881e-05
YBL094C	118.587274549712	-0.03569489881873	0.239882418667752	-0.1488016463106	0.88171015153536	0.915795810512112
YBL095W	522.399318486045	-0.323407312654391	0.152502546596275	-2.12066827651447	0.0339497279645826	0.0608717212911006
YBL096C	43.2930086673816	-0.0588121997089928	0.274554088233835	-0.214209885153496	0.830383387757872	0.874654354786988
YBL097W	345.372439583957	-0.526938758193366	0.245759298486243	-2.14412541636899	0.0320228390686942	0.0578607457082084
YBL098W	834.795569368742	1.36370771633017	0.233139697121954	5.84931581006909	4.93599130090421e-09	2.98516425231911e-08
YBL099W	7904.51096658793	-0.131111159001978	0.147439707753484	-0.889252705391909	0.37386728293467	0.464898653115651
YBL100C	306.541926148599	-0.230307184197766	0.233012537121059	-0.988389667969293	0.322961845642828	0.411337597254625
YBL100W-A	1.49162429775889	0.079807860893314	6.00631008342227	0.0132873361156607	0.989398551613485	0.992563421314001
YBL100W-B	310.339822207643	-3.29561269463574	0.408411700868704	-8.06933956012001	7.06794437015068e-16	8.4635421130568e-15
YBL100W-C	4.50441029695983	-1.11944132679589	0.792565050256182	-1.41242832551606	0.157823881047979	0.224935745635574
YBL101C	1255.97136738096	-1.56466497649866	0.179379837473892	-8.7226357127589	2.71799613559626e-18	3.77652374452257e-17
YBL102W	1375.38121357982	-0.242161748381618	0.100366633188786	-2.41277146286376	0.0158317430003343	0.0310783485544565
YBL103C	1035.12611981846	-0.624040146755794	0.135383647052396	-4.60942041629503	4.03793062413689e-06	1.66836957908191e-05
YBL104C	1077.585534302	-0.216316019225364	0.0770154957680659	-2.80873371089898	0.00497367672136078	0.0109921593580141
YBL105C	2577.24669617565	-0.408503670818822	0.0899156314632535	-4.54318858880247	5.54096379137543e-06	2.23452822656553e-05
YBL106C	736.416479334561	-0.81251934374947	0.135888643644221	-5.9793027729144	2.24094699252661e-09	1.40828977984544e-08
YBL107C	972.268178051827	1.33460294364234	0.133758121387828	9.97773391099512	1.90773880114079e-23	3.81895676118943e-22
YBL107W-A	0.430712708891223	-3.55396155109299	5.65818539482703	-0.628109774264765	0.529932030494074	0.6164133438421
YBL108C-A	30.988005639978	-0.756957495067431	0.473017006687783	-1.60027543273315	0.109537494404286	0.164970029304054
YBL108W	8.49378866607784	-6.71458445665973	1.34766290046678	-4.98239170517644	6.28031401194497e-07	2.90260688299436e-06
YBL109W	24.5986476864557	2.33192059653718	0.51439744833504	4.53330513999428	5.80678347015193e-06	2.32766134719541e-05
YBL111C	229.042005124114	-0.604505983154896	0.292463324691247	-2.06694628734413	0.0387392154849802	0.0682000730243464
YBL112C	23.3252822600903	-6.50301629651557	0.94978751775404	-6.84681170783675	7.55140030340035e-12	6.29538258204997e-11
YBL113C	1223.63089450628	-1.02452399710746	0.149082689288406	-6.87218618068716	6.3225360083033e-12	5.36600800910896e-11
YBL113W-A	0	NA	NA	NA	NA	NA
YBR001C	641.370999463179	-0.839090866866264	0.147806911329045	-5.67693932118164	1.37126086486681e-08	7.85998612359686e-08
YBR002C	1295.48627064712	0.356547191689799	0.128852684842691	2.7670916762432	0.0056558847725298	0.0123711913357294
YBR003W	2330.73318391095	1.17315054208788	0.174838220902435	6.70992038258346	1.94730633794787e-11	1.55642712885008e-10
YBR004C	1035.98451808637	-0.794758866503462	0.192180000689744	-4.13549205771168	3.5419486574886e-05	0.000124081243926702
YBR005W	1404.73808116593	-1.63468433427453	0.261033942691789	-6.26234395963078	3.79233289942287e-10	2.61531984037686e-09
YBR006W	1485.73009521292	-1.91069223254881	0.344769046311924	-5.54194830709988	2.99124619502874e-08	1.64443634728374e-07
YBR007C	1257.92232481148	-0.509119919601915	0.108561091940327	-4.68970890493403	2.73593985655973e-06	1.16551745765216e-05
YBR008C	941.617813997994	-0.336744953447858	0.185451980947452	-1.81580672111168	0.0694000259314482	0.111842014428964
YBR009C	7585.24158079958	0.665276979787846	0.183428418657416	3.6269024432379	0.000286841605428197	0.000844874245684304
YBR010W	9070.34223499023	1.09135862413096	0.149486037242532	7.30073954907438	2.86190266154148e-13	2.78001341134398e-12
YBR011C	21232.6091137478	-0.246052291231879	0.0993326230292982	-2.47705420161215	0.0132471782818859	0.0266399744013742
YBR012C	132.831100090608	-1.40237765240606	0.270481553814789	-5.18474414475723	2.16311612899053e-07	1.05841625746892e-06
YBR012W-A	0.920410422025539	1.0415872057326	6.00631008342227	0.173415489920748	0.86232485036809	0.899757836584955
YBR012W-B	915.190337877886	-9.8264319398241	1.648212807842	-5.96187087800261	2.49366169020179e-09	1.56114599730694e-08
YBR013C	52.2797807863457	-0.615994849871688	0.28290784791557	-2.17736925437121	0.0294530277575342	0.0537930229648143
YBR014C	744.749177957075	0.250240816267495	0.0967102918511438	2.58753035977458	0.0096666676698721	0.0200595493120395
YBR015C	4643.7827117178	0.343523352868139	0.110464277257422	3.10981397241755	0.00187205205740324	0.00457999065752516
YBR016W	1656.20395251875	-0.921557628724049	0.249452112441979	-3.69432681769091	0.000220470093068032	0.000665451894109102
YBR017C	3054.5188970343	0.0605335471459801	0.0647179207900656	0.935344436394071	0.349610821800721	0.439583213512705
YBR018C	68.4283871156182	-2.83467479175317	0.447593070304345	-6.33315165005952	2.40203257767483e-10	1.70288337530317e-09
YBR019C	315.518870734864	-0.760656981528476	0.126495111949897	-6.01333102760335	1.81749364987849e-09	1.15429249547731e-08
YBR020W	215.799500248247	-0.427348590924733	0.226470680339628	-1.88699301067961	0.0591612657344921	0.0979723651313464
YBR021W	488.03837926402	0.629203662578888	0.190777429633692	3.2981032598406	0.000973403305542684	0.00254297269746296
YBR022W	480.221250686497	0.474399599973215	0.133728431589672	3.5474849613794	0.000388927954834116	0.00110838576829835
YBR023C	4192.16763247933	0.435230087254856	0.0921072064708729	4.72525553570544	2.29826167409177e-06	9.931989098142e-06
YBR024W	726.279230076193	0.857034103942132	0.194354936982686	4.40963382380392	1.0354555531225e-05	3.97407358558553e-05
YBR025C	13228.1927325301	-0.0610319390135208	0.121449746848328	-0.502528334536096	0.615295926308125	0.694369254740457
YBR026C	1049.28728465236	-1.78228181180466	0.19609510368556	-9.08886442500147	1.00078822099999e-19	1.53283516825719e-18
YBR027C	0.691461702307289	-2.81984530023482	2.5490949330358	-1.10621431304505	0.268633769170464	0.352083980847099
YBR028C	1193.43777873275	0.238306498425458	0.0999092349185159	2.38522994015334	0.017068449166277	0.033189491056717
YBR029C	2189.32682280165	0.429830770533774	0.120302408797529	3.5729190697851	0.000353023890137999	0.0010157340936867
YBR030W	1123.37156951714	0.040970643702431	0.143610793351617	0.285289446191681	0.77542239776144	0.829783181769691
YBR031W	70968.9063638135	0.25536385240021	0.157348104128004	1.62292296952285	0.104605872681704	0.158813803015607
YBR032W	25.4071956882293	-1.06925288287044	0.346035175740682	-3.0900121081093	0.00200148335801164	0.00486053443800319
YBR033W	439.912964190634	-0.29113098435176	0.139723043365793	-2.08362899446431	0.0371939275194971	0.0659023961913931
YBR034C	4752.22232172316	1.59604328789194	0.119713104387071	13.3322353978176	1.50324828167954e-40	5.82376069596558e-39
YBR035C	2253.28101899516	-0.500095367518943	0.119660188400428	-4.17929617363996	2.9241266436169e-05	0.000104211569669161
YBR036C	4255.41039662695	-0.176169942581018	0.129412379843882	-1.36130672191905	0.17341677962508	0.244043356968114
YBR037C	1739.55727962935	1.57468682335145	0.225107223129341	6.99527452500568	2.64740027431515e-12	2.34351857616124e-11
YBR038W	2206.94921103259	0.195163326927829	0.14246784156072	1.36987635097041	0.170725503119061	0.240701386447222
YBR039W	2392.42488923913	-0.634755151218531	0.091767655051546	-6.91698127038321	4.61369057120995e-12	4.00867626675313e-11
YBR040W	41.2113562195028	-0.168798538193514	0.416145092553875	-0.405624243115785	0.685018713151385	0.75355490977368
YBR041W	1716.07407723122	-0.337268319578412	0.0803846675492653	-4.19567972177916	2.72054460798116e-05	9.76963292702505e-05
YBR042C	941.082835321339	-0.103078419941904	0.0990094849011042	-1.04109641661972	0.297830802481257	0.384309103671936
YBR043C	1245.53579167954	-0.186143791373829	0.0977453208684032	-1.90437547004873	0.0568613015633064	0.09466343076237
YBR044C	1568.05709684134	0.68969672960743	0.0849983969119469	8.11423220513104	4.88865822728475e-16	5.94035112267479e-15
YBR045C	95.3415872084578	-1.50668539572173	0.248283793776154	-6.06840008687848	1.2919074660522e-09	8.41592737034599e-09
YBR046C	510.31789314953	-0.470810874822522	0.223142711907656	-2.10990926298932	0.0348661722410347	0.0622637229879215
YBR047W	176.693874231509	-0.420908614158261	0.21363671639244	-1.97020728115421	0.0488146194192463	0.083331540563804
YBR048W	22780.1708807812	0.667060231955247	0.218186861803062	3.05728872234911	0.00223349030631491	0.00536461238416848
YBR049C	2114.80772811842	0.225324129916358	0.0926974380557933	2.43074819155993	0.0150676823495079	0.0298363667931025
YBR050C	83.9457981189843	-0.780635757478522	0.274763028097477	-2.8411237235367	0.00449548678404389	0.0100705020271133
YBR051W	5.36621397916966	-0.753375432785829	0.76467967507872	-0.985217022681129	0.32451748081154	0.41291965390742
YBR052C	2046.2215246487	-1.19235943779276	0.259910582860858	-4.5875755602883	4.48423149880593e-06	1.84351739395355e-05
YBR053C	1311.62029010123	-0.730013832931604	0.212046977356144	-3.44269860402447	0.000575940797222935	0.0015817957007966
YBR054W	2111.41022936055	1.51332753782509	0.360184347137416	4.20153610186655	2.65109958825501e-05	9.56196160364048e-05
YBR055C	1147.46022645526	-0.0110046804430589	0.0763415026693814	-0.144150692064811	0.885381476211104	0.917375411808723
YBR056C-B	0	NA	NA	NA	NA	NA
YBR056W	1624.49660851097	-1.66085008560926	0.286505732958128	-5.79691745942126	6.75449138405565e-09	4.02944567530711e-08
YBR056W-A	898.975300314339	-2.78895827058247	0.34456493879938	-8.0941441119937	5.76683838343674e-16	6.98169073406514e-15
YBR057C	908.201398400547	-0.222809846582147	0.11059270781471	-2.01468840925253	0.043937307429545	0.0761302569668465
YBR058C	2068.22760570147	-0.159992909555829	0.122606683516171	-1.30492812436875	0.191917323476687	0.265874525119365
YBR058C-A	726.296586863166	0.0354756030636781	0.240377454003197	0.147582905438404	0.882671946837432	0.915795810512112
YBR059C	2761.44101635045	-0.496250728657314	0.158794298504822	-3.1251167915342	0.00177734477872367	0.00437265323596343
YBR060C	1051.99522538289	0.263392016286016	0.114279989962174	2.30479558471432	0.0211780245101294	0.0401608031741182
YBR061C	1330.61624851444	0.856526932710886	0.0949452339449536	9.02127360292224	1.85915121779238e-19	2.78281134554105e-18
YBR062C	710.06220219655	0.137821902774133	0.175354168547075	0.785963082121615	0.431889115837133	0.522633176317973
YBR063C	461.362731201002	-0.906532718152615	0.197643813337792	-4.58669918801488	4.50308768223276e-06	1.85011450250686e-05
YBR064W	4.08699003384476	-0.846079325688007	1.65040113465858	-0.512650717404551	0.608195669084547	0.688598362831498
YBR065C	438.728180631497	-1.19745788748804	0.165878254662251	-7.21889611104371	5.24112747376436e-13	4.98096183870304e-12
YBR066C	515.299671200636	-2.02014314977343	0.344948650898402	-5.85635903927169	4.7312479966399e-09	2.87453868135335e-08
YBR067C	6673.35528229449	0.572222857979321	0.242031796632878	2.36424662354297	0.0180667810374499	0.0349450278744919
YBR068C	6044.49421908954	-0.602032399971556	0.244611650651311	-2.46117631097523	0.0138482294099289	0.0277021765454793
YBR069C	3108.25107567847	0.132567962388476	0.272181627867582	0.487056982600495	0.62621795007409	0.703320501225777
YBR070C	835.558983962148	-0.185431818273409	0.182544214791452	-1.01581865240296	0.309715752057335	0.397077660706562
YBR071W	1884.61212094654	-1.74731558791501	0.209071522435376	-8.35750162222646	6.40604256714922e-17	8.12913224417047e-16
YBR072C-A	0.732356525386824	-3.68647070442693	3.54265017017016	-1.04059687729479	0.298062681114118	0.384532971168967
YBR072W	1052.21542849602	-3.36761909319158	0.843268303862401	-3.9935321626189	6.50962440470441e-05	0.000217958242650652
YBR073W	2560.82554566842	-0.0510583615277906	0.0863396022463207	-0.591366652143297	0.554274779410999	0.638637805668446
YBR074W	1969.80964638052	0.176869756951412	0.0838932255461926	2.10827222102726	0.0350074493627793	0.0624652022495975
YBR076C-A	56.6456307984151	-1.15667765551879	0.366508727071298	-3.15593482524026	0.00159984604632274	0.00397607021172889
YBR076W	57.5239142139457	-2.71434825597696	0.41903358278781	-6.47763894702313	9.31689649852552e-11	6.94129868091505e-10
YBR077C	900.985861997183	-0.421665983710608	0.0900653680942553	-4.68177716510664	2.84398538011868e-06	1.20657353894048e-05
YBR078W	25488.1294703477	0.0990465267863497	0.207261683496746	0.477881512469259	0.632734540521903	0.709067497682023
YBR079C	15566.2919557028	0.97932501146258	0.10476811185059	9.34754854472515	8.97026496208457e-21	1.44093085464119e-19
YBR080C	3182.38584727612	0.0443091618753998	0.0799320226036864	0.554335552036392	0.579349223677463	0.661740198948972
YBR081C	1416.80422290986	-0.0364969120248702	0.103906432983331	-0.351247858067895	0.725402408980251	0.78719727558806
YBR082C	7858.80368788882	-0.146177573152841	0.0979238382889842	-1.49276800937331	0.135497923975623	0.197474956252148
YBR083W	2628.4536587743	0.0946470872980428	0.227651353094202	0.415754556305571	0.677589615268067	0.747004554093655
YBR084C-A	29584.6636316673	0.676073178683138	0.200215884804971	3.37672097966501	0.000733554214075857	0.00197352453182336
YBR084W	6411.52817506881	0.586772670289349	0.125348380757084	4.68113482396291	2.85291227583786e-06	1.20909139309319e-05
YBR085C-A	1533.91860868604	-1.95909550018017	0.267853939331492	-7.31404400872231	2.59220184367563e-13	2.52547948852777e-12
YBR085W	466.186985257763	0.737016932391237	0.132774935760257	5.5508739520087	2.84244984989657e-08	1.5678705788458e-07
YBR086C	4501.71096866757	-0.239962110019219	0.096175496788484	-2.49504414359263	0.0125941461331101	0.0254901802190113
YBR087W	961.277353098858	0.765548132037898	0.205237824357603	3.73005382625776	0.000191438868701822	0.000584794243631817
YBR088C	2391.32136666923	1.33755966731207	0.105441961014306	12.6852692651513	7.13681640639911e-37	2.46089386662537e-35
YBR089C-A	2054.23140511456	0.496469789218586	0.149295859996372	3.32540895126396	0.000882889311809137	0.00232309588796443
YBR089W	167.284063220801	1.49524017242043	0.713281237955863	2.09628417635871	0.0360569895873237	0.0641121310534865
YBR090C	597.969945461687	0.0246943955070934	0.193678810053962	0.127501792788861	0.898543254323471	0.927846640478893
YBR091C	582.083796817708	1.4320664129906	0.17141461150632	8.35440106538292	6.57655412590688e-17	8.32945874485052e-16
YBR092C	5117.54866089914	1.28693446522716	0.164067997687075	7.84390913139391	4.36733184731442e-15	4.95064501659428e-14
YBR093C	725.9180928353	-0.0306492700652371	0.147109267004359	-0.208343571342307	0.834960712981693	0.877881745800995
YBR094W	1303.70175962815	0.810661695547195	0.155398336624745	5.21666906580073	1.82169302830191e-07	9.0616845048311e-07
YBR095C	803.986867268098	-0.12085646333226	0.0900360355472217	-1.34231213755379	0.179494809581482	0.251629347581557
YBR096W	1123.85143459193	-0.531731606800748	0.160449581918744	-3.31401054737575	0.000919680379759482	0.00241219234611547
YBR097W	460.956278071622	0.159274543254197	0.129523904200161	1.22969226597787	0.218812364078376	0.296461269249164
YBR098W	498.437702767537	-0.788059971745225	0.193307907365319	-4.07670841035967	4.5677714945475e-05	0.000156521035708064
YBR099C	11.0067043761194	-2.74158087999471	1.15467217557296	-2.37433700923322	0.0175804961203249	0.0340744989548145
YBR101C	2026.89231472155	-2.17964657833872	0.201726960846187	-10.804934398435	3.26190087162188e-27	7.84046683959917e-26
YBR102C	1162.11915879032	-0.268149334986034	0.0744500082990818	-3.60173680449867	0.000316098304366855	0.000918316467825367
YBR103C-A	2.89316477824632	-1.34092656480685	1.01302786658813	-1.32368181471956	0.185608740510923	0.258713050794695
YBR103W	1129.72084641534	-0.19003597394146	0.0786453877305155	-2.41636514772657	0.0156763317897884	0.0308560433853994
YBR104W	2356.51215730432	0.191585097715685	0.295716330361742	0.64786783158483	0.517070438317536	0.604441942981769
YBR105C	1608.06570930059	-0.012644109754591	0.158944799352404	-0.0795503206528771	0.93659490830146	0.955898662029044
YBR106W	12175.2405602909	0.685694859742275	0.130934232048632	5.23694108877188	1.63259774757391e-07	8.15803396473577e-07
YBR107C	486.162656683364	-0.163487490944584	0.116296738479109	-1.40577881273903	0.159789815369903	0.227442343640843
YBR108W	1467.45515220167	-0.528737079985749	0.201621607306982	-2.62242270086019	0.00873070706381078	0.0183414471203374
YBR109C	4662.62802807876	0.207683109047074	0.107629035468438	1.92961971779425	0.0536539738578824	0.0901211608844717
YBR109W-A	25.9823595827217	-0.928256256636058	0.497082673549358	-1.86740819189685	0.061844606702456	0.101674632986115
YBR110W	1288.93769838731	-0.209447273044453	0.143241981752428	-1.46219195296006	0.14368861615507	0.207392773613257
YBR111C	1827.87382859067	-0.237303262085215	0.105006401918619	-2.25989328030806	0.0238278750723801	0.0445824958030385
YBR111W-A	349.409157729256	-0.245747805095782	0.220080595626462	-1.1166264085948	0.264154095220391	0.347249275672954
YBR112C	4339.9739776072	0.577279617777835	0.133807873107535	4.31424253574303	1.60151052460192e-05	5.96918410584507e-05
YBR113W	223.719422538744	0.282068118570104	0.168150773717493	1.67747142837417	0.0934503319997406	0.144373419317451
YBR114W	1127.13364714126	0.0648479287125145	0.248649994959537	0.260800040326031	0.794246713345169	0.847110745601827
YBR115C	2851.67508635943	14.4742386919998	1.18885305911917	12.1749602114191	4.22600123517617e-34	1.28853908031807e-32
YBR116C	36.7929508779858	-1.63136091769189	0.531970520799978	-3.06663781902548	0.00216480985411657	0.00522059234683696
YBR117C	348.228546964727	-0.735689775360099	0.345682604823457	-2.12822330396354	0.0333185735460669	0.0599716111982499
YBR118W	264129.923109559	-0.682246835503289	0.107932924516916	-6.32102612392719	2.59832090142522e-10	1.83610959836765e-09
YBR119W	562.076342616871	0.0345675564746575	0.145564135937078	0.237473030373358	0.812289839502332	0.861749497899864
YBR120C	698.048002928256	2.67835915455005	0.165316217255045	16.2014301985749	4.92677822836705e-59	3.21264964475499e-57
YBR121C	18386.242650922	0.700304032271308	0.134648899340467	5.20096365957327	1.98257868377435e-07	9.78805338181252e-07
YBR121C-A	0	NA	NA	NA	NA	NA
YBR122C	2486.08717440653	1.11935851138797	0.133446486113479	8.38807033432185	4.94186539550374e-17	6.34446890736601e-16
YBR123C	975.805610726434	-0.136989424631547	0.0999385481459678	-1.37073658936353	0.170457084354464	0.240443426335082
YBR124W	59.6467134410065	0.0715183977568628	0.289297745666474	0.247213809399382	0.804742758576856	0.855534432282029
YBR125C	1030.19040653574	-0.120963310522886	0.102422345288409	-1.1810246112044	0.237592946472928	0.317787803710541
YBR126C	11328.9031752907	0.124434674016764	0.352539644809087	0.352966470151605	0.724113577666974	0.786316903959554
YBR126W-A	979.873085883461	-0.194288191597944	0.248130334846129	-0.783008622135729	0.433622048873433	0.524198754383339
YBR126W-B	728.943855698062	-0.200018051200188	0.193537583137978	-1.03348428742954	0.30137731990565	0.388049077008526
YBR127C	18330.2739823965	0.136671860669664	0.11993113062688	1.13958619380373	0.254458739899035	0.335844741678365
YBR128C	134.034887937931	-0.581294028009728	0.234096386652562	-2.4831396858443	0.0130230008711733	0.0262372235354993
YBR129C	609.396857903938	-0.476752959384721	0.135689366506166	-3.51356168622879	0.000442141738073625	0.00124442114827047
YBR130C	1560.19238462738	0.319887197769697	0.100019259069504	3.19825602334652	0.00138261470665661	0.00349823298426448
YBR131C-A	0	NA	NA	NA	NA	NA
YBR131W	452.753222327143	-0.548611154519078	0.167858421532884	-3.26829687488515	0.00108196810037761	0.00279773926544441
YBR132C	596.317970744076	-2.04497962046894	0.166166665161333	-12.3067982286546	8.32611399682707e-35	2.62372185565087e-33
YBR133C	1939.92967621614	0.0772355409887965	0.100347890546092	0.769677773677966	0.441491057670463	0.531662114795698
YBR134W	14.7938185785174	-0.659536394283883	0.409099093021306	-1.61216782323576	0.106925425109136	0.16185034469519
YBR135W	644.809257892903	0.0853208404817733	0.161857444407843	0.5271357199165	0.598099343105214	0.679269231538358
YBR136W	462.348258566864	-0.0562453914573956	0.137783578544678	-0.408215493105061	0.683115474658778	0.75183798731663
YBR137W	722.172677860746	0.110327030658073	0.113772357809502	0.969717361776069	0.332187393961164	0.421538762356112
YBR138C	333.718122017244	-0.106906236979454	0.175125414417153	-0.610455297623456	0.541560246941329	0.627263591369842
YBR139W	1846.49526327807	-0.532281501401741	0.321541091424005	-1.65540739768106	0.0978418864133026	0.150066759179788
YBR140C	1579.54037229368	-0.402701150994878	0.176660006784152	-2.27952640965823	0.0226357918961092	0.0425940929793644
YBR141C	514.200478617757	0.50248596651682	0.120753171969924	4.16126515204067	3.16489358975375e-05	0.000112004240634703
YBR141W-A	0	NA	NA	NA	NA	NA
YBR142W	2082.54010866966	0.846433903474203	0.189600631754921	4.46429896166331	8.03313340754727e-06	3.13983481436833e-05
YBR143C	8573.26257681299	0.774848682837893	0.138573224135741	5.5916190712203	2.24961939085298e-08	1.2641632515493e-07
YBR144C	4.99725027322538	0.724905722218838	0.856953703201354	0.845910017671644	0.397602943618206	0.489643415607611
YBR145W	1082.0749398404	-0.404815687740829	0.220589723106736	-1.83515207344883	0.0664831600767547	0.10787339055568
YBR146W	4659.43684301055	2.50658159765768	0.115555226284537	21.691633327649	2.46093013346808e-104	5.58885719276578e-102
YBR147W	75.3637871896216	-2.07828360954552	0.286456921820214	-7.25513489546569	4.01261729936286e-13	3.84673908786081e-12
YBR148W	109.294974598994	-0.363023797068505	0.259787394470605	-1.39738803650683	0.162296914759953	0.230463018673793
YBR149W	5375.32939061679	0.358661450927971	0.20361323412258	1.76148398444498	0.0781565213620815	0.123765051620743
YBR150C	880.868849143643	-0.670002484588386	0.116491965477112	-5.75149094484141	8.84598199603649e-09	5.18785729527127e-08
YBR151W	2431.80050622332	-0.274692218360616	0.0725755272653193	-3.7849152284682	0.000153760981898038	0.00047857742286412
YBR152W	319.731872394896	-0.345127821154153	0.138143326340904	-2.49833148148223	0.0124779453770047	0.0252782984475402
YBR153W	640.437429688589	0.193908332762424	0.147561643176554	1.31408358288893	0.188818078225397	0.262464302066793
YBR154C	2907.62064198437	0.994696645578031	0.112881300206886	8.81188154065357	1.23062630927063e-18	1.74674673983973e-17
YBR155W	1887.31128476393	0.597599524669374	0.115059048487645	5.19385074467695	2.05988305118996e-07	1.01317324683623e-06
YBR156C	775.956770561165	0.294817221534778	0.140521651294778	2.09801990524811	0.0359033870336408	0.0638562535791408
YBR157C	408.745872307449	-1.92153240925382	0.273333977503313	-7.02998005153066	2.06563068569211e-12	1.84991255032569e-11
YBR158W	2016.09012026458	-0.109823367458053	0.162223914276968	-0.676986299754484	0.498414646883492	0.586799940002624
YBR159W	2645.00762714028	0.0272733873809916	0.116912723983516	0.233279889918885	0.815544073384006	0.864088363466387
YBR160W	1373.90129756712	0.522609351118258	0.115034237690969	4.54307657970673	5.54390999424245e-06	2.23452822656553e-05
YBR161W	550.925895240301	0.261162082160851	0.12258716162051	2.13041952116751	0.0331369935647147	0.0596773966686385
YBR162C	16261.1897666975	0.13047414247412	0.134577956859128	0.969506043331422	0.332292766433896	0.421591246336667
YBR162W-A	985.695614201979	-0.403094210196737	0.15201400535419	-2.65169126527214	0.00800897373689647	0.0169604826466882
YBR163W	756.263684294372	-0.332419684006416	0.0925200459068787	-3.59294767688503	0.00032695825990925	0.00094611032502738
YBR164C	1145.57562475718	0.431098136646545	0.116184645102509	3.71045705967592	0.000206885387821327	0.000629061479312678
YBR165W	415.467976169688	-0.607000131182176	0.187976326373835	-3.22913072561603	0.00124167122538338	0.00318196369275288
YBR166C	1394.82383046053	-0.503917524982013	0.113835376188032	-4.42672165592575	9.56760618337367e-06	3.68708334252188e-05
YBR167C	355.3356545511	0.0139182516276143	0.166803335565862	0.0834410869566736	0.933500819733622	0.953923413307313
YBR168W	287.553305893773	-0.568571555386954	0.20167123142574	-2.8192992692481	0.00481286227356269	0.0106761572696813
YBR169C	1443.9630703168	-1.5163300843079	0.307137949322398	-4.93696753414287	7.93466737253366e-07	3.61895563126778e-06
YBR170C	1751.1940620114	-0.162259761826766	0.117814699099881	-1.37724548011794	0.168436364960742	0.237949785420731
YBR171W	1513.44694394242	0.193206531631573	0.107424454164542	1.79853398496806	0.0720924280727213	0.115635833240853
YBR172C	2966.88506939145	0.29786265800233	0.101760323587776	2.92710014572037	0.00342138692065321	0.00786501021271275
YBR173C	2605.22270898545	0.586712481977493	0.128640852660929	4.56085660069394	5.09453647335429e-06	2.06987151224623e-05
YBR174C	42.3695675545326	-0.0576615594096411	0.599666214521779	-0.096156091527726	0.923396603046986	0.945358313021522
YBR175W	907.742331388347	-0.0195579503183883	0.165778608787249	-0.117976320717517	0.906086420164853	0.933444205939864
YBR176W	564.315737123836	0.115993212520143	0.0983804356120654	1.1790272303482	0.238387333001936	0.318720863814607
YBR177C	2949.60626829827	-0.879313571057866	0.215394449645828	-4.08234089830874	4.45843334814293e-05	0.000153172884876731
YBR178W	15.9124506478773	-1.60073194797055	0.474769105833136	-3.37160090726954	0.000747326562054209	0.00200566126230196
YBR179C	1877.86976276319	1.22660447983406	0.10606515106003	11.5646323752449	6.22573652932571e-31	1.70135687892694e-29
YBR180W	70.98533141852	-1.34524252656191	0.214396466701921	-6.27455548711177	3.50634574066614e-10	2.43082032084497e-09
YBR181C	53727.8579453142	1.57268391510112	0.189487087414608	8.29968910578063	1.04384191982219e-16	1.30450529107191e-15
YBR182C	881.576076040427	-1.0567436707868	0.231226265793527	-4.57017141698954	4.87325442060586e-06	1.98732220520806e-05
YBR182C-A	7.54825675914539	-0.0212845349664674	0.679342337551083	-0.0313310885984151	0.975005497456282	0.983969691426153
YBR183W	1256.43762039985	1.56575346654031	0.37733540955619	4.14950048918521	3.33201575855496e-05	0.000117225725351725
YBR184W	67.5393383015515	0.0145798027462378	0.254505279051607	0.0572868382163556	0.954316704716908	0.968432945649546
YBR185C	1180.53793106664	2.09689759800625	0.129151335053798	16.2359730709155	2.80760219268204e-59	1.86776444858625e-57
YBR186W	140.028542817842	0.169607466447163	0.283128786416708	0.599047057679029	0.549141504652133	0.633943198885004
YBR187W	3470.59660586455	0.414572201168157	0.118348928550835	3.50296539431773	0.000460109235273476	0.00129057897083097
YBR188C	293.816123563915	-0.559444862142749	0.161185389249246	-3.47081621199339	0.000518879009343171	0.0014370239540694
YBR189W	45498.2714809238	0.648939279988387	0.182565450783783	3.55455688468101	0.000378616598949277	0.00108274812013892
YBR190W	9.86143333142059	-1.86817715413611	0.707436356034909	-2.64077063356908	0.0082717698383114	0.0174776631873978
YBR191W	23620.0079257651	0.709502410055936	0.191342330992142	3.70802637543427	0.000208880904106018	0.000633958356885822
YBR191W-A	2.09043467735386	1.29786191400364	1.4865405993603	0.873075323043409	0.382622023346523	0.474120159127036
YBR192W	2062.66257808457	1.44548743824837	0.129905301262402	11.1272397985403	9.24541572878579e-29	2.35097714246267e-27
YBR193C	561.672257997162	-0.0845300548366878	0.118125148644487	-0.715597447340294	0.47423995027609	0.563166594111286
YBR194W	211.028767393437	0.6800181819192	0.194559077809785	3.49517580764869	0.000473749589424947	0.00132545233472927
YBR195C	715.668838431441	-0.102412245815331	0.0934805137495995	-1.0955464589086	0.2732773034451	0.357334619735937
YBR196C	43646.7947354762	0.281356136222842	0.125165788046133	2.2478677329874	0.024584625241428	0.0457643702204762
YBR196C-A	9.23023031007391	1.48997324739653	0.741974962441031	2.00811795925654	0.0446307582642679	0.0771896465148289
YBR196C-B	4.23749670190771	-3.20582329264473	1.11676236718207	-2.87064051122532	0.0040964109259121	0.00926475355702509
YBR197C	540.963736664456	-1.5179499014497	0.169536933575318	-8.95350570190266	3.44368062585241e-19	5.06251799148749e-18
YBR198C	2038.95076409377	-0.236646108015408	0.103099672092773	-2.29531387648318	0.021715142939248	0.0410381725241849
YBR199W	4955.63925307649	-0.358007393829764	0.100825811131735	-3.55075143766515	0.000384133016249173	0.00109709455551477
YBR200W	1287.35936025649	-0.0409111619769232	0.0590067291194127	-0.693330448704092	0.488102198834319	0.576824166790386
YBR200W-A	0.470433178489291	-3.4698007176383	2.95273586945944	-1.17511381682559	0.23994918360378	0.320353805638455
YBR201C-A	88.0980146813836	-0.6454179410364	0.224150696855322	-2.87939297129638	0.00398441513402586	0.00903628032806278
YBR201W	317.037288613089	-0.0546988779016661	0.129558262891551	-0.422195209173595	0.672882538092671	0.74318369878892
YBR202W	2233.65706178766	0.202009019325084	0.125668677460163	1.60747310632852	0.107950624333262	0.163064865105245
YBR203W	1143.71404249898	0.177945148407415	0.261177111160596	0.681319843138924	0.495669130103555	0.584194146539372
YBR204C	665.591237739101	-0.700936915024371	0.149535333421151	-4.68743339107858	2.7665270046832e-06	1.17702499049377e-05
YBR205W	2579.59550047117	0.0624809768996499	0.106079096224455	0.589003669181391	0.55585881224485	0.640126969303127
YBR206W	489.749541635147	0.0438702707051472	0.146493640932934	0.299468771652903	0.764582395931069	0.820310802547215
YBR207W	2700.21951569123	-0.0478582035021451	0.102922318969905	-0.4649934434157	0.641936151919809	0.717426013328332
YBR208C	2951.4210388224	-0.708472310752606	0.20309420203023	-3.4883925964915	0.000485934002755834	0.00135497880469348
YBR209W	10.566553988074	1.17847622812873	0.593797036167936	1.98464484722595	0.0471839990002868	0.0809676439332696
YBR210W	378.512057024615	0.403095323713156	0.175456070422234	2.29741451944699	0.0215951342778735	0.0408694121707111
YBR211C	466.635536592369	-0.582686607744284	0.178123334040511	-3.27125365625461	0.00107071826366029	0.00277409539121427
YBR212W	2435.68365648514	-0.285928102578955	0.137836196365666	-2.07440505555171	0.0380417081985453	0.0672056572413142
YBR213W	204.34930229932	1.12803373343202	0.178326515766161	6.32566463033014	2.52144914244358e-10	1.78370183159328e-09
YBR214W	2584.51739842535	-1.13475095252225	0.61661621600258	-1.84028723713861	0.0657260781351964	0.106934310736087
YBR215W	975.331091446342	-0.167198696968417	0.102300781625311	-1.6343833772532	0.102178376373601	0.155738668548146
YBR216C	843.35429337181	-0.302758028844333	0.116160908252874	-2.60636761022263	0.00915081915228508	0.0191082101892674
YBR217W	207.621097073514	-0.284056885193254	0.142386270556229	-1.99497384181488	0.0460457329022873	0.0792829272926704
YBR218C	5061.38973954772	0.199753078069135	0.132899811620661	1.50303507306162	0.132829999906422	0.194706961803627
YBR219C	180.104092130167	0.353070511748445	0.205468659250927	1.71836674768613	0.0857297415793008	0.133890461949555
YBR220C	1427.29724624856	0.409283475378967	0.100873832982958	4.05738002885358	4.96262950152893e-05	0.000168560484255129
YBR221C	10590.6491713172	-0.237236999993036	0.133079688320286	-1.78266873771204	0.0746402431968467	0.118969177563996
YBR221W-A	0.289296516101149	-2.50804720505229	5.2225720314605	-0.480232190182145	0.631062299908915	0.707795692643072
YBR222C	4192.54464620551	-0.550345561666295	0.202617179039308	-2.71618410776279	0.00660391827896099	0.0142367940377208
YBR223C	500.143660293827	0.235698370839373	0.17764077129604	1.32682586953296	0.184566290841779	0.257423462830148
YBR223W-A	0	NA	NA	NA	NA	NA
YBR224W	18.1561384069626	-0.215441435362635	0.415509513744476	-0.518499404312372	0.604109875591122	0.684914381243438
YBR225W	648.850966062004	-0.473566355342935	0.202992506715798	-2.33292530352342	0.0196520660712644	0.0376136318353233
YBR226C	38.3663862203965	-0.918262089347997	0.28751289634114	-3.19381182908212	0.00140407605713931	0.00354461304058936
YBR227C	1283.59331395292	-0.177788273601536	0.0777201527195253	-2.28754405878658	0.022164086851638	0.0418379696202028
YBR228W	469.308896021771	-0.715771113258198	0.121303869874978	-5.90064532974841	3.62082515929601e-09	2.23493481716247e-08
YBR229C	1597.11915138826	0.0207135292278842	0.0962784048062287	0.215142006866156	0.829656603896619	0.874258942922101
YBR230C	645.265360472484	-0.904467133995808	0.2736158396257	-3.30560955547419	0.000947700468118962	0.00248182178704257
YBR230W-A	138.305679451799	-1.50620179209305	0.320167283158088	-4.70442131761893	2.54587024813513e-06	1.09160816759232e-05
YBR231C	661.717395349875	0.0843970214863809	0.168536088187745	0.500765280563322	0.616536323082516	0.695162107009599
YBR232C	74.8717074529174	-0.189093984558126	0.330671878433431	-0.571847795022562	0.567425094133776	0.650829270283011
YBR233W	727.407522407666	0.437778455252261	0.12421165851116	3.52445543759427	0.000424354185133449	0.00119742787630201
YBR233W-A	289.300200883761	0.0842168714288321	0.195461616890164	0.430861428288278	0.666569130941319	0.738439747078138
YBR234C	4387.18507494612	-0.204737666103598	0.0994505777570567	-2.05868754833926	0.0395241798110065	0.0693779979305141
YBR235W	1244.08555130514	-0.34549594275861	0.117865203564014	-2.9312802448177	0.0033756810477853	0.00778439614170657
YBR236C	1299.52260948372	-0.086527175180755	0.0819063144214849	-1.05641641663293	0.290778008987405	0.376536367910155
YBR237W	1114.01596161597	-0.695276059169158	0.12031339764641	-5.77887477845576	7.52018693822731e-09	4.4619775833482e-08
YBR238C	1526.47554586205	1.43160626876294	0.228905861307022	6.25412674270835	3.99746284796806e-10	2.74528574731154e-09
YBR239C	550.967598317482	0.491195361540572	0.153592962748847	3.19803298764259	0.00138368451166148	0.00349959531252017
YBR240C	118.033378679244	0.12577382190627	0.16733267174847	0.751639357646366	0.452267968021535	0.54176734037647
YBR241C	642.576767906486	-0.907569224954659	0.421652826874331	-2.15240872848494	0.0313651768484178	0.0567814883792412
YBR242W	1414.62371058662	1.34781200654532	0.10552904303358	12.7719532727728	2.35177685106256e-37	8.22353138525046e-36
YBR243C	1116.77008413391	0.135737634498965	0.146221842181842	0.928299305176038	0.353252334406641	0.443400014179939
YBR244W	1424.32751729143	0.487748526859012	0.138173004636218	3.52998422624706	0.000415584443300099	0.0011751992887825
YBR245C	2296.54049193703	0.058385232392957	0.0866359292717952	0.67391477050809	0.500365500998424	0.58888620256891
YBR246W	1284.70638377282	-0.0390666581863565	0.0890723745540608	-0.438594551699592	0.66095534550143	0.73345440698777
YBR247C	2858.12156238977	1.3782944449647	0.0979990846655134	14.0643603934572	6.28888714670173e-45	2.83689114713545e-43
YBR248C	3268.2344047205	-0.0387600745551704	0.109189551535367	-0.354979702820886	0.722604797104588	0.785066841592018
YBR249C	10840.0470499271	0.700736280989476	0.192320928055578	3.64357788865792	0.000268874237540843	0.000796942272026999
YBR250W	19.1416940286999	-0.900995897904923	0.388796345189187	-2.31739806470275	0.0204820576763854	0.0389869456233162
YBR251W	1673.96922299559	1.71479801964311	0.073348320490777	23.3788314193062	7.01796550599147e-121	2.88877005140374e-118
YBR252W	1438.90304291499	0.718693630722786	0.160166421325518	4.48716793929068	7.21761806248779e-06	2.84131694916585e-05
YBR253W	553.302311570014	-0.219436561339569	0.134256854838572	-1.63445331415975	0.102163701445242	0.155738668548146
YBR254C	488.257258225832	0.393264201656282	0.117577779539507	3.34471532968643	0.000823670638547422	0.00218473412222043
YBR255C-A	293.965800055867	0.314773199693515	0.158258673612232	1.98897913465885	0.046703506071883	0.0802476626635589
YBR255W	784.87271493728	-0.901960914011613	0.109944854124303	-8.20375743090131	2.32987976160772e-16	2.86814731027074e-15
YBR256C	1696.97531657753	-0.239655715603511	0.108313980412501	-2.21260186996	0.026925106004873	0.0496302121881034
YBR257W	384.778010285058	0.190732680838849	0.20470930389722	0.931724534291865	0.351478903810714	0.441342242230193
YBR258C	251.369292212679	0.760030634818549	0.174243735076143	4.36188213301569	1.28948336222889e-05	4.87796520599626e-05
YBR259W	403.640608769058	0.0777320707746151	0.204891429435923	0.379381758371326	0.704404394592491	0.770376509927955
YBR260C	1126.22370375657	-0.27443072402026	0.114632575235244	-2.39400295646404	0.0166656144562698	0.0325310423263168
YBR261C	1720.01329660208	0.158993057224116	0.134592503135397	1.18129207437485	0.237486714724934	0.317721099202137
YBR262C	1208.9603663213	1.3631758587185	0.151948105243666	8.97132515428534	2.92968218793929e-19	4.33592963815015e-18
YBR263W	7504.69451866318	0.222872859837412	0.118198200928944	1.88558588951278	0.0593507803378601	0.0981381469508276
YBR264C	499.668536219422	-0.223762994507856	0.211874569384217	-1.05611067509513	0.29091765383631	0.376643142945928
YBR265W	2021.98632467215	-0.188316055368059	0.145263151900157	-1.2963786955242	0.194845048229343	0.26919600070287
YBR266C	108.159995776009	2.12766060097692	0.520293697214107	4.08934533008836	4.3259241215122e-05	0.000149248282374489
YBR267W	2283.71783141622	1.20546535301813	0.225218443268766	5.35242733908601	8.67821544539207e-08	4.50310734449466e-07
YBR268W	1439.78022329874	1.83541820624637	0.187905114681253	9.76779269345499	1.54787562768946e-22	2.8396403576498e-21
YBR269C	649.273386840257	-0.640573230309388	0.21009668171764	-3.04894501461136	0.00229646509386991	0.00549982513026446
YBR270C	411.916086704423	-0.263864243635275	0.163805039582279	-1.61084325798619	0.107213889970674	0.162212423465853
YBR271W	762.547992787931	-0.150179892579342	0.129366334282617	-1.16088852182558	0.245687237271004	0.326360658464468
YBR272C	668.257866970835	0.10505983138295	0.183370775667716	0.5729366143563	0.566687612337974	0.65032315993342
YBR273C	1725.6695772427	-0.180029325991591	0.143614387360539	-1.253560519251	0.210001788985048	0.286468886134118
YBR274W	633.088256831677	-0.12825975495706	0.124939635984258	-1.02657378458522	0.304621203547219	0.391535387637621
YBR275C	1363.87763414861	0.404039524343851	0.0974565501435528	4.14584267295224	3.38566244393094e-05	0.00011885913036103
YBR276C	1693.78391562387	-0.0646119693484101	0.0718356553066234	-0.899441497020111	0.368417544199441	0.459110302005206
YBR277C	10.3003491240528	0.790397931531764	0.983631447626107	0.80355089646565	0.421656391439834	0.512843564146974
YBR278W	414.447057526643	0.0781258909473264	0.129084456963346	0.605230813881106	0.54502564438257	0.630218895459978
YBR279W	2464.1129321475	0.146540252625317	0.0875494064429166	1.67380064102277	0.0941697863350985	0.145382609658453
YBR280C	650.993443543813	-1.69746441367118	0.267654269565868	-6.34200387098045	2.26795616334796e-10	1.61130089447785e-09
YBR281C	1309.02391562106	0.406460210854244	0.128611115712635	3.16038165598709	0.00157562598585859	0.00392327891979761
YBR282W	1486.71031085603	2.16915630652673	0.116650961906664	18.5952714925947	3.50931610785951e-77	4.62247117727255e-75
YBR283C	6598.41194655305	0.33062631345195	0.0945126068877742	3.49822446273799	0.000468366766760527	0.00131150660114151
YBR284W	410.175692327121	-1.41034739389641	0.436411391720564	-3.23169243666183	0.0012305943190889	0.0031572630251342
YBR285W	67.3204600469124	-2.15559052557317	0.549098664536039	-3.92568888761464	8.64818745446977e-05	0.00028322706402356
YBR286W	18994.2944334473	-0.266339099075021	0.105180368279284	-2.53221303017132	0.0113345105741626	0.0231757487244443
YBR287W	2746.95344201708	-0.743303923774717	0.241283924560016	-3.08061933728134	0.00206570556285383	0.00500174148417475
YBR288C	1220.50938682495	0.0944962797743545	0.125293272400991	0.754200748081084	0.450728688481883	0.540218224266002
YBR289W	1228.14616788819	-0.476752921258935	0.126179568359276	-3.77836861750436	0.000157859097943358	0.000490405669365544
YBR290W	1254.33839627224	-0.521029590050559	0.154121862099508	-3.38063388900764	0.000723188318531569	0.00194722741858091
YBR291C	881.585821764109	0.0366742866223107	0.209819605895438	0.174789607795694	0.861244954409289	0.899486087811541
YBR292C	9.75884442726098	0.252823782393778	0.563033922260583	0.449038277087621	0.65340404462612	0.727034809580609
YBR293W	929.661800995985	-1.02613555873762	0.165403263444549	-6.20384106920376	5.51014333565467e-10	3.72203118037145e-09
YBR294W	599.990902976046	-0.348704107126161	0.185994497914833	-1.87480872302918	0.0608190427106411	0.100188648147144
YBR295W	1625.8495191932	-0.582360089462145	0.160921834043185	-3.61890039922029	0.000295857471609398	0.00086677816193038
YBR296C	70.5695544375586	-1.67742699167927	0.403337762542614	-4.15886422611381	3.19833929502923e-05	0.000112945107759048
YBR296C-A	1.00207091620471	-1.84958523375101	2.22591739392969	-0.830931659366616	0.406012237417488	0.498229289292263
YBR297W	452.903556531681	-1.04722157061389	0.252297913968645	-4.15073416240786	3.31410512999118e-05	0.000116720301530064
YBR298C	1664.12880277532	2.93515505753081	0.471946643824629	6.21925189200303	4.99530823602302e-10	3.39165979819047e-09
YBR298C-A	0.366483998998433	-2.13146558290193	4.99074002646137	-0.427084074025234	0.669318092391245	0.739867230024965
YBR299W	3274.57096490966	6.39482906561463	0.461302694472342	13.862544360226	1.06819608331923e-43	4.59813032989574e-42
YBR300C	21.0637811948779	-0.798275837134499	0.495346973861672	-1.61154883194547	0.10706015288139	0.162017042021331
YBR301W	84.7038803007272	-5.03001165662809	0.439199848942301	-11.4526716453605	2.28008007351499e-30	6.07959812314563e-29
YBR302C	618.270284605549	-3.3402247950925	0.196278866361379	-17.0177505964531	6.0656479909399e-65	4.81305514076267e-63
YCL001W	1084.15984681484	0.347575128855468	0.118557513794589	2.93170055385667	0.00337111621916914	0.00777659244113765
YCL001W-A	11.7740589301641	0.328762510748612	0.543240423920994	0.605187862080796	0.545054179857279	0.630218895459978
YCL001W-B	13.0018439605078	0.468775564939868	0.502259151000757	0.933334044797047	0.350647522478564	0.440550282915647
YCL002C	443.710486755775	-0.354372278837807	0.265769969403043	-1.33337968783221	0.182407234711972	0.254952047498524
YCL004W	544.046940650681	0.0998915526856243	0.134477768289358	0.742810904406784	0.457596172672938	0.547154755487286
YCL005W	699.358481674116	0.113761902080517	0.101952766968886	1.11582947145746	0.26449513599658	0.347558851890158
YCL005W-A	1551.15895871902	0.398175644310333	0.157001929707756	2.53611942892358	0.0112088500461759	0.0229401760112226
YCL007C	2.22945590073037	-2.76302334093217	1.93303417355918	-1.4293711817028	0.152897576803311	0.219037651876425
YCL008C	993.884582005112	-0.31612282311549	0.163240262056492	-1.93654934838374	0.0528004546882914	0.0888915630309527
YCL009C	6828.80303133519	-0.227416705677335	0.254866457656365	-0.892297510502383	0.37223348828181	0.463447338797849
YCL010C	1133.61861647718	-0.551664469646144	0.125062375201744	-4.41111460386251	1.02839866300901e-05	3.95621121178583e-05
YCL011C	5206.04636433647	-0.13904750593453	0.124357292485916	-1.11812908720474	0.263511865095467	0.346612571104203
YCL012C	329.621960049188	0.370540240160367	0.18809082546306	1.97000698597677	0.0488375699200775	0.0833433900864581
YCL014W	1141.15329753497	0.299598465000707	0.092330846640292	3.244836107351	0.00117518239605322	0.0030233403360963
YCL016C	664.825790360265	0.279571117419604	0.119505251760525	2.33940444709352	0.0193145115986637	0.0370675489275209
YCL017C	5093.37892715284	0.964649197863399	0.112953481051248	8.54023434147839	1.33949904712435e-17	1.78221024734565e-16
YCL018W	1728.62956374047	8.97999983418832	0.608547257284974	14.7564543701215	2.79598385783868e-49	1.4499487943091e-47
YCL019W	407.008914760662	-3.26891805331489	0.269395325896392	-12.1342790281822	6.95196008194794e-34	2.10025729815179e-32
YCL020W	0	NA	NA	NA	NA	NA
YCL021W-A	61.3140348820749	-1.54756405724683	0.250427619947991	-6.17968600096199	6.42292206846904e-10	4.30329244587356e-09
YCL022C	62.6646653598506	0.507422273201544	0.411939570314014	1.23178813051328	0.218028238301576	0.295520472824486
YCL023C	23.8519505109041	0.552061190590026	0.397514448387376	1.38878270420009	0.164898836159832	0.233603728747828
YCL024W	1042.92115517148	0.296442328843815	0.117346910042078	2.52620481218908	0.0115302239765012	0.0235029573225741
YCL025C	3302.00714034479	-0.563627941146927	0.453788301992301	-1.2420503981094	0.214217967861524	0.291134860985554
YCL026C-A	32.3370827570212	-0.687305760116762	0.350136582563146	-1.96296472389545	0.0496502731230479	0.0844952710047528
YCL026C-B	212.257004840842	0.294032671896882	0.180720967104939	1.62699810988808	0.103737499222012	0.157786413366322
YCL027W	712.202628763543	-0.544867900181036	0.179906068160859	-3.0286243579836	0.0024566994298566	0.00582636746310247
YCL028W	3411.95371222583	0.420014939970119	0.161186878788549	2.60576383838978	0.00916696423975578	0.0191297929287172
YCL029C	1248.76583027745	0.181664897171953	0.123808605475204	1.46730428369405	0.142293298942053	0.205504243370328
YCL030C	6544.4432338676	-0.349219436468064	0.290121879034771	-1.20369907167949	0.228705911211069	0.307713407811257
YCL031C	1645.2694082265	-0.014058896390662	0.129598583684272	-0.108480324329101	0.913614687311739	0.93935057999843
YCL032W	1092.76686927873	0.13013206269573	0.106579438876776	1.22098656239113	0.222091107633184	0.300470837073162
YCL033C	700.488383739931	-0.0786203452300562	0.146355184674403	-0.537188657887066	0.591137305029255	0.672522074783671
YCL034W	1914.17750178059	-0.568181783021369	0.17548276260518	-3.23782105197263	0.00120446332882185	0.00309383599205175
YCL035C	2045.25722322913	-0.881317637037983	0.203032465022634	-4.34077198904981	1.41982997731078e-05	5.33428421595483e-05
YCL036W	833.273508066272	1.37810486191517	0.203124547515944	6.78453135659047	1.16463939252491e-11	9.50472743391454e-11
YCL037C	201.651628574479	1.13115639038073	0.233774411754599	4.83866639591053	1.30713235989557e-06	5.80106045975216e-06
YCL038C	1017.24926300484	0.268659308787418	0.210115686074845	1.27862566477649	0.201028907780168	0.276173630922025
YCL039W	1587.6915851027	0.260178949771832	0.201563226402979	1.29080564155916	0.19677108106407	0.271434971878002
YCL040W	12302.3445200143	-0.814982717759322	0.482553579311398	-1.68889580908777	0.0912393985547349	0.141355605476708
YCL041C	163.115340549687	0.0574496122614174	0.334409661088067	0.171794116457324	0.863599391145332	0.90094496912453
YCL042W	386.316759716196	-1.01374744802665	0.443865980265868	-2.28390436099526	0.0223771522877177	0.0421555849447679
YCL043C	19956.2384381138	-0.0127986777008916	0.159150438673732	-0.0804187397003015	0.935904223048302	0.955531599772636
YCL044C	993.4800739217	-0.2125933174566	0.20321205479839	-1.04616489246919	0.295484908818306	0.381830801410316
YCL045C	4539.38923663182	-0.124279543716915	0.109602951481357	-1.13390690704214	0.256833599534294	0.3388376556725
YCL046W	101.893311100029	-0.446164695432414	0.297627644534401	-1.499070075061	0.133855453868131	0.195730910118897
YCL047C	418.624760907178	0.547804337901922	0.102954122573216	5.32085869132972	1.03278602590479e-07	5.2974523104431e-07
YCL048W	15.3417777045882	-0.653716404172143	0.513484327672854	-1.27309903913685	0.202982899885454	0.278219641757668
YCL048W-A	7.32175832890569	-0.840945099473619	0.487924766444491	-1.72351386383107	0.0847956402614492	0.132651802081212
YCL049C	2667.09447867713	0.425134637843509	0.217158392962357	1.95771681694662	0.0502632508135241	0.0854060293750954
YCL050C	5348.80677191753	-0.317008203574093	0.112212971468776	-2.8250584529107	0.00472719914204689	0.010521572676418
YCL051W	1256.81844460564	-0.248376234532885	0.164904247203462	-1.50618458132515	0.132019796434124	0.193691775298539
YCL052C	1609.83391800759	-0.349431396825652	0.159071042223467	-2.19670024123411	0.0280418616333296	0.0514726033213793
YCL054W	3134.88305285532	1.03934976236166	0.171918048403911	6.04561168539892	1.48844198660509e-09	9.62954707640583e-09
YCL054W-A	0.0523638886176774	-0.881971483945972	6.00631008342226	-0.146840817689426	0.883257666014719	0.915795810512112
YCL055W	997.66053794203	0.143167067983348	0.166905461211673	0.857773418221354	0.391017590496445	0.482707001126445
YCL056C	290.663604815048	0.00678976819597129	0.148077854583826	0.045852691579399	0.963427661136461	0.974406887986466
YCL057C-A	1199.23213222998	0.0995481968289721	0.159392589155523	0.624547209857046	0.532268276244439	0.618584589261668
YCL057W	4220.18778861462	-0.17177769150822	0.113978236035607	-1.50710958059182	0.131782571465859	0.19338681276162
YCL058C	391.293058733659	0.915661297011072	0.252263003434078	3.62978829454219	0.000283653767168458	0.000835858483477165
YCL058W-A	151.449490473613	1.38567864545282	0.363074934607275	3.8165086966184	0.000135353306728986	0.000427547663365518
YCL059C	2974.92347588474	0.517103850560537	0.115437647539274	4.47950786925565	7.48153321172828e-06	2.94169419298164e-05
YCL061C	1019.93806088027	-0.066218699379601	0.114855699908101	-0.576538207791031	0.564251452146192	0.648337831595221
YCL063W	1096.47851519022	-0.0507858835431874	0.114255345286135	-0.44449459599463	0.656685035037118	0.729822416597107
YCL064C	8504.9225458843	-1.36500152635751	0.353252284950361	-3.86409822246251	0.000111500351371927	0.000356822795984214
YCL065W	11.3600445969687	1.02055426478907	4.63113753598187	0.220367945641825	0.825584607475965	0.871083022242343
YCL066W	378.711480121633	0.664306084854385	0.137650595601934	4.8260313146444	1.39280618232641e-06	6.16881070396887e-06
YCL067C	656.91236610309	-0.253808252446392	0.204492893607938	-1.24115927927062	0.214546914377782	0.291461629144404
YCL068C	1.33779459518628	-4.181785974938	5.9070646135068	-0.70792961454597	0.478988967972686	0.567480004149687
YCL069W	77.1623411901391	3.1588342717431	0.347611017537833	9.08726741205577	1.01559371000463e-19	1.5519025925964e-18
YCL073C	14.6071055167686	1.54284527012156	0.640278288965728	2.40964795575654	0.0159679200936604	0.0313056262527067
YCL074W	2.42643677450001	-1.06523572336377	5.7848909300583	-0.184141021195197	0.853902826407886	0.893342190936141
YCL075W	1.30614373458493	-0.0203200104368891	3.02932123309024	-0.00670777671741352	0.994648008654715	0.996549127839959
YCL076W	0.965580613619881	-0.236912773561007	2.25836912561264	-0.104904362565946	0.916451697245031	0.941614801568763
YCR001W	10.6593038489005	-1.39440197075527	0.770185720503738	-1.81047497198892	0.0702221621695106	0.113048926924565
YCR002C	2057.38413233643	0.447414355127639	0.172076281718881	2.60009311369579	0.00931984683267907	0.0194119263883695
YCR003W	1806.6138925868	2.8080627866988	0.208615678043347	13.4604590270312	2.67250793094224e-41	1.06673558989004e-39
YCR004C	2453.26972745423	0.0396531190857086	0.181534119862979	0.218433422409179	0.827091426878766	0.872253664919704
YCR005C	15896.5350034647	-1.52375014170036	0.533181470524414	-2.85784526645621	0.00426528325897453	0.00960381386106197
YCR006C	125.31545056348	-1.04691530170638	0.188159363301211	-5.56398195305563	2.63687228272327e-08	1.46676020726482e-07
YCR007C	505.574245420253	-3.2211869338405	0.320412667938389	-10.0532446315758	8.88914488647477e-24	1.80691074760256e-22
YCR008W	1993.82995630996	-0.0494345529093648	0.145809389813643	-0.339035455621525	0.734583020539103	0.79454159521605
YCR009C	3115.02248328971	-0.473478761827256	0.117287285783849	-4.0369146464847	5.41587616601793e-05	0.000182917745791765
YCR010C	58.6985316181761	-0.831937359611989	0.368951155679846	-2.2548712663036	0.0241414103606013	0.0450736803602477
YCR011C	2068.33264622574	-0.384309007248126	0.139454830556794	-2.75579559140199	0.00585495743025546	0.0127515706467138
YCR012W	136361.512499603	0.795983788264969	0.150499083742006	5.28896102536737	1.23013096902263e-07	6.24644761910797e-07
YCR013C	23589.2710401773	0.807454717233163	0.16896514829168	4.77882406754839	1.76323391896731e-06	7.70581193783591e-06
YCR014C	440.593756453083	-0.118156979831797	0.153812512922857	-0.768188345580555	0.442375296400248	0.532434887078223
YCR015C	298.234429563677	-0.259317450461284	0.13804511789652	-1.87849780139035	0.0603130975509774	0.0994546971634295
YCR016W	1212.08024591608	0.449706345139436	0.12032635082678	3.73738871036509	0.000185941347545215	0.000568792250317132
YCR017C	5058.02847526712	-0.0362883203919214	0.107916140389576	-0.336264068200743	0.736671743282683	0.796016423504471
YCR018C	274.03960006408	-4.11845242747859	0.205497784518694	-20.0413470983379	2.4017875811932e-89	3.67864488598567e-87
YCR018C-A	415.121666856324	-0.91528625599025	0.256615555161851	-3.56676061750414	0.000361421353863483	0.00103762904818871
YCR019W	518.528151665462	0.4450122391096	0.10968837512797	4.0570592698672	4.96944741360595e-05	0.000168632553546563
YCR020C	186.350279834479	0.211901965179525	0.266056321864862	0.796455290722828	0.425767452251579	0.516980907177157
YCR020C-A	350.788631830766	0.132332533009995	0.170580398289979	0.775778074952295	0.43788003160966	0.527699522082565
YCR020W-B	146.638868486026	0.624230000538418	0.517296597639895	1.20671584423017	0.227541595107948	0.306770193484117
YCR021C	1225.6128574391	-2.4991919986862	1.08563944124676	-2.30204606035325	0.0213325747896052	0.0404073447122058
YCR022C	15.5916497318341	-0.747276448546882	0.406731517286645	-1.83727204995583	0.0661697438798891	0.107506264636958
YCR023C	1365.54750309809	-0.637360468345563	0.11425397756692	-5.57845321378203	2.4266672364818e-08	1.35670886413151e-07
YCR024C	906.169322393739	1.14329275203291	0.151009934235517	7.57097708717506	3.704273916247e-14	3.87859268877627e-13
YCR024C-A	1599.56218045416	-0.0153793535500689	0.23963685854096	-0.0641777464606523	0.948828696610964	0.964498502219449
YCR024C-B	1854.57916900663	0.621702138326461	0.377814780576966	1.6455209544133	0.0998624250387858	0.152774432358988
YCR025C	60.1365566118186	-0.759661314969626	0.220515298764629	-3.44493701446295	0.000571192473619285	0.00157035555046895
YCR026C	1856.02717283058	-0.124305204607443	0.0933845791845714	-1.33111061475962	0.183152616780836	0.255939557419602
YCR027C	451.424942825842	0.568150220767202	0.149943187332352	3.78910326554476	0.000151192060030627	0.00047147296750081
YCR028C	1320.95231252966	0.366764049747415	0.087500461513465	4.19156703180332	2.77034309479632e-05	9.92681154642469e-05
YCR028C-A	2185.54750989908	0.394910804893769	0.152749162886963	2.58535495337549	0.00972787933252658	0.0201724852909383
YCR030C	2398.33518327722	-0.089322107536203	0.179447676512225	-0.497761293276584	0.618652300733513	0.696605240661808
YCR031C	32120.8130565747	0.630664857621641	0.190109279101238	3.31738072230444	0.000908657043154288	0.00238517946839942
YCR032W	693.413183248715	-0.342123557696473	0.0856921399895093	-3.99247302889573	6.53877721387548e-05	0.000218823103305812
YCR033W	2408.01410436326	-0.704993934264096	0.122975745475318	-5.73278845791257	9.8792818843561e-09	5.74778714579234e-08
YCR034W	3019.74794859833	0.418901108698034	0.147501535557802	2.8399779508321	0.00451166521680575	0.0100998732555686
YCR035C	1727.43935754064	0.338507601694273	0.154551999481583	2.19025054887505	0.0285060710648548	0.0521937681493283
YCR036W	2412.80691002263	-0.211659501157507	0.107930278428252	-1.96107620808382	0.0498701336618986	0.0848036923049998
YCR037C	2245.72696102369	0.470419031973372	0.100411744538961	4.68490049777838	2.80095970622326e-06	1.19013681452815e-05
YCR038C	276.31785828881	-0.19000255146322	0.138778342925616	-1.36910808601498	0.170965491106161	0.240954146035775
YCR038W-A	0	NA	NA	NA	NA	NA
YCR039C	656.91236610309	-0.253808252446392	0.204492893607938	-1.24115927927062	0.214546914377782	0.291461629144404
YCR040W	378.711480121633	0.664306084854385	0.137650595601934	4.8260313146444	1.39280618232641e-06	6.16881070396887e-06
YCR041W	315.073693063557	0.653186591206541	0.172997886657078	3.77569115917183	0.000159564598179443	0.000495236778326961
YCR042C	1364.64382974405	-0.147288354461413	0.087206449320504	-1.68896171795843	0.0912267664508109	0.141355605476708
YCR043C	656.713038616948	0.523033424151974	0.138275066424588	3.78255775011487	0.000155225064232471	0.000482906128027896
YCR044C	1287.7402842786	-0.187673201313391	0.0879802124182496	-2.13312966808048	0.0329140906325817	0.0593246307898695
YCR045C	620.388090773896	-0.609682654870032	0.162010665038048	-3.76322543165199	0.000167735870340536	0.000518642461062334
YCR045W-A	2.06194709768119	1.0415872057326	6.00631008342227	0.173415489920748	0.862324850368089	0.899757836584955
YCR046C	2279.54720738405	2.03740143662381	0.213618028258479	9.53759124748845	1.46188249348294e-21	2.50076833820225e-20
YCR047C	1141.0321926459	1.06473618712784	0.222600982257553	4.78316032718994	1.72560378076554e-06	7.56142814379365e-06
YCR047W-A	0.117859361042188	0.079807860893313	6.00631008342227	0.0132873361156606	0.989398551613485	0.992563421314001
YCR048W	2254.45687867336	-0.907710138042077	0.197692396280684	-4.5915278236261	4.4001296702773e-06	1.81120337552789e-05
YCR049C	186.4628515937	-1.04061344868536	0.203981126499088	-5.10151829507624	3.36939443022773e-07	1.6091973689253e-06
YCR050C	242.065528814072	-0.902078115416487	0.263662304360193	-3.4213389646483	0.000623136152251125	0.00170007236898339
YCR051W	2509.68852277921	0.0979759149904686	0.249101805107034	0.393316760383854	0.69408554072723	0.761113448423166
YCR052W	2089.82164021477	-0.340356938668727	0.138963183804961	-2.44925979204988	0.0143150156479739	0.0285174510155946
YCR053W	12063.4817986382	-0.0605136762936584	0.111925188145406	-0.540661823280054	0.588740696851749	0.670374521000279
YCR054C	358.639324026791	-0.0684242625065828	0.20248977240286	-0.3379146595634	0.735427499984606	0.795052606147103
YCR057C	3192.98136725041	0.232854247140254	0.148640829951218	1.56655642475001	0.117218409973436	0.174898153168339
YCR059C	1580.79761260283	-0.0810714207606416	0.162777454968697	-0.498050671551732	0.6184483276169	0.696605240661808
YCR060W	969.715746857973	-0.95776725784371	0.212946340009655	-4.4976929765512	6.86948006311069e-06	2.71889397209417e-05
YCR061W	1993.71196783072	0.625887222795883	0.262442006838965	2.38485915549308	0.017085661245026	0.0332131537661573
YCR063W	163.418139460391	-0.283948833215327	0.189162583468425	-1.50108350186877	0.13333396543105	0.195332849692326
YCR064C	37.9046090611279	-0.0871430893977346	0.363107951762548	-0.239992236398946	0.810336275211539	0.860231255406704
YCR065W	1803.20386118523	-0.331210398327951	0.147183983261756	-2.25031549621073	0.02442892493739	0.0455260044249152
YCR066W	434.968419612612	-0.15684769783274	0.103940996329253	-1.50900706527668	0.131296977252186	0.192889112688579
YCR067C	2641.61442419715	0.213103542343051	0.136793909647536	1.55784378772516	0.119270283150396	0.177397038127486
YCR068W	963.433332407948	-0.69774153881618	0.134932710627317	-5.17103329187047	2.32803082863309e-07	1.13321589337602e-06
YCR069W	2785.57465417842	-0.475573062820299	0.132160602028372	-3.59844806637765	0.000320121757354177	0.000927958580076852
YCR071C	1822.33877030052	2.53301103102876	0.141441551297524	17.9085354182842	1.01162536568089e-71	1.0746072029636e-69
YCR072C	1519.22855223687	0.638506061438076	0.178142279026558	3.58424774246256	0.000338051102766735	0.000975210058178587
YCR073C	1706.50423116478	-0.264935193521472	0.132487300141687	-1.99970256196737	0.0455323913845929	0.0785839438309561
YCR073W-A	1362.66588735209	-0.157852675535608	0.244683733942805	-0.6451294207097	0.518843319497128	0.606406761705072
YCR075C	363.80884387513	-0.784167959913628	0.168299402652822	-4.65936270452045	3.17189874061781e-06	1.33227838684368e-05
YCR075W-A	243.370677691111	0.430470621394728	0.178650108443751	2.40957380403866	0.0159711653994771	0.0313056262527067
YCR076C	714.629473565251	-0.186914761282006	0.135263558285015	-1.38185601245353	0.167015916497496	0.236196441067749
YCR077C	3577.29450490685	0.199450380961278	0.0875899816357845	2.27709125217801	0.0227807769738964	0.0428179786387219
YCR079W	789.537308146671	-1.1159527914866	0.165662927222394	-6.73628560232125	1.62486756301703e-11	1.30823689120173e-10
YCR081C-A	24.9735840818636	0.171003705170541	0.579053375576571	0.295315962885581	0.767752523402818	0.822984719910638
YCR081W	588.726635270666	-0.526009329868023	0.150810837270292	-3.48787487284669	0.000486875872671493	0.00135526817304077
YCR082W	987.165121805061	0.139435657372433	0.149208520591345	0.934501976293444	0.350045017019383	0.439996712557223
YCR083W	562.649918320321	0.155541258260463	0.176657115639087	0.880469816897928	0.378604849226324	0.469849545318366
YCR084C	6602.2245108024	0.66722675775777	0.12828032339379	5.20131802060977	1.97880167484846e-07	9.77673505667814e-07
YCR085W	12.5954768481526	0.494957299128394	0.503679796438677	0.982682455456907	0.325763748202173	0.414227792988444
YCR086W	404.657960154971	0.603314759470894	0.158667389330848	3.80238662787148	0.000143308851888767	0.00044987230626283
YCR087C-A	0	NA	NA	NA	NA	NA
YCR087W	1487.30186139003	0.752312360091415	0.11100180749118	6.77747846719695	1.2229137097258e-11	9.93112077000775e-11
YCR088W	5024.66044035462	-0.547215814738208	0.226869373327376	-2.41203035346938	0.0158639607628677	0.0311323139404788
YCR089W	1725.72941364434	-0.065462311471449	0.246703298549677	-0.265348342954025	0.790741126474994	0.843781765872376
YCR090C	500.234728743883	0.289392756653232	0.190694137518896	1.51757552916149	0.129121439683876	0.190329857152643
YCR091W	508.025511620734	-0.531926243841006	0.33955022147584	-1.56656132200124	0.117217264487012	0.174898153168339
YCR092C	740.359953576501	-0.511090899359674	0.152262398681781	-3.35664552630503	0.000788941897116842	0.00210533684538554
YCR093W	3121.50999309538	0.48118746764174	0.118868127484709	4.04807813350672	5.1639909205482e-05	0.000174768983570043
YCR094W	935.517938842202	0.217591065945338	0.123994207079361	1.7548486422924	0.0792852008166685	0.125401616853645
YCR095C	462.244078299905	-0.434165573547862	0.142855620470862	-3.03919140259811	0.0023721409178085	0.00564411852770476
YCR095W-A	8.9377241713299	-2.08335743021404	0.543499956629917	-3.83322464850286	0.00012647435467459	0.000401040009574796
YCR096C	368.419000605156	-0.376102799989838	0.337860043714179	-1.11319111859232	0.265626356256875	0.348766982118776
YCR097W	0.0612787710432063	-0.881971483945972	6.00631008342226	-0.146840817689426	0.883257666014719	0.915795810512112
YCR097W-A	0.115448377321122	0.0798078608933156	6.00631008342226	0.013287336115661	0.989398551613485	0.992563421314001
YCR098C	37.5733254446055	-4.92254580642726	0.490618712665426	-10.0333429593097	1.08770309447964e-23	2.20418848622858e-22
YCR099C	65.1911330087208	-5.71514214002655	0.578693651759912	-9.87593716061299	5.29357995480199e-23	1.00761611509612e-21
YCR100C	103.924298134393	-5.73313540353975	0.55081893064273	-10.4083848331973	2.27040918086568e-25	5.00097487129811e-24
YCR101C	65.9613567041906	-1.56789157996659	0.280553565006191	-5.58856409446088	2.28954872267444e-08	1.28440953045433e-07
YCR102C	341.31037346303	-0.540910071151941	0.306664192591641	-1.76385141865006	0.0777569979127618	0.123250923767376
YCR102W-A	7.70460878153642	-3.36146137728585	0.862298076337888	-3.89825916295871	9.68866945223677e-05	0.000312792044178585
YCR104W	15.7529888396491	-8.76871554927719	1.34413469545272	-6.523688123625	6.8599275721199e-11	5.16336948456933e-10
YCR105W	135.136114795731	-11.2101108932451	1.19248988295035	-9.40059203312488	5.42569117829715e-21	8.86689878418487e-20
YCR106W	225.172427177258	-11.7359301749921	1.18423152261017	-9.9101653274056	3.76023428308591e-23	7.30528111752325e-22
YCR107W	296.232005668767	-0.659624029700846	0.186503928379843	-3.53678357035689	0.000405031431308534	0.00114831554308997
YCR108C	3.58806607912417	-0.870155669370297	1.03280689122729	-0.842515359610246	0.399499545905036	0.491703234784259
YDL001W	612.134967882037	0.28062586522681	0.114622370989364	2.44826435541846	0.0143546292471647	0.0285877194502046
YDL002C	823.012464195086	0.32280027380857	0.103581424975343	3.11639151407129	0.00183079029110664	0.00449406815401728
YDL003W	1643.25747034229	0.689718110309079	0.160525252409077	4.29663308394263	1.73411875006475e-05	6.43069036482345e-05
YDL004W	1495.85319228706	-0.610759626326625	0.0899248927209513	-6.79188607121158	1.10676939627271e-11	9.06614831324886e-11
YDL005C	1230.94083855667	0.115018326963277	0.155207068719152	0.741063715154649	0.458654808855429	0.548221519259865
YDL006W	646.953483701714	0.214418699169151	0.110606341793941	1.93857509154957	0.0525530989966618	0.0885430314638052
YDL007C-A	0.0570555231127799	-0.881971483945972	6.00631008342226	-0.146840817689426	0.883257666014719	0.915795810512112
YDL007W	6161.46266661575	0.230449443766414	0.111165311465335	2.07303376142003	0.0381691376650936	0.0673946221614762
YDL008W	594.136271972782	0.489556355663309	0.140345485443617	3.48822303842459	0.00048624228436196	0.00135497880469348
YDL009C	193.064983799358	-1.0796321725213	0.189310272799867	-5.70297721594142	1.17732724261335e-08	6.78379459304597e-08
YDL010W	720.015764993248	-1.10170161878836	0.0978841146430877	-11.2551625236175	2.18423087806273e-29	5.64131159330241e-28
YDL011C	24.6135222530356	-1.57581723070073	0.648810781384553	-2.4287778130597	0.0151498134085432	0.0299719648869527
YDL012C	970.318497039316	-1.50059623614968	0.177308442753901	-8.46319674823643	2.60146282325569e-17	3.41299485138685e-16
YDL013W	1311.21092920486	-0.537043334682708	0.185299523909459	-2.89824454673245	0.00375257866127003	0.00856357694494956
YDL014W	14037.8476047132	0.969374478336411	0.119692535897604	8.09887158849822	5.54712978533026e-16	6.72806570279652e-15
YDL015C	2838.81832562494	-0.267302490803086	0.180783312247272	-1.47857945227531	0.139252747767726	0.201830677112289
YDL016C	27.669880281147	-0.46027687972157	0.317368281459343	-1.45029263039487	0.146976933287283	0.211536294281041
YDL017W	469.128481655162	-0.324831027300936	0.119972922432454	-2.70753617328794	0.00677846832879718	0.0145796840017826
YDL018C	620.250490678405	0.478515377589747	0.127294685817754	3.75911511557387	0.000170515373514457	0.000525755735002909
YDL019C	2618.04242010084	0.206804311110213	0.221647141548475	0.933033964099122	0.350802432413849	0.440615580539508
YDL020C	3156.35684718728	-1.8068903694437	0.321290498019045	-5.62385249667916	1.86745123302277e-08	1.0566180258323e-07
YDL021W	368.783591626441	1.26689387693712	0.582375871672206	2.1753886769028	0.029601002305968	0.0540183433602397
YDL022C-A	0.859155432884923	-3.60157889948975	2.25937451219692	-1.59406016136197	0.1109225607557	0.166827126087472
YDL022W	8921.05455301146	0.910672769284954	0.218358796279264	4.17053393223635	3.03886800477138e-05	0.000108125254886139
YDL023C	208.12068543814	1.13583791792209	0.347487127772633	3.26871940610498	0.00108035380377065	0.00279466227479714
YDL024C	125.230010867101	-0.564668188950208	0.350029905522501	-1.61319984390279	0.106701097367035	0.161585060303355
YDL025C	1421.48734097782	-0.378232099457553	0.186695244210201	-2.02593323176299	0.0427716272300761	0.0743648196772126
YDL025W-A	0	NA	NA	NA	NA	NA
YDL026W	80.9376189202022	-0.504275806880025	0.403550502762074	-1.24959776639738	0.211446519474124	0.288113222322065
YDL027C	602.088511993397	-0.650285701398845	0.179613888800902	-3.62046446263225	0.000294074641776751	0.000863475519724335
YDL028C	865.187582780256	-0.231618479094194	0.110894494271599	-2.08863821973813	0.036740302011823	0.0651863224811062
YDL029W	5459.29339310127	-0.642492947542149	0.092574588355445	-6.94027334018773	3.91341995114495e-12	3.42281325341841e-11
YDL030W	707.178138293087	0.11249823600146	0.124021572294321	0.907086032859555	0.364361303503177	0.455175179224568
YDL031W	3603.36504030743	0.66360929186077	0.122160022448449	5.43229510407803	5.56338172995179e-08	2.97647701652823e-07
YDL032W	41.5711760932397	1.13609806808141	0.329121162576853	3.45191436243824	0.000556624361283105	0.00153257861346594
YDL033C	1312.39789369367	1.23096805977373	0.134212228038485	9.17180258285224	4.65174309973987e-20	7.22556133369971e-19
YDL034W	73.8718348385346	-0.730331129661928	0.23997821001022	-3.04332268180026	0.00233981288678063	0.00558333611316566
YDL035C	1573.20550747196	-0.596350347622954	0.0955162699554151	-6.24344258733425	4.28043471332782e-10	2.92740841349709e-09
YDL036C	1057.64320236698	0.551928343716843	0.090911603809699	6.07104396565447	1.27081387490149e-09	8.28671304960516e-09
YDL037C	621.964613280179	-0.97258565302007	0.393134987199539	-2.47392291372537	0.0133638528519724	0.0268418221662368
YDL039C	3010.89220181907	-1.40125215269507	0.328186295954531	-4.26968514519937	1.95749100525059e-05	7.19823325548877e-05
YDL040C	3700.36046422362	0.187905187856535	0.123733532360796	1.51862784704651	0.128856197619487	0.190066498885094
YDL041W	7.80083168872919	-2.08212311681562	0.990142401112129	-2.10285219022737	0.0354786921938633	0.0632033180386215
YDL042C	488.455943912604	-0.196521253251784	0.175680165017177	-1.11863085529643	0.263297654458859	0.346399990464652
YDL043C	388.563174187037	-0.325042515427486	0.18431991254029	-1.76346934494359	0.0778213631200681	0.123323266965536
YDL044C	741.519955404013	1.35700761636531	0.125950509073174	10.7741336367042	4.560551734974e-27	1.08432468326855e-25
YDL045C	824.154255630142	-0.386731284834685	0.149424185441216	-2.5881438382465	0.00964946777134659	0.0200351181406332
YDL045W-A	1249.36434414473	1.96044119130382	0.115883641135343	16.9173247586704	3.35319549916109e-64	2.53840753534195e-62
YDL046W	3737.74469556957	0.12164221871056	0.10274171607843	1.18396132898638	0.236428371098227	0.316615952023774
YDL047W	2535.59995156702	0.35858960068153	0.138534719180456	2.58844571817719	0.00964101408079773	0.0200238785039842
YDL048C	1463.66365122469	0.216138864992459	0.364360764953229	0.593200162537269	0.5530472038734	0.637446427145645
YDL049C	286.368819116485	-0.288882386124716	0.19771125820773	-1.46113270808886	0.143979025616712	0.207667346669916
YDL050C	776.361720951433	0.629210307153434	0.187157078430072	3.36193700196344	0.000773977794322382	0.00207043775524257
YDL051W	3182.08506620207	0.640906615082019	0.109249911253109	5.86642687147978	4.4528652155135e-09	2.7154231767937e-08
YDL052C	3033.48114683711	0.893537068637844	0.163349472273192	5.47009461495814	4.49795393566719e-08	2.42022259969805e-07
YDL053C	1226.43668114245	0.433609452944026	0.126821034317066	3.41906573526246	0.00062836544285902	0.00171221133912681
YDL054C	784.374033590384	-0.382152539364947	0.144000859458778	-2.65382123968741	0.00795859762118912	0.016880941685395
YDL055C	26870.1354113071	0.163551617258308	0.16004537173318	1.02190782205794	0.30682452995687	0.393980692451442
YDL056W	1072.27041874071	-0.0902514937607093	0.114375743946032	-0.789078965932621	0.430065854845396	0.521143278751018
YDL057W	288.467572193052	-0.446470950115315	0.129255420884289	-3.45417582536056	0.000551977379367661	0.00152105565711942
YDL058W	1648.67909629236	0.160296828002583	0.0807540217369024	1.98500117461433	0.0471443408132619	0.0809417697070236
YDL059C	149.156705448102	-0.779316112228844	0.274249901086872	-2.8416276875228	0.00448838741735318	0.0100580195749194
YDL060W	3680.28280493621	0.848565502198093	0.113582941343947	7.47088860490506	7.96550659795008e-14	8.14609106430113e-13
YDL061C	8721.76786281111	0.585256831399644	0.289465257426991	2.02185518428669	0.0431913147789908	0.0749757509579424
YDL062W	223.962823729898	0.577858534579701	0.164096762128776	3.52144994869688	0.000429193681367916	0.00121056513297178
YDL063C	1539.93398050981	0.638872573318792	0.216526390086276	2.95055292366085	0.0031720569548907	0.00735821731919963
YDL064W	1022.77976703468	0.373408222743695	0.102047670952662	3.6591547779362	0.000253048478808594	0.000754680092391785
YDL065C	1467.99663164488	0.480933875104593	0.127198577556753	3.78096897262874	0.000156219144929482	0.00048576925802907
YDL066W	3487.63258353323	-1.1079243267916	0.162281432639265	-6.8271786166345	8.66008471613752e-12	7.2014290328891e-11
YDL067C	948.204205712872	-0.575526672997277	0.148323822554789	-3.88020388825054	0.000104368938404302	0.000336124121433121
YDL068W	23.5313621876555	-0.360567616575479	0.579975501514401	-0.62169456405311	0.534142726718468	0.620215796574017
YDL069C	200.381464785848	0.216727416020356	0.180250044042295	1.20237094627006	0.229219840571124	0.308194999473616
YDL070W	4258.90646917737	0.0390869532071657	0.16820376119726	0.232378592065647	0.816243974926325	0.864551756009131
YDL071C	63.3824082483951	0.402618454433766	0.237253605997516	1.69699614360332	0.0896973896209827	0.139228613727031
YDL072C	3478.53418418277	-0.864843324097034	0.135682413398197	-6.37402668803449	1.84128527498417e-10	1.32243236870728e-09
YDL073W	1293.11701599944	-0.0888468963840382	0.149583446990383	-0.593962087193715	0.552537470888021	0.637193448304764
YDL074C	1973.46019693949	-0.118725390266938	0.173086025951329	-0.685932845325844	0.492755456870842	0.58138434950759
YDL075W	27762.8459209093	0.690439640316886	0.221341099535683	3.11934675378975	0.00181252517709527	0.00445421299117517
YDL076C	871.305474878079	-0.478227346908269	0.107769284948998	-4.43751062405761	9.10052315636062e-06	3.51943896111515e-05
YDL077C	776.70391252421	-0.298766821674417	0.103496715526401	-2.88672756574776	0.00389271130074169	0.00884658268691677
YDL078C	2860.35359469526	0.793592583234694	0.114141159872367	6.95272927068634	3.58285872975904e-12	3.13786005241929e-11
YDL079C	336.269879925351	-0.632544293541516	0.328899252853545	-1.92321596371391	0.0544529332359714	0.0913466679297268
YDL080C	807.688250988654	-0.559534756796898	0.108521237830147	-5.15599313078843	2.52290144660058e-07	1.22175212700819e-06
YDL081C	13915.7814300656	0.418766375507707	0.180035318516815	2.32602346560458	0.0200172988860471	0.0382238128337218
YDL082W	18684.0741772246	0.76711975196862	0.183000041422384	4.19191026409674	2.7661541455474e-05	9.9171971706996e-05
YDL083C	25326.6711900854	0.765046204037574	0.205149539770111	3.72921238280562	0.000192079210166405	0.000586478293071833
YDL084W	9275.14262294046	0.346537980896287	0.123355281725942	2.80926747560101	0.00496543736959477	0.0109776336073015
YDL085C-A	635.375082890129	-0.129289616722633	0.231665469306864	-0.558087560953573	0.576784594232576	0.659153797955188
YDL085W	116.640008334292	-0.705403211264104	0.448206726365921	-1.57383450485793	0.115525714709924	0.172646325636387
YDL086C-A	270.301170977617	25.6726743236954	2.57647276405467	9.9642715738604	2.18469434125353e-23	4.36012028227143e-22
YDL086W	4779.40837602709	0.614230172745053	0.146357578516291	4.1967773652164	2.70739839799113e-05	9.73303812727599e-05
YDL087C	482.705229491961	-0.481150816576524	0.131495161738472	-3.65907619881463	0.000253126074110758	0.000754680092391785
YDL088C	1602.26517683038	0.174831373043181	0.114445910494844	1.52763320495457	0.126603632700183	0.187247142367708
YDL089W	516.139854799267	-0.288773967178041	0.113729372333767	-2.53913269063477	0.0111127666915919	0.022778923570129
YDL090C	833.162061896879	0.194434500491184	0.0816272371736378	2.3819806626259	0.0172198016645271	0.0334442977772266
YDL091C	721.225215292856	-0.580424179196012	0.152241629098841	-3.81251949701075	0.000137557374467275	0.000433470271885871
YDL092W	1171.49164882526	0.918214674806251	0.150358342535671	6.10684222319367	1.01621605479068e-09	6.67278059506624e-09
YDL093W	968.274781085402	-0.425348555956968	0.126570745103645	-3.36055978503296	0.000777846941458958	0.00207955867767407
YDL094C	47.3185280432895	-0.307654005618051	0.356002940241693	-0.864189507561882	0.387483795161801	0.478973024575004
YDL095W	6056.19897613625	0.0249999179389717	0.0984849584204423	0.253845037251724	0.799615278027058	0.851182515126265
YDL096C	299.880663842719	-0.0193731901591987	0.27224659102111	-0.0711604508491219	0.943270057236154	0.960330282417268
YDL097C	6339.57371367723	0.335754598811603	0.123124567945097	2.72695047312833	0.00639226328367676	0.0138303042004912
YDL098C	301.032945185146	0.151136835098112	0.167525746804972	0.902170788553837	0.366966149726952	0.457821379447188
YDL099W	1986.29494798616	0.458944110867578	0.0758259558565541	6.05259908277054	1.42527277242552e-09	9.26638349377541e-09
YDL100C	5681.59058639718	0.207795227407	0.0679382436727509	3.05858992186965	0.00222381328040124	0.00534526797982576
YDL101C	730.14143911059	0.00716562034772152	0.118664443879099	0.0603855722361301	0.951848549374994	0.967010824490249
YDL102W	1204.2336428108	0.591658175100681	0.124470757050235	4.7533909901576	2.00032976979648e-06	8.71884306014536e-06
YDL103C	2122.03801041829	0.752627532400716	0.0704266883240448	10.6866807216286	1.17501177938773e-26	2.75395999254364e-25
YDL104C	313.179784906001	0.84088138391634	0.126527732155046	6.64582672584323	3.01519808388509e-11	2.36687658885187e-10
YDL105W	300.192499401017	-0.388492741639452	0.238874066575855	-1.62634959586994	0.103875306804744	0.157923077242855
YDL106C	982.259432623982	-0.443546451138623	0.136086900712416	-3.25928835778209	0.00111692080732669	0.00288133193774131
YDL107W	553.797421520561	1.15879941306257	0.152093512381736	7.61899304523999	2.55662236846877e-14	2.72458170206073e-13
YDL108W	699.146242418073	0.135950583801033	0.0841656529408533	1.61527391579283	0.106251389749069	0.160978065996635
YDL109C	397.535169294349	-0.295210132221957	0.142642425279036	-2.06958155432698	0.0384915468879338	0.0678365875846754
YDL110C	1118.11033925517	0.754031041117072	0.341550648010558	2.20766977169888	0.0272673015006264	0.0501767107245391
YDL111C	1363.32012587703	0.445418760460809	0.08515264332943	5.23082717159604	1.68753224603667e-07	8.42614660530518e-07
YDL112W	2095.13011542598	0.379540868855012	0.121272966246966	3.12964117726036	0.00175019948803156	0.00431070075848012
YDL113C	1026.11247445115	-1.20547824502198	0.17091388792912	-7.05313219205392	1.74934511653478e-12	1.57824478595864e-11
YDL114W	6.50798958590731	0.238737602204423	0.689162964545142	0.346416761327262	0.729029530316706	0.790480171770132
YDL114W-A	0	NA	NA	NA	NA	NA
YDL115C	1049.26576995391	0.0147031516316687	0.114355106885005	0.128574508232974	0.897694338335665	0.927330882921951
YDL116W	1299.91034025698	-0.433448182153048	0.179362043920823	-2.41661040807714	0.0156657744390388	0.0308537052797576
YDL117W	1521.99392222072	0.270936480035238	0.0903531145372197	2.99864018438047	0.00271187367116004	0.00635375311215228
YDL118W	96.2943052520773	0.124497350639132	0.287320580447357	0.433304674678334	0.664793442492724	0.736844431547809
YDL119C	388.957279478606	-0.259509273098688	0.161867451662067	-1.60322084788528	0.108885904283328	0.16417641154075
YDL120W	1051.43382830131	0.232735707675099	0.151584658762075	1.53535133156449	0.124697551569083	0.184759935162418
YDL121C	1098.12309711978	0.269220392596015	0.161703304777556	1.66490346605075	0.0959320166103967	0.147929820041225
YDL122W	4116.49217949248	0.620047708492562	0.0770736366393511	8.04487416876326	8.63340855846775e-16	1.02265519363433e-14
YDL123W	653.822551588499	-0.433271179613528	0.220851388747766	-1.96182230082495	0.049783176375702	0.0846995607363402
YDL124W	3791.69822412738	-1.96722581988278	0.265756033254009	-7.40237501213192	1.33770083593587e-13	1.34917269609091e-12
YDL125C	2144.56448969485	-0.761618652531563	0.0747050519206992	-10.1950086767898	2.08725892927592e-24	4.42015669074315e-23
YDL126C	17807.9667959248	0.260727715349096	0.183627689888612	1.41987145570068	0.155645107346856	0.222070770577641
YDL127W	684.985555261359	-0.757536382440334	0.162042405691691	-4.67492678355848	2.9405850958976e-06	1.24225102255174e-05
YDL128W	3152.91608021959	0.809170717456692	0.0958577324894542	8.4413713577641	3.13635973644009e-17	4.08222632889218e-16
YDL129W	394.933126233283	0.09051701280884	0.131948367480492	0.686003279443548	0.49271104040166	0.58138434950759
YDL130W	15670.0869709097	0.430077467647029	0.248753105537283	1.72893305881791	0.0838210765379576	0.131314369666743
YDL130W-A	626.561281621791	-0.929163139986418	0.235226275976079	-3.95008226071184	7.8124338382012e-05	0.000257520967259225
YDL131W	4460.04978893007	0.333410582785989	0.180169905092351	1.85053426439388	0.0642365842441972	0.105056405222817
YDL132W	2571.9724225715	0.110301576140979	0.0951258857146353	1.15953271091603	0.246239111044122	0.326895945441764
YDL133C-A	420.152064083036	0.243465383378023	0.459285361237826	0.530096110012861	0.596045296008689	0.677403678949651
YDL133W	1223.08370540593	-1.73185224846073	0.194487410676166	-8.90470104177782	5.35301143005908e-19	7.76540380580817e-18
YDL134C	2778.62357715782	-0.476904488472895	0.0940034881096831	-5.0732637486435	3.9104989437075e-07	1.84885470518719e-06
YDL135C	1593.92255598392	0.151696332869686	0.149430786122954	1.0151611779976	0.310029002999056	0.397401910033434
YDL136W	16006.6661864532	0.646830759883654	0.206534047930176	3.1318359678029	0.00173716902006149	0.00428311091835961
YDL137W	5722.57310003531	-0.0265163253384601	0.124350598536597	-0.213238421451233	0.831141001369532	0.875048729392136
YDL138W	1261.6925656158	-0.00853715881865958	0.142885723506129	-0.0597481582426491	0.952356215487215	0.967039475053777
YDL139C	446.861694985979	0.947462583722985	0.175834252994905	5.38838461554155	7.10937823633664e-08	3.73086574219228e-07
YDL140C	8381.87525975116	0.1188286799813	0.139959490480325	0.849021953234421	0.395869076685303	0.48787307991194
YDL141W	1209.31888888675	-0.41762722140279	0.114727605000888	-3.6401633364486	0.000272465146865731	0.000805410887458575
YDL142C	424.83321079576	-0.729948090996679	0.132435675987891	-5.51171793817415	3.55348066435507e-08	1.93255356362036e-07
YDL143W	7794.70156548017	0.470533316321776	0.0676657646752804	6.95378702331684	3.55608345070053e-12	3.11855733772486e-11
YDL144C	1034.41017961317	-0.412719127205922	0.165547690031473	-2.49305277003538	0.0126650021981792	0.0256178453554079
YDL145C	8392.58236685584	0.365791045319795	0.104477359308004	3.50115132831244	0.000463252713258535	0.00129884306918719
YDL146W	540.727437832418	0.0263691069854781	0.225518614830057	0.116926520701402	0.906918281820833	0.934047936453687
YDL147W	4794.72400830647	-0.00801097090975691	0.0634125134741459	-0.126331073645631	0.899469860085994	0.928366791807922
YDL148C	2402.08871437786	0.0882766965519206	0.13705875991969	0.644079200801516	0.519524076977118	0.607094671925355
YDL149W	450.352603897127	-1.10015649065519	0.207333780682983	-5.30620956715851	1.11928269219546e-07	5.70998900913965e-07
YDL150W	1559.83982603368	0.74063301236758	0.129274616169137	5.72914493436647	1.00938127626485e-08	5.86741843378667e-08
YDL151C	164.434504515101	0.512931771728778	0.238111087039642	2.15417004771131	0.0312268388588291	0.0565932748278064
YDL152W	92.600420281476	-0.000278072512876748	0.262871993541208	-0.00105782479575237	0.999155978084844	0.999155978084844
YDL153C	3322.37986573565	0.3155265015546	0.0861582872795105	3.66217239823935	0.000250085461173359	0.000746967277681515
YDL154W	328.102391413452	-0.363855270118556	0.139112389213782	-2.61554899728879	0.00890841387716785	0.0186612003164846
YDL155W	1271.65956958065	0.159958439407335	0.0951249270738321	1.68156175597572	0.0926538518007965	0.14324372487325
YDL156W	501.748808937432	0.0507982273004885	0.164070323621449	0.309612525770916	0.756855629873254	0.814086424684836
YDL157C	1253.21231875132	0.605962431828163	0.146057789003714	4.1487854633535	3.34243864627443e-05	0.00011752963654225
YDL158C	74.541955168433	-0.48504605363821	0.283639127801227	-1.71008160051221	0.0872507846755094	0.1359436167194
YDL159C-B	1.18187729051391	-3.60087166211104	4.6222567585016	-0.779028913849939	0.435962682687917	0.52596633599242
YDL159W	743.242356955475	-0.341792602665033	0.093894415343799	-3.64018031757845	0.00027244717798919	0.000805410887458575
YDL159W-A	0.125017716262569	2.25292305229443	5.96114307169116	0.377934739226998	0.70547907488588	0.771123301833343
YDL160C	1327.77929796309	-0.983375958529882	0.109810241017016	-8.95522994414976	3.39028272983984e-19	4.99516824579981e-18
YDL160C-A	148.586836521754	0.537152407922693	0.21944397075765	2.44778840844032	0.0143736037964274	0.0286082062868755
YDL161W	2396.69785820458	-0.672562064189311	0.124170693194743	-5.41643158208435	6.08002406474954e-08	3.22616188927827e-07
YDL162C	7.59663255817002	-1.38414590749672	0.869188736363384	-1.5924572530563	0.111282000699093	0.167202294678616
YDL163W	2.03409764400689	4.28569506541721	5.90723978880231	0.725498747069844	0.468146113246308	0.557542550061516
YDL164C	1490.80911830021	-0.485153162847433	0.112194833355721	-4.32420235706599	1.53084732323938e-05	5.72300990274532e-05
YDL165W	973.750246550614	0.300020278040523	0.107152185502765	2.79994548531892	0.00511112374336198	0.0112732287253121
YDL166C	1242.37497820568	0.665592097795605	0.166089667339644	4.00742628037485	6.13840125634635e-05	0.00020626280956274
YDL167C	2100.00026970075	0.283729857169199	0.120342614948402	2.3576839949078	0.0183893396190911	0.0355167714754644
YDL168W	4199.1983540079	1.63491875865417	0.222025331374067	7.36365868045781	1.78936865318797e-13	1.78087207023965e-12
YDL169C	140.560057191663	-1.39909110913301	0.51014047115051	-2.74256050686916	0.0060962217366534	0.0132201897785971
YDL170W	1039.63149014362	-1.00310942505002	0.140622336156866	-7.13335770450464	9.7949564978566e-13	8.99715250974666e-12
YDL171C	7341.42076778983	-0.0980599143639068	0.136480565243251	-0.718489949020458	0.472455243007866	0.561354903563018
YDL172C	496.162801709208	-0.698297196081171	0.170277271189825	-4.1009419002417	4.11471869617002e-05	0.000142704251358482
YDL173W	2245.74103990854	-0.543346138035284	0.188192353014337	-2.88718499626757	0.00388705610099556	0.00883677993826605
YDL174C	6897.71277348777	0.962526463464452	0.168345130528053	5.71757828958443	1.08052896552985e-08	6.26781122017453e-08
YDL175C	505.935452714743	0.183203268994327	0.20326417379662	0.901306243852074	0.367425514900006	0.458220875048559
YDL176W	609.875115249891	-0.610417767474976	0.140380948681921	-4.34829493037605	1.37200022079724e-05	5.15753051037137e-05
YDL177C	312.946288822804	-0.171197595824027	0.262420921650479	-0.652377846809206	0.514157451844731	0.601677501394705
YDL178W	3374.55320452778	1.36841900514553	0.103848596754709	13.1770582165663	1.18938907701149e-39	4.50190601218256e-38
YDL179W	609.347235909415	1.02246522778505	0.158965399120147	6.43199862010388	1.25936884435994e-10	9.236306468769e-10
YDL180W	807.081839999487	-0.927494530241272	0.141148148528817	-6.57107117527589	4.99545718354088e-11	3.81671473443158e-10
YDL181W	231.863189637121	-1.72523786755017	0.191941409333297	-8.9883567779498	2.50954231022941e-19	3.72248776017362e-18
YDL182W	6341.61969779981	0.0686249863736406	0.181628419783253	0.377831764739981	0.705555574984471	0.771123301833343
YDL183C	390.45970156355	0.359763847118828	0.160463742208361	2.24202578207155	0.0249597060532247	0.0463708389468372
YDL184C	431.418430945317	0.245270789036917	0.348485707178714	0.703818790798026	0.481545630052889	0.569996319110052
YDL185C-A	64.5052251752257	0.457774662152205	0.565902332916263	0.80892874180807	0.418556135396779	0.510526806488351
YDL185W	20824.3074660552	0.0389074513878233	0.101942506404472	0.381660729759306	0.702713032038196	0.76865438116651
YDL186W	201.142847185286	0.37224856812785	0.207552248822643	1.79351739255758	0.0728902321286603	0.116603125771036
YDL187C	8.51453187588599	-0.192625524068285	0.618341991860103	-0.311519396392322	0.755405799765296	0.812792451765111
YDL188C	1872.51885446907	0.466550453930832	0.112516843979067	4.14649431526565	3.37604557880225e-05	0.000118584726303955
YDL189W	1763.12660465988	0.202014069597838	0.0718322030762571	2.81230507970611	0.00491878256514119	0.0108781403539355
YDL190C	1738.75616227486	-0.250197593935005	0.109783571268413	-2.27900760600409	0.0226666131694298	0.0426277311061863
YDL191W	20267.8879340713	0.744653881781316	0.214852951008648	3.46587690923242	0.000528505178903138	0.00146249374296473
YDL192W	10889.9934123359	0.64570209585144	0.139908548218127	4.61517258291285	3.92768793047102e-06	1.62976236354519e-05
YDL193W	906.918129806921	-0.422402065581418	0.10146295290851	-4.16311622590271	3.13933466109574e-05	0.00011127910698588
YDL194W	531.895813419178	-0.472249039342454	0.167348326006915	-2.82195257407558	0.00477322354479584	0.0106060898333419
YDL195W	8343.46391517641	-0.0965877423587344	0.134088280874053	-0.720329485389241	0.471322154638278	0.56010965543986
YDL196W	15.7003850347006	-0.958290785801639	0.400456856972417	-2.39299382471966	0.0167115223535457	0.0326013288567689
YDL197C	1030.60080239313	-0.515441660907505	0.2272121022695	-2.26854844332249	0.0232957999032907	0.0436862580190982
YDL198C	2317.24512950147	1.09024679368631	0.104722398979402	10.4108271421547	2.21290497265317e-25	4.89066850667577e-24
YDL199C	324.23542932788	-0.990251525421752	0.261207602138999	-3.79105170489946	0.000150010718019701	0.000468232506577133
YDL200C	289.968610267263	-0.0305862176841532	0.199547614626146	-0.153277791575994	0.878179213466833	0.9132620085098
YDL201W	1737.96240752103	0.892405381916467	0.0634821565300202	14.0575782345147	6.92145106231937e-45	3.1009984147235e-43
YDL202W	2803.36862710636	2.59525599507011	0.127033190820426	20.429747362158	9.09713807975362e-93	1.61929057819614e-90
YDL203C	1057.68055774745	0.0708357432662287	0.0826639382714743	0.856912273325268	0.391493369296271	0.483113234061316
YDL204W	570.258679391469	0.381883023290905	0.689220534906032	0.55407957823394	0.579524385586013	0.661825490457687
YDL205C	1570.17027056397	0.644682704090943	0.0957168367791451	6.73531142257103	1.63579193419028e-11	1.31542438077865e-10
YDL206W	459.445503266963	-0.0983251599153271	0.257348564390802	-0.382069976368756	0.702409460892982	0.768449951734416
YDL207W	1536.93038436783	-0.530952734170134	0.0799094521302234	-6.64442966402615	3.04393421186264e-11	2.38503958655698e-10
YDL208W	5072.54524969397	0.995920405641173	0.144252948897505	6.90398645748864	5.05631222950041e-12	4.35305520829931e-11
YDL209C	443.077935106172	-0.60885905812563	0.183087973025873	-3.32550002090847	0.000882600935949229	0.00232309588796443
YDL210W	117.121756935193	-1.64509178814146	0.395543036550373	-4.15907154500482	3.19543807870827e-05	0.000112903193059939
YDL211C	314.910769842582	-0.252844656125877	0.238848682467058	-1.05859765904612	0.289783053488915	0.375543327484848
YDL212W	3766.63359199325	0.454989637079881	0.112677691995141	4.03797441200253	5.39147323279703e-05	0.000182186981586461
YDL213C	2788.49575604706	0.485731844179712	0.14808543959942	3.28007834864552	0.00103778262334388	0.00269194027465255
YDL214C	489.231612923614	-0.914254645630768	0.178489982804483	-5.12216221474029	3.0205186476863e-07	1.44888097696009e-06
YDL215C	3243.34235941584	-0.233506488953509	0.181242852545754	-1.2883624687741	0.197619816984325	0.272342355023805
YDL216C	318.927190687978	-0.348196472583437	0.144565946028365	-2.40856496394467	0.0160153756966963	0.0313827028677305
YDL217C	1021.01257515028	0.815875068838179	0.119119621775485	6.84920802028677	7.42599483038001e-12	6.20654847117802e-11
YDL218W	162.712819205408	0.903085521247798	0.249922356075024	3.61346433920742	0.000302132925832773	0.000883591229811121
YDL219W	399.574254287996	0.257708066787825	0.20405816137271	1.26291477417129	0.20661980979545	0.2825061484332
YDL220C	514.753507330103	-0.312949970003934	0.118897530195134	-2.63209815620495	0.00848593422997087	0.0178785549707576
YDL221W	113.887630630172	-0.411221042902334	0.19405985129342	-2.11904234781961	0.0340868882482836	0.0610541871099254
YDL222C	166.086710214822	-0.969071235185364	0.312904876374479	-3.09701544575993	0.0019547968816067	0.00475944261081763
YDL223C	1190.13882761822	-0.796160056991972	0.170548028107947	-4.66824545451825	3.03782842932388e-06	1.27922877465007e-05
YDL224C	2181.49061662961	-0.243143692420929	0.075369362598532	-3.2260282432807	0.00125520969972655	0.0032104120708346
YDL225W	2143.39094912735	0.1810006815765	0.0746709019255824	2.4239787776621	0.0153515025763514	0.0303392274451484
YDL226C	3012.32346631725	0.00576120061902121	0.121101243667482	0.0475734224071242	0.962056213885487	0.973728798294778
YDL227C	428.178021327594	0.451180801722809	0.168045760286379	2.68486869858495	0.00725583047502646	0.015520266160612
YDL228C	15125.9828802225	0.839065448889862	0.138674866859751	6.05059494838711	1.4431187737006e-09	9.35470496416553e-09
YDL229W	79696.5989337531	1.00358512674047	0.148966413259841	6.73698926341152	1.61702123863636e-11	1.30351308172081e-10
YDL230W	886.291381106924	0.618028568828619	0.203620867414653	3.03519269255477	0.0024038205342256	0.00571330279264158
YDL231C	2815.20730207156	0.18407200876346	0.0658856305426323	2.79381114284628	0.00520908904662026	0.0114586040284038
YDL232W	183.201955029756	0.292306954467011	0.201572898874088	1.45013023129464	0.147022206201738	0.211555221770733
YDL233W	625.72104851942	-1.31238263657576	0.166207468377916	-7.89605093792603	2.87879074164906e-15	3.30885092923224e-14
YDL234C	2822.166165972	-2.48892997595651	0.272402265067391	-9.13696505181688	6.42295227265395e-20	9.88354291301376e-19
YDL235C	1122.11964851129	0.581738622184175	0.149923041802651	3.8802482606372	0.000104349899126714	0.000336124121433121
YDL236W	3141.72262106884	0.704126913672764	0.126694915816778	5.55765722036587	2.73419668947662e-08	1.51577604350951e-07
YDL237W	1582.63282606533	-0.602291834186932	0.117312335408648	-5.13408783559631	2.83515674129396e-07	1.36394027013602e-06
YDL238C	288.86235177608	-1.34239790944721	0.235032025188425	-5.71155317396006	1.1194970588817e-08	6.46755055245163e-08
YDL239C	199.436320583591	-1.17416764610987	0.22525825898585	-5.21253982604751	1.86272561109596e-07	9.23788469478763e-07
YDL240C-A	0.1110521120869	-1.93240812357331	5.97139715590381	-0.323610718416673	0.746232772173898	0.804368091249966
YDL240W	698.025655234534	-0.341648874930478	0.138730708063293	-2.46267664672055	0.0137904222685871	0.0275976059133742
YDL241W	160.67413583472	0.384149911114591	0.258725546112936	1.48477766067563	0.13760273146043	0.200000099291273
YDL242W	57.4391650551107	-1.2547172066631	0.282506795330395	-4.44137000384608	8.93879414590507e-06	3.46095815666848e-05
YDL243C	572.82447469151	-0.39251557193586	0.185116849318835	-2.1203665327072	0.0339751467876714	0.0608871610186678
YDL244W	60.5358948928952	0.930588477273274	0.254404722246822	3.65790567507792	0.000254284587882465	0.00075744834726093
YDL245C	209.589101523411	-1.21584161130727	0.193686626572478	-6.2773647970594	3.44359482117244e-10	2.39741178564923e-09
YDL246C	46.9086118568598	-10.4934708105683	4.0124633058828	-2.6152191336388	0.00891702255854123	0.0186732942990628
YDL247W	364.82153192175	-0.96220715384701	0.223045137941892	-4.31395708835261	1.60358085465269e-05	5.9701433062423e-05
YDL247W-A	0	NA	NA	NA	NA	NA
YDL248W	594.014726961393	-1.15835694949513	0.26116407418835	-4.4353610009152	9.19181249311583e-06	3.5526571056139e-05
YDR001C	5856.22274982669	-0.428101052721807	0.368948690538093	-1.16032679800935	0.24591577787229	0.326598369241158
YDR002W	10209.5273990567	0.406393482914506	0.149126987070224	2.72515049689252	0.0064272183226046	0.0138876836852605
YDR003W	808.274563292799	-1.05459664779838	0.147496948462475	-7.14995570275598	8.68059081323123e-13	8.05216494309026e-12
YDR003W-A	26.4084110922729	-1.0970711650564	0.453890994236756	-2.41703664312881	0.0156474418249251	0.0308268177861073
YDR004W	859.113819104862	-0.103993769489766	0.100041718082971	-1.03950403374237	0.298570383041579	0.385112095997221
YDR005C	910.403253062267	-0.223480856220088	0.134314224429963	-1.66386588738872	0.0961392334167354	0.148145295105901
YDR006C	1924.31418000637	-0.479972679784968	0.152824464166574	-3.14067961829601	0.00168556312085408	0.00417335289997931
YDR007W	1378.26941945356	-0.324444193872168	0.100061673858306	-3.24244219951388	0.00118509984603485	0.00304528583144187
YDR008C	233.428725781921	-0.599301897973192	0.235706574861178	-2.54257607504652	0.0110038644130766	0.0225838114753887
YDR009W	249.21554120758	0.18742405252719	0.136187735110057	1.37621829436937	0.168754059832962	0.238296363220388
YDR010C	28.5995943131059	0.859904231971934	0.35552723848734	2.41867327980428	0.0155772244007216	0.0307344517385118
YDR011W	13165.7879648978	0.296594317338376	0.226910063997622	1.30710076103757	0.191178492860728	0.26515970358341
YDR012W	38100.1800472004	0.507809235983561	0.170997261544407	2.96969221259538	0.00298098256594785	0.00693736790789135
YDR013W	319.65982407329	0.228920197166499	0.164797886249898	1.3890966830689	0.16480335226414	0.233518691482708
YDR014W	269.31417627787	-0.102693455365046	0.14185445739027	-0.723935343691849	0.469105430250724	0.558281236651837
YDR014W-A	14.6804900002679	-2.17300492553084	0.552550886308427	-3.93267838198326	8.40045986782594e-05	0.000275799744214864
YDR015C	0.327344435010649	-2.82251623725868	5.93411096723694	-0.475642645181761	0.634328988384755	0.710733364665192
YDR016C	355.76337198085	-0.0706609314737853	0.141182134124601	-0.500494853062804	0.616726679358924	0.695162107009599
YDR017C	1533.23879888447	-0.134631899972687	0.0771117506558676	-1.74593234918915	0.0808227079018552	0.127405063245959
YDR018C	92.6475988478401	-0.600984472306259	0.403275131508965	-1.49025919366143	0.136156097525136	0.198258690758466
YDR019C	3351.52476741022	0.375720952042965	0.253298439135553	1.48331333317809	0.137991181516725	0.200354920958807
YDR020C	315.162085686408	0.188285798693229	0.201218093414392	0.935729960950729	0.349412240495709	0.43950133993597
YDR021W	429.923781049424	0.294094665316784	0.25486740180385	1.15391243931275	0.248536068782801	0.329613078736111
YDR022C	250.233092219661	0.0270330282811897	0.208105089802292	0.129900851088612	0.89664487092397	0.926661351735761
YDR023W	11824.8780502115	0.55860431319384	0.108009462929235	5.17180900677029	2.31838489570295e-07	1.12935524579139e-06
YDR024W	6.47696727546311	-1.94003470484525	0.789381675283103	-2.45766372034096	0.013984405244626	0.0279179426920602
YDR025W	26590.547523763	0.753051238445812	0.203806406885307	3.69493407962192	0.000219943842607592	0.000664167880519762
YDR026C	1372.24193925359	0.287014246355496	0.0911339902417356	3.14936551767548	0.00163625398629675	0.00406348746370679
YDR027C	1356.8509793214	-0.3399048568444	0.0807140767244907	-4.21122151969391	2.53993527034393e-05	9.19121631345335e-05
YDR028C	3842.05145218264	-0.163638687749097	0.10857371797294	-1.50716665878459	0.13176794404187	0.19338681276162
YDR029W	119.905666545057	-0.25556098905202	0.184567010673075	-1.38465150473015	0.1661590544261	0.235237216777794
YDR030C	309.964748870822	-0.364277070505829	0.15592500278139	-2.33623257340295	0.0194791234995771	0.0373260131999461
YDR031W	217.898657774777	0.419587941729847	0.363913901020229	1.15298684813506	0.2489157827545	0.329917356655491
YDR032C	2884.90801639483	-0.701353447519699	0.175208774750106	-4.00295846209766	6.25552884778603e-05	0.000209984266011818
YDR033W	14168.4645644667	0.758082632957014	0.284303319711084	2.6664571969381	0.00766553669699959	0.0162960699439765
YDR034C	1224.69020404437	-0.979399668609302	0.17491628186352	-5.59924815560332	2.1528343865985e-08	1.2128800059998e-07
YDR034C-A	1251.38114476555	-1.741460104176	0.274507610503518	-6.34394106954525	2.2396052648309e-10	1.59765116718925e-09
YDR034C-C	0	NA	NA	NA	NA	NA
YDR034C-D	415.465303257359	-5.28082853025892	0.241486381158573	-21.8680180013598	5.23840643681525e-106	1.23214802831661e-103
YDR034W-B	138.369225828661	-1.57702430695429	0.303625073764297	-5.19398575158035	2.058389014614e-07	1.01317324683623e-06
YDR035W	4055.40182444697	-0.966478151925232	0.111809769406631	-8.6439508555852	5.4301918290628e-18	7.46623035202664e-17
YDR036C	898.378282439387	-1.49846550319217	0.0999929282012849	-14.9857147915077	9.10408011691688e-51	4.9147107909848e-49
YDR037W	10124.9265496641	-1.48766040262193	0.0926850200625562	-16.0507102616783	5.65136068881874e-58	3.54474871395812e-56
YDR038C	718.676595350708	-4.36978877531959	0.270547827783551	-16.1516313441466	1.10597605575753e-58	7.14113559139129e-57
YDR039C	657.342395365127	-7.00515472033583	2.23630601999891	-3.13246696010739	NA	NA
YDR040C	1221.77998013769	-4.21062932713117	0.241524859702202	-17.433523540073	4.59268511955863e-68	4.26020059118495e-66
YDR041W	2377.43868706344	1.93684463013022	0.0941751194868332	20.5664154256902	5.48751686909948e-94	1.00391072499692e-91
YDR042C	37.2074593631981	-0.0155111452158401	0.345652139448321	-0.0448750157907216	0.964206931288133	0.974864422699362
YDR043C	1281.04291763216	-1.18546591820476	0.347283574257362	-3.41353869309766	0.000641250520906434	0.00174515534326024
YDR044W	3131.45641875296	-0.507491473554328	0.129672032711235	-3.91365403120081	9.09098637372178e-05	0.000295816384670611
YDR045C	498.864858597963	0.654438246474633	0.172592065668205	3.79182115899083	0.000149546594631972	0.00046700515516651
YDR046C	3568.58968067814	-0.0910177870826295	0.289737099785256	-0.314139221901818	0.753415301449855	0.81104824703314
YDR047W	4203.3821415316	0.856118039470483	0.0907812394657111	9.4305612537252	4.07900433711616e-21	6.76683188016297e-20
YDR048C	12.2654247332185	-0.939152628480287	0.565927632254045	-1.65949244206316	0.0970166023752635	0.14921796899661
YDR049W	1258.51456232435	0.0347843806920367	0.0891315327674707	0.39025897583051	0.696345055532598	0.763209941044715
YDR050C	79304.2441006421	0.703487247328486	0.168948102401868	4.16392511858546	3.12822746340654e-05	0.000110945105406545
YDR051C	1437.39005344539	0.505714078939905	0.0909222324414949	5.56205083575476	2.66622593831452e-08	1.48183662698223e-07
YDR052C	1467.1748035871	-0.216741070587052	0.102573704384639	-2.11302762133167	0.0345984038143491	0.0618694237092868
YDR053W	43.8092507929656	-0.189210687806559	0.314547228572341	-0.601533476118495	0.547484721971381	0.632474018400898
YDR054C	2314.04785663886	0.342742618090216	0.106957594086759	3.20447202479329	0.00135310439190819	0.00343677035291453
YDR055W	8206.22717403714	1.13691347942664	0.277780552688067	4.0928476397098	4.26107719124805e-05	0.000147314721163043
YDR056C	1462.7393082687	0.056275435405948	0.111281306357816	0.505704302436915	0.613064247481827	0.692325297310581
YDR057W	907.483612054472	0.168234936755318	0.100324598186374	1.67690616056878	0.0935608332854232	0.144476353579788
YDR058C	406.2692336743	0.0210865502828092	0.118716968251973	0.177620356999462	0.859021136186117	0.898017968717741
YDR059C	446.585238350772	-0.112616707291934	0.142039056241919	-0.792857332846023	0.427860948573808	0.519140052930563
YDR060W	4971.42445554898	0.794399766626396	0.112645683983337	7.05219888179564	1.76112235057553e-12	1.58669655278939e-11
YDR061W	1614.92926040489	0.51497211868542	0.130970047202393	3.93198391300581	8.42477046831902e-05	0.000276322401914089
YDR062W	4826.02378373719	-0.167373998806626	0.0819177181653447	-2.04319654593887	0.0410329855418987	0.0716825577662984
YDR063W	1110.02243471048	-0.00826280388447102	0.108035758401557	-0.076482120426823	0.939035538139331	0.957795888831599
YDR064W	34023.8298271352	0.865760806009687	0.185187328679161	4.67505423931909	2.93875939287952e-06	1.24225102255174e-05
YDR065W	301.439284094634	0.334803976340737	0.192761027789651	1.73688623774143	0.082407253068273	0.129438151373157
YDR066C	198.913768544887	0.841625074599206	0.205809638643909	4.0893375069541	4.32607001295019e-05	0.000149248282374489
YDR067C	369.693156575367	-0.212310663488589	0.173821982187574	-1.22142585659552	0.221924822213709	0.300307556831619
YDR068W	1228.57203489846	0.161241497270628	0.0871619051619892	1.84990790381375	0.0643268245222325	0.105177871475527
YDR069C	712.630901647645	-0.928681219009285	0.171358921943847	-5.41950899594015	5.97629429592937e-08	3.17674529725511e-07
YDR070C	124.376056335039	-0.390423828166809	0.846066890569456	-0.461457400731081	0.644470477500381	0.719403824545341
YDR071C	2007.81448643953	0.214780588834922	0.168467645199627	1.2749070516206	0.202342142880213	0.277514650772404
YDR072C	3155.85764520759	-0.314040187355763	0.175154996619456	-1.79292736956885	0.0729845383277663	0.116697297748645
YDR073W	581.137813709174	-0.511860717147065	0.140395475374978	-3.64584909720169	0.000266510343133163	0.000790291364194063
YDR074W	10581.4549919384	0.167087126645135	0.509448726250471	0.327976336058178	0.742929554968615	0.801594700036583
YDR075W	632.098875461944	0.327970936691527	0.203822189456431	1.60910319708657	0.10759377830135	0.162637737868416
YDR076W	268.801564338578	-0.340005019895043	0.185589298819814	-1.83202922828621	0.0669470661233968	0.108465775519973
YDR077W	116690.603055977	0.4494259533987	0.287367160605453	1.56394332759459	0.117830878109835	0.175732373920148
YDR078C	165.56195625493	-0.171265277419232	0.173667964420148	-0.986165053474664	0.324052125037095	0.412486914475127
YDR079C-A	123.874537104568	-0.697186205667906	0.229268152166099	-3.04092042039407	0.00235856159193537	0.00561993004503848
YDR079W	389.686688740196	1.10736844744007	0.152609598650158	7.25621754617546	3.9806468805594e-13	3.82165311302685e-12
YDR080W	592.310689790517	-0.874950359476043	0.132751275425743	-6.59089983632935	4.37168763214146e-11	3.36747774798639e-10
YDR081C	1273.4466834916	-0.133885814951364	0.115072350263685	-1.16349248663618	0.244629744735774	0.325218308201414
YDR082W	555.589821205393	-0.435677770605087	0.177570348660682	-2.45355023454744	0.014145378052062	0.0281965677514771
YDR083W	1896.68391232397	0.301830704854396	0.121288347264222	2.48853836054728	0.0128269398605175	0.0259056197244306
YDR084C	762.119194286523	-0.403469673086182	0.0821862420354674	-4.9092118473073	9.14431543280592e-07	4.15054868645484e-06
YDR085C	1070.74694412037	-0.156727177671275	0.283208703339968	-0.553398168287	0.579990792923449	0.66224330135122
YDR086C	1980.48235147649	0.34267564454668	0.158571730424988	2.16101346455813	0.0306942993383325	0.0557662497771746
YDR087C	1995.81332653802	1.05325488707062	0.102789224856118	10.2467441363133	1.2239713376096e-24	2.62575740374489e-23
YDR088C	507.758623100631	-0.0743707220797885	0.101524197444916	-0.732541836837865	0.463837916848656	0.553011680008191
YDR089W	770.284033568837	0.633644825900082	0.191772508476494	3.30414839402149	0.000952653916244789	0.00249272097432983
YDR090C	770.562040881057	-0.292756509344258	0.178852361609119	-1.63686130118916	0.101659453522154	0.155163189083872
YDR091C	4306.56878140414	1.11306261978014	0.159338502923547	6.98552201356004	2.83798756342932e-12	2.50885719365712e-11
YDR092W	1478.56131615433	0.286445430071833	0.074528451671169	3.84343728668447	0.000121323012552914	0.000385820067925395
YDR093W	3282.87379060914	0.0927294526424772	0.106469199559786	0.87095097010104	0.383780924641416	0.475198565461246
YDR094W	191.883475536775	-0.0603434193268536	0.242801032171926	-0.24853032455037	0.803724110322861	0.854865470055937
YDR095C	2.57139996141933	-1.34525423057486	1.16610290805508	-1.15363251500554	0.248650862002368	0.329698928356674
YDR096W	1286.03028008919	0.0863962653690451	0.167746264974125	0.515041365495512	0.606524114484085	0.68706016821331
YDR097C	1729.3605732575	0.0442452190249166	0.0814124822305974	0.54346972125962	0.586806432802019	0.668403176484624
YDR098C	2171.30468758155	-0.381331828166846	0.103722074186775	-3.6764770773883	0.000236477093527159	0.000709539015020441
YDR098C-A	257.563883181701	12.320452762367	1.65054766209723	7.46446349008326	8.36397008836055e-14	8.52710634704993e-13
YDR098C-B	2302.39910831977	-6.73980353099972	1.26706631235393	-5.31921925891839	1.04213484559311e-07	5.34124520861961e-07
YDR099W	8259.73765969012	-0.0435513699578918	0.073191627366065	-0.595032130383867	0.551821993853341	0.636702812108988
YDR100W	479.003905302202	-0.724201347234478	0.187808901931866	-3.85605442439149	0.000115231843385369	0.000368048943033968
YDR101C	4403.8425329621	1.28240308766694	0.155385900056795	8.25302094461732	1.54439973247625e-16	1.91552102412215e-15
YDR102C	9.35043291314581	0.000897366611365463	0.696180780321993	0.00128898504056722	0.998971539021821	0.999123243127974
YDR103W	1356.16664296825	-0.324618177252958	0.160012931401117	-2.02869964577558	0.0424888920082366	0.0739317946542262
YDR104C	627.82751234749	-0.70120350810127	0.131009327687054	-5.3523174302234	8.68348971683604e-08	4.50310734449466e-07
YDR105C	1364.56834514106	-0.125667924497883	0.112976046984499	-1.11234131350981	0.265991427067776	0.349107122094135
YDR106W	68.4095389090251	0.967973408244661	0.26441498953723	3.66081140081647	0.000251417780461005	0.000750266199418297
YDR107C	467.033461784545	-0.434521848316327	0.0995389960164178	-4.36534288777292	1.26923502357885e-05	4.81242479291326e-05
YDR108W	722.295891620349	0.235758776266429	0.0964763344363946	2.44369541653618	0.01453769409411	0.0288998651686713
YDR109C	838.965949776349	-0.328349295254709	0.0930035165928959	-3.53050408504434	0.000414768610536661	0.00117339607774676
YDR110W	903.119083107143	-0.183732671045249	0.167188028566789	-1.09895829635823	0.271786256764002	0.355790953497857
YDR111C	931.260322703404	-1.08899962296336	0.201849450043372	-5.39510819935038	6.84822720047865e-08	3.6110828136391e-07
YDR112W	96.1248119435668	-0.969868336548204	0.317023634475877	-3.05929347555317	0.00221859696732811	0.00533467675312996
YDR113C	740.066623600169	-0.228925008755353	0.115339861429138	-1.98478657698058	0.0471682215372952	0.080961664593335
YDR114C	5.35663971576818	-0.509827903802436	0.749286500948767	-0.680417841715924	0.49623992705032	0.584657631404903
YDR115W	1412.7011643958	1.76290412208874	0.143358362650167	12.2971837114986	9.37874615907125e-35	2.94135343826873e-33
YDR116C	2931.04754461786	2.2623046951909	0.103292139160519	21.9020025490537	2.48610868318522e-106	6.06426362498438e-104
YDR117C	978.019459661724	-0.0161109925549696	0.14069876521876	-0.114506993220019	0.908835903075855	0.935541303166237
YDR118W	342.282652501649	-0.327053257113233	0.140868778985265	-2.32168731403175	0.0202497785275135	0.0386005908486841
YDR118W-A	5.5417544716643	0.824522925465846	0.652796957647581	1.26306183845754	0.206566957099119	0.2825061484332
YDR119W	3040.98381000363	0.475995307275523	0.134884349953342	3.52891426944768	0.000417268283047676	0.00117894848226169
YDR119W-A	172.456450333406	2.1697504057872	0.553485713826591	3.92015611529765	8.84916255097367e-05	0.000289233670276489
YDR120C	3407.80068640074	0.81414647698969	0.104298417659165	7.80593316046488	5.90628782575226e-15	6.61544415312999e-14
YDR121W	578.486749712046	0.541562640530839	0.164613011661826	3.28991393246242	0.00100218031839587	0.00261090173139051
YDR122W	2234.26904021474	-0.691656486570681	0.198229094407855	-3.48917745216351	0.000484509392452936	0.00135268285658967
YDR123C	529.986410285899	-0.546273237356584	0.328525586542096	-1.66280271532698	0.0963519329357899	0.148438322880728
YDR124W	187.423949677583	-0.638507707638873	0.190576311712373	-3.35040437031094	0.000806936667599683	0.00214726134330465
YDR125C	184.901821883933	-0.462037362038856	0.129554418970277	-3.5663574095829	0.000361977618846947	0.00103832081782491
YDR126W	532.851159305525	-0.11169985802915	0.160003848545378	-0.698107320821547	0.485110080118564	0.573802979105758
YDR127W	5815.07971594332	0.286262173826552	0.173118384917396	1.65356310344013	0.0982163146384601	0.150605971643515
YDR128W	1410.36016734128	-0.690581438005922	0.0662925580656794	-10.4171789135325	2.07002273260199e-25	4.59029283397869e-24
YDR129C	8018.65039609569	-1.22715350146231	0.186578301731184	-6.57715012987071	4.79550525531447e-11	3.67674011775333e-10
YDR130C	570.676249725297	-0.0691034560366747	0.142821613669683	-0.4838445264769	0.628496212123473	0.705447703692467
YDR131C	286.425690236127	-0.993405208447648	0.210491416125929	-4.71945710058472	2.36474907847847e-06	1.01822965022756e-05
YDR132C	355.580981104125	0.0713187651374257	0.213059524420332	0.334736338736612	0.737823986873851	0.796999963515038
YDR133C	2773.54819906326	0.475971141072291	0.240509589769373	1.97901107198555	0.0478147596947631	0.0818451951708712
YDR134C	5284.07591928029	0.293358095227585	0.22697199456429	1.29248586721341	0.196188937128025	0.270823797930239
YDR135C	3810.61497000976	0.0661046375439538	0.16233939596346	0.407200218724684	0.683860940970315	0.752406975815318
YDR136C	13.158109570952	-0.227131430248035	0.443783037592936	-0.511807372088821	0.608785830349324	0.688911250632414
YDR137W	1128.42271213144	-0.238435956442675	0.0813033370800063	-2.93267121628775	0.00336059566724328	0.00775503961614023
YDR138W	1096.79438621605	-0.462884027451794	0.122984555679707	-3.76375736687863	0.000167379292681745	0.000517783006858605
YDR139C	817.905750698098	0.409174045540105	0.167813069088875	2.43827282202558	0.0147576314278012	0.0292928754018984
YDR140W	598.468827193759	0.0984636079342588	0.128499793167432	0.766254991601138	0.443524593280308	0.533330832817985
YDR141C	1288.20765386787	-0.602184435298232	0.171478392065094	-3.51172196126985	0.000445213512292127	0.00125146230984035
YDR142C	496.812939701532	-0.0537775001132261	0.107576427710933	-0.499900408086897	0.617145204916735	0.695264851108726
YDR143C	1747.50316726263	0.183549243594267	0.160371566066463	1.14452485622169	0.252406035640317	0.333938559808583
YDR144C	2581.27293118259	0.59956584393964	0.194062743837061	3.08954636054743	0.00200462418029956	0.0048663674351098
YDR145W	2361.78720966855	-0.568848101382487	0.0824464329364955	-6.89960840174423	5.21460841335554e-12	4.46018324809865e-11
YDR146C	1658.51380031492	0.213924616793394	0.158142224252598	1.35273560116175	0.176140112651847	0.247452811844084
YDR147W	862.411487175356	-0.451539614089597	0.134287802312488	-3.36247675748585	0.00077246628678461	0.00206723403688072
YDR148C	2825.75585734996	-0.0488416127899118	0.166249611523407	-0.293784823569559	0.768922332651678	0.823970465806045
YDR149C	9.94111949927821	-1.27196270459805	0.651452762709969	-1.95250181963591	0.0508786551282992	0.0861848823752517
YDR150W	2121.55986640143	-0.478802174767018	0.116747780070833	-4.10116727252989	4.11071263640681e-05	0.000142640428995655
YDR151C	1036.33970434465	-0.864791654482121	0.160339304100559	-5.39351008995121	6.90944439537614e-08	3.63753803260969e-07
YDR152W	2436.27207763792	0.333040818575583	0.104068386791255	3.20021121537718	0.00137326910393324	0.00347725886909047
YDR153C	2033.78644166619	0.581570127427577	0.0989120645806979	5.87966826789972	4.11089512062471e-09	2.52323907403861e-08
YDR154C	9377.70869695844	-0.357484457379038	0.147113587093649	-2.42998940098898	0.0150992643809567	0.0298899174069674
YDR155C	19815.3419504144	-0.387359936658352	0.174414668162707	-2.22091376108914	0.0263568029960768	0.0487053604186761
YDR156W	702.294187874413	0.415359140959312	0.230509224151879	1.80191982549747	0.0715580205350275	0.114946615425291
YDR157W	13.1698176006393	0.703819425083926	0.511790284414735	1.37521060191439	0.169066162396039	0.238685904724611
YDR158W	7233.91527524078	-0.47276108504619	0.107370693818315	-4.40307376467329	1.06727857131253e-05	4.08668411085134e-05
YDR159W	1053.31993148483	-0.242821203783058	0.121765032028729	-1.99417845778389	0.0461325554863652	0.0794116598100369
YDR160W	922.881244191901	-0.129539012475831	0.112322038153826	-1.15328224634266	0.24879455472554	0.329823055036717
YDR161W	2325.79286829261	0.316733020176829	0.0801393771619694	3.95227703774988	7.7411045370395e-05	0.000255297518682735
YDR162C	703.017414819319	0.33712610701948	0.107447269644536	3.13759584710512	0.00170339571372064	0.00420959255931111
YDR163W	525.335623379361	0.445884842925325	0.152952991557347	2.91517569146825	0.00355488358048806	0.00813780440079748
YDR164C	1396.404258183	-0.114916885446021	0.0830605605218403	-1.38353130202876	0.166502016243034	0.235621460888831
YDR165W	1391.6376731408	0.942666522990104	0.178475456782451	5.28177117450466	1.27940934370545e-07	6.47670248858114e-07
YDR166C	942.640794365059	-0.119815050514203	0.153626094885775	-0.779913403405121	0.43544184851976	0.525530513899787
YDR167W	1375.24670093261	0.478198325712211	0.115077261595821	4.15545451013388	3.24641533825361e-05	0.00011445873349967
YDR168W	2243.42561718351	0.0467853492341701	0.103160426853295	0.45352031453596	0.650174118680254	0.724567813468812
YDR169C	1457.36114616138	-0.279986940595903	0.138057902945996	-2.02803993557273	0.0425561722999839	0.0740097572663571
YDR169C-A	11.2036974645289	0.189777262160597	0.540175835796255	0.351324975284858	0.725344560097742	0.78719727558806
YDR170C	3010.91737760909	-0.200731192127737	0.115901719409035	-1.73190866495539	0.0832898257282368	0.13060637910623
YDR170W-A	526.406334330853	-6.88835573288138	0.229178006949924	-30.0567922051373	1.77977276061575e-198	5.86079170070767e-195
YDR171W	5407.61328798432	-3.90681451312939	0.744132503975647	-5.25015973936981	1.51967369750104e-07	7.60529709098923e-07
YDR172W	9957.81904969994	0.368493295256207	0.0710489742969257	5.18646889561292	2.14318799254465e-07	1.04944506460216e-06
YDR173C	277.805657189829	-0.405270609135938	0.158089738057087	-2.56354785653192	0.0103608416404454	0.0213706555101702
YDR174W	4719.22113244343	-0.13534180738874	0.116980900207552	-1.15695645313561	0.24729015231485	0.328026776061552
YDR175C	3035.05704507244	2.09090224708226	0.0954257251634821	21.9113058192657	2.02686904646072e-106	5.13421520768859e-104
YDR176W	1614.72166268673	-0.0715689802448179	0.0871503681310064	-0.821212598175533	0.411525181765491	0.503843850624765
YDR177W	2468.68943778345	0.813853491821979	0.109201642600182	7.45275869889365	9.14083798269807e-14	9.29036403611875e-13
YDR178W	793.026214856582	-0.913293716479592	0.233686033734417	-3.9082083849202	9.29830912434285e-05	0.00030181697335102
YDR179C	85.1187571330911	0.136822874573191	0.459151758849502	0.29799052695786	0.765710393761595	0.821196654179102
YDR179W-A	222.014017894534	-0.727235313265925	0.246875177321548	-2.94576117840605	0.00322161036029358	0.00746045212127057
YDR180W	397.480611239168	-0.205001234502831	0.243935194976355	-0.840392197291181	0.400688522578722	0.492614263525007
YDR181C	786.058090331337	-0.0357452437782075	0.111834812236849	-0.319625374811778	0.749252336334096	0.807094518661491
YDR182W	1770.9130812124	-0.107530861066593	0.0822304224648341	-1.30767735156144	0.190982768384743	0.264969983691156
YDR182W-A	15.1432955658708	-0.86732818055519	0.420350882145573	-2.06334331006548	0.0390800219271872	0.0687082286205165
YDR183C-A	19.456561779536	-0.0707803052128112	0.689490805338097	-0.102655908773292	0.918236068397125	0.942966617287593
YDR183W	388.329447776586	0.486860319905661	0.145543034358483	3.3451296522133	0.000822441147617115	0.00218235189291149
YDR184C	558.516537415297	0.507696222638885	0.204229686303231	2.48590805689767	0.0129221346370595	0.0260738905391157
YDR185C	257.75163276709	0.30406258049841	0.194894544017197	1.56013900764498	0.11872703521653	0.176708757951654
YDR186C	3070.29857818693	-0.299384858686485	0.108119247333111	-2.76902462855751	0.00562243849396828	0.0123021195751744
YDR187C	606.002905929429	0.146712028811486	0.190684978907042	0.769394787425849	0.441658982077466	0.531767103466579
YDR188W	9364.28290927351	0.437831816871248	0.118401804046367	3.69784751505803	0.00021743543310308	0.00065749759523273
YDR189W	2392.68195243532	-0.127639631620943	0.0745354861854905	-1.71246795524076	0.0868104651381306	0.135353627698799
YDR190C	4657.33766101893	0.427073387016474	0.0753408477959133	5.66855032177697	1.4401077626645e-08	8.24026909201425e-08
YDR191W	382.04826323738	-0.0791958470951532	0.203732402824401	-0.388724846893465	0.697479699982552	0.764326340113991
YDR192C	630.267735236692	-0.145953196877017	0.110867204864426	-1.31646862618658	0.18801680198094	0.261516084022486
YDR193W	66.5761136592846	0.00751095372678938	0.288165337751996	0.0260647369506097	0.979205703337705	0.987603179507217
YDR194C	8642.00440607961	2.23744690999656	0.0945222044844925	23.6711249192631	7.15384493549951e-124	3.14101484967999e-121
YDR194W-A	0.14954698853477	1.0415872057326	6.00631008342227	0.173415489920748	0.862324850368089	0.899757836584955
YDR195W	905.785671744303	0.187501891096845	0.0979358800085573	1.91453725723873	0.0555515433360072	0.0929026530081544
YDR196C	790.885992953097	0.151510031613668	0.118259742844168	1.28116320879636	0.200136345846389	0.275106077606956
YDR197W	687.132037534739	0.464616314755322	0.10674324821189	4.3526529549957	1.34499971979959e-05	5.07631412871064e-05
YDR198C	560.156032111526	-0.243345151847184	0.190708446413457	-1.27600615716627	0.201953342561715	0.277154555972381
YDR199W	119.337199260528	-0.232372517956893	0.201815703569412	-1.15140949810663	0.249563808150534	0.330576677489827
YDR200C	618.454251929132	-0.184331918197575	0.112998870056309	-1.63127222516225	0.102832891298718	0.156627525923533
YDR201W	401.149302183629	0.473023240696508	0.184036862345596	2.57026355843992	0.0101621169649683	0.0209870499627725
YDR202C	714.636703360105	-0.387510401001069	0.199133722457628	-1.94598080234012	0.051657045711451	0.0872341802706708
YDR203W	89.8780405485273	-0.411391433583047	0.406638687949174	-1.01168788355541	0.311687310611406	0.399372106553836
YDR204W	862.55911048515	-0.670963644015644	0.224025413045833	-2.99503362093287	0.00274414592693016	0.0064225106875487
YDR205W	913.779006242273	0.162768869979489	0.0838032233872286	1.94227457370446	0.0521038694084318	0.0878760778294319
YDR206W	2233.56090252559	0.0953619417731652	0.10054171136443	0.948481386272705	0.342884444341683	0.432115757832822
YDR207C	1554.83998557194	-0.0169647210230693	0.129919166237983	-0.130579047836512	0.896108318194849	0.926348985030808
YDR208W	2265.4693322751	-0.301222189121917	0.0904150212785063	-3.33155027629822	0.000863636983244331	0.00228063880178314
YDR209C	1709.41429367689	-1.56187045567352	0.306187782839796	-5.10102147508193	3.37825224267911e-07	1.61225864277425e-06
YDR210C-C	1198.1717041947	14.5605990043634	1.2077714177738	12.0557572319454	1.80862580576928e-33	5.36558989044885e-32
YDR210C-D	3860.18404994618	0.056779295156737	0.332117782828133	0.170961321833585	0.864254178490878	0.901342520909093
YDR210W	159.029124128082	-1.5718483207716	1.41856904219368	-1.10805203978009	0.267839341963443	0.351182541543149
YDR210W-A	0	NA	NA	NA	NA	NA
YDR210W-B	748.781512373889	-0.225019261501835	0.251153315203991	-0.895943823473206	0.370282767053704	0.461347390052156
YDR211W	3239.92680239222	0.325127885809065	0.10113344219763	3.21484049928525	0.00130517021114022	0.00332785559836218
YDR212W	5166.17792201631	0.62279741727621	0.113140426303164	5.50464089296783	3.69921522054648e-08	2.0084939359043e-07
YDR213W	1023.59046609778	-1.33558019389071	0.165212021265786	-8.08403761214257	6.26569944301307e-16	7.57172413425396e-15
YDR214W	3562.70902049094	-0.829220920253427	0.159879367197916	-5.18654117029954	2.14235680036812e-07	1.04944506460216e-06
YDR215C	17.6118254199356	-3.74829570222726	0.628649761237065	-5.96245466609471	2.48476601437339e-09	1.55705699054835e-08
YDR216W	843.601091607829	-2.047234709685	0.257670340067379	-7.94517020915042	1.9392432136782e-15	2.24067645706748e-14
YDR217C	976.691040318942	-0.414162565829892	0.192163656140711	-2.15525960604446	0.0311415248621154	0.0564541928824365
YDR218C	34.7545401646405	-0.796911655971387	0.302194327453546	-2.63708343795397	0.00836222601771203	0.0176461456432718
YDR219C	742.431153446853	-0.143871480786228	0.131494741901787	-1.09412345091095	0.27390083856666	0.357847832334859
YDR220C	1.45025397292825	0.00620979955316673	1.27157411379365	0.00488355298036088	0.996103503963094	0.997314940270741
YDR221W	1443.64322320555	-0.364525561614318	0.090370453776578	-4.03368077043776	5.49099027470694e-05	0.000185359620447052
YDR222W	877.770744249071	0.540453841014639	0.149333516589028	3.61910610129132	0.000295622421070586	0.000866474973373778
YDR223W	486.300480552599	-0.111044942958261	0.149990894902487	-0.740344559117767	0.459090949897369	0.548449373462265
YDR224C	10979.9530518667	1.11439947468435	0.119128572744192	9.35459435980425	8.39211136047148e-21	1.35135563374243e-19
YDR225W	8530.9339131205	0.620925816532578	0.10925341730216	5.68335372810626	1.32078691998575e-08	7.58387328249885e-08
YDR226W	13065.3438132985	0.472060752716174	0.150827456682137	3.12980648948437	0.00174921490891965	0.00430988753840059
YDR227W	1204.56432244473	-0.315266061070921	0.12740680273216	-2.47448373485744	0.0133428896275091	0.0268160729590403
YDR228C	908.592956763912	0.0541414646151112	0.18869969396521	0.286918666784341	0.774174597117581	0.828789645093691
YDR229W	998.217287596979	-1.16037611347632	0.133119307812571	-8.71681300439229	2.86142158443065e-18	3.96743632738111e-17
YDR230W	300.138118828791	-0.435045602032757	0.254462463490037	-1.70966513514788	0.0873278134073883	0.136031452010657
YDR231C	629.472791306087	0.379045988794964	0.175313924172226	2.16209859305068	0.0306105774644569	0.0556294876327023
YDR232W	5457.57437789158	0.617393353438605	0.16031332832382	3.85116671142601	0.000117556436469811	0.000375109830712293
YDR233C	11847.6565239073	1.17070530800319	0.113628112127465	10.3029548417554	6.83295785212806e-25	1.47064903314103e-23
YDR234W	4512.3535037298	0.0649031822426925	0.106195179353618	0.611168817998529	0.541087824332776	0.626939016144904
YDR235W	544.092507950079	-0.528112626446209	0.171976828943074	-3.07083593581679	0.00213460407892306	0.00515719092582073
YDR236C	723.043550639219	-0.434265600107353	0.146354071610306	-2.96722595640292	0.00300500030122097	0.00699079194060095
YDR237W	3259.59272366928	2.59739255364949	0.121879200165157	21.3112044559678	8.93666566872041e-101	1.78354182103614e-98
YDR238C	6004.15618090135	0.228670267412454	0.105682900996773	2.16373950048397	0.0304843476286066	0.0554613020668516
YDR239C	853.104014331203	-0.202676980713608	0.0968576940115842	-2.09252329184471	0.036391730418548	0.0646375233377985
YDR240C	496.10121184551	-0.388154610297167	0.147248358017678	-2.63605391274086	0.00838764038707697	0.0176941062105346
YDR241W	4.38252563880516	-2.15022347452421	0.913727568242846	-2.35324351508757	0.0186104418882177	0.0358911772403518
YDR242W	849.653670081596	-0.137508299815917	0.231589663233224	-0.593758365102149	0.552673739827736	0.637239014444235
YDR243C	547.319606089457	0.143541685258651	0.110972624469754	1.29348734378877	0.195842558575405	0.270402325110612
YDR244W	1132.1716252093	-0.202722920617093	0.114535793301163	-1.7699525604546	0.0767350438393016	0.121836306346586
YDR245W	3375.45053396979	0.627660204147418	0.0780949762763594	8.03713931516259	9.19600955239929e-16	1.08345114332919e-14
YDR246W	900.151740072125	-0.200160960093678	0.126398886920894	-1.58356584436496	0.113292551702726	0.16984856487916
YDR246W-A	28.4037437900861	0.423387392378264	0.37993634293456	1.11436402505772	0.265123050160148	0.348244995683034
YDR247W	595.144322554284	0.0714414579487115	0.371773497771569	0.192163934161352	0.847613795742522	0.888631719000358
YDR248C	478.008829472764	0.827598091124374	0.190208151189255	4.35101275076758	1.35510170841256e-05	5.11151194250008e-05
YDR249C	255.503294382472	-0.725862460560726	0.200338699259045	-3.62317646688003	0.000291007138895898	0.000855612953914456
YDR250C	11.0806310641962	-0.389942343219735	0.530171128681989	-0.735502787918941	0.462033342710802	0.5512593469372
YDR251W	2875.64919439651	-0.270294102713845	0.208443593030929	-1.29672540558125	0.194725684676585	0.26919600070287
YDR252W	137.547578996495	0.40857738069901	0.190147848111363	2.14873523291056	0.0316553940819799	0.057275391599978
YDR253C	191.699020304617	0.656008487843671	0.226718938939321	2.89348781761565	0.00380989069926512	0.00867632785109271
YDR254W	378.129821963949	-0.255217382774696	0.129710204359135	-1.96759679807506	0.049114448449883	0.0837565400028299
YDR255C	492.167385741995	-0.329701703389086	0.153507972883464	-2.14778227603449	0.0317310556692508	0.0573650103315085
YDR256C	656.235479504714	-0.276535879180684	0.0998261753381566	-2.77017403745993	0.0056026347328887	0.0122669389464112
YDR257C	1038.46444871984	0.0411568164788729	0.141244667090175	0.29138669322359	0.770755590495233	0.825532008294293
YDR258C	3201.36990557078	-1.88466367049465	0.449977411613686	-4.18835173022568	2.80987794605089e-05	0.000100466102891917
YDR259C	701.23376361101	1.16900840886805	0.347871164042645	3.36046367075352	0.000778117633633508	0.00207955867767407
YDR260C	513.763267154567	-0.589256281001322	0.141861196417628	-4.15375237120234	3.27067116473826e-05	0.000115252221995539
YDR261C	2440.44141821179	-0.262502905273915	0.186830183917767	-1.4050347741961	0.160010937988027	0.227658681699967
YDR261C-C	0	NA	NA	NA	NA	NA
YDR261C-D	968.805108965937	-14.6895715387263	4.87981952623576	-3.01026942897162	0.00261016039627488	0.0061417268097966
YDR261W-A	14.3293647468771	1.74386918094422	1.22608198395563	1.42231041950236	0.154936155412807	0.221346967364153
YDR261W-B	241.081227969316	-5.50871913617214	2.13578907509358	-2.57924305373215	NA	NA
YDR262W	801.669856800185	-2.0160799504722	0.180552086191214	-11.1661958219473	5.96825925583062e-29	1.52352540538374e-27
YDR263C	132.765250227133	-0.978380925102097	0.166290903356655	-5.88355048504187	4.01557531906569e-09	2.46933511217242e-08
YDR264C	3491.07346179632	-1.54977394094385	0.0816339159662842	-18.9844370761771	2.29381267418671e-80	3.08307148412116e-78
YDR265W	613.521556166981	-0.674490474226207	0.107576039829008	-6.26989499983741	3.61291653834416e-10	2.49943994974104e-09
YDR266C	1538.72877696761	-0.0121995039544241	0.0844177137287882	-0.14451355545612	0.885094953102284	0.917267562727245
YDR267C	1211.44375125663	-0.140941936449165	0.0975617401087372	-1.44464352821177	0.148558039616157	0.213438754125657
YDR268W	776.958876109662	0.484606595989073	0.125786301436872	3.8526182140134	0.000116861526751872	0.00037307320173913
YDR269C	38.7568856048483	0.438783556182436	0.410877304109297	1.06791869931495	0.285557186765828	0.370577267396993
YDR270W	1821.3393100354	0.224006663939472	0.147691185874089	1.51672330758075	0.129336557115413	0.190561647687273
YDR271C	123.713712614881	0.267595669817953	0.280079511264718	0.955427509172687	0.339361548015047	0.428704967987664
YDR272W	1378.06246232076	-0.578147465822254	0.163425381572528	-3.53768466231588	0.000403651817300674	0.00114588399514752
YDR273W	337.383962652474	-1.0505829988382	0.276293825614708	-3.8024121476505	0.000143294086332722	0.00044987230626283
YDR274C	79.2276028723804	-0.346514364937794	0.285558346483387	-1.21346256975176	0.224953016661122	0.303781129327486
YDR275W	646.226218025296	-0.456229368487711	0.125030621819948	-3.64894105017498	0.000263323514265544	0.000782250187168638
YDR276C	2593.12026074743	0.380164297170133	0.148342214569442	2.56275193324805	0.0103846215932523	0.0214129986891545
YDR277C	1055.7873434898	-0.0505517515423657	0.396348300899735	-0.127543757416419	0.898510042541864	0.927846640478893
YDR278C	0.357025666947098	-0.731618760815322	3.7054920616974	-0.197441729366486	0.843481876961949	0.885150443636421
YDR279W	547.818344646121	0.0375551356466968	0.163900964412786	0.229133097424088	0.818765469655934	0.866108156626081
YDR280W	1338.51426242799	0.436042801303099	0.146722311969649	2.97189156474919	0.00295971195989489	0.00689273796600699
YDR281C	24.9711032059002	0.459672529962043	0.484402210737098	0.948948043120147	0.342647038039852	0.431931844738453
YDR282C	619.967784083893	0.415583057888039	0.122022270078653	3.40579680758408	0.000659712596187777	0.0017924369465729
YDR283C	1042.08234244226	-0.543285088638957	0.0861062492445891	-6.30947339368747	2.79986492349117e-10	1.97218292899603e-09
YDR284C	1210.7761878483	0.210327411686747	0.0866961427589045	2.42602963630864	0.0152650236604734	0.03018176098105
YDR285W	312.19423251387	-0.251539728384287	0.245065952602366	-1.02641646345882	0.3046953210445	0.391535387637621
YDR286C	254.005736861455	1.03607703455778	0.1946690321925	5.32224885945518	1.02492227348721e-07	5.26942864417392e-07
YDR287W	421.191146150825	-0.984557430647463	0.152216667035781	-6.46813157731292	9.92220857033822e-11	7.38391702194887e-10
YDR288W	451.239409322966	-0.658306840562243	0.128459686518418	-5.12461814600379	2.98141353583294e-07	1.43116541887724e-06
YDR289C	773.823391175821	0.444349975158246	0.0981483929110238	4.52732807923886	5.97341632366083e-06	2.39009233946721e-05
YDR290W	13.2936418574299	0.587199621569808	0.58143330102758	1.00991742394534	0.312534854061377	0.400125550321712
YDR291W	1006.87239260072	-0.119519221607527	0.102018653910993	-1.17154282109822	0.24138065612217	0.321873456412353
YDR292C	3051.01684515295	0.635393684908589	0.107720462428057	5.89854212084309	3.66727355292319e-09	2.26148535763597e-08
YDR293C	8987.10102535638	-0.337346550827856	0.203613538727622	-1.65679823127641	0.097560274739972	0.149704559514785
YDR294C	3107.82229046351	-0.49531887503941	0.163399139438572	-3.03134322947654	0.00243468314384174	0.00578039768757812
YDR295C	790.456698688715	-0.305249513974509	0.139263902611719	-2.19187821287454	0.0283883016450789	0.052021523270587
YDR296W	3198.14774613272	1.87387910214249	0.145128023515219	12.9119039641988	3.85646025378934e-38	1.39553006766245e-36
YDR297W	2361.17193118091	-0.883304048473816	0.113890571298565	-7.75572585511253	8.78395958643759e-15	9.67410666158495e-14
YDR298C	1622.5192148	-0.281433323507455	0.162835280080602	-1.72833137492163	0.0839288311169914	0.131451910044353
YDR299W	1767.66375213725	0.350360671932833	0.236652342092629	1.48048681384145	0.138743377156094	0.201313919795116
YDR300C	2055.10402944561	0.463587404066839	0.0822399671091723	5.63700862685698	1.73029447883196e-08	9.83237224985964e-08
YDR301W	1273.74253430053	0.00557934923638715	0.0856560267678442	0.0651366803588614	0.948065175727736	0.964019954815944
YDR302W	723.358117241538	0.775748848609826	0.195378855242212	3.97048517685359	7.17264188095022e-05	0.000238580906201708
YDR303C	1004.68111265759	-0.324100783973882	0.195663672035948	-1.65641777342468	0.0976372442231992	0.149787768566035
YDR304C	4727.11997235422	-0.399428268879597	0.0912819152937009	-4.37576564420708	1.21006971982467e-05	4.60133901545341e-05
YDR305C	588.905749697983	0.728661361466839	0.108538322169364	6.71340174514424	1.9013866685294e-11	1.52384316198732e-10
YDR306C	689.135800695072	-0.833779158204146	0.0871907968645001	-9.56269684631843	1.14727411900748e-21	1.98318828025807e-20
YDR307W	806.799514414227	-0.0492343182564012	0.117283632804573	-0.419788482664409	0.674639979333672	0.744625256224495
YDR308C	543.150896544479	1.04917975300997	0.142362360743945	7.36978332985808	1.7090557382084e-13	1.71061414769613e-12
YDR309C	3119.8169601273	-1.14863846729838	0.124483572011519	-9.22722933426178	2.77722541686754e-20	4.37579105155255e-19
YDR310C	2325.24509740092	0.387465038210233	0.11415455879419	3.39421432050557	0.000688258066291254	0.00186038425627702
YDR311W	1101.61438845066	-0.119764392951996	0.107360126923505	-1.11553885398561	0.264619578146099	0.347653010506724
YDR312W	1353.89061692628	0.365996773470356	0.142939088824973	2.56050865077582	0.0104519061269362	0.0215315150929002
YDR313C	779.858171502527	0.175616890618416	0.123241855602601	1.42497765681735	0.154163659838088	0.220522661797545
YDR314C	294.817979626996	-0.474432185694522	0.13860215045011	-3.42297853354948	0.000619389685424814	0.00169055137513793
YDR315C	153.063528561875	-0.426723680285358	0.203608935280407	-2.09580036208961	0.0360999042336899	0.0641537963526934
YDR316W	2163.71580032625	2.2482078792923	0.123871118078107	18.1495728316159	1.29403257472672e-73	1.49517518195617e-71
YDR316W-A	385.475105661371	12.4049452228504	1.31832407715343	9.40963260690468	4.97874097758247e-21	8.1567134523279e-20
YDR316W-B	808.604510136712	2.66102851568344	0.722262761653892	3.68429421667817	0.000229337218445728	0.000689372396478122
YDR317W	197.165902611223	0.366775700256845	0.188177512850626	1.94909420738274	0.0512841753196479	0.0867379503480228
YDR318W	421.77408419605	-0.0301437580867353	0.150653840541926	-0.200086224010642	0.841413147164509	0.88351793767195
YDR319C	419.843896797172	-0.444098297647976	0.151547161963431	-2.93042965565492	0.00338493622180441	0.00779770175606422
YDR320C	1349.37875904445	-0.269799951483367	0.136177862012434	-1.98123209966927	0.047565250993663	0.0814520912751598
YDR320C-A	392.424952306243	-0.723321926555843	0.137327026474877	-5.26714911931897	1.3855865342602e-07	6.98734526388796e-07
YDR320W-B	0.877043011638968	0.58278999684844	1.54327012998803	0.377633173560458	0.705703117455597	0.771156583965913
YDR321W	2945.1275442974	-0.22937869218665	0.114738353797284	-1.99914574852546	0.0455925864548699	0.0786466145604435
YDR322C-A	1093.75600667018	0.67301896757814	0.175818048738322	3.827928773	0.000129226138174706	0.000409174685585871
YDR322W	2864.34089920312	2.17250260557417	0.120171274470263	18.0783853308618	4.71693230041329e-73	5.26537561534269e-71
YDR323C	371.491497964	-0.312842747281602	0.142128220812969	-2.20113039825695	0.0277267938503637	0.0509510782082856
YDR324C	3127.76416748645	0.769275392363111	0.160054378070109	4.80633770621473	1.53720158245952e-06	6.79008022942883e-06
YDR325W	806.600084760739	-0.0894630431412462	0.130609272687993	-0.684967011147524	0.493364738122274	0.581998954911928
YDR326C	1690.41964078509	-0.390282605365327	0.142123522121556	-2.74608030774472	0.00603119981511814	0.013096433228608
YDR327W	1045.44722300683	-0.302820628962264	0.125377598045198	-2.41526902479898	0.0157235914656799	0.0309213417118446
YDR328C	2620.96136535925	-0.358791623443349	0.136918738495828	-2.62047129111024	0.00878083230722259	0.0184349893450328
YDR329C	1576.50615599477	-0.720190550359135	0.100908622079011	-7.13705663124828	9.53505691054368e-13	8.77065430346937e-12
YDR330W	1485.1721396559	-0.581547571428335	0.174675131322588	-3.32930948455586	0.000870616039517966	0.00229446868197892
YDR331W	1018.30694785909	0.186713552192664	0.127402634178859	1.46553918132132	0.142773870632586	0.206117648396802
YDR332W	638.501577159129	0.0615125111459783	0.0965524407883614	0.637089136677663	0.524066784196382	0.611751832810594
YDR333C	1687.9254539814	-0.278158916688419	0.0919659677054336	-3.02458532899214	0.00248974228462616	0.00588565782001001
YDR334W	2145.25564981671	0.0305629595316362	0.157025342662839	0.194637114069289	0.845677045849256	0.887024848536901
YDR335W	2518.38829925014	-0.723306085738188	0.0988012230526802	-7.32082117396994	2.46458090462278e-13	2.40826852193556e-12
YDR336W	432.101807557013	-0.281434185941486	0.0981420744802733	-2.86762010515739	0.00413571796421639	0.00934082253509231
YDR337W	2272.05862556909	2.1823414662253	0.090113434037663	24.2177150336229	1.44779643160337e-129	7.94598941544982e-127
YDR338C	667.875039867733	-0.282347123454285	0.144290912958039	-1.9567907477056	0.0503720753219661	0.0855247455711444
YDR339C	1472.75452161308	0.74740736658326	0.15634944284579	4.78036475844971	1.74977434135841e-06	7.65206760437349e-06
YDR340W	39.8318261387952	-3.75801920681259	0.577423702763783	-6.50825241295983	7.60300900376743e-11	5.69016105668322e-10
YDR341C	9798.73928745596	0.396039813193905	0.123198947334112	3.21463634035651	0.00130609873041685	0.0033289343028349
YDR342C	8181.82532939774	0.0019170409017047	0.795906911273108	0.0024086245194658	0.998078197541361	0.99853304101586
YDR343C	617.093809943591	0.185709956336279	0.94445471450226	0.196631933204072	NA	NA
YDR344C	51.7619872016527	0.409914197892331	0.259339444916525	1.58060875785507	0.113967522114968	0.170782730523135
YDR345C	54630.2642610009	0.0840153973960786	0.197233459182128	0.42596929417791	0.670130220678508	0.740516381441049
YDR346C	4950.16466444975	0.529770953222231	0.0893507495421899	5.92911593844081	3.04569991493355e-09	1.88524244734514e-08
YDR347W	4948.40517047804	2.47994327971339	0.120498239665155	20.5807428108888	4.08375584226968e-94	7.68446170776803e-92
YDR348C	2224.11100722884	0.0488003495943179	0.0777490813085859	0.627664645973493	0.530223650032953	0.616643644555365
YDR349C	3549.86502598346	-0.100890787011378	0.0798909604288099	-1.26285610374256	0.206640897806069	0.2825061484332
YDR350C	1330.81580223615	-1.2601324619214	0.180600425303302	-6.97746120921433	3.00561766882999e-12	2.6534849821601e-11
YDR351W	1662.46151824245	-0.13908234647359	0.0919449772480295	-1.51266932285385	0.130363675658253	0.191731837401798
YDR352W	767.971313700019	-0.01236171915966	0.113230258544929	-0.109173283877604	0.913065050005852	0.939160771410049
YDR353W	11725.602278545	0.355282023514009	0.138219655364661	2.57041607126482	0.0101576436311061	0.0209843917673979
YDR354C-A	0.787638142830042	0.0798078608933154	6.00631008342227	0.013287336115661	0.989398551613485	0.992563421314001
YDR354W	1490.82738800122	-0.808592189271986	0.137974968898171	-5.86042668267421	4.61679344513439e-09	2.81018499349862e-08
YDR355C	32.2958800444417	0.075046247317345	0.344201118716141	0.218030224879178	0.82740556182769	0.872445249791414
YDR356W	786.960544509925	-0.0964087120948856	0.117860042052409	-0.817993192739702	0.413361074280986	0.505364031040389
YDR357C	226.14438064861	-0.288165835821406	0.239534730554454	-1.2030231906429	0.228967346483599	0.308002235282063
YDR358W	1188.09017963386	-1.18941946197445	0.322489882971318	-3.68823806506897	0.000225812325557167	0.000679396974015305
YDR359C	1724.9010025932	0.0446174523053011	0.0586408644118238	0.760859389656352	0.446741056950313	0.536121829641903
YDR360W	85.9087713144996	-0.233430258269064	0.26765214205353	-0.872140444974949	0.383131764213065	0.474573217812159
YDR361C	2048.53228067493	1.15878978970313	0.113353927146635	10.2227582129035	1.56814211676271e-24	3.33154321967716e-23
YDR362C	1019.89401494532	-0.0216441215234716	0.0789119569471744	-0.2742819004978	0.783867992665211	0.837692482646969
YDR363W	544.256953788043	0.17464994675344	0.112057900575787	1.55856879216937	0.119098474210921	0.177181511441862
YDR363W-A	1491.37492635365	0.235112921244823	0.148007807524753	1.58851701931672	0.112169475650325	0.168394840809903
YDR364C	797.014229810492	0.311240026670788	0.110047756565672	2.82822691151413	0.0046806616788487	0.0104320940158706
YDR365C	4102.30448497887	-1.38731981162492	0.100662606693274	-13.7818784670674	3.27634599619167e-43	1.39212998263989e-41
YDR365W-A	0	NA	NA	NA	NA	NA
YDR365W-B	12286.3706639877	-12.9336689034769	2.53672308281728	-5.09857342769666	3.42222781219842e-07	1.63088222656576e-06
YDR366C	201.086448959454	-1.26545104274631	0.233397690613711	-5.42186616936463	5.89800332928283e-08	3.14019805389302e-07
YDR367W	828.550465534293	1.01657127208728	0.249001163048633	4.08259648124104	4.45353131267883e-05	0.000153164267495054
YDR368W	1789.03276192748	-0.397136359068705	0.154691659148954	-2.5672771321581	0.0102500655965915	0.0211487882265512
YDR369C	410.349916080122	-0.298317875121457	0.125224306280437	-2.38226813932896	0.017206363588707	0.0334312980370191
YDR370C	707.634619005958	-0.0659247711600201	0.185465016861301	-0.35545663692103	0.722247525249268	0.78499803465507
YDR371C-A	0	NA	NA	NA	NA	NA
YDR371W	626.602914405719	0.0390612758090178	0.1666910600506	0.234333357752723	0.814726191005194	0.86363861161439
YDR372C	2810.99759991381	-0.396196269183692	0.0900016891703231	-4.40209814766824	1.07209035626945e-05	4.10034093286331e-05
YDR373W	1224.40824994004	-0.295695126231714	0.114649850255899	-2.57911480539854	0.00990538606410679	0.0205147398170463
YDR374C	15.0242111459421	-0.362686581607703	0.541050780476447	-0.670337415072802	0.502642721076184	0.59072179889503
YDR374W-A	168.48140553415	-0.735149879756038	0.237030062458202	-3.10150481391226	0.00192539741753833	0.00469288083826956
YDR375C	2449.14882002969	1.35966458145882	0.108055379232549	12.5830346542272	2.61777030475129e-36	8.70739152883433e-35
YDR376W	1200.82715435675	0.499061905513512	0.136806972592834	3.64792741228785	0.000264364297991172	0.000784987947055844
YDR377W	765.205114443262	-0.554885743396554	0.0840415824600284	-6.60251422158153	4.04242482106445e-11	3.13585510854305e-10
YDR378C	929.220314963844	-0.0161681508937351	0.137050992870888	-0.117971789587593	0.906090010412018	0.933444205939864
YDR379C-A	132.468570388765	-1.47460213251698	0.408115336728989	-3.61319950466895	0.000302441815892668	0.000884101997101249
YDR379W	1527.55732218779	-0.484481062215737	0.108168083378861	-4.47896502445025	7.50058208695298e-06	2.94742444061291e-05
YDR380W	2875.74788725533	-4.16428589843958	0.323090152662026	-12.8889285672402	5.19606760042376e-38	1.87001645991207e-36
YDR381C-A	760.113097542328	1.40126586697326	0.141835862440927	9.87948917049717	5.10926952226559e-23	9.81039331593037e-22
YDR381W	7800.68914327081	0.231488335216085	0.111089681361335	2.08379691416285	0.0371786441589056	0.0658930437111281
YDR382W	21283.0304881509	0.356692486726253	0.22521709234945	1.5837718310154	0.113245651756951	0.16981690857725
YDR383C	417.319305613722	-0.448567880269648	0.193127575797834	-2.32265060241427	0.020197929959754	0.0385301080068221
YDR384C	4520.73112819389	0.7603881958259	0.225930352530801	3.36558672753913	0.000763810514637999	0.00204739765950584
YDR385W	52283.3892983112	-0.674582282589053	0.148356727359743	-4.54702860190014	5.44086065793587e-06	2.198374741912e-05
YDR386W	583.957096601809	-0.319806236486381	0.12005799583632	-2.66376457693318	0.00772716199384039	0.0164111863564762
YDR387C	741.984656483864	-0.407866513900474	0.13920240632204	-2.93002488015105	0.00338934865101998	0.00780498259287329
YDR388W	5230.82263651868	-0.54288726341475	0.169027579805318	-3.21182651990897	0.00131893993958362	0.00335776514963189
YDR389W	2301.61030725161	-0.0607927124754194	0.140856276931849	-0.431593918280496	0.666036579415848	0.737973908484652
YDR390C	1356.95034375089	0.378649299474988	0.100644362763882	3.76225045374199	0.00016839129335391	0.000519936736066033
YDR391C	1083.40913552787	-0.285607041441797	0.21105576514748	-1.35323022918716	0.175982090806096	0.247326225198077
YDR392W	1103.67563133701	0.293421841946552	0.0884257110534081	3.31828648535637	0.000905715375005878	0.00237840568572118
YDR393W	943.960448876803	0.916608772448094	0.101815570954534	9.00263843589708	2.20357080815347e-19	3.28342021323501e-18
YDR394W	4677.16566731636	0.380110310047212	0.132680865184749	2.8648464834619	0.00417211449740099	0.00941656822477138
YDR395W	3147.32508356547	0.561421644746681	0.118420424664156	4.74091902928814	2.12750951826606e-06	9.22909927887264e-06
YDR396W	1126.0355450057	0.579697467575126	0.121596816557043	4.7673737190577	1.86642906741131e-06	8.14599194033856e-06
YDR397C	721.739439810315	0.409234395396274	0.220318823790869	1.85746450691261	0.0632450963375154	0.103614976238527
YDR398W	3551.94888936801	0.597158142310685	0.117096687861358	5.09970139392599	3.40189734372934e-07	1.62236755291828e-06
YDR399W	4840.32469142449	1.98162048425103	0.167510229240899	11.8298476053139	2.73638132255001e-32	7.86978488660016e-31
YDR400W	1447.38835219331	1.07396256608384	0.103010618472756	10.4257462192393	1.8916853210228e-25	4.23763249124358e-24
YDR401W	18.8110760326994	-0.238045537345772	0.598322416259846	-0.397854953912325	0.690737106405385	0.758199097130977
YDR402C	82.2221543112088	-0.185922929567553	0.23005416496072	-0.808170239383835	0.418992587436479	0.510732034213705
YDR403W	136.838984901555	-0.598537599885574	0.17751346232576	-3.37178708613762	0.000746821585699629	0.00200512309964034
YDR404C	1335.44316613322	0.12885993244339	0.096957682129849	1.32903272451188	0.183837173714283	0.256610497042036
YDR405W	3816.64795833874	1.79709446123171	0.152772571755901	11.7632009501228	6.04001516029314e-32	1.69274637641237e-30
YDR406W	4903.46680312157	1.00368855849528	0.355126375701081	2.82628559062622	0.00470912580837213	0.0104884350943317
YDR406W-A	2.76412833564523	0.899566194951384	1.14427988600582	0.78614175251422	0.431784445876079	0.522633176317973
YDR407C	1205.44405619537	-0.363850755643766	0.119573771401088	-3.04289771394176	0.00234311962545965	0.00558920168535938
YDR408C	2670.03886404853	0.125100641092981	0.124148704280324	1.00766771444112	0.313614009275488	0.401109486771871
YDR409W	894.864488063508	-0.297763671046476	0.0968761216672711	-3.07365391927197	0.00211454576327274	0.00511435857396777
YDR410C	720.301059243237	0.0271024391720517	0.117772394936496	0.230125567087818	0.817994198319219	0.865431291587209
YDR411C	1388.26729909438	-0.150446954339133	0.227990565710821	-0.65988236780796	0.509329320098076	0.596664752576693
YDR412W	1078.99782080458	0.88946406676156	0.161064525979663	5.52240824819406	3.34384424323466e-08	1.82891773624301e-07
YDR413C	498.209847947223	0.510943639925202	0.14782670388349	3.45636902198606	0.000547505215028031	0.00150999553859908
YDR414C	525.866559904377	0.448250480683226	0.152737746399042	2.93477212575945	0.0033379272139196	0.00771353987048228
YDR415C	849.821307020353	0.189573314676508	0.100314032621667	1.88979856279413	0.0587849058609645	0.0974961949131988
YDR416W	749.412985247427	-0.13177828970782	0.121333011848269	-1.08608768298453	0.277440201143219	0.361825973213711
YDR417C	7437.08701798324	0.832366163933945	0.366746923110542	2.26959276678937	0.0232323029017379	0.0435920076669077
YDR418W	20452.6779142734	0.983953571964645	0.172443707569529	5.70594071440919	1.15702268496493e-08	6.67848501593254e-08
YDR419W	754.099320032248	-0.623515125322292	0.0955869943867894	-6.52301214534751	6.89092805048679e-11	5.18078220782032e-10
YDR420W	1630.44143725195	-0.531108590948658	0.104307805591977	-5.09174349833613	3.54785858899418e-07	1.68587277540517e-06
YDR421W	836.564312604978	-0.62772944298893	0.12906952363643	-4.86349856498389	1.15328862151762e-06	5.15652332743726e-06
YDR422C	1277.35048564697	-0.648521049517235	0.075859184290616	-8.54901164020899	1.24146997937495e-17	1.65512576602499e-16
YDR423C	1023.4713691843	-0.809386246235681	0.117895390868444	-6.86529168166422	6.63555310853307e-12	5.60998110048765e-11
YDR424C	654.951409151265	0.325652504582284	0.156176403884313	2.085158170395	0.0370549454495123	0.0657091735946387
YDR425W	427.102490708764	-0.719252358493609	0.18392991685039	-3.91046965501896	9.21168329643115e-05	0.000299447908145585
YDR426C	43.2132643009945	-0.537465283115863	0.404276224456275	-1.32945063449803	0.183699342066492	0.256540260146293
YDR427W	2445.26239529392	0.237177736283547	0.142848560927632	1.66034389666482	0.0968452896448859	0.149024083551687
YDR428C	600.256806018732	0.397425697772312	0.123775639918907	3.21085552886408	0.00132340449961125	0.00336392977014269
YDR429C	7900.38289428326	1.02415451203931	0.104726406562569	9.77933403479691	1.38116320352969e-22	2.55515192652993e-21
YDR430C	4064.68809519367	1.80445204571853	0.120649756992445	14.9561183602841	1.42074723701506e-50	7.60735065283023e-49
YDR431W	22.8338063105344	1.41360439764797	0.578022962514846	2.44558519180225	0.0144617278204931	0.0287662154713886
YDR432W	10063.4627604863	-0.0128997602442996	0.22663251569977	-0.0569192827625338	0.954609493790378	0.968580823617845
YDR433W	1730.70383937142	-0.0854490508688458	0.305174581240719	-0.280000550902515	0.779477082229096	0.833689810736793
YDR434W	1242.43568013179	0.0722496172434132	0.209990066155135	0.344062071917426	0.730799605726044	0.791619441334165
YDR435C	745.958360538079	-1.2731777817118	0.164130881166407	-7.75708856653831	8.69012442696937e-15	9.60287910671481e-14
YDR436W	890.182209025762	-1.05961906640784	0.16455865076886	-6.43915747641964	1.20138504159695e-10	8.85047190599277e-10
YDR437W	93.6882471276525	-0.204415836598228	0.230176310280969	-0.888083731765027	0.374495712802261	0.465451738915963
YDR438W	323.5494055946	-0.300511115316687	0.124892044566491	-2.40616699294004	0.0161208938031414	0.0315652722904661
YDR439W	404.905993030977	0.199563325842329	0.103754287469973	1.92342245037424	0.0544270170924247	0.0913264546676966
YDR440W	589.124265223753	-0.401975379315323	0.171692608199624	-2.34125035160485	0.0192192746672773	0.0369247791594774
YDR441C	429.82693647319	0.109696058574014	0.17549159791738	0.625078692517565	0.531919411741958	0.618288253747359
YDR442W	73.977761898193	0.877281238497007	0.263573910802822	3.32840695736877	0.000873441748431147	0.00230007491210217
YDR443C	808.8725926387	0.330348047741448	0.129550740551907	2.54995105650584	0.0107738042925707	0.0221530674589043
YDR444W	1190.07117374894	0.524225629428901	0.117866984718596	4.44760363286186	8.6833569172396e-06	3.36799697626266e-05
YDR445C	57.4954755783682	-0.0710776679234599	0.316778522607205	-0.224376537078538	0.822464325979391	0.868486459980804
YDR446W	5.64485845049612	-1.15478216276083	0.629682481934939	-1.83391184587559	0.0666670808734167	0.108118540909215
YDR447C	12062.1350264605	1.00160974262868	0.171798536922169	5.8301412839298	5.53804666718318e-09	3.3248473427592e-08
YDR448W	650.457819696211	-0.602069686928298	0.174187574812498	-3.45644451147786	0.000547351886398164	0.00150999553859908
YDR449C	831.103182940473	0.95848670872841	0.260175234425644	3.68400440128108	0.000229598273171713	0.000689842256892747
YDR450W	22741.0282780933	0.655101615684561	0.168224909746001	3.89420102334241	9.85229229162362e-05	0.000317918652781152
YDR451C	731.002661649411	-0.621524731331817	0.245661255563681	-2.53000714298924	0.0114060204572702	0.0233002638745601
YDR452W	4217.67997774533	-0.150857457417579	0.0688819976543753	-2.19008540046308	0.0285180438396977	0.0522011775231376
YDR453C	565.869525860965	-0.704977555136717	0.26924434124766	-2.61835606969453	0.00883545560548193	0.018537849830425
YDR454C	5132.4354303793	0.38352545951888	0.165863084223848	2.31230150647191	0.020761073733851	0.0394496340482235
YDR455C	127.607749591329	-0.557700888874509	0.168264816819076	-3.31442365324753	0.000918322539853575	0.00240959053684289
YDR456W	1673.25121502559	-0.423627440834876	0.116606691678754	-3.63295995054854	0.000280188520300124	0.00082638674191519
YDR457W	2452.95050407727	-0.188981838342429	0.11568744618938	-1.63355527818521	0.102352264755086	0.155967611216334
YDR458C	1469.92546807447	0.189370900315245	0.0873055960210718	2.16905798649538	0.0300782818349362	0.0547830653110867
YDR459C	564.279008740042	-0.37717944615808	0.0950265025708713	-3.96920265351003	7.21135328627853e-05	0.000239505661842816
YDR460W	695.475430075005	0.111999600449596	0.13142904600603	0.852167795880203	0.394120967917947	0.485900541877124
YDR461C-A	87.897341018158	-1.19888670275824	0.277371027354556	-4.32232131161175	1.543961161013e-05	5.76774146706274e-05
YDR461W	5.31239391636381	-5.98307464015609	1.62998126280073	-3.67064013354093	0.000241943779600213	0.000724621069780356
YDR462W	1620.15166540901	2.04388715939061	0.137217701007811	14.8952150078237	3.54043891999958e-50	1.88042989734816e-48
YDR463W	2346.53873080266	-0.358760412198696	0.0670279616732612	-5.35239925611244	8.67956278707732e-08	4.50310734449466e-07
YDR464C-A	14.3114569481247	0.487770416972764	0.820542483771527	0.594448705118576	0.552212040726469	0.637041250696186
YDR464W	1550.3341871726	0.145338039556991	0.111615704102019	1.30212894974124	0.192872308281327	0.266998030279887
YDR465C	3471.94812458474	0.980420218186031	0.116614045527281	8.40739392714636	4.19221202404537e-17	5.41370752752212e-16
YDR466W	1209.85553985092	-0.215966685590344	0.0843363805435225	-2.56077726123062	0.010443829093173	0.0215216077620893
YDR467C	144.340620308253	-0.424115141368419	0.217445997594619	-1.95043894143818	0.0511238242566599	0.0864889562174062
YDR468C	882.35401804954	0.05080171335034	0.10247668365335	0.495739240764154	0.620078397525047	0.697257354635472
YDR469W	636.611690835079	-0.135071183620246	0.204690255544191	-0.659880868589198	0.509330282263311	0.596664752576693
YDR470C	1018.12540745388	0.795981975521019	0.114192679483245	6.97051666641914	3.15779108609898e-12	2.78409800442408e-11
YDR471W	13360.2741671571	0.841744435589221	0.207149634796605	4.06346087173028	4.83504305156801e-05	0.000164481371578651
YDR472W	848.405165512474	0.669374755119148	0.154650748365315	4.32829948897471	1.50265047593939e-05	5.62618307819037e-05
YDR473C	690.864850384691	-0.498841027238983	0.119014243164496	-4.19143973002885	2.77189827121723e-05	9.92698315075403e-05
YDR475C	1342.55964352395	-1.37189222249746	0.23031243188124	-5.9566572733029	2.57449352701708e-09	1.60716723876156e-08
YDR476C	1721.20485348889	-0.184045740076198	0.158092131980638	-1.16416761397549	0.244356092035543	0.324920093306296
YDR477W	3086.65496624881	0.661366462744558	0.125837858230052	5.25570342698837	1.47459755313002e-07	7.41351105718649e-07
YDR478W	359.091131130351	0.45355460718853	0.187600759851178	2.41765868938021	0.0156207211313678	0.0307833840129229
YDR479C	1323.62580084876	-0.105840119356009	0.178175040565173	-0.594023265100898	0.552496552435295	0.637193448304764
YDR480W	445.345828892456	-0.256044521865174	0.132225223669776	-1.93642721682687	0.0528153987500399	0.0888939985095228
YDR481C	1998.3652250892	-0.653053387477668	0.222638056279187	-2.9332513874391	0.00335432175009951	0.00774598984788056
YDR482C	550.021659239328	-0.613581601092776	0.191063849767384	-3.21139557189807	0.00132091969522331	0.00336150583954432
YDR483W	7188.39136247475	-0.587308096281509	0.105787938862584	-5.55174911805784	2.82825301815119e-08	1.56134739124423e-07
YDR484W	432.345939849566	-0.140251806181971	0.219214413271407	-0.639792813296117	0.522307305473646	0.610022329109671
YDR485C	1258.05410006922	-0.291727815827648	0.0823009386433994	-3.54464749292437	0.000393138479363076	0.00111941635325777
YDR486C	1199.12999507999	-0.15692559839006	0.0919908486334822	-1.70588271247824	0.0880299190660258	0.136995521495474
YDR487C	4037.94316244074	0.543977561641469	0.086950840500023	6.2561506997891	3.94595467879067e-10	2.71274086790348e-09
YDR488C	694.187424128566	-0.135710010475432	0.172143986672453	-0.788351734491045	0.430490994394397	0.521562488793506
YDR489W	487.159062291382	0.0409482254602855	0.106148035014935	0.385765270685643	0.699670518123479	0.766344592110632
YDR490C	1155.06799265954	0.308548101596014	0.174914178469908	1.76399708871568	0.0777324693441796	0.123241705127773
YDR491C	71.8390064137051	1.4178939504712	0.395515687110814	3.58492468611982	0.000337175490798597	0.000973963939648931
YDR492W	1466.03648224017	1.54987561171349	0.250781551020949	6.18018193684441	6.40277700239616e-10	4.29416388368443e-09
YDR493W	1076.63473972503	2.69554171129897	0.158641669594403	16.9913851650113	9.51161890921759e-65	7.28413048094268e-63
YDR494W	3830.48251385397	2.48207740318946	0.111717934659736	22.2173584818698	2.33400389706198e-109	6.40489569418759e-107
YDR495C	472.087215842356	-0.150912734424404	0.173536180580575	-0.869632683625493	0.384501170587553	0.476000885242411
YDR496C	3304.37580986055	1.09539323720242	0.212041269853076	5.16594358240462	2.39228948471173e-07	1.16277627648055e-06
YDR497C	7539.36320315136	-1.45867340554804	0.204348941672724	-7.13815003693137	9.45953491300492e-13	8.71335621497208e-12
YDR498C	960.796854451101	0.0648902078198175	0.120641409787275	0.537876736804034	0.590662149837945	0.672213740942234
YDR499W	528.60301888382	-0.522556762132679	0.119952566782394	-4.35636165319121	1.32242211673984e-05	4.99658325805822e-05
YDR500C	15268.785498771	0.471766971801484	0.228790837580896	2.06200115699422	0.0392076258218926	0.0688957907318528
YDR501W	297.517809805436	-0.0540224926744786	0.150486390917078	-0.358985901284898	0.719605636409959	0.782841546315822
YDR502C	7401.69942243516	2.29092382250203	0.206538139735143	11.0920134433274	1.3716518937262e-28	3.46118749888153e-27
YDR503C	350.100502535328	0.140802089765225	0.176302854886735	0.798637604908227	0.424500575939867	0.515823024564569
YDR504C	67.2652352088842	0.130168580950143	0.349032764628561	0.372940864416175	0.709192457090655	0.77368585761124
YDR505C	1429.06789989791	-0.432485784281998	0.171284356171788	-2.52495787676162	0.0115712157989382	0.0235792163526631
YDR506C	253.32630559757	-0.634108802994306	0.195120779607429	-3.24982712897157	0.00115475180913359	0.00297310219505622
YDR507C	2871.47121826378	0.401503778390525	0.130042799188863	3.08747413078533	0.00201865340865009	0.00489320991879629
YDR508C	5678.97804473315	0.395967781383282	0.250936829775477	1.57795801332777	0.114575255887535	0.171420407831737
YDR509W	223.208428480366	0.416699903918484	0.370300650138457	1.12530157255376	0.260461263588808	0.343216863144436
YDR510C-A	92.6928183034843	0.40729515302059	0.330590175767078	1.23202436997872	0.217939980850957	0.295506351599552
YDR510W	3185.78067570062	0.0211235196063792	0.169878982606785	0.124344514443399	0.901042503335811	0.929552933422564
YDR511W	1040.36372977257	1.73391027368272	0.145253323867855	11.9371469616775	7.57780884219209e-33	2.21810884598565e-31
YDR512C	625.899064238973	-0.381725739083627	0.163117434154677	-2.3401896986784	0.0192739473238758	0.0370190192694797
YDR513W	2549.37899321022	0.506977847107097	0.188104853208183	2.69518748963911	0.00703490340940185	0.0150869012876329
YDR514C	1061.8766123736	1.64225836957938	0.128585890665247	12.7716840555605	2.35992625540895e-37	8.22353138525046e-36
YDR515W	912.550666984377	1.19751123076249	0.118838332985046	10.0768093988089	6.99610578472417e-24	1.43094263037868e-22
YDR516C	4730.89916456664	-0.157383543933058	0.454743448406376	-0.346093043197434	0.729272791472714	0.790485616300081
YDR517W	2551.51906097844	-0.305487086944065	0.150131443825382	-2.03479750250971	0.0418712524842626	0.073010196338177
YDR518W	1135.83793302516	-0.622454374901963	0.208257303661509	-2.98887176563886	0.00280009623623683	0.00653488086883621
YDR519W	901.806525528394	0.505787879287747	0.123609127857454	4.09183276392841	4.27977257895133e-05	0.000147883432345086
YDR520C	602.954315606032	-0.392234395891825	0.174591791826576	-2.24657981791857	0.0246668931864932	0.0458915702051537
YDR521W	59.9836901471539	-0.138867569333642	0.409579658896822	-0.339048989170198	0.734572825456332	0.79454159521605
YDR522C	28.1105071909738	-0.698068624827078	0.36784839414031	-1.89770741410607	0.0577346353623374	0.0959373270491719
YDR523C	89.5702628352805	-0.125542568219539	0.237474427117363	-0.528657210561429	0.597043265385779	0.678420798107444
YDR524C	978.922298876803	0.519265131107647	0.158062200055426	3.28519488483371	0.00101911854569415	0.0026497886861199
YDR524C-A	0.713736725001509	0.272619730780953	1.93467995381945	0.140912056406408	0.887939417551104	0.919202924236336
YDR524C-B	24599.628518082	-0.410240063351564	0.252892555350164	-1.62219114273068	0.104762427597307	0.158990232087161
YDR524W-C	67.9717084543225	-0.198161522727446	0.378022625900228	-0.524205455309828	0.600135646969971	0.681030912433905
YDR525W	4.32878686330054	-1.62818622067293	0.838062048397704	-1.9427991325772	0.0520404327671156	0.0877915702367376
YDR525W-A	203.28673859844	-1.33531025675687	0.182319480105065	-7.32401307851126	2.4066321730532e-13	2.35513811169813e-12
YDR526C	144.682252460234	0.942205772591871	0.295136746461998	3.19243802707295	0.0014107721441775	0.0035599024297138
YDR527W	1615.35856614145	-0.0105301287044107	0.14223356705234	-0.0740340618789074	0.940983282159139	0.958743177026622
YDR528W	764.447419874224	-0.367170016160443	0.253778362957989	-1.44681371524658	0.147949104408053	0.212749520006864
YDR529C	2076.67050314228	0.439458497664331	0.16181659561402	2.7157813819824	0.00661195630423129	0.0142447969315235
YDR530C	792.474736856894	-0.6134520667013	0.136427585471881	-4.49653979127072	6.90682585760164e-06	2.73039346327517e-05
YDR531W	1650.71985420105	0.275056810242033	0.11415177658976	2.40957099801026	0.0159712882188118	0.0313056262527067
YDR532C	324.344784319834	-0.379256144078344	0.208875823315775	-1.81570149219707	0.06941617504689	0.111842014428964
YDR533C	1154.6645877429	-1.09644703708193	0.253894875540267	-4.31850794447418	1.57087568588971e-05	5.86495876829345e-05
YDR534C	678.863247700964	0.777974784948421	0.315246345756292	2.46783125457654	0.0135934383545286	0.0272530852368114
YDR535C	85.852614806457	-0.97701287683696	0.299091161601438	-3.26660564493345	0.00108845187119827	0.00281229659619921
YDR536W	153.985455986564	-0.201612226022982	0.185441751227736	-1.08719975241922	0.276948540226025	0.361256305392871
YDR537C	33.3504959364504	-2.11339890859549	0.729567084341375	-2.89678489333628	0.00377008158284479	0.00859458542908127
YDR538W	387.151528677558	-0.928072811890531	0.173144593783223	-5.36010274194572	8.31746351507982e-08	4.33376698657561e-07
YDR539W	913.723912380416	-1.87288764228573	0.227338753319931	-8.23831227599827	1.74656833910281e-16	2.15814241676005e-15
YDR540C	95.3340854930785	-0.460847006692702	0.155019609189762	-2.97283039933723	0.00295067445311731	0.00687412166545123
YDR541C	362.213575063786	-0.844290201655031	0.158448594376113	-5.32848022400831	9.90379783842234e-08	5.1117878184835e-07
YDR542W	23.6594156340291	1.87855056282621	0.439839045984977	4.27099544702626	1.94602381729522e-05	7.16406532180341e-05
YDR543C	4.48206640919306	2.47453164378741	1.0420246793792	2.37473420040458	0.017561591304157	0.0340478776359076
YDR544C	70.115228279514	2.49278173391442	0.371316477429691	6.71336147312888	1.90191175091646e-11	1.52384316198732e-10
YDR545C-A	115.500663612335	-11.3499023815965	4.89141280029627	-2.32037303842134	0.020320706107043	0.0387245863486647
YDR545W	802.663570299414	-3.83297828090648	0.179584693559835	-21.3435689029332	4.47453560242073e-101	9.20915358673217e-99
YEL001C	3259.86971654649	0.0576074615785196	0.0939069606907199	0.613452518905902	0.539577168827392	0.625313256008658
YEL002C	4395.88939010063	-0.0722162722236806	0.0759442326059084	-0.95091186974562	0.341649115777958	0.431053846075408
YEL003W	709.920586469914	0.713805380841299	0.217133383626143	3.28740504532605	0.00101115282577554	0.00263011552549673
YEL004W	289.731609992546	0.00143398370313255	0.224396293035613	0.00639040727337222	0.994901227402713	0.996565700939052
YEL005C	352.671089130587	-0.497738042202067	0.170868732169579	-2.91298493224663	0.00357991874839986	0.00819226715669266
YEL006W	846.146005669818	0.0186917708458554	0.0963181745053989	0.194062760655911	0.846126739958619	0.887355208498004
YEL007W	2197.09938953928	-0.532314458258571	0.160784101710632	-3.31074063041751	0.000930494113160533	0.00243958368999812
YEL008C-A	0	NA	NA	NA	NA	NA
YEL008W	33.1873647736643	-1.07448880000778	0.326757220446554	-3.28833988286276	0.0010078009199368	0.00262243257949576
YEL009C	20404.3717905154	-0.0152237165150561	0.0932185775300139	-0.163312044856665	0.870272750795997	0.90675784476229
YEL009C-A	1.73829801218861	-2.3253360865048	1.3369381952711	-1.7392996136469	0.0819820752550072	0.128893279453205
YEL010W	1.55243564598423	-3.24524080049876	1.80243483846429	-1.80047607338958	0.071785498289261	0.115255800032441
YEL011W	1847.21550778404	-0.647429740258888	0.760396268644205	-0.85143729257544	NA	NA
YEL012W	663.175919342725	-0.693845534782428	0.25558614296701	-2.71472281997693	0.00663312616750069	0.0142810620919122
YEL013W	1870.35027132227	0.420817755971823	0.129605266304134	3.2469186474593	0.00116661731127883	0.00300247816025103
YEL014C	18.0430180130848	1.7962742481246	0.474112127622071	3.78871187525595	0.000151430414507986	0.000471992763819023
YEL015W	2327.77257367553	0.471124294261569	0.0778549427834614	6.0513087212961	1.43673808674621e-09	9.32251925055228e-09
YEL016C	783.646362952764	-0.697069494874178	0.119785938874206	-5.81929316099624	5.90970041556638e-09	3.54151837460602e-08
YEL017C-A	924.859669792477	0.47684391559653	0.326229426322025	1.46168272118356	0.143828174330202	0.207548719574652
YEL017W	1453.88148153413	0.419373791396713	0.199701134101179	2.10000705947036	0.0357282201284518	0.0635618740588827
YEL018C-A	94.9508009891042	0.323596121149686	0.446763295028143	0.724312235921935	0.468874066697278	0.558207628934974
YEL018W	623.148892202079	-0.351895003124159	0.147199437247878	-2.39060019320306	0.0168208588513904	0.0327564093421813
YEL019C	210.290044073963	0.618706857962109	0.150417922008517	4.11325226210129	3.90123671626326e-05	0.000136088691807785
YEL020C	736.417436036978	-0.366662510513334	0.169466998804439	-2.16362190337987	0.0304933791060564	0.0554624122597314
YEL020C-B	133.607365713299	1.23708183903906	0.394202871777963	3.13818576069597	0.00169997104241824	0.00420428437302537
YEL020W-A	1370.45624723002	1.88699371238189	0.137458420440028	13.7277418607117	6.92586398392823e-43	2.90533377058289e-41
YEL021W	8631.08008120751	10.1322543376001	2.05889431947031	4.92121146859387	NA	NA
YEL022W	1563.3967462337	-0.0718199855726867	0.160220058052034	-0.448258391900982	0.653966725522151	0.727537982143393
YEL023C	397.561987377321	-0.75087657206441	0.110738052027883	-6.78065541441296	1.19631906092249e-11	9.73913144034058e-11
YEL024W	2307.10551739466	0.689574862507103	0.137862537241104	5.00190172259142	5.67675289926922e-07	2.63846821415576e-06
YEL025C	1173.41978933959	-0.303223362455014	0.131253288303916	-2.31021535820803	0.0208762341837979	0.03963415345474
YEL026W	4523.75443181829	0.362090180872837	0.174323192694158	2.0771199475913	0.0377904899319705	0.0668515086467788
YEL027W	9566.36822000521	-0.180789934114021	0.109050839354829	-1.6578500008218	0.0973477461711119	0.149517783648074
YEL028W	77.2132134075827	-1.43529677502842	0.244216955387142	-5.87713810760246	4.17419947240513e-09	2.55318853264941e-08
YEL029C	665.258561454232	-0.188673658371714	0.165360668914715	-1.14098267508233	0.253877132670188	0.335480496742748
YEL030C-A	2.54490349510673	-0.831314930619225	1.13910212829224	-0.729798417518144	0.465513411931184	0.554808420372562
YEL030W	359.896012434827	-0.246556824600677	0.16314425723568	-1.51128105137344	0.13071685959215	0.192208358400066
YEL031W	7991.54487616598	0.167809222656377	0.14770007604771	1.13614851899041	0.255894411922455	0.337671928856199
YEL032C-A	0.0922786729359079	0.0798078608933157	6.00631008342227	0.013287336115661	0.989398551613485	0.992563421314001
YEL032W	2585.89311412178	-0.157816256301504	0.117681063215807	-1.34105056488226	0.179904036023159	0.252062940567178
YEL033W	605.548735617921	2.57067160779462	0.358121523454679	7.17821029854951	7.06298622065026e-13	6.60750387062537e-12
YEL034C-A	36848.6380874838	2.51885029094891	0.167168396352687	15.0677421444824	2.63981398448668e-51	1.43684420676275e-49
YEL034W	9959.25966285681	2.05628395428272	0.213162963062947	9.64653486110293	5.08447979958161e-22	9.00171611829153e-21
YEL035C	9.5428083734545	-0.950187329647422	0.572987478465202	-1.6583038292435	0.0972561565155156	0.149452169574236
YEL036C	4497.34213745177	0.614348660993891	0.113102113880389	5.4318052944934	5.5786773486271e-08	2.98223774497225e-07
YEL037C	5213.66601548271	0.823746375860778	0.137149131510158	6.00620920300738	1.89911119355327e-09	1.20496592685374e-08
YEL038W	1625.03936441478	0.877416365248812	0.132980251649162	6.59809523871015	4.16473711819188e-11	3.21936134511875e-10
YEL039C	935.480410269815	3.45778072662594	0.645911081947584	5.35333859917663	8.63460549321875e-08	4.48835925638032e-07
YEL040W	12417.2601995153	0.17018855037429	0.20651064146121	0.824115160216853	0.409874126869852	0.502313174463128
YEL041W	362.875112064794	0.242970133698185	0.192929405156335	1.25937325884202	0.207895543586467	0.283948579440164
YEL042W	5230.90373188218	0.501301207413588	0.138513582512323	3.61914837751734	0.000295574134772584	0.000866474973373778
YEL043W	2538.61744146462	-0.0274069433842177	0.127528217143713	-0.214908857020502	0.829838379329193	0.874310600905785
YEL044W	1315.74491440932	0.231908552647824	0.157082865489563	1.47634531573549	0.139851214801483	0.202519811055973
YEL045C	36.089829838449	0.157698293127864	0.314382948566805	0.501612106657732	0.61594040159515	0.694858424958146
YEL046C	9984.56726900356	0.706229887676809	0.155326488967219	4.54674468194446	5.44820233483871e-06	2.19999145170127e-05
YEL047C	4669.81753050319	-0.705919360006527	0.137145779668648	-5.147218979046	2.64376640110767e-07	1.27559307821942e-06
YEL048C	194.006591480584	0.454957492197228	0.300162336174235	1.51570479493183	0.12959401466065	0.190855585991735
YEL049W	138.219577427117	1.77384644028161	0.28555031591462	6.21202758820267	5.23052408419854e-10	3.54041434928382e-09
YEL050C	4275.50979768708	2.1572786092194	0.104422699555305	20.6590963306484	8.086343900294e-95	1.56637238021577e-92
YEL050W-A	153.571495526455	2.36986042051704	0.247600511277668	9.57130665154156	1.05562973831609e-21	1.82957301488152e-20
YEL051W	4546.61671981774	0.180491835288082	0.0671192808737519	2.68912051706243	0.00716405497582902	0.0153389031439564
YEL052W	1644.71103276207	-0.312909573825158	0.0993689411246032	-3.1489675776336	0.00163848372650277	0.00406749107529109
YEL053C	1412.6993434272	0.560863034394563	0.115825724792491	4.84230109847692	1.28344083507775e-06	5.70745532736127e-06
YEL053W-A	2836.06862899534	0.771877244088029	0.342999356570066	2.2503751954717	0.0244251382136319	0.0455260044249152
YEL054C	15259.7738057127	0.892443819031354	0.179485306263661	4.97223888467155	6.61840808518682e-07	3.04604022704685e-06
YEL055C	2649.54038404662	0.830429486412753	0.143028379464619	5.80604695041081	6.39650321147642e-09	3.81934452862953e-08
YEL056W	1285.06784077532	0.101757633503643	0.127658381124612	0.797108913705507	0.425387779960862	0.51661514269265
YEL057C	61.5966347832053	0.523781714736376	0.241433494016615	2.16946582689281	0.030047336075443	0.0547421852167156
YEL058W	5769.26110121608	0.0666241402983234	0.127772383231839	0.521428329136165	0.602068421024662	0.682952569904999
YEL059C-A	137.105534786124	0.297960580412123	0.265300279334353	1.12310692306739	0.261392086206529	0.344167988755738
YEL059W	91.414298857701	-0.856631387221076	0.240191511872786	-3.56645153919835	0.000361847686200309	0.00103832081782491
YEL060C	11377.6019901389	-1.38961051224401	0.492999251712691	-2.81868685888765	0.00482205350927188	0.0106929442464864
YEL061C	876.959826081921	-0.407527110581502	0.148066422554753	-2.7523263110568	0.0059173526425386	0.0128746892975749
YEL062W	515.89493354737	-0.306804954302698	0.113785636562525	-2.69634167871538	0.00701057149286022	0.0150445173841569
YEL063C	2478.3125571542	-0.439008774468571	0.103973203139296	-4.22232614956009	2.41793885366926e-05	8.77869089871321e-05
YEL064C	369.151864274685	-0.533318469520636	0.150300238037963	-3.54835412426911	0.000387646657606724	0.00110569115937544
YEL065W	4917.9753947082	0.405011011739966	0.332072463980736	1.21964647982213	0.222598918458858	0.301096010879038
YEL066W	884.940178650054	-0.125233338136795	0.202866545753418	-0.617318827368486	0.537024450854653	0.623122451255946
YEL067C	246.975831155371	0.66333260569724	0.286451096283839	2.31569232690231	0.020575073663073	0.0391526827925452
YEL068C	367.050996131076	0.364949306736282	0.157130210859948	2.32259159291504	0.0202011027858422	0.0385301080068221
YEL069C	87.9357459601384	0.335952460454818	0.262243176932083	1.2810722642436	0.200168284830327	0.275106077606956
YEL070W	108.659492467146	-1.04558908971013	0.514613278246991	-2.03179578512216	0.0421743340822542	0.0734620905225407
YEL071W	29635.790893817	-0.784557636528276	0.23367627389343	-3.35745526687951	0.000786634709817628	0.00210003088725533
YEL072W	117.247064244658	-2.2877348566799	0.250003298065675	-9.15081870671529	5.65036824480711e-20	8.73552236157268e-19
YEL073C	188.777204066018	-4.61877377770592	0.366723061254954	-12.5947186465452	2.25763505104535e-36	7.58611451335952e-35
YEL074W	68.5498108045846	-1.29841564027147	0.290467700869915	-4.47008612793393	7.81881049921695e-06	3.06515987784779e-05
YEL075C	7.91947857964351	-7.99609010262976	1.49742188747133	-5.33990465180968	9.29954781695871e-08	4.81121931834172e-07
YEL075W-A	12.0217834646559	-8.44446457262171	4.91590772460477	-1.71778337708742	0.0858361346420166	0.134024841809465
YEL076C	33.5978877131158	-0.440084751105047	0.33329199632551	-1.32041799970269	0.186695497217877	0.260007727781124
YEL076C-A	0.154556026883406	-2.9224353079526	5.93115563518755	-0.492726120794198	0.622206118552777	0.699411076427477
YEL077C	2396.42778990789	-0.270227125803252	0.21444819406247	-1.26010446012212	0.207631681535012	0.283647014019828
YEL077W-A	0	NA	NA	NA	NA	NA
YER001W	1911.17303177405	0.932477948199845	0.129297872213474	7.21185841836825	5.5193346476378e-13	5.20778481222673e-12
YER002W	2186.40576279392	1.05898543406109	0.141060398544285	7.50731916958701	6.03504630455387e-14	6.22015883596115e-13
YER003C	5937.12798053368	0.631696091609268	0.157648708137553	4.0069855254259	6.14986304103094e-05	0.000206542570057265
YER004W	1782.22353181943	-0.664234881354814	0.163724044259642	-4.05703929657049	4.96987225074217e-05	0.000168632553546563
YER005W	1768.14679346603	0.0492668244306755	0.0692090545895602	0.71185518604248	0.476554455150022	0.565409411208439
YER006C-A	9.84552391978001	-0.285404975594414	0.574168296800999	-0.497075469308493	0.619135832540739	0.696911398583713
YER006W	5501.36175514788	1.26910787093526	0.111408087245919	11.3915237422026	4.60859151664134e-30	1.2189632019518e-28
YER007C-A	1806.2736681524	0.406215295478372	0.111234705772992	3.65187548845928	0.000260332106408029	0.000774411586632015
YER007W	256.163765152879	-0.387256400789076	0.194079842300137	-1.99534581334932	0.0460051764605619	0.0792545362723674
YER008C	1814.23368035036	-0.293952295529831	0.110639194220506	-2.65685499249009	0.0078873361081042	0.0167351789974144
YER009W	4695.09574667952	0.117181269102929	0.15711245426686	0.74584328562453	0.455762088523813	0.545258694826127
YER010C	776.443776306896	-0.0425597815298429	0.113590107480983	-0.374678591944886	0.7078995155012	0.772531269111997
YER011W	1718.96112521182	-3.71873695610239	0.365689787262341	-10.1691025717232	2.72406843838125e-24	5.71360341884678e-23
YER012W	2778.24255503753	0.111174732630643	0.121435350459506	0.915505511450851	0.359926310421919	0.450574925002615
YER013W	853.728407750677	-0.440691522677681	0.118968750205141	-3.70426285825298	0.000212006332696292	0.000642555778710438
YER014C-A	195.234730058204	-0.669394385948703	0.144455084588566	-4.63392747894792	3.58792730945796e-06	1.49652243572452e-05
YER014W	1192.02674342341	-0.377136108670831	0.0836311891294981	-4.50951508159065	6.49759755946128e-06	2.58569048499166e-05
YER015W	382.575731889104	-0.869548624264515	0.161239855518834	-5.39288888263078	6.93338315986179e-08	3.64722535869407e-07
YER016W	1577.37904280121	-0.0698940923776628	0.139654725384608	-0.500477819029576	0.616738670626207	0.695162107009599
YER017C	4773.38185398636	1.40026116311235	0.120700400808765	11.6011310130684	4.06667851314612e-31	1.12063366893642e-29
YER018C	364.242046734155	-0.0136349126523539	0.259584344122818	-0.0525259437291134	0.958109623757198	0.971683089323207
YER019C-A	2027.86351980836	0.320490844424951	0.139450465025405	2.29824148930994	0.0215480485351283	0.0407920228951868
YER019W	1419.46216055595	-0.465246285852957	0.200298304810287	-2.32276696646842	0.0201916745648529	0.0385301080068221
YER020W	2005.00648205694	-0.8650448746458	0.230778003292188	-3.74838529801546	0.000177976698180017	0.000546204349586948
YER021W	3816.90372539813	0.134141242038228	0.148613044843649	0.902620911773618	0.366727124074738	0.457609859635511
YER022W	831.094268628357	-0.080317132525416	0.09580908194317	-0.838303957166157	0.401860014007051	0.493777994822843
YER023C-A	28.0123681361826	0.00705953689150102	1.39268544707143	0.00506901031122711	0.995955532254471	0.997314940270741
YER023W	4531.16626565671	0.0931590200908535	0.131726425875713	0.707215879209772	0.479432332040802	0.567903118492935
YER024W	1633.7679469968	-1.21935531523438	0.239779287942301	-5.08532378129259	3.66999441888135e-07	1.74014278205562e-06
YER025W	9443.25560746545	0.561132758011158	0.082272304276973	6.82043323014367	9.0766367115495e-12	7.51933702921573e-11
YER026C	2880.90916083886	0.844526318245117	0.0935092255742838	9.03147591115729	1.69371797080541e-19	2.55844645773497e-18
YER027C	1809.808025659	0.503256372300592	0.126538942723093	3.97708690677046	6.97646730781534e-05	0.000232172883725477
YER028C	344.439815469256	-0.427847500620977	0.168013766127761	-2.5465026496438	0.0108808385500025	0.02235221543678
YER029C	780.431722465821	0.561182490090988	0.146764623268442	3.82369046159405	0.000131468947976874	0.000415876316703021
YER030W	1453.88924017071	0.067883274313422	0.125658421610378	0.540220650899977	0.589044872693149	0.670604931989123
YER031C	2587.11336128135	-0.00943231834142297	0.162071289830444	-0.0581985763875321	0.95359045468031	0.96784508160341
YER032W	963.019442646174	0.122285687349869	0.155697843816032	0.785403858863701	0.432216818986417	0.522883903351312
YER033C	628.177651171616	-0.68012026220122	0.211415607887864	-3.21698227011679	0.00129546604130545	0.00330439169172644
YER034W	756.508614783366	-0.531729426826184	0.164689948188506	-3.2286695859395	0.00124367495771237	0.00318585891540011
YER035W	576.358226803089	-1.0896857311256	0.352850113220236	-3.08823970943566	0.00201345989418036	0.00488421615582757
YER036C	13435.3119714002	0.556800295349913	0.109664220045517	5.0773196136243	3.82796642177412e-07	1.81113411306066e-06
YER037W	916.140913778525	-0.654931383248241	0.391514959963567	-1.6728131750296	0.0943640803932548	0.145639537101357
YER038C	314.091825135984	-0.425893124009827	0.11178673678983	-3.80987169176024	0.00013903893069044	0.000437720075299827
YER038W-A	38.0477319407557	-1.93508328313507	0.330406249244229	-5.85667882360391	4.72215086502371e-09	2.87166071994886e-08
YER039C	148.701825382392	-0.871698590394993	0.185567105866751	-4.69748442927665	2.63385256572043e-06	1.1249385861112e-05
YER039C-A	50.4270335981792	-1.07012737078484	0.27437372064294	-3.90025461723232	9.60915760344582e-05	0.000310700861183086
YER040W	948.979578644241	-1.24885375099441	0.148977958980795	-8.38280883654341	5.16793713833468e-17	6.6089386394315e-16
YER041W	616.533489096429	-0.376164528269375	0.0936306648654675	-4.01753558847268	5.88099557176327e-05	0.000197815305595674
YER042W	595.229748431871	1.66898401845193	0.235021388663548	7.10141331366743	1.23487458815628e-12	1.12643823235419e-11
YER043C	37836.2833209673	1.38399456449674	0.0944634161722638	14.6511170205075	1.32519017023102e-48	6.71361727780114e-47
YER044C	4220.44922777003	2.49366348400057	0.163336580181435	15.2670239650579	1.26830661817987e-52	7.26353685855009e-51
YER044C-A	82.7160998878939	-0.104789640246153	0.258453773598678	-0.405448288825792	0.685148021914905	0.753571287964523
YER045C	859.642444620245	0.258447337408209	0.283402082496242	0.911945794934786	0.361797252683027	0.45240112135379
YER046W	163.8799182456	-0.636476065876734	0.149091255524071	-4.26903686362728	1.96318824936272e-05	7.21113095945502e-05
YER046W-A	42.4645340257873	-0.579710694924376	0.302753681481173	-1.91479321436567	0.0555188801991226	0.0928746113770438
YER047C	1030.74852433437	-0.149678179295525	0.0902053527209908	-1.65930485032841	0.0970543784022306	0.149241217874642
YER048C	2676.2379340622	-0.600860493616593	0.0645629924488225	-9.30657751176699	1.32017804338135e-20	2.10525244399747e-19
YER048W-A	899.623095386342	0.703486128463793	0.144965556028595	4.85278122428631	1.21741968193567e-06	5.43588205100224e-06
YER049W	5014.01820256864	0.494282517190029	0.132384239698483	3.73369608282527	0.000188690165715161	0.000576665165382854
YER050C	1426.99773822097	1.69104985364864	0.173086567900331	9.76996582786483	1.51503163610368e-22	2.78715037859744e-21
YER051W	445.000413988541	-0.444584013036662	0.155805882764075	-2.85344818276124	0.00432475802408764	0.00972443029929711
YER052C	3787.16311486505	-0.368596955883498	0.161778472500669	-2.27840546511511	0.0227024310929772	0.0426829035621889
YER053C	2322.00704989603	1.33682646678855	0.635523608330778	2.10350402292649	0.0354217339994995	0.0631202529315788
YER053C-A	500.680569647305	5.97470817381666	0.454439912807913	13.1474107036503	1.76102230668163e-39	6.58982551807113e-38
YER054C	260.324836298769	-0.126798269238956	0.460284844614647	-0.275477827963491	0.782949157808194	0.836958797812817
YER055C	4833.90241151995	0.0684230533345906	0.119764979841658	0.571311024516961	0.56778882992934	0.651133072247019
YER056C	8759.12134830875	0.291790266219226	0.226694574101777	1.28715152259544	0.198041480207664	0.272769650603572
YER056C-A	14151.5649439767	0.689439933923185	0.226627736445284	3.04216926285031	0.00234879776880418	0.00559869059187271
YER057C	1952.69680872712	-0.322288889762968	0.118136116854787	-2.72811480809993	0.00636974343189848	0.0137906411053528
YER058W	970.260152180129	3.13758487131629	0.168799314101449	18.5876636289563	4.0441419657517e-77	5.22249391890994e-75
YER059W	837.477162127085	-0.274863223696283	0.112516997585767	-2.44285956427843	0.0145714062410839	0.0289494061851519
YER060W	1352.18650031043	0.522925064846159	0.149914576131286	3.48815357612867	0.000486368629732822	0.00135497880469348
YER060W-A	538.594483603237	0.401455404283556	0.148314472972517	2.7067850914182	0.00679382214585766	0.0146079375294217
YER061C	886.964394448994	-0.0805025968769488	0.195125642308401	-0.412568004515328	0.679923147041207	0.749451689776299
YER062C	4575.14260583035	0.0618795891413681	0.201447027321894	0.307175489080264	0.75870980110653	0.815548025148948
YER063W	1886.21605069208	-0.133391690853554	0.132655621995653	-1.00554871966094	0.314632702256516	0.401973031437713
YER064C	2915.97215018314	1.47634904798429	0.36253468700988	4.07229735769824	4.65516956844113e-05	0.000159019433494571
YER065C	899.804172838046	-0.310662670216088	0.14208756166062	-2.18641706976515	0.028785105888626	0.0526315123216243
YER066C-A	143.819247434422	-1.26744402383677	0.818170348945586	-1.54911996685065	0.121352883900074	0.180291020384816
YER066W	155.21257794321	0.10087077580907	0.245032489163785	0.411662862150682	0.68058654914262	0.749996869427657
YER067C-A	322.486489036292	-1.64463153943862	1.07366264511769	-1.53179543585437	NA	NA
YER067W	522.786500312637	-1.27252246329468	1.03444819899269	-1.23014614413154	0.218642383054881	0.296291920740627
YER068C-A	18.8877642058613	-0.390188582967626	0.619766849372593	-0.629573174755354	0.528973878998254	0.615596374876838
YER068W	1836.4620862127	-0.19325380618193	0.107232623842691	-1.8021922737378	0.0715151598786817	0.114905792378872
YER069W	1381.68809026169	-0.393936392168879	0.206255428945984	-1.90994435483222	0.0561403783121567	0.0936763444549946
YER070W	7751.08193348459	0.0250723473763401	0.118565205026544	0.211464631387658	0.832524728216702	0.875988609129281
YER071C	260.925393886216	0.284491251204492	0.219005088083538	1.29901662876424	0.193938222528632	0.268279171092957
YER072W	1749.01174965782	-0.582318793614499	0.0994833824331827	-5.85342777227754	4.8154343431944e-09	2.91761274924363e-08
YER073W	3145.64666869394	0.486011980020407	0.283113584450102	1.71666782067134	0.0860398829518891	0.134247493276745
YER074W	28179.1763715988	0.617114080929962	0.233772289499883	2.63980851729765	0.00829528815766035	0.0175217343830504
YER074W-A	650.843229513838	0.0664914563347582	0.176891675392144	0.375887990134958	0.707000169375734	0.772247529939685
YER075C	729.152675336488	0.177774320670978	0.218099860877536	0.815105153922127	0.415012121751713	0.507006090494673
YER076C	296.95627093756	-0.365734159464908	0.146564442719284	-2.49538123080372	0.0125821868575065	0.0254738034563596
YER076W-A	25.6590694462856	-0.758166757197564	0.449677277034655	-1.68602416870429	0.0917911443270321	0.142076727740971
YER077C	1342.8679824622	0.362206887628508	0.158819148295658	2.28062479565891	0.0225706587490741	0.0424958143285884
YER078C	1054.00819040556	0.628029972723817	0.1256691443034	4.99748745967093	5.80821145683489e-07	2.69576325966981e-06
YER078W-A	2.36167386035546	-1.66230776206426	1.02564754405536	-1.62073976747566	0.105073461064192	0.159413456477486
YER079C-A	216.92505504547	0.295215488583603	0.2805967954616	1.05209857474656	0.292754325993058	0.378470965108834
YER079W	539.975654337425	-1.40947632209162	0.245716888906312	-5.73618007441496	9.6835704072963e-09	5.6438933365003e-08
YER080W	3144.72278316508	0.172334706069463	0.140280505296054	1.2285007507334	0.219259047741333	0.297005365780424
YER081W	3402.91716577694	1.40551912461699	0.363475404735301	3.86688922085541	0.000110232470408554	0.000353315956535793
YER082C	2564.38528761035	0.772300302254682	0.0912881724743872	8.46002588639144	2.67318178612926e-17	3.50011436251437e-16
YER083C	2021.72223784351	-0.0108697156718925	0.136635669607848	-0.0795525480505138	0.936593136709851	0.955898662029044
YER084W	21.4325692118377	-0.407659087311988	0.574127436134835	-0.71004982805986	0.477673237321692	0.566328702250345
YER084W-A	6.73813107681655	-0.400939724441811	1.04844413223787	-0.382414009591546	0.702154300483767	0.768340337351822
YER085C	1.76568872244788	-2.46403803144548	2.66615643263448	-0.924191094447794	0.355386831467301	0.445909253580424
YER086W	7629.00815895956	0.302072444508706	0.152662285498116	1.9786972500974	0.0478501027654785	0.0818547472242706
YER087C-A	286.18216480933	1.38740496056406	0.188282246217768	7.36875084313251	1.72234210846651e-13	1.71868865550916e-12
YER087C-B	1333.25333284841	0.1860697866958	0.142654860096423	1.30433541885661	0.192119244025369	0.26609828415375
YER087W	1096.10902261822	1.25719550400602	0.119841364599296	10.4904972353212	9.55243513772327e-26	2.18445617420297e-24
YER088C	3558.38286116317	-0.525776282260058	0.156157748646346	-3.36695608650708	0.000760027898521953	0.00203808784188338
YER088C-A	173.12891676809	0.670572224517268	0.224306519430547	2.98953515136194	0.00279402296887781	0.00652533165710258
YER088W-B	14.3391837970554	0.38207514493031	0.496990773810514	0.768777138458476	0.442025622764396	0.532111268785654
YER089C	3978.07976776466	0.357268985386961	0.177668100494493	2.01087862363922	0.044338278767251	0.0767039411508051
YER090C-A	0	NA	NA	NA	NA	NA
YER090W	4452.33992820102	-0.247083712503341	0.0949416832384327	-2.60247874353381	0.00925525524212608	0.0192956983300546
YER091C	7573.81508910208	1.19921641859429	0.348200089762668	3.44404396739721	0.000573082500255131	0.00157460214713404
YER091C-A	3.24670040525175	-0.960187653286859	0.821376413605898	-1.16899832693219	0.242404305448394	0.32271573795899
YER092W	924.790119978227	-0.118827392965825	0.159424203274278	-0.745353531805903	0.456058027420608	0.545513652123524
YER093C	1131.71065279296	0.00624528429983498	0.103434913990419	0.0603788803886229	0.951853878972051	0.967010824490249
YER093C-A	637.178069039695	2.04423006681038	0.132566716390353	15.4203869754983	1.19386838419024e-53	6.95824529051057e-52
YER094C	3712.27163324967	0.706360422977155	0.15156037071716	4.66058785442902	3.15307537577298e-06	1.32521725748825e-05
YER095W	1757.57042169214	-0.231405891958473	0.144253612036901	-1.60416012251588	0.108678762184242	0.163939149735551
YER096W	126.062104688839	-3.0638687684017	0.285807739578494	-10.7200342892052	8.19729397252628e-27	1.92812064653779e-25
YER097W	11.9605788389646	-0.279894631510073	0.612510268151991	-0.456963166274004	0.647697520650387	0.722393881626325
YER098W	475.886710636184	-0.226244455560769	0.15417183655065	-1.46748239252141	0.142244875608407	0.205504243370328
YER099C	1238.31203741477	0.543767566487171	0.0880606263929105	6.17492276356267	6.61958230514175e-10	4.42155872836344e-09
YER100W	1869.80551742461	-0.104514910626851	0.107018526866444	-0.97660576805811	0.328764362411873	0.417677872462306
YER101C	475.044016816614	-0.0113120913249068	0.136036844670184	-0.0831546141218768	0.933728600380827	0.954008154220932
YER102W	29671.3865793076	0.463780326221702	0.192962953982384	2.40346821319932	0.0162403788519365	0.0317668948971945
YER103W	3120.96054506549	-4.86575908275507	0.492654867483589	-9.87660815696123	5.25826539995189e-23	1.00379524417632e-21
YER104W	306.176676171852	-0.62960628633258	0.170991908482158	-3.68208233899136	0.000231336664820731	0.000694431756841082
YER105C	2267.11411843003	0.074095498956332	0.105378307233194	0.703138064197261	0.481969712737401	0.57039578222615
YER106W	5.90856277175208	-1.34690965177187	0.878877811580775	-1.53253345803472	0.125390847732219	0.185620167040771
YER107C	1546.11588749448	0.037265096060744	0.0923931751608203	0.403331696263064	0.686704227236914	0.755030724638116
YER107W-A	165.494236587372	-0.350567513279094	0.174669849156371	-2.00702934692096	0.0447465382700095	0.0773492653664784
YER109C	943.202953378109	-0.537468873545756	0.145744970740639	-3.6877353010157	0.000226258835716341	0.000680429539738731
YER110C	8600.34319766581	0.466342283152013	0.164200408665991	2.84007991783154	0.00451022329659849	0.0100998732555686
YER111C	787.413139846003	0.182342374393316	0.188543708480706	0.967109302466994	0.333489395627787	0.422865067309319
YER112W	1044.00965407439	0.838252638122544	0.166639213317331	5.03034442755236	4.89599514926482e-07	2.29012954922287e-06
YER113C	1526.25140917019	0.597772768927717	0.0991433409951916	6.0293789066147	1.64590987192106e-09	1.05140275620486e-08
YER114C	1842.24130449384	-0.0740774150454788	0.122015854280144	-0.607113030372266	0.543775903268102	0.629403883817877
YER115C	400.024129926853	-0.146582775088561	0.207424235143979	-0.706681044222308	0.479764712024052	0.568194640063011
YER116C	490.364785047674	-0.584244169346636	0.119093107173115	-4.90577652405501	9.30584320380462e-07	4.21805115899912e-06
YER117W	21232.2626617053	0.732232910808995	0.205733532365442	3.5591325458231	0.000372081724555671	0.00106498489262219
YER118C	1476.90660936633	0.0477659271197485	0.10105282804208	0.47268273481528	0.636439546078453	0.712976841379944
YER119C	1140.64350942436	-0.895737560170657	0.244163920672596	-3.66859099290008	0.000243890891937055	0.000729788920625826
YER119C-A	108.351699689175	0.0786169526023271	0.493712111548038	0.159236426985401	0.87348260540737	0.909239203289543
YER120W	6080.99861482614	0.284124117694425	0.147157546532796	1.9307478575766	0.0535142414236832	0.0899552817805965
YER121W	31.3510442381453	-0.525616193252245	0.351144751174785	-1.49686473026793	0.134428459115339	0.196394372611717
YER122C	5208.80198438892	0.191055780880464	0.079896471309885	2.39129185242035	0.0167892008579798	0.0327044297103385
YER123W	1282.48399925653	-0.104468084288262	0.134289767817063	-0.777930336662542	0.43661008280323	0.526650916729317
YER124C	684.469564004607	-1.77303465886094	0.353611185791952	-5.01407967310206	5.32879041996011e-07	2.47848966849275e-06
YER125W	5338.29550951673	0.569607677177775	0.108947267282373	5.22828788079142	1.71086971662469e-07	8.53620299521988e-07
YER126C	3236.22791684905	0.946584199297318	0.160821709979724	5.88592298525282	3.95838620932948e-09	2.43644220323775e-08
YER127W	1715.2063680715	0.854572333497962	0.209802380439987	4.07322515457544	4.63665607032056e-05	0.0001585253104273
YER128W	276.341329636397	-0.14879980312764	0.198597026192048	-0.749254940926191	0.453703560462123	0.543388188616756
YER129W	2062.02671050751	0.000810724591270009	0.105482861392652	0.00768584185683161	0.993867645820961	0.996136404714176
YER130C	1890.25368076898	-0.519049158822301	0.2377718615752	-2.18297133808721	0.0290379208089443	0.0530643025659565
YER131W	19968.234483442	0.916411438047616	0.249699719008642	3.67005394193455	0.000242499289886266	0.000725954692359523
YER132C	1287.27980650187	-0.155573359778513	0.151313483321287	-1.02815265608671	0.303878024725417	0.390963209775659
YER133W	4197.63364700643	0.245076455518413	0.110070140341676	2.22654804252684	0.025977494744115	0.048112424180186
YER133W-A	353.915595859605	-0.284506743644625	0.16278057209511	-1.74779299509029	0.0804998787276988	0.127078667617599
YER134C	576.087828545008	-0.0556823527280654	0.130200412573171	-0.4276664845188	0.668893954195429	0.73964667265465
YER135C	8.87745098262666	-0.460239448252466	0.788545707468275	-0.583656018786942	0.559451763021676	0.643477001617317
YER136W	4056.21308764588	-0.171868990353619	0.132017133743356	-1.3018688217223	0.192961232274045	0.267039856221235
YER137C	185.848858525324	1.36057370466819	0.190353403219339	7.14761954163982	8.82956202090212e-13	8.17883199292002e-12
YER137C-A	0	NA	NA	NA	NA	NA
YER137W-A	18.9061448494687	1.17495265421015	0.869122709919702	1.35188350367545	0.176412585522106	0.247729912206523
YER138C	11435.3611080377	-5.66560829927994	0.440190736894355	-12.8708030960671	6.57152907387505e-38	2.35217883046419e-36
YER138W-A	1.31003066848467	-4.39153865742798	3.38755210544312	-1.29637523519466	0.194846239804218	0.26919600070287
YER139C	392.742137085054	-0.0788554481388987	0.125142335477001	-0.63012607075238	0.528612103706026	0.615530289074944
YER140W	605.348414560437	-0.201168594599506	0.140455752960517	-1.43225599777359	0.152070571035413	0.217965389250607
YER141W	5644.30625211726	1.59728784610649	0.126147010009689	12.6621141950476	9.58818837273392e-37	3.27190718252982e-35
YER142C	277.215151063116	-0.181630984281145	0.237235753527591	-0.765613873880191	0.44390608683454	0.533692129954779
YER143W	1292.07325558057	0.109111460093865	0.153833831641644	0.709281300020145	0.478149930512149	0.56679183627664
YER144C	1750.15042768966	-0.0717379398458484	0.156470941894441	-0.458474519149023	0.646611564877322	0.7213165212305
YER145C	11697.6754443308	0.482880856603073	0.171950711589761	2.80825157476014	0.00498112974473087	0.0110049381076141
YER145C-A	204.56619235023	0.631888486497457	0.226078676598891	2.79499374290196	0.00519007197146037	0.0114282226693541
YER146W	991.581347409478	0.834054225966159	0.198537627625667	4.20098817509156	2.65752473146008e-05	9.57988937131697e-05
YER147C	784.827495546757	-0.137006332565957	0.110447618659316	-1.24046434164021	0.214803695429988	0.291750286265601
YER147C-A	720.355132223651	-0.411450113934718	0.198625468826843	-2.0714871882488	0.0383132905076001	0.0675947846994519
YER148W	2151.83924623656	-0.232614541853935	0.0991745714248145	-2.34550589442459	0.0190012781410772	0.0365379322152217
YER148W-A	138.775359928343	0.490838910966248	0.318211905982988	1.54249071683851	0.122954392070421	0.18234128038185
YER149C	744.886121359433	0.376779320959596	0.131995269626856	2.85449108914837	0.00431058409457769	0.00969586982475705
YER150W	991.131033135117	-1.42159663971781	0.664964199648119	-2.13785439948508	0.0325285622412126	0.0586940029919524
YER151C	3806.49210131553	0.357161392120647	0.0622533037797858	5.73722791298059	9.62387117732093e-09	5.61904393385068e-08
YER152C	1246.9298601877	-1.06929388382137	0.297364068610979	-3.59590817013016	0.000323261827569342	0.000935952898394526
YER152W-A	68.2550048827954	-0.859103106211296	0.38328768094478	-2.24140547406497	0.0249998222584423	0.0464322699926962
YER153C	183.987370076497	-0.29596872195769	0.224318337048051	-1.3194138555614	0.187030792139471	0.260254552510153
YER154W	3172.10454966736	1.06576367011074	0.222311594861878	4.79400847613411	1.6348136205076e-06	7.1875050097884e-06
YER155C	2701.55552729099	-0.294048990948445	0.129651807313542	-2.26798991114205	0.0233298215982209	0.0437376046245041
YER156C	4071.45077717768	0.689789303701356	0.112025391186984	6.15743713449761	7.39315753830737e-10	4.90345775904253e-09
YER157W	933.565073076587	-0.991179403143859	0.153692855677909	-6.44909224161371	1.12522066317496e-10	8.31728764048295e-10
YER158C	908.213311417053	-0.943118892146825	0.311660632630329	-3.02610850843484	0.00247723385716521	0.00586872740406117
YER158W-A	449.666521618579	-0.11400102054259	0.145059225089711	-0.785892937674854	0.431930212374541	0.522633176317973
YER159C	1406.38635432455	-0.163268694887324	0.171109017260387	-0.954179373486019	0.33999285364423	0.429210836515411
YER159C-A	0.483163104724391	3.63449585612292	5.91723074202184	0.614222431839977	0.539068352121852	0.624943525272754
YER160C	1685.74436288181	-12.4894781735274	2.79982068111486	-4.46081360058896	8.16490843680978e-06	3.18378253196147e-05
YER161C	1535.79405353012	-0.0321437933004792	0.131237646548801	-0.244928144825628	0.806512068866778	0.857138693812586
YER162C	647.359832546059	-1.03688742704264	0.15036183246985	-6.89594832685055	5.35066436236729e-12	4.57061938917652e-11
YER163C	1283.13311030474	-0.16161712063418	0.115117422988068	-1.40393275352361	0.160338875187064	0.228026739793135
YER164W	2614.62798297847	-0.267909076457317	0.0910017569040439	-2.94399894652377	0.00324001102424984	0.0074977907961031
YER165C-A	28.8206436440767	0.0889081186847225	0.370312753207588	0.240089270257681	0.810261052075624	0.860231255406704
YER165W	26253.394897445	0.611787267236621	0.106286224021356	5.7560353928247	8.61123388435891e-09	5.07277158876456e-08
YER166W	3050.47205461112	0.222214258813026	0.108035572903367	2.05686194686805	0.039699507271033	0.0696486294318123
YER167W	1790.00966188593	-0.18195296831495	0.100346695144697	-1.81324325681657	0.0697943108021835	0.11238761147755
YER168C	1478.68604191383	0.0702967748009463	0.0866462084515773	0.81130814674057	0.417188732770055	0.509192919574422
YER169W	1824.46162549606	-0.371978932042682	0.166880474157593	-2.22901411276795	0.0258129657922756	0.0478480699994165
YER170W	479.544905729382	0.788810157321696	0.15452609627107	5.10470513626361	3.31310704162357e-07	1.58346320581515e-06
YER171W	1438.80985016009	0.463608884867505	0.102121907892809	4.53975933698896	5.63184725358393e-06	2.2671971890039e-05
YER172C	1296.58897690111	-0.296237006833747	0.124503313245537	-2.37935038925052	0.0173431816473344	0.0336640714203786
YER172C-A	56.4275826868309	-0.456610102594068	0.268720119013022	-1.6992032612636	0.0892808921260125	0.138712893498919
YER173W	570.905239194993	-0.241572703164812	0.162997641061844	-1.48206257213965	0.138323646459334	0.2007691191285
YER174C	740.061374593899	0.866518265734818	0.122469986418739	7.07535201949068	1.49069860277036e-12	1.35230592256826e-11
YER175C	662.784941507422	-1.1025760087854	0.173339430987533	-6.3607916704463	2.00716525396611e-10	1.43843203075308e-09
YER175W-A	3.52280187809206	-1.90115209229181	0.944822774432405	-2.01217852039385	0.0442011218866463	0.076506856437701
YER176W	2123.93975997987	-0.505428721858197	0.118366036627672	-4.27004853975179	1.95430430280131e-05	7.19052968617287e-05
YER177W	24448.7630265138	0.199497970910258	0.11283595030058	1.76803554522137	0.0770549615099038	0.122314768981496
YER178W	14644.445022393	-0.189350731560789	0.141414221627525	-1.33897941367966	0.180577374790505	0.252877437884386
YER179W	76.9330937885018	-1.02726969547815	0.340289298758811	-3.01881281375895	0.00253767270948144	0.00599251074386689
YER180C	435.381231901815	-0.355725695831771	0.14161563284947	-2.51190979889832	0.0120079776833359	0.0243937510865053
YER180C-A	138.222280142654	0.155510992420448	0.292290931537915	0.532041796857032	0.594697047343184	0.675988048636902
YER181C	1.13396546568053	-1.48437945877237	1.63836519631158	-0.906012567963556	0.36492920031792	0.45562534849172
YER182W	1925.50057384835	2.08270993247847	0.135667370754035	15.3515905917748	3.45607494678002e-53	1.996641192938e-51
YER183C	602.556216493169	0.0224281528880544	0.0948397732937583	0.236484674194497	0.813056598285834	0.86228514594372
YER184C	543.139873256921	-1.8118762590137	0.228042530548854	-7.945343592938	1.93653257632728e-15	2.24067645706748e-14
YER185W	91.8551963105348	-2.96704661945468	0.370532192296774	-8.00752723012593	1.17037836430464e-15	1.36911401550805e-14
YER186C	528.105314126218	-2.38488100894782	0.167482773173565	-14.2395600679262	5.20537117761215e-46	2.41426581519392e-44
YER187W	63.0262566754432	1.49071461268702	0.330565808636816	4.50958500165041	6.49545651082205e-06	2.58569048499166e-05
YER188C-A	5.91381797525929	-2.79803057434154	1.2962510274449	-2.15855610919504	0.0308846209628334	0.0560656322109208
YER188W	120.25332039849	1.33922923197909	0.276582606160176	4.84205876346217	1.28500747299093e-06	5.71056627335914e-06
YER189W	15.3346823074606	-6.40787462736331	1.18088345842508	-5.42633956098376	5.75214817796793e-08	3.06750185425885e-07
YER190C-A	28.6025594567051	-8.83025374446634	5.89037054891929	-1.49909987345133	0.13384772443796	0.195730910118897
YER190C-B	0	NA	NA	NA	NA	NA
YER190W	60.0027613933617	-10.821539701636	3.81684057034307	-2.83520872884228	0.0045795753876748	0.0102275630733219
YFL001W	1125.48966067059	0.370509514562454	0.134908544265304	2.74637545442511	0.0060257760115313	0.0130889712440452
YFL002C	1600.97137884502	0.0962585876730207	0.111170043965933	0.865868036379639	0.386562533396294	0.478094305973204
YFL002W-A	1252.2108590616	-2.5573452169348	0.356087426222377	-7.18179028129384	6.88044103218082e-13	6.4458868617273e-12
YFL002W-B	10.7707272289802	5.17186289848567	4.17807354382583	1.23785827229595	0.215768616970966	0.292879660216567
YFL003C	74.465380834764	-0.424504363969174	0.223337285706379	-1.90073217119361	0.0573371024232058	0.0954073159573606
YFL004W	2206.46391010561	-0.107134547834173	0.135608388625744	-0.79002891281192	0.4295108832194	0.520662373805074
YFL005W	2359.3771829726	0.0517609716736903	0.0760111533776781	0.680965481690622	0.495893332323877	0.58435381762123
YFL007W	2658.31462136091	0.23592352341183	0.106577208278004	2.21363955036642	0.0268535843473639	0.0495261009554015
YFL008W	1069.11469486022	-0.401227687741288	0.141880318689402	-2.82793055053419	0.00468499689840648	0.0104382238068015
YFL009W	1518.88556196546	-0.665206977964992	0.117592580768549	-5.6568788066169	1.54150530672896e-08	8.80516387694444e-08
YFL010C	1990.68269522554	-0.788160077399635	0.14567735200965	-5.41031304129846	6.29146745068327e-08	3.33351606035398e-07
YFL010W-A	456.654235509246	-1.14874953247065	0.193169331634868	-5.94685255029007	2.73347430602515e-09	1.699968062274e-08
YFL011W	41.6668134379662	-2.1149074611263	0.462431372730391	-4.57345151268389	4.79754741586614e-06	1.95887459893952e-05
YFL012W	3.62691112112	-1.38077439830721	1.14510122687269	-1.20580990213254	0.227890796565316	0.306993001877515
YFL012W-A	18.286387128909	-0.37844690399921	0.639226992714437	-0.592038365576771	0.553824897775054	0.638231107042259
YFL013C	1568.03549802912	-0.137392302328724	0.0787263645959471	-1.7451879435037	0.0809521592013485	0.127578588298656
YFL013W-A	284.928178450697	-0.797144979769337	0.226929371420313	-3.51274484558847	0.000443503160491874	0.00124771969884643
YFL014W	536.803832716904	-1.38094108870585	0.869163929297278	-1.58881546064889	0.112102061710871	0.16833200602549
YFL015C	5.61599399845085	-3.96794470376123	0.945598004579992	-4.19622787330615	2.71397196084823e-05	9.7513471544716e-05
YFL015W-A	0.706475203744055	-2.33805238701009	2.79154429411178	-0.83754801668086	0.40228459862031	0.494207492354665
YFL016C	3560.2672728179	-0.822754118076221	0.21053608194907	-3.90790077624438	9.31015242105582e-05	0.00030205253125652
YFL017C	815.46903904089	0.0540108737237823	0.239602112937726	0.225419020982591	0.821653315794353	0.868326177442492
YFL017W-A	294.540655849259	0.0103402314760966	0.198947162642997	0.0519747622370055	0.958548803043489	0.971693735047079
YFL018C	6618.98576784845	-0.160086737994592	0.137685817604204	-1.16269591727147	0.244952898676973	0.325582197918575
YFL019C	15.2907414366861	-0.646037482585613	0.452940448415033	-1.42631881265248	0.153776336685261	0.220115967742024
YFL020C	143.441334589056	-1.71410770968861	0.242824965413502	-7.05902585745124	1.67673873016698e-12	1.51481498996979e-11
YFL021C-A	44.9063552797041	-0.685025871692244	0.318794564393211	-2.14880035045802	0.0316502296186304	0.057275391599978
YFL021W	943.823558454621	-0.816552107211718	0.144434622400839	-5.6534374766848	1.57270336568628e-08	8.97558437297212e-08
YFL022C	9034.0957590406	0.763940416199917	0.114505554706849	6.67164504076431	2.52951788185318e-11	2.00715720119097e-10
YFL023W	1146.25588127096	-0.0659623102786657	0.167569966835976	-0.393640408983502	0.693846542937571	0.760978073569832
YFL024C	1181.13319763784	-0.494072252460628	0.108562162755291	-4.551053883979	5.33778746199109e-06	2.15937765507821e-05
YFL025C	827.681513761914	-0.292708579326721	0.159092451229044	-1.83986466400792	0.0657881089599776	0.106956426958877
YFL026W	191.293039391409	-0.87119053669287	0.307698607601281	-2.8313112739911	0.00463575820643405	0.0103425147518884
YFL027C	338.902849195261	-0.454957800829085	0.131001042522865	-3.472932673415	0.000514804479069129	0.00142697908213354
YFL028C	1219.54084642011	-0.0119963173970708	0.0991325269265836	-0.121012928541155	0.90368079495838	0.931836811585391
YFL029C	582.664750973204	-0.903184220144563	0.0939936739710783	-9.60898943499614	7.32644886259976e-22	1.28671979224219e-20
YFL030W	265.649610307199	-0.571727090349164	0.177149587356804	-3.22736902117433	0.00124934223543543	0.00319788883116119
YFL031C-A	0	NA	NA	NA	NA	NA
YFL031W	8989.87760052891	-0.486830447268021	0.143801257002508	-3.38543944201775	0.000710643878238208	0.00191658500494547
YFL032W	17.4423853832891	-0.359244220644954	0.542088544411276	-0.662703951870269	0.507520178295636	0.595497576029763
YFL033C	1527.11433022268	-0.172539600183242	0.146163443509306	-1.18045659051715	0.237818665799281	0.31802512344245
YFL034C-A	2688.53768277559	1.30347432150199	0.197503021076534	6.59976902832732	4.11798837962645e-11	3.1907142903788e-10
YFL034C-B	919.725198765121	0.11467577360064	0.144263945800722	0.794902516801026	0.426670210131539	0.517886104667585
YFL034W	1127.20052760023	-0.656884768704797	0.153114801658452	-4.29014544374415	1.78556141362451e-05	6.61400870086108e-05
YFL036W	3054.06164728938	1.23503976796567	0.107301910888302	11.5099512929579	1.17544770893325e-30	3.17274533239114e-29
YFL037W	11060.5728836353	0.165690207851658	0.0995420117400987	1.66452540947505	0.0960074775702012	0.147976889135817
YFL038C	7620.80748028224	0.207029088990315	0.121641645431887	1.70195896524797	0.0887630608831077	0.137940896407774
[truncated: 4,714 more rows]
