# Supplementary material for: The impact of the genetic background on gene deletion phenotypes in Saccharomyces cerevisiae
Source: Mol Syst Biol. 2019 Dec 9;15(12):e8831. doi: 10.15252/msb.20198831 (PMC6901017; doi:10.15252/msb.20198831)
Supplement: Supplementary file 9 — Table EV8 [file MSB-15-e8831-s009.zip › Table_EV8/Table_EV8/UWOPS87_2421.csv]

	baseMean	log2FoldChange	lfcSE	stat	pvalue	padj
YAL001C	1246.70045998586	-0.497978893117203	0.116927238134521	-4.25887843638531	2.05455157956385e-05	0.000119528866179608
YAL002W	862.500366388513	-0.474088801951845	0.220280422463392	-2.15220579591286	0.0313811493588198	0.077233277158889
YAL003W	39657.6588488509	0.050273237677805	0.13605982074437	0.369493634511387	0.711759816952248	0.820236247497376
YAL004W	0	NA	NA	NA	NA	NA
YAL005C	30476.6952015465	-0.656143408309298	0.337913538710268	-1.94174939191142	0.0521674461613659	0.117501641730081
YAL007C	1788.85618812468	-0.191540623698361	0.0874491966248791	-2.19030741380039	0.0285019495269787	0.0712528759628542
YAL008W	392.998563339485	-0.83211650504912	0.238557527662918	-3.48811673729659	0.000486435648520927	0.00210913696634896
YAL009W	529.357158833274	-0.292848236970457	0.125652451597518	-2.3306209568317	0.0197733554376208	0.0526383665772719
YAL010C	430.407994229673	-0.201459433248957	0.118498978942012	-1.70009425437785	0.089113197862871	0.179699792138661
YAL011W	962.082584301755	0.305399092807248	0.156360816717324	1.9531689538266	0.0507995785374814	0.115090142344306
YAL012W	12092.0423592457	-0.299487961633677	0.247473219666074	-1.21018331614948	0.226208558559555	0.367581931081477
YAL013W	1459.21513619371	0.249880098541668	0.183725913634215	1.36006997379347	0.173807781770169	0.301951477377562
YAL014C	1154.96651465329	-0.136231950750081	0.173932959973764	-0.783244019825973	0.433483829565468	0.59341602608983
YAL015C	998.354769611349	-0.0602161748118375	0.145809789394376	-0.412977585811946	0.679623035754526	0.797718287912905
YAL016C-A	425.191617851354	-0.081328286086121	0.158511081732147	-0.513076342659436	0.60789791932004	0.740313553373111
YAL016C-B	5.73765837631403	-1.97490925961664	1.06223886222053	-1.85919507359035	0.0629994928632816	0.136494462464904
YAL016W	3933.95251536232	-0.119487328012927	0.0803125363601296	-1.48777928612706	0.136809110086056	0.252105427819463
YAL017W	1468.05679895075	-1.14752342606216	0.240907088857268	-4.76334437274297	1.90410474127862e-06	1.36755003555736e-05
YAL018C	2.0605305144812	-1.74589252672516	1.4880679166462	-1.17326131905326	0.240691028831775	0.385636406219641
YAL019W	1972.95273890381	0.253185686336275	0.0880572458520858	2.87523966808551	0.00403720918578736	0.0136564251143275
YAL019W-A	79.955258714256	0.474132557307372	0.454072729863771	1.04417756479148	0.296403244833901	0.4506259857978
YAL020C	665.568198635488	0.144956300834705	0.203715086406181	0.711563897362422	0.476734869872207	0.63247438702506
YAL021C	3664.07206198296	0.286410169517775	0.115463661626592	2.4805221442225	0.0131190114727873	0.0377465310440267
YAL022C	1299.04676452509	-0.852383721389335	0.117585254764364	-7.24906981829886	4.19643543958609e-13	6.06090434322675e-12
YAL023C	10018.047968665	-0.20280317915768	0.116306570661088	-1.74369494350099	0.0812122975660948	0.166936389441417
YAL024C	579.790246100652	0.0814113381780527	0.156219049034608	0.521135794137482	0.602272177486059	0.734957302375984
YAL025C	2990.60843849612	0.390584322022963	0.146569852791549	2.6648339654025	0.0077026342255623	0.0240083052577157
YAL026C	1572.68176854885	-0.352961572698146	0.0950621897437322	-3.71295436860498	0.000204853833214788	0.000974128047330391
YAL026C-A	127.364085285873	-0.227536520977517	0.227278860303275	-1.00113367637403	0.316762185861787	0.47307549287601
YAL027W	357.606399361462	-0.121011062724798	0.124514137622521	-0.971866046983809	0.331117192948182	0.48832399458696
YAL028W	524.540416919973	-1.04568650025557	0.337333123175971	-3.09986309796825	0.0019361010845976	0.00719591520494346
YAL029C	2714.83179969878	-0.0132008398047795	0.123925847975118	-0.106522085751069	0.915168133203554	0.956562025913126
YAL030W	743.677255382232	-0.328141267279558	0.143219446723774	-2.29117815203155	0.0219531120393381	0.0573742840837623
YAL031C	876.351565719259	-0.333751927205727	0.130672667804954	-2.5541066300406	0.0106460648303487	0.0316832277327955
YAL031W-A	93.2667999956667	-0.464488743751983	0.232129454664399	-2.00099011313974	0.0453934553705011	0.105120006002152
YAL032C	731.294359276543	0.132199586760206	0.1878781084141	0.703645506526105	0.481653564342716	0.636215478291442
YAL033W	483.413776311706	0.364500300852312	0.198157829698934	1.83944435304982	0.0658498555729462	0.141589013647869
YAL034C	917.172924726627	-0.368267621183517	0.330356662793836	-1.11475766242783	0.264954283708407	0.412722070128564
YAL034C-B	19.3683182134654	0.689006699906787	0.431179236680027	1.59795890268735	0.11005212369243	0.212583554552953
YAL034W-A	375.570345602904	0.358017999379509	0.181924135158419	1.96795218549615	0.0490735394960734	0.111949543166311
YAL035W	12566.425611517	0.238159968032925	0.0774296141028695	3.07582532590846	0.00209920783257539	0.0076893118939608
YAL036C	2914.77957524682	0.45812862217819	0.092645296640987	4.94497442167517	7.6153862902131e-07	5.74512418182629e-06
YAL037C-A	0.0307944720220883	0.000616034259268246	6.00582262393133	0.000102572836036406	0.999918158717912	0.999951665798202
YAL037C-B	37644.294865523	-0.579901592629105	0.162525491498604	-3.5680654602671	0.000359626669061754	0.00161943982606976
YAL037W	95.9449108844042	-0.605057600308195	0.236847467880326	-2.55462980340545	0.0106300786741881	0.0316499539548837
YAL038W	174609.886077095	-0.5261820312198	0.144848502481922	-3.63263701180115	0.000280539530136028	0.00128665274754588
YAL039C	3084.75990167656	1.44265210872802	0.241130080317912	5.98287906189882	2.19227545566921e-09	2.24896045966315e-08
YAL040C	2665.31548284966	0.130661603427854	0.0989157351283485	1.32093850648043	0.186521869050903	0.317342554784099
YAL041W	1965.2913493096	0.144276757994674	0.11682503212494	1.23498153923361	0.216837374766078	0.355742845535824
YAL042C-A	385.326394020008	0.320914996907826	0.23780155219325	1.34950757868491	0.17717398771888	0.305702877421154
YAL042W	6304.70882702012	-0.169360287799065	0.129920338525599	-1.30357024713028	0.19238015061695	0.324792533187191
YAL043C	2349.18369427772	-0.0706514576915954	0.10558459526303	-0.66914550854308	0.5034026624053	0.655478437050475
YAL044C	5662.06263086849	0.129988143907377	0.194424477760293	0.668579107964172	0.503764003296865	0.655689669113272
YAL044W-A	767.538167600544	-0.00632189460331287	0.142202123874309	-0.0444571039522641	0.964540044233962	0.987682567524057
YAL045C	125.778122921928	0.166007376484934	0.355119373339205	0.467469220065238	0.640164208777885	0.766149641833755
YAL046C	668.465725776219	0.416253260240642	0.140549361739041	2.96161615456854	0.00306029037729016	0.0106697048305098
YAL047C	443.041055539892	0.107626556596118	0.101174029609978	1.06377651469467	0.287429952833712	0.440133380461015
YAL047W-A	10.7144434098012	-0.507056730878695	0.725886870197711	-0.698534099040237	0.484843240654166	0.638891073018875
YAL048C	765.124896747581	-0.0857575019975415	0.116350370216557	-0.737062562310076	0.461084304577119	0.617969318263107
YAL049C	1386.75513007925	0.441401895878088	0.106366175687878	4.14983328133694	3.32717520345119e-05	0.000184450975504458
YAL051W	1308.042746338	0.295925727200121	0.0900498216819942	3.28624445526572	0.00101532853640904	0.00406008120266543
YAL053W	7075.18222015971	0.620484597600351	0.132485954947436	4.68339906555778	2.82156423819151e-06	1.96851928736539e-05
YAL054C	448.352618134455	-0.406973166744289	0.173592966056775	-2.34441046770976	0.0190571853703593	0.0511244899589353
YAL055W	283.809394745985	-0.488869236464357	0.166533475113908	-2.93556137064919	0.00332944744179197	0.0114985531471641
YAL056C-A	70.9502823621335	-0.532864355004401	0.22928944354024	-2.32398119502124	0.0201265019361148	0.0534057783042918
YAL056W	1149.54581698021	-1.22397308784889	0.185617847332332	-6.5940485003981	4.2799178899412e-11	5.22959911375746e-10
YAL058W	785.16227213549	-0.452589888804183	0.116372657182901	-3.88914286018971	0.000100598890101546	0.000510041793848177
YAL059C-A	1.85234273842927	0.000558532407597752	2.94940716859869	0.000189371075497562	0.999848903743501	0.999951665798202
YAL059W	1083.65445961178	0.330627985151914	0.191420881718225	1.72723049953664	0.0841262753561125	0.171534256809708
YAL060W	4665.63150856556	0.274936587610069	0.255005511462285	1.07815939362837	0.280962629808678	0.432038262881147
YAL061W	1468.55053318263	0.404618968405559	0.243356793606637	1.66265737811941	0.0963810385084629	0.191598406162613
YAL062W	766.372277088047	-0.453119348012515	0.284699212711993	-1.59157218489009	0.111480864054126	0.21480777374502
YAL063C	1958.09051000469	1.72805827812063	0.17004331852316	10.1624591494036	2.91626451137724e-24	9.05967833581629e-23
YAL063C-A	2.83057966452085	-0.843278756930435	1.97139881826039	-0.427756549876887	0.668828373873271	0.789267814070841
YAL064C-A	32.3680351673782	0.352787329754193	0.386870109007566	0.911901233877165	0.361820711976566	0.5205524194933
YAL064W	4.77512245584884	-2.1120519834695	1.05314839195547	-2.00546475653624	0.0449133848443023	0.104154772036822
YAL064W-B	7.73506029123736	-1.88550353181888	0.807701919154591	-2.33440516495541	0.0195745165996868	0.0522145671630364
YAL065C	10.8711153764269	1.50383101496011	0.582660089308383	2.58097481285384	0.00985217695374222	0.0296420454167868
YAL066W	0.0785082063537761	0.000599174615708911	6.00582262392898	9.97656196707545e-05	0.999920398552498	0.999951665798202
YAL067C	32.9838934351838	0.544132050953171	0.556844761174432	0.977170099985409	0.328484947943028	0.485176467179364
YAL067W-A	1.49749534436838	1.8557828967554	2.17843072236997	0.851889792821343	0.394275262590156	0.554968343538955
YAL068C	11.5619610779733	-0.937685147249519	1.71116993738223	-0.547978974364171	0.583706339986282	0.719897435059929
YAL068W-A	2.75483350698975	3.20250325797537	1.88224689881669	1.70142570562272	0.0888630777334207	0.179250300138533
YAL069W	7.76617580784294	-1.1054171238571	0.823604797012484	-1.34216936067742	0.179541088504931	0.308735668118401
YAR002C-A	3657.63644814845	-0.296769306159131	0.134843630901876	-2.20084036727762	0.027747326742111	0.0695902109381352
YAR002W	1961.69003764268	-0.489274161835359	0.0719810561788571	-6.79726288844137	1.06625430609839e-11	1.37963671119136e-10
YAR003W	1070.38475029606	-0.144618534960167	0.109288491164914	-1.32327323232911	0.185744530006382	0.316592514136137
YAR007C	2492.76046872074	0.406163239954847	0.0591710752828038	6.86421935064759	6.68558359875878e-12	8.82389851331169e-11
YAR008W	536.829811436094	0.432552324898492	0.171861839738146	2.5168607851373	0.0118405603895915	0.0346894709634564
YAR009C	2664.07002102088	-10.7696616776665	1.7248628823476	-6.24377844052658	4.2712490632803e-10	4.76787225945153e-09
YAR010C	0	NA	NA	NA	NA	NA
YAR014C	2554.92696874576	-0.0217974189532218	0.0932455942196644	-0.233763526691377	0.815168566576983	0.891070569207636
YAR015W	6272.67311541413	-1.47033979946291	0.314650895561574	-4.67292424780395	2.9694130942547e-06	2.06510608645844e-05
YAR018C	818.50597703191	-0.0537433256035098	0.121122748277864	-0.443709595163899	0.657252557350394	0.779377987524252
YAR019C	662.887561814222	-0.160656799561344	0.110791015983603	-1.45008869297779	0.147033787785387	0.266473452491623
YAR019W-A	20.8582383705234	1.14477946182401	0.483487440247676	2.36775429210234	0.0178964167879504	0.048592504303238
YAR020C	17.6391873174331	-0.569566914442528	0.582269980270195	-0.978183546708397	0.327983552520065	0.485100873549313
YAR023C	153.230596922111	0.324778035441274	0.263836518766369	1.23098211331719	0.218329554160419	0.357424420507214
YAR027W	959.371246370582	-0.656480634892316	0.14190417113361	-4.62622507603533	3.72390609768172e-06	2.52841706797235e-05
YAR028W	628.518810801425	-0.738114935534672	0.181075141278085	-4.0762908167561	4.57597829485578e-05	0.00024886369157655
YAR029W	93.9657452428869	0.408687595118511	0.276264133254652	1.47933642454337	0.139050422426341	0.255520670228762
YAR030C	121.258121098389	0.231340871406758	0.251032213132924	0.92155850645455	0.356758910382583	0.515831873497189
YAR031W	256.889259224371	-3.41202338396137	0.287906197687951	-11.8511633697428	2.1222386658431e-32	1.02022363892282e-30
YAR033W	243.5539794874	-3.63656214509888	0.242095312030585	-15.0212001818501	5.33332326295216e-51	5.4883229702817e-49
YAR035C-A	0.0309112053766812	0.000616034259270148	6.00582262393133	0.000102572836036723	0.999918158717912	0.999951665798202
YAR035W	1277.61316704235	0.55024435320782	0.393118508106228	1.3996907849964	0.161605934469051	0.285804695062613
YAR042W	2587.59406954429	-0.0885759559122267	0.128504006809508	-0.689285557014031	0.49064358505397	0.644789622492552
YAR047C	0.803494522837607	-3.77341895025181	4.76829151439818	-0.791356597820773	0.42873592957573	0.588752050080433
YAR050W	779.80986929459	1.0106944981855	0.203541752855096	4.96553893247162	6.85105467176393e-07	5.19827719680153e-06
YAR053W	8.17521542846433	-4.53213671885268	1.33028161743887	-3.40690020777571	0.000657051452782961	0.00275978371685496
YAR060C	10.9657091263666	-1.40655415384759	0.590943836367436	-2.38018245945969	0.0173040676070961	0.0472685977852904
YAR061W	101.954796588038	-0.864235970193692	0.301030993983313	-2.87092022903661	0.00409278793471432	0.0138160437406604
YAR064W	12.3748527861682	-7.51028948316862	1.31649535794271	-5.70475956322776	1.16507428362074e-08	1.11366897415475e-07
YAR066W	2184.68797442466	5.66416254902536	1.29199361945898	4.38404839135135	1.1649387798766e-05	7.1303780708804e-05
YAR068W	5857.5009574978	7.25389989088136	0.257626039276285	28.1567030695297	1.98378792450487e-174	4.3550757569297e-171
YAR069C	1.10557355137996	-2.20088293897612	3.07916753021261	-0.714765571337445	0.474753912481436	0.630516085421
YAR070C	0.384513963745378	0.000496945351158503	6.00582262375948	8.27439274001449e-05	0.999933979897903	0.999951665798202
YAR071W	519.115327049844	1.66741633580742	0.224690758501402	7.42093865777311	1.16293172456156e-13	1.74466249156319e-12
YAR073W	62.1996740853105	2.10757576970828	0.357532826048686	5.8947755734778	3.75190961406256e-09	3.72701006307934e-08
YAR075W	2.01398018593887	-4.33019852417946	5.2756166347861	-0.820794766554343	0.411763180094579	0.571281294312808
YBL001C	1627.07532635063	0.0305364294546106	0.111647650378961	0.273507139209488	0.784463405191643	0.868953853373708
YBL002W	5523.25966404599	0.0024630665961777	0.234931694047509	0.010484181822141	0.9916349864361	0.999951665798202
YBL003C	4761.38142146639	-0.050976367555431	0.206607301934209	-0.246730716088939	0.805116633313763	0.883455206098708
YBL004W	2768.42215214112	0.694158115875144	0.161551721074599	4.29681659383006	1.73268438077131e-05	0.000102436798310232
YBL005W	2324.34524100439	0.855844147815256	0.108756765824766	7.86934165727427	3.56512324544288e-15	6.21161420489068e-14
YBL005W-A	268.402444273435	10.4907998200974	1.21353310950783	8.64484020905876	5.38806456317248e-18	1.13373141255763e-16
YBL005W-B	2755.56582308553	-12.3123706025967	0.739437927410196	-16.6509860343782	2.97657167283014e-62	4.44205392330048e-60
YBL006C	1493.37265202618	0.176684826893186	0.157285995843108	1.12333476318787	0.261295344919265	0.409833565524715
YBL006W-A	0	NA	NA	NA	NA	NA
YBL007C	6256.87403490045	-0.561105203898535	0.161076850110697	-3.48346272920613	0.000494972034756267	0.00214184350913586
YBL008W	859.352756504758	0.3553870243343	0.0947064663407504	3.75251065809625	0.000175072386318117	0.000841011477965803
YBL008W-A	0.656193433185337	-1.86885521740114	2.4049135250969	-0.777098718061324	0.437100530254142	0.596754864637307
YBL009W	1032.59946403388	0.283550868337385	0.15136789108076	1.87325638424929	0.0610329896112971	0.133144507976152
YBL010C	409.797447767123	-0.158452590957	0.129065486251485	-1.22769142672468	0.219562825993548	0.358908109206629
YBL011W	3345.43008351483	0.245186810744953	0.117351159194207	2.08934289553278	0.0366768676452999	0.0882227356873431
YBL012C	197.938411722616	0.540645922740289	0.26676515045806	2.02667373085259	0.0426957906909208	0.10010483356725
YBL013W	147.555434784439	0.156040437197301	0.211561934419709	0.737563861028699	0.460779522986218	0.617686533357873
YBL014C	1023.76983149478	0.127128409069175	0.154256140994251	0.824138398962757	0.409860923961426	0.569668114617678
YBL015W	2481.15799939763	-0.372465964370234	0.247552651930645	-1.50459290767196	0.132428770808056	0.245960486334421
YBL016W	2579.14164007449	0.792616935585263	0.113871711591101	6.96061317170192	3.38794869346797e-12	4.61013018495456e-11
YBL017C	4581.4354288389	-0.432633301526314	0.142941298548287	-3.02665014184242	0.00247279981225346	0.00885582357993544
YBL018C	404.5519224891	0.231064427711348	0.299331018628081	0.771936128672469	0.44015225785458	0.599553830450933
YBL019W	424.361537377362	-0.154478180666703	0.127747749609286	-1.20924385078541	0.226569175446286	0.367895608848432
YBL020W	1221.01318944797	0.0704655208703888	0.111888152530813	0.629785364013257	0.528835022743794	0.674459229239084
YBL021C	460.940228519874	0.681520505848547	0.163468290063356	4.16912971674449	3.05764937652629e-05	0.00017094803729883
YBL022C	6061.05413836759	0.524234758473084	0.140317075841679	3.73607242973466	0.000186916849847099	0.000893348601663999
YBL023C	1385.87742359764	-0.0898352751830641	0.0940778039819421	-0.954904040918171	0.339626226071225	0.497614755262533
YBL024W	4939.01687191881	0.359854133480508	0.120873415736795	2.9771156154311	0.00290974259378127	0.0101988103899114
YBL025W	289.068572347329	0.111291685663307	0.20004572425507	0.55633123915912	0.577984435335319	0.715661870862645
YBL026W	447.536642678414	-0.430089883806026	0.289275580892579	-1.48678254306484	0.137072253573728	0.252420571914046
YBL027W	40652.1709353726	0.0336475851573735	0.193824869194951	0.173597873673942	0.8621815032106	0.925261101539028
YBL028C	894.865628381083	0.324287013283173	0.132859469485278	2.44082724806535	0.0146536626498328	0.041169238932911
YBL029C-A	212.107581974839	-1.07941827829164	0.281071921727205	-3.84036324816277	0.00012285239295637	0.000612494973512987
YBL029W	319.006841249262	-0.279188759068608	0.19220412964649	-1.45256379028954	0.146344905786497	0.265810134999964
YBL030C	8424.70797592065	0.187588839758339	0.11771659564773	1.59356324166648	0.111033893033988	0.214009136529659
YBL031W	380.230989817964	-0.126621590152676	0.107233670688533	-1.18080066959992	0.237681918021497	0.381798320021849
YBL032W	2850.34018581363	-0.246261130030981	0.113480413234342	-2.17007607755569	0.030001083113318	0.074504952256528
YBL033C	1460.38036025889	0.307791286907389	0.137379636758478	2.24044330127692	0.0250621578025642	0.0640509783809421
YBL034C	631.180116752888	0.0447450885340402	0.14331963040645	0.312204883637673	0.754884820874108	0.850439861491084
YBL035C	1047.83795519343	0.284967179612289	0.158797455546728	1.794532403754	0.0727282313733946	0.152349914702664
YBL036C	1615.88755908166	-0.145237843209644	0.13987134053092	-1.03836742150575	0.299099030787511	0.454095485653884
YBL037W	1113.12441022409	0.499660523172607	0.110644253824308	4.51591931711176	6.30426658596963e-06	4.09063051578286e-05
YBL038W	2043.02120659462	1.1181895728464	0.110955718204578	10.0778003237715	6.92592308112761e-24	2.09239125744525e-22
YBL039C	6775.28865363218	0.465893368203744	0.138065407075629	3.37443953610002	0.000739661628589466	0.00305609252565259
YBL039C-A	0	NA	NA	NA	NA	NA
YBL039W-B	44.3263586388688	0.333132670453963	0.29832020584364	1.11669496040965	0.264124773369986	0.411744940030318
YBL040C	1244.93290236302	-0.393074383240958	0.225549028062418	-1.74274474431421	0.0813782120742976	0.167120955634962
YBL041W	3914.58313097823	-0.107899405517118	0.123044597482266	-0.876912987038458	0.380533901623658	0.54014170070216
YBL042C	1687.06906996491	-0.0506977010113537	0.271775258444394	-0.186542738664074	0.852019166389575	0.91897443412002
YBL043W	59.6277971141828	1.75046288960329	0.5826327255881	3.00440193749228	0.00266103524681984	0.00945284689080661
YBL044W	5.79697458965917	-1.35769212027984	0.908503864488444	-1.49442635672697	0.1350642169148	0.249423300715167
YBL045C	4129.26390210476	0.0893452728178302	0.183132126746298	0.487873288020101	0.625639596112932	0.754110977305961
YBL046W	983.894190675108	0.0925696544967528	0.166682321168908	0.555365763133014	0.578644505482787	0.715945884100969
YBL047C	6620.84681823764	-0.410790949213977	0.147140559066968	-2.79182675272435	0.005241140990341	0.0171471465753942
YBL048W	39.3326653204702	-0.570471373473105	0.318905444445914	-1.78884175045765	0.0736403049598688	0.153989916532158
YBL049W	264.856677641215	0.147195035155233	0.367979275963646	0.400009035209296	0.689149861995787	0.804089633526141
YBL050W	2293.01161705385	-0.0932007573740391	0.107280220160959	-0.868759937612029	0.384978450007095	0.545144715490588
YBL051C	2753.40368801061	-0.0486956652593014	0.102766657005066	-0.473846933221743	0.635609063569453	0.762082885976409
YBL052C	778.575483813951	-0.213959334411323	0.127426623725253	-1.67907873689445	0.0931366996155819	0.186556661699581
YBL053W	171.395824331005	-0.304086576571196	0.210684055344564	-1.44332980525687	0.148927587496829	0.268855281704227
YBL054W	1501.64476046788	1.31686316969653	0.209713965592107	6.27932987666558	3.40035439390634e-10	3.83471473257999e-09
YBL055C	1553.71579088337	0.122360353583115	0.103404226559676	1.1833206209661	0.236682103334216	0.380639211642516
YBL056W	3743.80143774333	-0.14636108935877	0.106551089505671	-1.37362358318242	0.16955857160304	0.295896330836678
YBL057C	1275.28798994376	-0.096744956790049	0.120771040284685	-0.801060888123501	0.423096397387113	0.582830552853278
YBL058W	4195.90196229468	-0.398017329136601	0.137456674022035	-2.89558387738086	0.00378453874874205	0.0128811225835737
YBL059C-A	539.251847863339	0.374368869683122	0.266719293264432	1.40360625997896	0.160436129994471	0.284400796262518
YBL059W	329.1487837447	0.0736786149624459	0.144596555038513	0.509546129524468	0.610369472871361	0.74181460570784
YBL060W	852.922451304494	0.388124855130527	0.206602224443953	1.87860927526372	0.0602978637425825	0.131802764888366
YBL061C	2064.69638030757	0.573770596702807	0.0950101074122098	6.03904797426922	1.55026152714769e-09	1.6283927301108e-08
YBL062W	196.819132793485	0.194046602370519	0.231793649907586	0.837152365683373	0.402506928778748	0.562945558066858
YBL063W	568.087383291946	-0.413730258299395	0.143585936680241	-2.88141212060867	0.0039589761693059	0.0134331875585001
YBL064C	1597.82932492487	-0.0915101499205715	0.29007409468449	-0.315471638445019	0.752403581710988	0.849679353420536
YBL065W	18.8364461129736	-0.0220901036323767	0.508327835186901	-0.0434564115975563	0.965337710184578	0.988143325967614
YBL066C	816.482216620344	0.0898050903193615	0.106307616539032	0.844766285267887	0.398241342036429	0.558283839644939
YBL067C	1441.75463401818	0.0634692732788713	0.0882398891236037	0.719280972689863	0.471967817062208	0.627575215661559
YBL068W	1294.16281979982	0.324138496474432	0.139254113824897	2.32767627161102	0.0199293000377609	0.0529584884436679
YBL068W-A	46.1507156750721	0.108207846332199	0.81374395196495	0.132975300241445	0.894212914553011	0.944552727385105
YBL069W	1079.86488333521	0.0714293103076256	0.0969367124608281	0.736865409341069	0.461204201285457	0.617998442268278
YBL070C	121.844515472702	0.0395729956281825	0.225553863898023	0.175448094500718	0.860727552657748	0.92445395658903
YBL071C	264.398007810912	0.363405773393259	0.195652697157848	1.85740231886542	0.0632539368249974	0.136856250962363
YBL071C-B	0.292593805940012	0.000524244584014751	6.00582262385418	8.72893884565511e-05	0.999930353144717	0.999951665798202
YBL071W-A	408.434648012602	0.601308654051027	0.196869662457335	3.05434898676347	0.00225549535985293	0.00816640595931359
YBL072C	44937.4309702164	0.119383443323943	0.179802746931679	0.663968962439186	0.506710176278201	0.658303311318534
YBL073W	47.1667448898808	1.98731533808113	0.337783616057912	5.88339766526868	4.01928648062213e-09	3.98060462577103e-08
YBL074C	258.694905074907	0.328406357392647	0.185413011486399	1.77121527103149	0.0765249107625861	0.158914192410775
YBL075C	2158.43875115356	-0.00643220315063768	0.45878116839488	-0.0140201987216297	0.988813866370696	0.999951665798202
YBL076C	15401.814541036	-0.337404196367288	0.100532733592495	-3.35616255830605	0.00079032100261088	0.00324100505802942
YBL077W	1142.8216530409	-0.286339537271822	0.139704936410825	-2.04960214454981	0.0404032709883618	0.0954775539036063
YBL078C	409.875955884061	0.0378957575663343	0.295449197327701	0.128264885838569	0.897939352569608	0.946818536026808
YBL079W	2086.70854949242	0.225405580613998	0.155168893106204	1.45264670064844	0.146321872563334	0.265810134999964
YBL080C	935.97054588161	0.63283074230072	0.12030096229348	5.26039634460197	1.43745219063535e-07	1.18634838690782e-06
YBL081W	1312.57167808741	0.244775281265215	0.162032514466203	1.5106553278618	0.130876289572647	0.243833449257555
YBL082C	1504.69551646084	0.131152374519178	0.158486179104857	0.827531935339326	0.407935628986545	0.568107898468214
YBL083C	205.125931452629	0.0043257565305748	0.233025708977765	0.0185634304023834	0.985189376117124	0.999951665798202
YBL084C	786.238096372826	0.11034136063496	0.203639813892792	0.541845715362173	0.587924795504976	0.723346292395997
YBL085W	2785.40093536187	-0.120655671801294	0.108779666986795	-1.1091748590841	0.267354756017632	0.4153509526701
YBL086C	1214.87251080308	-0.241547161797328	0.18661120510814	-1.29438723498599	0.195531697633606	0.328597030011464
YBL087C	14961.6068579645	-0.0823456940440051	0.220083096037376	-0.374157286618781	0.708287300147288	0.817502324745961
YBL088C	1072.16134193963	-0.28989296348743	0.12107452102672	-2.3943350015273	0.0166505331374819	0.0458446535298728
YBL089W	562.527153461409	-0.14348043063115	0.0999987452939242	-1.43482230911419	0.151337738980467	0.27210219735882
YBL090W	1864.16804174924	1.71754068577634	0.133712375506539	12.8450390569297	9.17056349453441e-38	5.8074356899042e-36
YBL091C	5235.42076665319	-0.467709849012533	0.12609483790057	-3.70919108822947	0.000207922465898803	0.000985872829668481
YBL091C-A	596.370632041191	-0.515219409409771	0.184353166518756	-2.79474130625986	0.00519412606337476	0.0170276327791867
YBL092W	30740.5363593432	-0.0611573003808183	0.17537719043587	-0.348718668766573	0.727300527396511	0.830732097369653
YBL093C	1745.22928937162	-0.000200022696905601	0.18799192648797	-0.00106399620793503	0.999151054013116	0.999951665798202
YBL094C	118.587274549712	0.249938836494556	0.249101569070212	1.00336114873732	0.315686642288307	0.472310819198271
YBL095W	522.399318486045	0.590053712075855	0.157577212694936	3.74453705573646	0.000180726703340618	0.000866278070015511
YBL096C	43.2930086673816	0.882562108214957	0.322093173307064	2.74008324719623	0.00614236245189106	0.0197334629795876
YBL097W	345.372439583957	-0.196471967605899	0.245218857910648	-0.801210678819362	0.423009690064971	0.582830552853278
YBL098W	834.795569368742	-0.279557537107894	0.237076336146635	-1.17918785844144	0.238323379706371	0.382610534766322
YBL099W	7904.51096658793	-0.309576975267286	0.14751691632238	-2.09858627054503	0.0358533876819361	0.0864988682544053
YBL100C	306.541926148599	-0.0251070324215936	0.233116602140779	-0.107701605938952	0.914232395570499	0.955735644004334
YBL100W-A	1.49162429775889	0.000523596942283452	6.00582262382373	8.71815528161724e-05	0.999930439185109	0.999951665798202
YBL100W-B	310.339822207643	-3.35194917117446	0.415957586176543	-8.05839172687142	7.73047504438159e-16	1.42214828609769e-14
YBL100W-C	4.50441029695983	-1.45176732407518	1.03666518045016	-1.40042064829915	0.161387390347398	0.285535337910244
YBL101C	1255.97136738096	-1.03512012271861	0.181218657737686	-5.71199530799389	1.11659167664648e-08	1.06887685790607e-07
YBL102W	1375.38121357982	0.186235071480759	0.101114855746479	1.84181711090701	0.0655019063102819	0.140982289933108
YBL103C	1035.12611981846	-0.0854558199933506	0.135984876441917	-0.628421499723545	0.529727856477996	0.674816253885241
YBL104C	1077.585534302	-0.0033322477253833	0.078910526274082	-0.042228177693421	0.966316800038606	0.988991832953265
YBL105C	2577.24669617565	-0.376867925882556	0.0905390225149748	-4.16249165734282	3.14793646448536e-05	0.000175611374010896
YBL106C	736.416479334561	-0.0570411119358863	0.141811732840163	-0.402231259667194	0.687513838678612	0.802546285277799
YBL107C	972.268178051827	0.676397186369625	0.136897250437596	4.94091140769814	7.77582357933918e-07	5.8460701020009e-06
YBL107W-A	0.430712708891223	-2.90256586681629	5.67469772921417	-0.511492594904828	0.609006172336738	0.740923435673301
YBL108C-A	30.988005639978	-1.30879702800207	0.521402736341087	-2.51014606710059	0.0120681231382924	0.0351528788097275
YBL108W	8.49378866607784	-1.81321868884886	1.68745536774024	-1.07452838369114	0.282585930402767	0.433825393387558
YBL109W	24.5986476864557	1.85031992969009	0.687456003454703	2.69154668864857	0.00711215426195075	0.0224477220583172
YBL111C	229.042005124114	-0.582298917992093	0.296160633189869	-1.96615907968694	0.0492802376602672	0.112343248608695
YBL112C	23.3252822600903	-6.56157211255635	0.946936549918487	-6.92926269782403	4.23039598919467e-12	5.6744171048546e-11
YBL113C	1223.63089450628	-0.915694896477068	0.150144400605745	-6.09876154410536	1.06893387756926e-09	1.14657956313862e-08
YBL113W-A	0	NA	NA	NA	NA	NA
YBR001C	641.370999463179	-1.45040104980083	0.150485514127141	-9.63814396497614	5.517655379911e-22	1.52047189674033e-20
YBR002C	1295.48627064712	0.158873352595513	0.12888819789561	1.23264468888135	0.217708356203088	0.356762188094934
YBR003W	2330.73318391095	0.7371987495174	0.174908897701139	4.21475842113548	2.5004569510695e-05	0.00014258016865579
YBR004C	1035.98451808637	0.572846693925325	0.198470450439122	2.88630721932601	0.00389791461904653	0.0132464735196287
YBR005W	1404.73808116593	-0.100508691838094	0.264753410684911	-0.379631339132063	0.704219094137633	0.815425936577449
YBR006W	1485.73009521292	0.479609959255699	0.348281057165458	1.37707736148237	0.168488331069594	0.294496854677374
YBR007C	1257.92232481148	0.126464300347079	0.112873532819773	1.12040703597899	0.262540348003783	0.410905592194133
YBR008C	941.617813997994	0.0710350885753446	0.187373408607635	0.379109763243374	0.704606356504531	0.815703544373149
YBR009C	7585.24158079958	-0.0442623060504604	0.183245904768819	-0.241545949451374	0.809132008000313	0.886826993624574
YBR010W	9070.34223499023	0.204863632273281	0.149265567804911	1.37247749287388	0.16991484075971	0.296439507614159
YBR011C	21232.6091137478	-0.260598018222886	0.0992491759618163	-2.62569452791371	0.00864723823065771	0.0265257154108578
YBR012C	132.831100090608	-0.0512707108010116	0.297755637067822	-0.172190563060048	0.863287716662481	0.925807453914621
YBR012W-A	0.920410422025539	0.00053096630241152	6.00582262383101	8.84085887426402e-05	0.999929460152092	0.999951665798202
YBR012W-B	915.190337877886	-8.92737965393917	1.69170718496974	-5.27714236438552	1.3121394795759e-07	1.08838168923009e-06
YBR013C	52.2797807863457	-0.665879601546649	0.315771898865998	-2.10873609696734	0.0349673672195168	0.0846361927628583
YBR014C	744.749177957075	-0.342495959090786	0.0972367826468424	-3.52228806597508	0.000427838972776508	0.00188604248641638
YBR015C	4643.7827117178	0.0305695189961715	0.110464496552744	0.276736145550397	0.781982715204108	0.867172615311374
YBR016W	1656.20395251875	0.182295383844846	0.249801129648717	0.729762047518353	0.465535646835189	0.622162696845892
YBR017C	3054.5188970343	-0.208289771649179	0.0652225538531251	-3.19352370221852	0.00140547799106971	0.00540366494406602
YBR018C	68.4283871156182	-1.76496686833324	0.495844872617129	-3.55951420656532	0.000371541435300627	0.00166460672985709
YBR019C	315.518870734864	-0.668557844310688	0.139526447166325	-4.79162092842314	1.65439256670759e-06	1.19471814082634e-05
YBR020W	215.799500248247	-1.04031430028057	0.237327764661509	-4.38344962193668	1.16814671671935e-05	7.13674793721117e-05
YBR021W	488.03837926402	0.130663899904421	0.194323520935378	0.672403933787684	0.501326579155405	0.653967635550823
YBR022W	480.221250686497	0.262458121915908	0.13860242805465	1.89360407028672	0.0582775828494215	0.128109532925998
YBR023C	4192.16763247933	0.395713244327398	0.0932251561614191	4.24470454779632	2.18881625679011e-05	0.000126341313472565
YBR024W	726.279230076193	0.370340935782356	0.195812617962785	1.89130271396882	0.0585839466320165	0.128697088898753
YBR025C	13228.1927325301	-0.120310818197807	0.120992357605718	-0.994367087133455	0.320044185497488	0.476556863144123
YBR026C	1049.28728465236	-1.71145297313505	0.196882383910945	-8.69276843940081	3.53712826639635e-18	7.56348271509297e-17
YBR027C	0.691461702307289	1.54620642448319	2.62552678748262	0.588912835265989	0.55591974710756	0.696661463642149
YBR028C	1193.43777873275	-0.274148279492809	0.100522325739504	-2.72723773028533	0.00638670068502927	0.0204585655212076
YBR029C	2189.32682280165	0.427256902402136	0.120903497843321	3.53386717525591	0.000409526826376614	0.00181381552018587
YBR030W	1123.37156951714	-0.179606265371146	0.144454268896819	-1.24334342448153	0.21374130871724	0.352013068069952
YBR031W	70968.9063638135	-0.121874035204368	0.15732382369187	-0.774669928205322	0.438534724857664	0.597968881555399
YBR032W	25.4071956882293	0.226003348645948	0.361997869363704	0.624322317264468	0.532415930315621	0.677582863199745
YBR033W	439.912964190634	0.88504482192961	0.150385054962498	5.88519133201313	3.97593763370005e-09	3.94360320113683e-08
YBR034C	4752.22232172316	0.96514779461872	0.11990002707091	8.04960447630194	8.30620272277139e-16	1.51957364256034e-14
YBR035C	2253.28101899516	-0.441795464128666	0.120434517636494	-3.66834585963247	0.000244124801760774	0.00113947976215199
YBR036C	4255.41039662695	0.114772958115406	0.12984987025504	0.88388966342422	0.376755777641598	0.53661625249731
YBR037C	1739.55727962935	1.17244464601083	0.225556460420276	5.19800959735862	2.0143373109287e-07	1.63379624750941e-06
YBR038W	2206.94921103259	-0.103597005567603	0.142474678988464	-0.727125734222508	0.467148935464682	0.623306906193354
YBR039W	2392.42488923913	-0.522174886116064	0.0926984188366046	-5.63305062448237	1.77049457835675e-08	1.6469600696409e-07
YBR040W	41.2113562195028	-0.856781166490361	0.500763919483327	-1.71094827952933	0.0870906609640055	0.176323115004285
YBR041W	1716.07407723122	-0.502274178069012	0.0807069033391643	-6.2234351373667	4.86385951071857e-10	5.3928247032984e-09
YBR042C	941.082835321339	-0.431563660560446	0.0998176224688877	-4.32352173780697	1.53557999894593e-05	9.1523347267492e-05
YBR043C	1245.53579167954	-0.335343031240955	0.0996515530787627	-3.36515609521816	0.000765003669568854	0.00314697949267987
YBR044C	1568.05709684134	0.597045349551316	0.087606501638231	6.81508036945478	9.42110819074144e-12	1.23109957429014e-10
YBR045C	95.3415872084578	-1.10856940611969	0.255648143438032	-4.33630923820266	1.4489506094791e-05	8.69898697723734e-05
YBR046C	510.31789314953	-1.05973653693326	0.225860018711613	-4.69200588478822	2.70539343861448e-06	1.89348790507066e-05
YBR047W	176.693874231509	-0.557952595291731	0.226827848508414	-2.45980640807883	0.0139011977996446	0.0394796415301679
YBR048W	22780.1708807812	-0.0684430670004629	0.21809482784572	-0.313822513245841	0.75365584446626	0.850227900186205
YBR049C	2114.80772811842	0.310649598784046	0.0923724578090725	3.36301107659317	0.000770972702660509	0.00316757718011361
YBR050C	83.9457981189843	-0.340084790944217	0.285928240779112	-1.18940609020479	0.234279905439345	0.377488634461909
YBR051W	5.36621397916966	-0.106007007246277	0.765219204523441	-0.13853155621244	0.889820331789025	0.942028083131734
YBR052C	2046.2215246487	-0.824604828693996	0.259937773925747	-3.1723162672369	0.00151228216862835	0.00577123222811859
YBR053C	1311.62029010123	-0.390895854476188	0.212857378588068	-1.83642144364029	0.0662953505226573	0.142314595352745
YBR054W	2111.41022936055	1.23056659789432	0.36093652151159	3.40937124550531	0.00065112805486225	0.00274014656186759
YBR055C	1147.46022645526	-0.223793140440529	0.0786433205597638	-2.84567257394048	0.00443177381986805	0.0148462168757126
YBR056C-B	0	NA	NA	NA	NA	NA
YBR056W	1624.49660851097	-1.15663547442004	0.287058257841756	-4.02927086339961	5.59501217429407e-05	0.00029909699821348
YBR056W-A	898.975300314339	-0.31020998173704	0.357869490859013	-0.866824330267514	0.386038269035164	0.546261280169116
YBR057C	908.201398400547	-0.608718447631837	0.109090429050801	-5.57994365709542	2.40596507342415e-08	2.19469334814009e-07
YBR058C	2068.22760570147	-0.149102136922947	0.123808895281939	-1.20429260420595	0.22847650421945	0.370171280882976
YBR058C-A	726.296586863166	-0.367936337907182	0.241171161342827	-1.52562327874748	0.127103711289349	0.238286866368034
YBR059C	2761.44101635045	-0.578658497321594	0.159291780191969	-3.63269527545131	0.00028047617153452	0.00128665274754588
YBR060C	1051.99522538289	0.059670751264897	0.113030902270502	0.527915375939357	0.597558072226645	0.731101145027807
YBR061C	1330.61624851444	0.318037103769011	0.0950257157809886	3.3468530192607	0.000817345350315062	0.00333935265333437
YBR062C	710.06220219655	-0.196044105163381	0.176519275895418	-1.11061018219637	0.266736178057022	0.41471304737572
YBR063C	461.362731201002	-0.276710751307006	0.203690729439104	-1.35848475808876	0.174309915774855	0.302584371453135
YBR064W	4.08699003384476	-0.0999983703360569	1.75914000878745	-0.0568450321387347	0.954668641450792	0.981187214824425
YBR065C	438.728180631497	-0.495970913348768	0.172282651817033	-2.87882098468914	0.00399164843738911	0.0135370734339056
YBR066C	515.299671200636	-0.455253209483547	0.345361697064412	-1.31819253076765	0.187439205257875	0.318245580259954
YBR067C	6673.35528229449	-2.51686306795782	0.242263486820572	-10.38894924278	2.78403211951899e-25	9.35491609140412e-24
YBR068C	6044.49421908954	-0.0749879435893946	0.244533746007074	-0.306656830862213	0.75910459150979	0.853134106154397
YBR069C	3108.25107567847	-0.642806606162747	0.271842427540133	-2.36462943617529	0.0180481193852152	0.0488954809835571
YBR070C	835.558983962148	0.31857001041948	0.184161519289226	1.72984026005544	0.0836588191475909	0.170951592586421
YBR071W	1884.61212094654	0.0491801327832868	0.211216702466933	0.232842063193303	0.815884048748908	0.891556718941482
YBR072C-A	0.732356525386824	-0.961153209453313	3.71332478594879	-0.258838982544784	0.795759478826923	0.876693196312163
YBR072W	1052.21542849602	-0.646175558711138	0.846327548051448	-0.763505288465284	0.445162109604701	0.604128921050188
YBR073W	2560.82554566842	-0.0221189118964427	0.0873415663663988	-0.253246109689098	0.800078037126338	0.879978949985649
YBR074W	1969.80964638052	-0.152887377620556	0.0845349238349408	-1.80857059644459	0.0705177399661246	0.148998984734327
YBR076C-A	56.6456307984151	-0.546284468029675	0.381818931794512	-1.430742225018	0.152504106768426	0.27347399108412
YBR076W	57.5239142139457	-0.496185024307554	0.443038087764596	-1.11996019757831	0.262730723799578	0.410976745548709
YBR077C	900.985861997183	-0.277069307030221	0.0936899862810047	-2.95729904580417	0.00310346967748303	0.0107859901297642
YBR078W	25488.1294703477	-0.190932399138397	0.207267174687226	-0.921189761121226	0.356951362955993	0.515883624408201
YBR079C	15566.2919557028	0.293865719772042	0.104760501459225	2.80511944558055	0.00502979366912713	0.0165963031587531
YBR080C	3182.38584727612	-0.149541346934937	0.0806148147485911	-1.8550107371865	0.0635946933124706	0.137412942964544
YBR081C	1416.80422290986	-0.0405186188335572	0.104356047698429	-0.388272838299216	0.697814135523484	0.811406055183204
YBR082C	7858.80368788882	-0.0983428486785089	0.098058223052277	-1.00290261864199	0.315907849038977	0.472332028186847
YBR083W	2628.4536587743	0.572031093366066	0.22744454806516	2.51503541514737	0.0119020427275381	0.0347800195828233
YBR084C-A	29584.6636316673	0.0560836106508853	0.200162804178297	0.280189972763013	0.779331759271135	0.86546926980973
YBR084W	6411.52817506881	-0.0822771582891095	0.125313706148328	-0.65656950718321	0.511457761017574	0.662430838556881
YBR085C-A	1533.91860868604	-0.208008257534627	0.270031493309726	-0.770311103290612	0.441115371581617	0.600276428295312
YBR085W	466.186985257763	-0.333558438261207	0.128578578143407	-2.59419915103728	0.00948115502521281	0.0287225791150191
YBR086C	4501.71096866757	-0.654811242536794	0.0962462226513523	-6.80350069330844	1.02106998678654e-11	1.32638401044895e-10
YBR087W	961.277353098858	0.0902364133031444	0.204952725181566	0.440279158148322	0.65973493393407	0.781855472043823
YBR088C	2391.32136666923	0.480028753303934	0.103271974505912	4.64819962628346	3.34844777294069e-06	2.29239885993632e-05
YBR089C-A	2054.23140511456	0.468326448657021	0.149880237805605	3.12467110750412	0.00178003961612814	0.00667996633152133
YBR089W	167.284063220801	-0.090577116930304	0.714018298372395	-0.126855456137153	0.899054802582853	0.947691249969698
YBR090C	597.969945461687	0.503393517144562	0.196520263447598	2.56153491916518	0.0104210764679929	0.0311120623835907
YBR091C	582.083796817708	1.09661650777294	0.172575135461664	6.35442936109728	2.09201752386138e-10	2.41296452051682e-09
YBR092C	5117.54866089914	-1.35342465505579	0.163606132691126	-8.2724567398151	1.31226484135891e-16	2.52706907754087e-15
YBR093C	725.9180928353	-0.526433271738912	0.149228344743708	-3.52770294841127	0.000419182283130057	0.00185284195751312
YBR094W	1303.70175962815	0.518218089315543	0.156660534559446	3.30790451323848	0.000939968530415369	0.00378169379432842
YBR095C	803.986867268098	0.297923350830185	0.0922558884098295	3.22931528778647	0.00124087010622333	0.00484432158837394
YBR096W	1123.85143459193	-0.169648318701086	0.161605687621331	-1.04976700509824	0.293825248588963	0.447740186766986
YBR097W	460.956278071622	-0.0123624796304699	0.130781950303211	-0.0945274145385358	0.924690206288477	0.962847383180381
YBR098W	498.437702767537	0.320838477972231	0.195067882171244	1.64475296702395	0.100020764971126	0.197344744787248
YBR099C	11.0067043761194	-1.5053113073361	1.19989054811782	-1.25454051596404	0.20964560887232	0.346916075385202
YBR101C	2026.89231472155	0.0465041473269038	0.202909018772803	0.22918718748019	0.818723430485002	0.893473490169714
YBR102C	1162.11915879032	-0.0379781019598393	0.0769218205856494	-0.493723389159156	0.621501544674037	0.751185386900938
YBR103C-A	2.89316477824632	0.252067112828359	1.01745126446422	0.247743672480564	0.804332739204372	0.882742113047824
YBR103W	1129.72084641534	0.117870023974993	0.0810527471891169	1.45423848126914	0.145880199630129	0.265244570889816
YBR104W	2356.51215730432	1.04324382979391	0.297115784283402	3.51123664570719	0.000446027153841629	0.00195314816170277
YBR105C	1608.06570930059	-0.288114861193536	0.159791024176251	-1.80307287395407	0.0713767706295059	0.150347787394337
YBR106W	12175.2405602909	0.204296066342983	0.130815708603125	1.56170897611988	0.118356563256989	0.22515780635775
YBR107C	486.162656683364	0.163408623905452	0.115922131123075	1.4096413025047	0.158645624816261	0.281765579158433
YBR108W	1467.45515220167	-0.317427238102933	0.202402218112269	-1.56829920671552	0.11681132098793	0.222732877830489
YBR109C	4662.62802807876	0.0382707309504412	0.107858557668062	0.354823314699057	0.72272196079072	0.826796564045606
YBR109W-A	25.9823595827217	-0.899209793573826	0.569031021253776	-1.58024740301952	0.114050219881625	0.218416617662223
YBR110W	1288.93769838731	-0.182439711641885	0.144337687215102	-1.26397834939672	0.206237798019895	0.343173859969437
YBR111C	1827.87382859067	-0.625640079750161	0.105465863887508	-5.93215716146297	2.9898022585487e-09	3.01544221666183e-08
YBR111W-A	349.409157729256	-0.782399241350795	0.221864932479239	-3.52646645239445	0.000421144515913057	0.00185901996099423
YBR112C	4339.9739776072	0.0984029664903896	0.133619657627097	0.736440792005399	0.461462487447438	0.618098829027624
YBR113W	223.719422538744	-0.17357365081819	0.170486263592376	-1.01810930195054	0.308626015243403	0.464606867189664
YBR114W	1127.13364714126	0.0564281085218087	0.250346067625119	0.225400418936506	0.821667785764183	0.895647804873041
YBR115C	2851.67508635943	12.3280383412447	1.03363360806359	11.9268938674895	8.57123509589505e-33	4.20514281450103e-31
YBR116C	36.7929508779858	-0.904440175390456	0.566063737939651	-1.59777091301135	0.110093970251131	0.212583554552953
YBR117C	348.228546964727	-0.398017379438973	0.349072776399242	-1.1402131771621	0.254197498990092	0.401569855684515
YBR118W	264129.923109559	-0.829910243658894	0.107925273428559	-7.68967469151935	1.47509601112617e-14	2.44095033398918e-13
YBR119W	562.076342616871	-0.251453784207673	0.14729422734957	-1.7071530142923	0.0877936155728264	0.177419070930541
YBR120C	698.048002928256	1.68139175653802	0.163634731839058	10.2752743115181	9.10849497220841e-25	2.89799748246206e-23
YBR121C	18386.242650922	0.0535353823054655	0.134617406658124	0.397685437823242	0.690862072933348	0.805593044876367
YBR121C-A	0	NA	NA	NA	NA	NA
YBR122C	2486.08717440653	1.24962024388813	0.134986293590501	9.25738614380373	2.09497836432753e-20	5.34787887886089e-19
YBR123C	975.805610726434	-0.141032217182997	0.0995315640822	-1.41695972009968	0.156494704435421	0.27856057389505
YBR124W	59.6467134410065	0.385406719697446	0.283261053665904	1.36060610772146	0.173638200401888	0.30181609602714
YBR125C	1030.19040653574	0.368039142412045	0.103922473236679	3.54147790126061	0.000397892187108933	0.00176823073164604
YBR126C	11328.9031752907	-0.35165598316329	0.35239107963446	-0.997913975370964	0.318321074579161	0.474742435955244
YBR126W-A	979.873085883461	0.252311407819918	0.248550469123185	1.01513148902917	0.310043153119719	0.466410280138527
YBR126W-B	728.943855698062	0.183132058046196	0.194502142445411	0.941542626439675	0.346426855618312	0.505084538548835
YBR127C	18330.2739823965	-0.431087452073782	0.119928056653683	-3.59455046719081	0.000324952154857811	0.0014698728653115
YBR128C	134.034887937931	-0.413091159903164	0.236375155469225	-1.74760819969909	0.0805318945164871	0.165848360627137
YBR129C	609.396857903938	-0.373476303810067	0.135869266173045	-2.74879164604012	0.00598153950337908	0.0192961058773063
YBR130C	1560.19238462738	0.148018618844694	0.100243929633249	1.476584361629	0.139787086230049	0.256445055685545
YBR131C-A	0	NA	NA	NA	NA	NA
YBR131W	452.753222327143	0.0486507421519651	0.170005727803582	0.286171194232786	0.774747005225093	0.862926395469722
YBR132C	596.317970744076	-0.483217157945724	0.172529411958788	-2.8007813419149	0.00509790483462252	0.0167622572345601
YBR133C	1939.92967621614	0.357290513233048	0.100483835617183	3.55570138260078	0.000376972061718506	0.00168435413736641
YBR134W	14.7938185785174	-0.106622654476355	0.402082595913928	-0.26517600005542	0.790873882457513	0.873209621100617
YBR135W	644.809257892903	0.0398734484628188	0.160911442586691	0.247797470595275	0.804291112081655	0.882742113047824
YBR136W	462.348258566864	-0.25790256653987	0.141440982442567	-1.82339348953966	0.0682438156573916	0.145548500621626
YBR137W	722.172677860746	0.0907225767215337	0.116604844925417	0.778034367093083	0.436548753127338	0.59649586889972
YBR138C	333.718122017244	-0.0864598753589711	0.178813724689432	-0.483519234942043	0.628727105579241	0.756724546298406
YBR139W	1846.49526327807	-0.695659488832608	0.322000019296229	-2.16043306566583	0.0307391600232627	0.075965518916776
YBR140C	1579.54037229368	-0.314968777244994	0.17795156157423	-1.76996916721975	0.0767322771869025	0.159268445494151
YBR141C	514.200478617757	0.775573865474103	0.124815576378875	6.21375863473852	5.17319718123749e-10	5.72616414044204e-09
YBR141W-A	0	NA	NA	NA	NA	NA
YBR142W	2082.54010866966	0.622382097937118	0.190228386301333	3.27176248528559	0.0010687932399367	0.00423021170566294
YBR143C	8573.26257681299	0.138154295645705	0.138540181495803	0.997214628666348	0.318660341779694	0.474864085487068
YBR144C	4.99725027322538	1.43952895249979	1.08869619605947	1.32225037408063	0.186084791859642	0.31694219764078
YBR145W	1082.0749398404	-0.732950671221633	0.219428307005307	-3.34027401124644	0.000836957666987385	0.00340890735607849
YBR146W	4659.43684301055	1.95646446958177	0.115971826553281	16.8701703485106	7.45809845427627e-64	1.14230317255497e-61
YBR147W	75.3637871896216	0.810522636834906	0.335038892385519	2.4191896978404	0.0155551258834949	0.0432261852610537
YBR148W	109.294974598994	-0.066668088398665	0.293018379906388	-0.227521865420059	0.820017968876529	0.894589753689054
YBR149W	5375.32939061679	0.197883814948568	0.203650945107368	0.971681299314574	0.331209122960818	0.48832399458696
YBR150C	880.868849143643	0.738010912854984	0.120370220143613	6.13117523565601	8.7232256084628e-10	9.46477164041779e-09
YBR151W	2431.80050622332	-0.30878845222081	0.0725078306655997	-4.25869108737948	2.05627399607495e-05	0.000119528866179608
YBR152W	319.731872394896	-0.533897071476311	0.138654359014162	-3.8505610301208	0.000117847558291511	0.000590223588523113
YBR153W	640.437429688589	-0.0376795121599165	0.148605285678847	-0.253554320008147	0.79983989082098	0.879863958735089
YBR154C	2907.62064198437	0.284481880394408	0.112721696071109	2.5237544351262	0.0116109003801972	0.0340772682281545
YBR155W	1887.31128476393	0.254830478015041	0.115493559476344	2.20644752114716	0.027352680836839	0.0687728596661042
YBR156C	775.956770561165	0.0912097509970356	0.144136394394834	0.632801669418648	0.526863166462264	0.672872115052919
YBR157C	408.745872307449	-1.18433898875534	0.274752200267536	-4.31057144438554	1.62833208241296e-05	9.6578125217216e-05
YBR158W	2016.09012026458	-1.22097206867496	0.161753717080741	-7.54834009820932	4.40840511961888e-14	7.02996516169732e-13
YBR159W	2645.00762714028	-0.207388441058251	0.116473650085219	-1.78056101879279	0.0749841926896512	0.156379320156442
YBR160W	1373.90129756712	0.114668254092544	0.114804522130094	0.998813042944463	0.317885266484818	0.474307287056867
YBR161W	550.925895240301	0.169035763786687	0.118134056670117	1.43088088694618	0.152464355705021	0.27347399108412
YBR162C	16261.1897666975	-0.141877441358058	0.134483838811383	-1.05497762862826	0.291435556438349	0.445011755973696
YBR162W-A	985.695614201979	-0.602322151362924	0.153534984022057	-3.92302871687142	8.74427240138855e-05	0.000448771517255182
YBR163W	756.263684294372	-0.579554034329137	0.0926341676253089	-6.25637439387748	3.94030175276358e-10	4.42092459006831e-09
YBR164C	1145.57562475718	-0.416653365895329	0.11558171293267	-3.60483812986958	0.000312347546180992	0.00141772635365128
YBR165W	415.467976169688	0.053618887995479	0.188725684990077	0.284110178210762	0.776325947150221	0.863991813785229
YBR166C	1394.82383046053	-0.188701650476133	0.115731719254648	-1.63050935120843	0.10299389045518	0.20197758300642
YBR167C	355.3356545511	0.0825705566685567	0.171280732988064	0.48207731966158	0.629751020848531	0.757264966826442
YBR168W	287.553305893773	-0.538722484452813	0.201149140961511	-2.67822413696461	0.00740136719677516	0.0232010491946507
YBR169C	1443.9630703168	-0.620947476656391	0.308205140213749	-2.01472135158339	0.0439338537187252	0.102243236958136
YBR170C	1751.1940620114	0.170102040766282	0.11894107384568	1.43013708609173	0.15267767797385	0.273615016907694
YBR171W	1513.44694394242	-0.210629014476873	0.107672063225644	-1.95620858528053	0.0504405875817677	0.114552313728801
YBR172C	2966.88506939145	0.35705605915475	0.1020596559488	3.49850345697691	0.000467877024184715	0.00203529595857367
YBR173C	2605.22270898545	0.459351103700666	0.128824943130736	3.56570003088999	0.000362886254298261	0.00163249239809313
YBR174C	42.3695675545326	0.394604431755821	0.608185798996548	0.648822173103816	0.51645332380765	0.665167405201387
YBR175W	907.742331388347	0.173675142482537	0.167075362541908	1.03950181427243	0.298571414727093	0.453608151647667
YBR176W	564.315737123836	0.378176216448499	0.0996851042112272	3.79370839245114	0.000148413960998772	0.000722969191670052
YBR177C	2949.60626829827	-0.482488292943701	0.215560261680831	-2.23829888302	0.0252015709151159	0.0643573268890862
YBR178W	15.9124506478773	-0.714294783743571	0.5360243737091	-1.33257892509794	0.182670025029826	0.312505211950794
YBR179C	1877.86976276319	1.01233159942943	0.107243386096344	9.43957139249583	3.74307342077767e-21	1.00210900606674e-19
YBR180W	70.98533141852	-1.13514449871914	0.225021364375536	-5.0446076614517	4.54452891771953e-07	3.53367974641096e-06
YBR181C	53727.8579453142	0.843044599279136	0.189433152602761	4.45035405733331	8.57288360208526e-06	5.37212287377103e-05
YBR182C	881.576076040427	1.21591078364425	0.239724512208792	5.07211704151985	3.93414286834411e-07	3.08455534891837e-06
YBR182C-A	7.54825675914539	1.99468023088238	0.921993243832447	2.16344343543245	0.0305070898652226	0.0755337194933671
YBR183W	1256.43762039985	1.45044050872591	0.378206631184139	3.83504779962393	0.000125539877501606	0.000624004251491003
YBR184W	67.5393383015515	-0.551776415061083	0.25653085562329	-2.15091636333741	0.0314828017329457	0.0773869387256234
YBR185C	1180.53793106664	1.58540874907882	0.129265182670091	12.2647778491528	1.39995708435251e-34	7.74799777945011e-33
YBR186W	140.028542817842	-0.484840666317677	0.275951026347201	-1.75698084089621	0.0789210749167218	0.162989714456422
YBR187W	3470.59660586455	-0.214264100692797	0.117760672778055	-1.81948774270867	0.0688370511585774	0.146480597748764
YBR188C	293.816123563915	-0.206464245625572	0.164548868355421	-1.25472905215984	0.209577135534806	0.346889925768341
YBR189W	45498.2714809238	-0.178448711502009	0.18252223204063	-0.977682058272687	0.328231598197283	0.485100873549313
YBR190W	9.86143333142059	-0.847002330948158	0.781262181736849	-1.08414607893238	0.278300034925363	0.429045887176601
YBR191W	23620.0079257651	-0.0329081038125314	0.191264078295711	-0.172055851290866	0.863393620649445	0.925807453914621
YBR191W-A	2.09043467735386	-0.242429655798398	1.23421656402899	-0.19642392013198	0.844278375364892	0.913405996576731
YBR192W	2062.66257808457	1.24907633933625	0.129603376875401	9.63768359629313	5.54245089658354e-22	1.52094090020413e-20
YBR193C	561.672257997162	-0.522097913972779	0.118315562555716	-4.41275773613398	1.0206218225318e-05	6.31749560450607e-05
YBR194W	211.028767393437	0.250514421216261	0.19442447456266	1.28849221158895	0.197574678270139	0.331522759512646
YBR195C	715.668838431441	-0.0548767927313774	0.0968052420013002	-0.566878317711766	0.570796856188715	0.709151102142068
YBR196C	43646.7947354762	-0.278060049939816	0.125135392691403	-2.22207357933932	0.0262783334661641	0.0666419346200065
YBR196C-A	9.23023031007391	1.01363255161753	0.688416154964711	1.47241249977564	0.140909519747355	0.257857765228141
YBR196C-B	4.23749670190771	-6.65553336421751	1.38220617633826	-4.81515238330749	1.47087603645487e-06	1.07159176726679e-05
YBR197C	540.963736664456	-1.26805731998995	0.171335660185791	-7.40101225054322	1.35150262095354e-13	2.01836649922903e-12
YBR198C	2038.95076409377	-0.204104926163668	0.103202023891058	-1.97772212664284	0.0479600626991662	0.109789702098265
YBR199W	4955.63925307649	-0.101667538926884	0.101274239863818	-1.00388350545603	0.315434767905228	0.472148495778144
YBR200W	1287.35936025649	0.0167556709468475	0.0611383015674805	0.274061766801842	0.784037154966881	0.868719499093519
YBR200W-A	0.470433178489291	0.000601321497146813	3.12602944511363	0.000192359511548028	0.999846519316559	0.999951665798202
YBR201C-A	88.0980146813836	-0.477507429104163	0.22423059037694	-2.12953740299865	0.0332098237616958	0.0808875367213494
YBR201W	317.037288613089	-0.253446097137424	0.129869823159954	-1.95153955684739	0.0509928954088541	0.115408662942513
YBR202W	2233.65706178766	0.00650081742971709	0.125033392481814	0.0519926501287457	0.958534549842114	0.98301285351295
YBR203W	1143.71404249898	1.1705970311124	0.263412505752141	4.44396908100438	8.83143018238748e-06	5.51838701908956e-05
YBR204C	665.591237739101	-0.38150251082319	0.151115872426246	-2.52456942277449	0.011584012247331	0.0340286818291355
YBR205W	2579.59550047117	-0.210776674724564	0.105832401966386	-1.99160815410303	0.0464140680100163	0.107069370197537
YBR206W	489.749541635147	-0.224595319500678	0.144624279251836	-1.55295722587206	0.120433353835379	0.228317233264194
YBR207W	2700.21951569123	0.253669000227353	0.104009809769277	2.43889495414003	0.014732250056024	0.0413054912171026
YBR208C	2951.4210388224	-0.800775790289949	0.203726397247626	-3.93064326031653	8.47188957182806e-05	0.000436246010321029
YBR209W	10.566553988074	0.416106169930542	0.71714894366896	0.580222802534893	0.561764378413561	0.701646158966758
YBR210W	378.512057024615	-0.0605672013290008	0.176129898801587	-0.343878022647538	0.730938020452464	0.833874554425763
YBR211C	466.635536592369	-0.0242167436913114	0.177019613549517	-0.136802601732815	0.891186827095434	0.94316919343811
YBR212W	2435.68365648514	-0.302951459628653	0.138319543807635	-2.19022888081511	0.028507641688752	0.0712528759628542
YBR213W	204.34930229932	1.36919252178724	0.180215707248333	7.59752045308971	3.0185852250633e-14	4.87264762065365e-13
YBR214W	2584.51739842535	-1.11886880083197	0.616887702234531	-1.81373173233821	0.069719037193988	0.147880701758327
YBR215W	975.331091446342	-0.198931386119948	0.104492834345455	-1.9037801717798	0.0569388199444534	0.125923125639412
YBR216C	843.35429337181	-0.0535990812942304	0.117173160513548	-0.457434800421151	0.647358555684053	0.771954272629942
YBR217W	207.621097073514	-0.40336782332305	0.144467085466251	-2.7921088185674	0.00523657421591173	0.0171411917425421
YBR218C	5061.38973954772	-0.799109306722871	0.132846789375684	-6.01526999996236	1.79587118575846e-09	1.87160614631344e-08
YBR219C	180.104092130167	0.0612742454209712	0.20259132920266	0.30245245767491	0.762307170539916	0.854417124774657
YBR220C	1427.29724624856	-0.0798819445452839	0.100046423489455	-0.798448777668737	0.42461010671409	0.584304672548892
YBR221C	10590.6491713172	-0.343669339390614	0.13331099007606	-2.57795204427282	0.00993877900044026	0.0298480613300956
YBR221W-A	0.289296516101149	-0.961121833439835	5.29216420725018	-0.18161224705067	0.85588703693488	0.92109655143811
YBR222C	4192.54464620551	-0.228158724170029	0.203172353011355	-1.12298115756565	0.261445497048842	0.409905454712762
YBR223C	500.143660293827	-0.205603266990416	0.179905919491479	-1.14283769856808	0.253105983455124	0.400518021873004
YBR223W-A	0	NA	NA	NA	NA	NA
YBR224W	18.1561384069626	-0.905708769989988	0.482060733400424	-1.87882710048001	0.0602681053671739	0.131781454830082
YBR225W	648.850966062004	-0.143177510582732	0.205214353257894	-0.697697350646814	0.485366485373819	0.639069106891638
YBR226C	38.3663862203965	-0.25838314907216	0.310907235513425	-0.831061871704183	0.405938677717679	0.566182154055195
YBR227C	1283.59331395292	0.0577297861589266	0.0809591587361337	0.713072950116521	0.475800616899747	0.631560247615462
YBR228W	469.308896021771	-0.370026042429672	0.124986986014543	-2.9605165643935	0.0030712360573932	0.0107022014148104
YBR229C	1597.11915138826	-0.511058895235665	0.0969470689344637	-5.27152497597572	1.35294872204533e-07	1.12082016143277e-06
YBR230C	645.265360472484	-0.393743870960043	0.271297679248369	-1.45133519774629	0.146686544767997	0.266210411640128
YBR230W-A	138.305679451799	0.249720035149262	0.335932376611576	0.743363999826676	0.457261333713861	0.614220506595857
YBR231C	661.717395349875	0.359420009521317	0.169980148560815	2.11448226492592	0.0344740979507332	0.0835651119262159
YBR232C	74.8717074529174	0.093397243854518	0.326120103091816	0.286389103183323	0.774580119749675	0.86288644598636
YBR233W	727.407522407666	0.432246957712447	0.125079397652719	3.45578061474658	0.000548701716097846	0.00234659058585741
YBR233W-A	289.300200883761	-0.294397827662655	0.193681861016958	-1.52000722275629	0.128509160357745	0.240251481934317
YBR234C	4387.18507494612	0.115381996859592	0.0993149888691843	1.16177827912331	0.245325539219576	0.390269082439644
YBR235W	1244.08555130514	-0.502028131142287	0.11914293808525	-4.21366250665289	2.51262652860338e-05	0.000143072644973614
YBR236C	1299.52260948372	0.00954464677339835	0.0852267549507001	0.111991202515214	0.910830382064432	0.953484881196728
YBR237W	1114.01596161597	-0.0251085155702774	0.123532112380333	-0.203254968173562	0.838935750993388	0.909054105962891
YBR238C	1526.47554586205	0.419078090938168	0.22868584382243	1.83254933463907	0.0668696186469116	0.143263560030021
YBR239C	550.967598317482	-0.137288468059488	0.155871600386091	-0.880779229310706	0.378437324002937	0.538325383869607
YBR240C	118.033378679244	0.857048471619403	0.197774265218088	4.33346811160859	1.46778549655645e-05	8.78803207301891e-05
YBR241C	642.576767906486	-0.272226688522294	0.423462050683056	-0.642859703917233	0.52031513854934	0.667934323491004
YBR242W	1414.62371058662	0.326891902432968	0.107298112246288	3.0465764549765	0.00231463606153147	0.00834840805106585
YBR243C	1116.77008413391	-0.280736178866915	0.145625318454899	-1.92779787090293	0.0538802726596627	0.120822429600456
YBR244W	1424.32751729143	-0.0158060673195739	0.138312038446944	-0.114278319494489	0.90901716843197	0.952551642210494
YBR245C	2296.54049193703	0.00224066030669038	0.0865304253313708	0.0258944792899112	0.979341503460167	0.996591956395034
YBR246W	1284.70638377282	-0.351217336100993	0.0884838707854897	-3.96928087552187	7.20898660224411e-05	0.000375323207607745
YBR247C	2858.12156238977	0.963422034048487	0.0986658296071912	9.76449534640378	1.59906117228723e-22	4.5394038278809e-21
YBR248C	3268.2344047205	-0.339407462683349	0.110215519805458	-3.07948883498839	0.00207356142350101	0.00760806436500148
YBR249C	10840.0470499271	-0.155913202276857	0.19208644537656	-0.811682479579494	0.41697385020518	0.576446216929327
YBR250W	19.1416940286999	-1.08565654319828	0.39135195484882	-2.77411810455291	0.00553515793609355	0.0180289565613809
YBR251W	1673.96922299559	1.40195459110435	0.07459442209751	18.7943622550184	8.39836037176496e-79	2.12736928494016e-76
YBR252W	1438.90304291499	0.258936501068457	0.159865699354227	1.61971268454975	0.105294010123097	0.205471511309842
YBR253W	553.302311570014	-0.307566600517943	0.136868113724505	-2.24717497851274	0.0246288466155264	0.0632380443703146
YBR254C	488.257258225832	0.16272775190923	0.116463519258375	1.39724226904235	0.162340729770844	0.286796149750746
YBR255C-A	293.965800055867	0.0205036212128123	0.163224287486144	0.125616239645419	0.90003570740846	0.948118229205393
YBR255W	784.87271493728	-0.382455744637982	0.112712300428473	-3.39320325451692	0.000690803598928106	0.00288133787367987
YBR256C	1696.97531657753	-0.572816863236294	0.108794696725011	-5.26511751472727	1.40099712154666e-07	1.1591667138827e-06
YBR257W	384.778010285058	0.462963414626262	0.207068735061065	2.23579583122355	0.0253651481459531	0.0646497158240121
YBR258C	251.369292212679	0.415909762599193	0.181934873209221	2.28603651000381	0.0222521227294314	0.0579946498994996
YBR259W	403.640608769058	0.204993529511235	0.207900684096418	0.986016618474258	0.324124957970413	0.480785354322779
YBR260C	1126.22370375657	-0.0862307778446611	0.115392415289568	-0.747282892279114	0.454892816953916	0.612319138260241
YBR261C	1720.01329660208	0.0300238122592218	0.135439489842618	0.221676944398637	0.824565379294476	0.897766174249201
YBR262C	1208.9603663213	1.56869178188423	0.154956630031324	10.123424738697	4.34925383819907e-24	1.33228771062228e-22
YBR263W	7504.69451866318	-0.252754129105371	0.11818650664	-2.13860394296338	0.0324677579076445	0.0793736650258895
YBR264C	499.668536219422	-0.0487068268780706	0.211704226837217	-0.23007016725992	0.818037246183533	0.892872605794622
YBR265W	2021.98632467215	-0.450642775741256	0.145010472420208	-3.10765676588788	0.00188576941378242	0.00702470438867139
YBR266C	108.159995776009	-0.0822930839914916	0.513239503950322	-0.160340510342822	0.872612849027411	0.929759703949039
YBR267W	2283.71783141622	1.08246018843979	0.22551177350228	4.80001629905521	1.58652717813722e-06	1.14949042851614e-05
YBR268W	1439.78022329874	1.49139024695225	0.188916316622146	7.8944491064538	2.91600354164283e-15	5.12127982006924e-14
YBR269C	649.273386840257	-0.0968921084082287	0.210742500464216	-0.459765392338035	0.645684626410292	0.770454859153319
YBR270C	411.916086704423	-0.315055547995782	0.171034013586001	-1.84206370060632	0.0654658326761064	0.140982289933108
YBR271W	762.547992787931	-0.252444793198532	0.130332243389772	-1.93693276991765	0.0527535620501536	0.118618968816085
YBR272C	668.257866970835	-0.319283291200883	0.184800490961877	-1.7277188471688	0.0840386428672362	0.171461741612025
YBR273C	1725.6695772427	-0.265207579163599	0.144512372076944	-1.83518943985219	0.0664776252803097	0.142566473492712
YBR274W	633.088256831677	-0.311714498772871	0.127046648214624	-2.45354366410583	0.0141456364752893	0.04005295005428
YBR275C	1363.87763414861	0.087811540605275	0.0990241140529032	0.886769262670324	0.37520313939685	0.534751758508473
YBR276C	1693.78391562387	-0.126371603441512	0.0730897272499962	-1.7289926805893	0.0838104050752231	0.171155140410983
YBR277C	10.3003491240528	-1.5855083083617	1.09616854357094	-1.44640923848869	0.148062452160496	0.267895414815667
YBR278W	414.447057526643	0.0872258062710519	0.13384420084475	0.651696567505586	0.514596937349774	0.664087856094586
YBR279W	2464.1129321475	0.0699940734852408	0.087839677883301	0.796838913483165	0.425544591973981	0.585223780066953
YBR280C	650.993443543813	-0.673550670433172	0.269727377221949	-2.49715352357033	0.0125194742026886	0.0363390291312944
YBR281C	1309.02391562106	0.0190817610143275	0.128275232418347	0.148756394002045	0.881745860248891	0.935736099838736
YBR282W	1486.71031085603	1.47217300885272	0.117917395268135	12.4847822961584	9.03902388006537e-36	5.26823108620447e-34
YBR283C	6598.41194655305	-0.0668634652465706	0.0942684878627144	-0.709287554754729	0.478146049852475	0.633233437427789
YBR284W	410.175692327121	0.554991730715231	0.443624724785657	1.25103877152786	0.210920332314832	0.348587530395353
YBR285W	67.3204600469124	-0.277951885568577	0.592167685225784	-0.469380367256275	0.638797779022579	0.76507040782737
YBR286W	18994.2944334473	-0.756690552247691	0.105176279218528	-7.19449820691498	6.26908909123023e-13	8.97570016409615e-12
YBR287W	2746.95344201708	-0.31025769257773	0.241834770134197	-1.28293252622675	0.199515716224045	0.333808334884342
YBR288C	1220.50938682495	-0.24730045666147	0.126568023090926	-1.9538936504034	0.0507137956545204	0.115053757554485
YBR289W	1228.14616788819	-0.0963742740524617	0.127406485920341	-0.756431459170125	0.449390552270494	0.607738434754307
YBR290W	1254.33839627224	0.22499009230129	0.156468325697385	1.43792739711696	0.150454655223261	0.270736163743278
YBR291C	881.585821764109	1.79259948765599	0.210987463803664	8.49623695805978	1.95836007618455e-17	3.9807899573307e-16
YBR292C	9.75884442726098	1.09883967484652	0.691126302891827	1.58992599507316	0.111851487353515	0.215395875938669
YBR293W	929.661800995985	-0.123652174981964	0.169657472319619	-0.728834240492599	0.466103063846971	0.622668312068185
YBR294W	599.990902976046	-0.47478553103465	0.192324717851556	-2.46866620337958	0.0135617657115596	0.0387159900200831
YBR295W	1625.8495191932	-0.0153518648754055	0.164999844741766	-0.0930416928539053	0.925870438751992	0.963771567823711
YBR296C	70.5695544375586	-0.00060091874189894	0.442672010716137	-0.00135748076985215	0.9989168873848	0.999951665798202
YBR296C-A	1.00207091620471	-1.93280983428782	2.52873034419011	-0.764340032826575	0.4446646346349	0.603630159494764
YBR297W	452.903556531681	-0.0833654940316815	0.260787532272899	-0.319668249878005	0.749219830744728	0.847862943471993
YBR298C	1664.12880277532	1.6639256910801	0.471977805837609	3.5254320658726	0.000422792600678463	0.00186504492168008
YBR298C-A	0.366483998998433	0.119725407855158	4.98378694625897	0.0240229787400982	0.980834279610585	0.997648581546767
YBR299W	3274.57096490966	2.95469712523195	0.464732056363114	6.3578509052178	2.04595903680421e-10	2.36813466017443e-09
YBR300C	21.0637811948779	-0.492896893620236	0.51045265279992	-0.96560746803178	0.334240636979157	0.491473283131219
YBR301W	84.7038803007272	-6.47015635530447	1.07687939111811	-6.00824605677204	1.87541072078336e-09	1.94817902319861e-08
YBR302C	618.270284605549	-4.10333460427121	0.214584383774505	-19.1222424115596	1.64864748429912e-81	4.52416347149751e-79
YCL001W	1084.15984681484	-0.0589350773082017	0.117191132109823	-0.502897072902856	0.615036639200531	0.746660148529898
YCL001W-A	11.7740589301641	0.212576160828236	0.569243940061417	0.373435966319292	0.708823995141284	0.817687855771234
YCL001W-B	13.0018439605078	0.100267585258457	0.520994147601332	0.192454340840662	0.847386330027269	0.915661693189728
YCL002C	443.710486755775	-0.103888243638278	0.266922697898554	-0.389207229119803	0.697122856182823	0.811019711978319
YCL004W	544.046940650681	0.131973432822371	0.135862700192915	0.971373545755956	0.331362297064823	0.488440485333241
YCL005W	699.358481674116	0.198553572175689	0.101983873907074	1.94691145343829	0.0515453512712604	0.116346075925382
YCL005W-A	1551.15895871902	-0.146575760998877	0.156327646410775	-0.937618932826039	0.348440278117544	0.506901206718746
YCL007C	2.22945590073037	-0.312325454554	1.68038180134364	-0.185865768305907	0.852550027330141	0.919268906351721
YCL008C	993.884582005112	-0.259405606879863	0.163469267727459	-1.58687691262159	0.112540524812578	0.216275709259152
YCL009C	6828.80303133519	-0.545329222255855	0.254917535576847	-2.13923777751045	0.0324164160972514	0.0793073590067946
YCL010C	1133.61861647718	-0.0872296025997827	0.126096330400859	-0.691769556833896	0.489082057644365	0.643061375852623
YCL011C	5206.04636433647	-0.139201265813374	0.124230578114336	-1.12050726903371	0.262497656729336	0.410905592194133
YCL012C	329.621960049188	0.735778271608932	0.193535818900389	3.80176794037092	0.000143667258670551	0.000701402939662157
YCL014W	1141.15329753497	0.209596815963498	0.0945724436903983	2.21625674228801	0.0266739237765459	0.0673856777876223
YCL016C	664.825790360265	0.311924437719186	0.120646538035629	2.58544043449527	0.00972546755615086	0.0293278064674037
YCL017C	5093.37892715284	1.00024768764628	0.113907840991954	8.78120135484727	1.61737699747224e-18	3.53888535061535e-17
YCL018W	1728.62956374047	10.6613514161409	0.736656422361532	14.4726239974442	1.80454394901718e-47	1.65065645114266e-45
YCL019W	407.008914760662	-5.65446032229728	0.278645982950445	-20.2926317559829	1.49380807985162e-91	6.55881334260187e-89
YCL020W	0	NA	NA	NA	NA	NA
YCL021W-A	61.3140348820749	-3.0261832390905	0.27731761885113	-10.9123367336967	1.00635745762123e-27	3.87594749467453e-26
YCL022C	62.6646653598506	0.60633889834686	0.412511925882013	1.46986998509295	0.141596970081825	0.258971853640349
YCL023C	23.8519505109041	0.156522275917919	0.392257943813729	0.39902895119505	0.689871872146222	0.804585824323538
YCL024W	1042.92115517148	0.136101273923561	0.117134460986521	1.1619234235365	0.24526657156022	0.390269082439644
YCL025C	3302.00714034479	-0.00542518120806301	0.453801719316274	-0.0119549595718521	0.99046154954071	0.999951665798202
YCL026C-A	32.3370827570212	-0.0578365124389288	0.368868175447742	-0.156794530644248	0.875406783450133	0.931560684408237
YCL026C-B	212.257004840842	0.589707699205591	0.18234343094567	3.23404959612336	0.00122048259161558	0.00478173607875088
YCL027W	712.202628763543	0.122254656316968	0.182167581586186	0.671110936712563	0.502149860257264	0.654364657628481
YCL028W	3411.95371222583	-0.0601963729874736	0.161256131877942	-0.373296644824877	0.708927673315176	0.817687855771234
YCL029C	1248.76583027745	0.0973555799642951	0.125304653601953	0.776951032270186	0.437187661173066	0.596754864637307
YCL030C	6544.4432338676	-1.8644725299261	0.290559018491453	-6.41684618707143	1.39126360312677e-10	1.62750658795611e-09
YCL031C	1645.2694082265	0.00120988389079594	0.130202517302774	0.00929232334258536	0.992585905368926	0.999951665798202
YCL032W	1092.76686927873	0.39150729586528	0.108427377917534	3.61077896915526	0.000305278746074672	0.00138947188780082
YCL033C	700.488383739931	0.347648425521466	0.14783426288786	2.35160928684832	0.0186923976911126	0.0503509739033407
YCL034W	1914.17750178059	-0.00111311242130686	0.175669906321065	-0.00633638649110719	0.994944328878181	0.999951665798202
YCL035C	2045.25722322913	-0.62567109003669	0.204240461442592	-3.06340421294315	0.00218834249939582	0.00797147328596288
YCL036W	833.273508066272	0.896209352367325	0.203993328653234	4.39332677340042	1.1162914244619e-05	6.85811130737506e-05
YCL037C	201.651628574479	0.949798377154169	0.232581984005973	4.08371431352901	4.43215149706302e-05	0.000241840511679014
YCL038C	1017.24926300484	0.0536259962736459	0.213395860223783	0.251298203336323	0.80158356413592	0.881193348923246
YCL039W	1587.6915851027	0.127355260733874	0.202292928591557	0.629558638656186	0.528983392073417	0.67451783546864
YCL040W	12302.3445200143	-1.76568193419565	0.482514436351805	-3.65933493626765	0.000252870660273528	0.00117613429983154
YCL041C	163.115340549687	0.620584826262197	0.334279102524739	1.85648705400682	0.0633841666058108	0.137047971525236
YCL042W	386.316759716196	-1.68688039862804	0.443028057992148	-3.80761526995191	0.000140313341074925	0.000688236096076781
YCL043C	19956.2384381138	-0.18110582360487	0.159106223231322	-1.13826989244514	0.255007801810593	0.402663611840292
YCL044C	993.4800739217	0.248833511552427	0.204507828721455	1.21674320786685	0.223701934010949	0.36433106305371
YCL045C	4539.38923663182	-0.430594107296639	0.109834632949343	-3.92038554446879	8.84074169456424e-05	0.000452761468121307
YCL046W	101.893311100029	-0.0845696505872265	0.301485306101701	-0.280510024454387	0.779086235664287	0.86546926980973
YCL047C	418.624760907178	0.123283235116711	0.106707482624645	1.15533823949697	0.247951942436251	0.393686473694588
YCL048W	15.3417777045882	-1.89938597062826	0.653121051959162	-2.90816834785939	0.00363552568782455	0.0124446840852456
YCL048W-A	7.32175832890569	0.205298557975615	0.897231480862734	0.228813369074177	0.819013975410204	0.893642485429358
YCL049C	2667.09447867713	0.47045925882485	0.219124944128704	2.14699089003999	0.0317940068806893	0.0779580526121443
YCL050C	5348.80677191753	-0.168761961872573	0.11226252057658	-1.50327964315973	0.132766947287641	0.246425368024174
YCL051W	1256.81844460564	-0.421321754639453	0.165653327418744	-2.54339445639038	0.0109781217363526	0.032568427817846
YCL052C	1609.83391800759	-0.238740251341291	0.159960953138853	-1.49249080264015	0.135570526590327	0.250146167994114
YCL054W	3134.88305285532	0.804319328052212	0.172284080507204	4.66856441804894	3.0331167779237e-06	2.10496386716601e-05
YCL054W-A	0.0523638886176774	0.000616034259270108	6.00582262393133	0.000102572836036716	0.999918158717912	0.999951665798202
YCL055W	997.66053794203	0.599979430741393	0.169278591061199	3.54433143010082	0.000393610112865286	0.00175393518493286
YCL056C	290.663604815048	0.102729443594401	0.154439184811791	0.665177323485574	0.505937082703265	0.657608373136708
YCL057C-A	1199.23213222998	0.370461073135723	0.16130901144114	2.29659254511581	0.0216420243195249	0.0566962498680951
YCL057W	4220.18778861462	-0.415772443877418	0.114438990895373	-3.63313622939531	0.000279997092286869	0.00128640529068332
YCL058C	391.293058733659	0.63175856251107	0.254960891511373	2.4778645805876	0.0132171299159947	0.0378957088382111
YCL058W-A	151.449490473613	0.53608433066852	0.366444888034584	1.46293303078614	0.143485704680041	0.261989700865748
YCL059C	2974.92347588474	-0.302825882623308	0.115525754132162	-2.62128462088959	0.00875990939496095	0.0268177692168143
YCL061C	1019.93806088027	-0.052570524546109	0.116115044541189	-0.452745161092894	0.650732255980124	0.774155100774042
YCL063W	1096.47851519022	0.141987159778351	0.115265328321777	1.23182887556592	0.218013014395233	0.357083738574236
YCL064C	8504.9225458843	-2.18158831448811	0.355729558998784	-6.13271587727565	8.63913591494685e-10	9.38900150756435e-09
YCL065W	11.3600445969687	0.000361138497880759	4.85937792890508	7.43178454453185e-05	0.999940702938582	0.999951665798202
YCL066W	378.711480121633	0.43547265131292	0.136204199674859	3.19720428850551	0.00138766611107233	0.00534454327925284
YCL067C	656.91236610309	-0.121344573823806	0.206919722902267	-0.586433096477323	0.557584508740358	0.698053087658105
YCL068C	1.33779459518628	-2.64371399627309	5.94062884127222	-0.445022583788777	0.65630343360111	0.778392655086784
YCL069W	77.1623411901391	8.71956718820752	1.21267833218526	7.19033807794254	6.46310848997748e-13	9.23341269305677e-12
YCL073C	14.6071055167686	2.44291033053005	1.52904463294452	1.59767104105109	0.110116206892847	0.212583554552953
YCL074W	2.42643677450001	0.000363820353333792	6.00582262363478	6.05779384662553e-05	0.999951665798202	0.999951665798202
YCL075W	1.30614373458493	-0.961173398661995	3.41407686219814	-0.28153244272396	0.778302048208813	0.865112109633712
YCL076W	0.965580613619881	1.81877355884858	2.65910766449721	0.683978908839134	0.493988484133765	0.646929440545829
YCR001W	10.6593038489005	-1.61319073036321	0.826140728262825	-1.95268272725805	0.0508572016479957	0.115141124116088
YCR002C	2057.38413233643	-0.0533348745336129	0.172433156600547	-0.309307534496783	0.757087600105819	0.852192605417352
YCR003W	1806.6138925868	1.84564282981645	0.208039498705038	8.87159814028024	7.21035650196513e-19	1.64316290387344e-17
YCR004C	2453.26972745423	-0.249860654394284	0.181344050353246	-1.37782658933432	0.168256834549474	0.294248410075103
YCR005C	15896.5350034647	2.82878500407398	0.533689407664942	5.30043310481052	1.15528290533362e-07	9.6926028210538e-07
YCR006C	125.31545056348	-0.331267552168353	0.207224223943865	-1.59859472924406	0.109910681641396	0.212528405546163
YCR007C	505.574245420253	-0.0362495623286754	0.334346329688007	-0.108419202216161	0.913663169752501	0.95570741171551
YCR008W	1993.82995630996	0.184868216358303	0.146373627422811	1.26298855615771	0.20659329243026	0.343678561239124
YCR009C	3115.02248328971	-0.471399781243087	0.117692088266191	-4.00536508602764	6.1921768215979e-05	0.00032809072041065
YCR010C	58.6985316181761	-0.252348660494484	0.390453753626247	-0.646295900989184	0.518087741980363	0.665975975410434
YCR011C	2068.33264622574	-0.680728152323972	0.139816785186378	-4.86871552236413	1.12325971710891e-06	8.31212190660591e-06
YCR012W	136361.512499603	0.0729157791419474	0.150462863322528	0.484609806910609	0.627953155821813	0.756207621913048
YCR013C	23589.2710401773	0.0545013415177552	0.168786702513966	0.322900682968467	0.746770459063078	0.846656953587439
YCR014C	440.593756453083	-0.208641288963835	0.156584761225487	-1.33244951380285	0.182712520914577	0.312505211950794
YCR015C	298.234429563677	0.0294326928150264	0.14210125416316	0.207124792728655	0.835912400118382	0.90712128310754
YCR016W	1212.08024591608	0.0442320995025186	0.121579602900252	0.363811843823902	0.715998517774442	0.822817350909522
YCR017C	5058.02847526712	-0.357716537162343	0.108091487822192	-3.30938674607548	0.00093500584747387	0.00376402720749566
YCR018C	274.03960006408	-4.00272754566239	0.217295088182362	-18.4206996078216	8.96374434172562e-76	2.10840072266446e-73
YCR018C-A	415.121666856324	-0.919454943820565	0.259541984569337	-3.54260581518722	0.000396194436642704	0.00176253553747533
YCR019W	518.528151665462	0.223857594670462	0.107920057141371	2.07429092052108	0.0380523005384357	0.0907687255871558
YCR020C	186.350279834479	0.573514147457726	0.279488586499803	2.05201276603161	0.0401684217701125	0.0950248655811642
YCR020C-A	350.788631830766	-0.497753630664975	0.177794618128965	-2.79959897494718	0.00511661281511875	0.0167902401596273
YCR020W-B	146.638868486026	-0.0875601617557691	0.524583410279924	-0.166913707219689	0.867437947651896	0.927894972481608
YCR021C	1225.6128574391	-1.31342285984328	1.08665995143558	-1.2086788126388	0.226786264606932	0.368066618704104
YCR022C	15.5916497318341	0.434114097830448	0.434327542950066	0.999508561860552	0.317548393586928	0.474126891898325
YCR023C	1365.54750309809	-0.431124504983923	0.115817248756312	-3.72245507136023	0.000197295023565972	0.00094022071288386
YCR024C	906.169322393739	1.17240116964639	0.154669621097572	7.58003518290637	3.45461265872155e-14	5.53578563755234e-13
YCR024C-A	1599.56218045416	-0.616912442653589	0.239659722927707	-2.57411815017278	0.0100495948698712	0.0301396319731202
YCR024C-B	1854.57916900663	0.165029161776697	0.377693651458671	0.436939199637976	0.662155442455517	0.78389521814136
YCR025C	60.1365566118186	0.44624873213045	0.244690787254668	1.82372510684681	0.0681936412032385	0.14548860413493
YCR026C	1856.02717283058	-0.143519629722046	0.095331813201446	-1.5054746668751	0.132202085138028	0.245678028419598
YCR027C	451.424942825842	0.52751127462841	0.148774230449389	3.54571670802803	0.000391546892976994	0.00174710558072255
YCR028C	1320.95231252966	0.506219971084118	0.0900297280277489	5.62280906733485	1.87877019050657e-08	1.74030667716966e-07
YCR028C-A	2185.54750989908	0.0224139405309903	0.152459156694801	0.147016033781818	0.883119364707484	0.937042715637746
YCR030C	2398.33518327722	-0.409901882361024	0.179670863950694	-2.28140430422548	0.0225245335811259	0.0586118443956125
YCR031C	32120.8130565747	0.161045113437306	0.190050872800474	0.847378973136211	0.396783920730015	0.556833347949686
YCR032W	693.413183248715	-0.227535922849848	0.0899055090804705	-2.5308340409506	0.0113791675009889	0.0335166355820718
YCR033W	2408.01410436326	-0.365042378767749	0.123730743545932	-2.95029649306388	0.00317469111329418	0.0110102768152477
YCR034W	3019.74794859833	-0.225942016374231	0.147240745918421	-1.53450741481176	0.124904870524081	0.234901050049
YCR035C	1727.43935754064	0.11513372057159	0.154877252880905	0.743386897881793	0.457247474405427	0.614220506595857
YCR036W	2412.80691002263	-0.0502536830458292	0.110408122475627	-0.455162916631634	0.648992036982933	0.772799006055606
YCR037C	2245.72696102369	0.439159809240993	0.10118307492495	4.34024968668652	1.42320907436302e-05	8.5600501952099e-05
YCR038C	276.31785828881	-0.25406783774822	0.143448786089664	-1.77113968457992	0.0765374762112021	0.158914192410775
YCR038W-A	0	NA	NA	NA	NA	NA
YCR039C	656.91236610309	-0.121344573823806	0.206919722902267	-0.586433096477323	0.557584508740358	0.698053087658105
YCR040W	378.711480121633	0.43547265131292	0.136204199674859	3.19720428850551	0.00138766611107233	0.00534454327925284
YCR041W	315.073693063557	0.176114449084498	0.170649074393907	1.03202698116004	0.302059478069548	0.457430150049677
YCR042C	1364.64382974405	-0.228524458524288	0.0885667836453647	-2.58025016962721	0.00987287641738076	0.0296845711503749
YCR043C	656.713038616948	-0.0142094087378754	0.13662695359101	-0.104001504567034	0.917168154575197	0.957892398673049
YCR044C	1287.7402842786	-0.424434882837542	0.0881712142666966	-4.81375794092763	1.48118203754717e-06	1.07790772367797e-05
YCR045C	620.388090773896	-0.422793215851875	0.161707985870705	-2.61454753502355	0.00893457270323111	0.0272752313670227
YCR045W-A	2.06194709768119	5.29678818788322	5.89734829916406	0.898164381546539	0.369097919494259	0.528566840136811
YCR046C	2279.54720738405	1.63950420158781	0.213606518663869	7.67534723117571	1.64971158244227e-14	2.71625012049119e-13
YCR047C	1141.0321926459	1.21184143566631	0.222887019497724	5.43702113473093	5.41787138625525e-08	4.73237413128343e-07
YCR047W-A	0.117859361042188	-2.23097731231824	5.95753678223318	-0.374479821756461	0.708047366230678	0.817502324745961
YCR048W	2254.45687867336	-0.411966673390437	0.198500154311627	-2.07539724500005	0.0379497333222115	0.0905568636449582
YCR049C	186.4628515937	-0.0505793316376569	0.211810293170972	-0.238795437560863	0.811264208203155	0.888519824959142
YCR050C	242.065528814072	-0.88759057076631	0.27031009412224	-3.28360127892569	0.00102489811344931	0.00409586102862691
YCR051W	2509.68852277921	0.107538144429918	0.249246361611521	0.431453216546961	0.666138862534053	0.786934533712537
YCR052W	2089.82164021477	-0.33588159693368	0.139151364701886	-2.41378586299362	0.0157877379409461	0.0437915641434399
YCR053W	12063.4817986382	-0.345151460807608	0.112011291498696	-3.08139881425817	0.00206030488997977	0.00757630821072406
YCR054C	358.639324026791	0.0818087800519862	0.204900352492865	0.399261294852262	0.689700683218416	0.804528639687653
YCR057C	3192.98136725041	0.412222405341293	0.148815636533986	2.77002077834175	0.0056052716722217	0.0182251216508153
YCR059C	1580.79761260283	0.0488358614973151	0.163604541458565	0.298499424661041	0.765322015166276	0.856072500818065
YCR060W	969.715746857973	-0.020089024041672	0.216744740200073	-0.0926851743812941	0.926153675436337	0.963845642420082
YCR061W	1993.71196783072	0.68680366458326	0.263748231158818	2.60401240063557	0.00921394229733449	0.028029110378866
YCR063W	163.418139460391	0.121003975896175	0.207533493335406	0.583057577605626	0.559854540523105	0.700257310548193
YCR064C	37.9046090611279	0.322310288802461	0.391127293482629	0.824054711018974	0.40990847178457	0.569668114617678
YCR065W	1803.20386118523	-0.564320208194772	0.147388390373971	-3.82879687309775	0.000128771232344613	0.000637256879020289
YCR066W	434.968419612612	-0.137988181228907	0.105735131890555	-1.30503626147398	0.191880500600018	0.324052109203766
YCR067C	2641.61442419715	0.103389078961352	0.137384471423716	0.752552875080639	0.451718644912793	0.609884992906039
YCR068W	963.433332407948	0.00181267890610369	0.138928506247475	0.0130475663711142	0.989589843606357	0.999951665798202
YCR069W	2785.57465417842	-0.344924190937277	0.13287264617637	-2.59590066776752	0.00943433351817369	0.0285938888866507
YCR071C	1822.33877030052	1.89290278644817	0.141913903795189	13.3383885287239	1.38419397203358e-40	9.80247473098188e-39
YCR072C	1519.22855223687	0.494732310865936	0.178367472046165	2.77366890493291	0.00554280585439029	0.0180449428358945
YCR073C	1706.50423116478	0.134650402088789	0.136406479909857	0.987126140765244	0.323580804165979	0.480171843704299
YCR073W-A	1362.66588735209	-0.052904155583688	0.244919102886526	-0.216006652646442	0.828982561917636	0.901085847959985
YCR075C	363.80884387513	-0.985748624430189	0.165939142418983	-5.94042255528388	2.84288336587159e-09	2.8760721732151e-08
YCR075W-A	243.370677691111	-0.0512215252117065	0.175361693169721	-0.292090731367042	0.770217253135649	0.859410203090617
YCR076C	714.629473565251	-0.220520661358341	0.137534425530276	-1.60338519252983	0.108849638159569	0.211034358822174
YCR077C	3577.29450490685	0.0577252385769364	0.0875443488716538	0.659382807924766	0.509649979191061	0.660739126565419
YCR079W	789.537308146671	0.0136931808490556	0.167285530040341	0.0818551421976155	0.934761906018125	0.967978288213108
YCR081C-A	24.9735840818636	0.476698366589257	0.613524039140042	0.776984007435847	0.437168205783964	0.596754864637307
YCR081W	588.726635270666	-0.194793928207198	0.156723235364187	-1.24291671081536	0.213898527080248	0.352183924837628
YCR082W	987.165121805061	-0.00376333080268262	0.14920132521747	-0.0252231727647013	0.979876953641206	0.99698279262799
YCR083W	562.649918320321	0.147429821074487	0.17916838978554	0.822856203881483	0.410589770731497	0.570255487358692
YCR084C	6602.2245108024	0.205857804502978	0.128225654112785	1.6054338418263	0.108398361788299	0.210407194440831
YCR085W	12.5954768481526	1.96435947296788	0.516178254755749	3.8055835457412	0.000141470249756408	0.00069271537539009
YCR086W	404.657960154971	0.315241849257882	0.159772821341206	1.97306304421239	0.0484883800483994	0.110806547882984
YCR087C-A	0	NA	NA	NA	NA	NA
YCR087W	1487.30186139003	0.249480841812436	0.112100238797	2.22551570353223	0.0260466381191889	0.0661817741716737
YCR088W	5024.66044035462	-0.576968632639705	0.22698230385437	-2.54191019670804	0.0110248495756989	0.0326679198914691
YCR089W	1725.72941364434	-0.128701986422851	0.249378935403648	-0.516090046717588	0.605791519290303	0.737884769011639
YCR090C	500.234728743883	-0.368091311655275	0.191116368109446	-1.92600620918289	0.0541035985458373	0.121193749885171
YCR091W	508.025511620734	-0.846646525745272	0.342498842569598	-2.47196901278062	0.0134371162932872	0.0384267685226182
YCR092C	740.359953576501	-0.34808637991928	0.153540202511349	-2.26706995448668	0.0233859526602976	0.0604236501454375
YCR093W	3121.50999309538	0.257186223167467	0.119280800558203	2.15614098802073	0.0310726578018546	0.0766746063255954
YCR094W	935.517938842202	-0.258052981059049	0.125899687442661	-2.04967133994336	0.0403965135927339	0.0954775539036063
YCR095C	462.244078299905	-0.317292394166698	0.146802114348835	-2.16136120092072	0.0306674487445328	0.0758452187125396
YCR095W-A	8.9377241713299	-1.3902294481814	0.641502915375267	-2.16714439616871	0.0302238456137255	0.0750298707923092
YCR096C	368.419000605156	-0.255853676374947	0.340280794148718	-0.751889853246103	0.452117300586692	0.610298122907143
YCR097W	0.0612787710432063	0.000597721439856957	6.00582262392705	9.95236585036077e-05	0.999920591609576	0.999951665798202
YCR097W-A	0.115448377321122	0.000576159561039587	6.00582262389095	9.59334960622455e-05	0.999923456144746	0.999951665798202
YCR098C	37.5733254446055	-8.00142712797222	1.20618937630078	-6.63364085705307	3.27506140757906e-11	4.06972725100296e-10
YCR099C	65.1911330087208	-8.38257702202663	1.264995035956	-6.62656910403734	3.4357866850187e-11	4.25340058412277e-10
YCR100C	103.924298134393	-9.94022456475792	1.2704939452546	-7.82390549902698	5.12092551245115e-15	8.82890456151918e-14
YCR101C	65.9613567041906	-2.83847290696803	0.35736112908337	-7.94286976384003	1.97556343624058e-15	3.48822005122801e-14
YCR102C	341.31037346303	0.155474175911461	0.314339496765221	0.494605919750465	0.620878322719564	0.751003755978506
YCR102W-A	7.70460878153642	0.479408617882959	1.03256649671323	0.464288372137744	0.642441153695611	0.767619273991164
YCR104W	15.7529888396491	-7.657857396558	1.3479569356818	-5.68108460578129	1.3384324393159e-08	1.27016081344878e-07
YCR105W	135.136114795731	-10.1948232705657	1.19319194814413	-8.54416029744632	1.29474222846755e-17	2.66474134896478e-16
YCR106W	225.172427177258	-10.6196294863363	1.18479173933347	-8.9632879212262	3.15138343755553e-19	7.43907215761317e-18
YCR107W	296.232005668767	-0.319670410912222	0.191244955225319	-1.67152336403121	0.0946183477718019	0.188663771851374
YCR108C	3.58806607912417	0.0485877222692951	1.38660476664382	0.0350407869914497	0.972047217513622	0.992543096828638
YDL001W	612.134967882037	0.276943018383993	0.1165056796946	2.37707740180525	0.0174504259338287	0.0476044227732238
YDL002C	823.012464195086	-0.0283579744663004	0.103809048321982	-0.27317439977239	0.7847191578419	0.868953853373708
YDL003W	1643.25747034229	0.14213355112477	0.159623010534476	0.890432717995077	0.373233580810996	0.533097736374704
YDL004W	1495.85319228706	-0.442849499609082	0.0904510065819273	-4.89601516162194	9.77995238622982e-07	7.29453753292294e-06
YDL005C	1230.94083855667	-0.0684176925296359	0.155084106412116	-0.441165082047961	0.659093490063994	0.781319165790075
YDL006W	646.953483701714	0.160507753587222	0.110461625229507	1.45306348022432	0.14620612956686	0.265704627297831
YDL007C-A	0.0570555231127799	0.000599174615708431	6.00582262392898	9.97656196706744e-05	0.999920398552498	0.999951665798202
YDL007W	6161.46266661575	-0.168971966041519	0.111167211289302	-1.51998025390586	0.128515938483844	0.240251481934317
YDL008W	594.136271972782	-0.00947213573762597	0.141410471952771	-0.066983269391743	0.946595022374898	0.976088119204803
YDL009C	193.064983799358	0.0937529651176138	0.19513179126986	0.480459716520292	0.630900540753828	0.757972180659022
YDL010W	720.015764993248	-0.0987907677907898	0.100656652373053	-0.981462878624778	0.326364531621328	0.483345357602444
YDL011C	24.6135222530356	0.0443041559317131	0.644663799740783	0.068724435821474	0.945208967212744	0.975881213052694
YDL012C	970.318497039316	-0.478617498954814	0.178553922363553	-2.68052077836914	0.00735077007475057	0.0230753916645888
YDL013W	1311.21092920486	-0.0965700863052294	0.185896856416672	-0.519482083595733	0.603424603669337	0.735954525882639
YDL014W	14037.8476047132	0.593453701454615	0.119618802778102	4.96120749975651	7.00563042701557e-07	5.30334275773845e-06
YDL015C	2838.81832562494	-0.12461273405584	0.180890861581469	-0.688883523282446	0.490896568963143	0.644829997008907
YDL016C	27.669880281147	-0.326893242608814	0.326529952308583	-1.00111257879304	0.316772384388582	0.47307549287601
YDL017W	469.128481655162	-0.102504223779472	0.12295193385742	-0.83369346510922	0.404453741548732	0.564948534854709
YDL018C	620.250490678405	0.599522531070973	0.12799836749192	4.68382951141013	2.81564229744631e-06	1.9664708558835e-05
YDL019C	2618.04242010084	-0.557469138021653	0.221657485477699	-2.51500253564746	0.011903152769463	0.0347800195828233
YDL020C	3156.35684718728	-0.0822938727443969	0.322167916407113	-0.255437827770549	0.798384957237184	0.87914451234979
YDL021W	368.783591626441	0.0992643385950174	0.585455384133422	0.169550646018819	0.865363539195501	0.926712889291312
YDL022C-A	0.859155432884923	-0.961156220265116	2.51707908798101	-0.381853802232363	0.70256980873581	0.815002821480961
YDL022W	8921.05455301146	0.278998969311303	0.217483884566206	1.28284893323381	0.199545006747594	0.333808334884342
YDL023C	208.12068543814	0.434478051150441	0.315137521086485	1.37869349753248	0.167989275205448	0.294014713394388
YDL024C	125.230010867101	0.194769909518833	0.396535937295699	0.491178456225499	0.623300234966502	0.752280486773965
YDL025C	1421.48734097782	-0.447402175939088	0.188363758785034	-2.37520305829996	0.0175392983555553	0.0477899986483721
YDL025W-A	0	NA	NA	NA	NA	NA
YDL026W	80.9376189202022	-0.280555639052546	0.409665032096213	-0.684841558521538	0.493443907526384	0.646848123309077
YDL027C	602.088511993397	-0.840174492570493	0.181689303873717	-4.62423750136913	3.75978880394533e-06	2.55015129379855e-05
YDL028C	865.187582780256	0.0092251948915885	0.112649391391537	0.0818929847523487	0.934731813059184	0.967978288213108
YDL029W	5459.29339310127	-0.337420599346428	0.0928753965385786	-3.63304612332148	0.000280094926638305	0.00128640529068332
YDL030W	707.178138293087	0.621530361409443	0.127564555084101	4.87228102665102	1.10317096586435e-06	8.18185133016059e-06
YDL031W	3603.36504030743	0.594769882935754	0.122700590236119	4.84732699159157	1.25136078115923e-06	9.21863770102311e-06
YDL032W	41.5711760932397	1.44549039141814	0.373796470472928	3.86705200717734	0.000110158942024493	0.00055424506659535
YDL033C	1312.39789369367	1.46468942419583	0.138338519121148	10.5877194110568	3.39768800344816e-26	1.1902751697186e-24
YDL034W	73.8718348385346	0.265079893658431	0.258030186559624	1.02732124947396	0.30426921966696	0.459975593306851
YDL035C	1573.20550747196	-0.0576379663668108	0.0988114709355542	-0.583312502294423	0.559682947691273	0.70024162110462
YDL036C	1057.64320236698	0.580088708769859	0.0922668538197943	6.28707585394454	3.23501334618888e-10	3.65451078867923e-09
YDL037C	621.964613280179	-0.737386077347908	0.393880296989395	-1.87210704110889	0.0611917960768013	0.133402571652371
YDL039C	3010.89220181907	-1.24047908307736	0.328365319473966	-3.77774085602152	0.000158257425883908	0.000769212846399571
YDL040C	3700.36046422362	-0.396240552215358	0.123751009181545	-3.20191774463889	0.00136515973718523	0.00527429099015432
YDL041W	7.80083168872919	-1.71947994619524	0.949092761113313	-1.81170905168241	0.0700311642685628	0.14835163971462
YDL042C	488.455943912604	-0.535244117343577	0.17290739106943	-3.09555371828295	0.00196445785611657	0.00728076501991207
YDL043C	388.563174187037	-0.425480798137119	0.182084171137518	-2.33672589703461	0.0194534410850866	0.0519547295159694
YDL044C	741.519955404013	1.01778419668451	0.127699404310943	7.97015618182724	1.58473961954372e-15	2.83616715606384e-14
YDL045C	824.154255630142	-0.0460719118373473	0.151752447489893	-0.303599135298399	0.76143331043663	0.853728257156222
YDL045W-A	1249.36434414473	1.26568479059964	0.116821459804783	10.8343517767599	2.36635376874636e-27	8.90560338340775e-26
YDL046W	3737.74469556957	0.142688113936404	0.103025158408937	1.38498320352038	0.166057603377924	0.29133068083298
YDL047W	2535.59995156702	0.445049861024148	0.13861402338068	3.21071310225152	0.00132406054031875	0.00513258547294836
YDL048C	1463.66365122469	0.186566702692746	0.364380666023672	0.512010433288536	0.608643707660013	0.740673957621737
YDL049C	286.368819116485	0.935289417916395	0.200833640371304	4.65703562504379	3.20794950922958e-06	2.2123094730666e-05
YDL050C	776.361720951433	-0.105882898211028	0.185717009877597	-0.570130319677306	0.568589312233561	0.707487098123981
YDL051W	3182.08506620207	-0.163457253714899	0.108740602939937	-1.50318509641872	0.132791319635255	0.246425368024174
YDL052C	3033.48114683711	0.370767892486009	0.162898224752327	2.27607079849846	0.0228417725194406	0.0592967732806605
YDL053C	1226.43668114245	0.575030713750286	0.128316210157613	4.4813567439684	7.41700114326931e-06	4.74256014850211e-05
YDL054C	784.374033590384	-0.39962637552969	0.14691115094507	-2.72019089741602	0.00652442385457726	0.0208389211960455
YDL055C	26870.1354113071	-0.866154416568038	0.159986663812237	-5.41391635983215	6.1660977263514e-08	5.36458647632105e-07
YDL056W	1072.27041874071	-0.0521900757474268	0.116283258987895	-0.448818481711626	0.65356260529757	0.775876307151311
YDL057W	288.467572193052	-0.191224080020917	0.141978253622657	-1.34685471289951	0.178027029433126	0.307013882127932
YDL058W	1648.67909629236	-0.0235901170014948	0.0816466193456397	-0.288929501191339	0.772635327364637	0.861156924356659
YDL059C	149.156705448102	-0.58844205275775	0.27588619201639	-2.13291592615404	0.0329316236333563	0.0803287678701055
YDL060W	3680.28280493621	0.540161330588875	0.113867674873888	4.74376359390074	2.09783656659832e-06	1.49204661205362e-05
YDL061C	8721.76786281111	0.154250338802322	0.289374244062232	0.533047919666095	0.594000409261815	0.728236540468785
YDL062W	223.962823729898	1.2143128189138	0.17520454662337	6.93082937809921	4.18380419502909e-12	5.63487411624981e-11
YDL063C	1539.93398050981	1.18730544576055	0.218099331341098	5.44387476320894	5.21338801931548e-08	4.57804979936156e-07
YDL064W	1022.77976703468	-0.49162695725258	0.100512246071757	-4.8912145182946	1.00215668106963e-06	7.46629400624956e-06
YDL065C	1467.99663164488	0.263813097668357	0.126775394982638	2.08094873381768	0.0374385987795911	0.0895074603440617
YDL066W	3487.63258353323	-0.701097942674764	0.163537685123151	-4.28707268386981	1.81043069203945e-05	0.000106650237368263
YDL067C	948.204205712872	-0.273781652604519	0.150407574885951	-1.82026505521493	0.0687186502830261	0.146418968218703
YDL068W	23.5313621876555	-0.374387668856308	0.602472125078432	-0.621419071973776	0.534323926662446	0.6786995913209
YDL069C	200.381464785848	-0.331225028064704	0.186442605139261	-1.77655224146488	0.0756419393355996	0.157402152437365
YDL070W	4258.90646917737	0.673649426801911	0.168633128111285	3.99476327307024	6.47589251645764e-05	0.000340929081641807
YDL071C	63.3824082483951	0.604122587652389	0.25415751786487	2.37696131409966	0.0174559187666771	0.0476044227732238
YDL072C	3478.53418418277	-0.427592212089622	0.136582785552395	-3.13064498106601	0.00174422879481603	0.00656428048151907
YDL073W	1293.11701599944	0.0725507426279266	0.150427050887086	0.482298510806977	0.629593905020423	0.757214291173212
YDL074C	1973.46019693949	0.0487823473059318	0.173046287483324	0.281903460717889	0.778017535847322	0.864960076146263
YDL075W	27762.8459209093	-0.11811303682521	0.22126768269988	-0.53380157185184	0.593478826156383	0.727895075387108
YDL076C	871.305474878079	-0.26108424717086	0.107689772233823	-2.42441080294958	0.0153332495185461	0.0427177585994689
YDL077C	776.70391252421	-0.203591526129274	0.104214735458235	-1.95357715234872	0.0507512448319421	0.115090142344306
YDL078C	2860.35359469526	0.014283749771917	0.113288570843291	0.126082884315624	0.899666315681049	0.948084692503913
YDL079C	336.269879925351	-0.299847925525976	0.328194997423019	-0.913627349229503	0.360912690526031	0.520041902291178
YDL080C	807.688250988654	-0.404937616866696	0.109647211634669	-3.69309543607819	0.000221540833693193	0.00104442944216419
YDL081C	13915.7814300656	0.279853627060376	0.179955544752523	1.55512644773038	0.11991595723398	0.22766402258374
YDL082W	18684.0741772246	0.07889491289928	0.182887621857446	0.431384650847369	0.666188708616313	0.786934533712537
YDL083C	25326.6711900854	-0.0248146642934783	0.205057160505589	-0.121013400518642	0.903680421122139	0.950589243493118
YDL084W	9275.14262294046	-0.247729730230364	0.12324503759166	-2.01005845810321	0.0444250021069956	0.103131146942782
YDL085C-A	635.375082890129	-0.143149227878116	0.233140025273046	-0.614005371709404	0.539211777533201	0.68240752629394
YDL085W	116.640008334292	-0.850325530756183	0.464220237395775	-1.8317286974097	0.0669918509275158	0.143389122589737
YDL086C-A	270.301170977617	3.56621176361722	2.29474003060985	1.5540809486247	0.120165108958461	0.228040796324648
YDL086W	4779.40837602709	0.642190165155599	0.146963111002527	4.36973714542935	1.24396182809048e-05	7.52317043140851e-05
YDL087C	482.705229491961	-0.0894914857550663	0.135492539841109	-0.660490133700441	0.508939347896573	0.660431249388712
YDL088C	1602.26517683038	0.341964990614804	0.115625264053425	2.95752829984282	0.00310116280760158	0.0107836632792313
YDL089W	516.139854799267	-0.34455821692617	0.113998651023213	-3.02247626470607	0.00250715743569444	0.00895938083097317
YDL090C	833.162061896879	0.0862413889688804	0.0817141485000266	1.05540338548412	0.291240875195781	0.444831262532332
YDL091C	721.225215292856	-0.203515066576773	0.154156222984742	-1.32018716232375	0.186772537056413	0.317596254752591
YDL092W	1171.49164882526	0.170979755344035	0.149779227374887	1.14154518180338	0.253643121217633	0.401062035539318
YDL093W	968.274781085402	-0.53940908363994	0.127749710792879	-4.22238986133192	2.41725526942772e-05	0.000138435158299574
YDL094C	47.3185280432895	0.145280726205407	0.356695482872294	0.407296232168494	0.683790429788127	0.799962176209982
YDL095W	6056.19897613625	-0.15798270602783	0.0983716271546245	-1.60597837605661	0.108278661213003	0.210236810951898
YDL096C	299.880663842719	0.127644343758862	0.270066558735783	0.472640316358981	0.636469813978483	0.762810041453552
YDL097C	6339.57371367723	0.110315903592732	0.123154124230447	0.895754846068396	0.37038371076912	0.529717072557096
YDL098C	301.032945185146	0.288236104202735	0.170403207799496	1.69149459053545	0.0907423800773226	0.18259374127383
YDL099W	1986.29494798616	0.0353588707714	0.0757615638422001	0.466712525167078	0.640705567330611	0.766379743269053
YDL100C	5681.59058639718	-0.195745324562819	0.0677001180092087	-2.8913586906332	0.00383580049745034	0.0130488543782066
YDL101C	730.14143911059	0.215440871971101	0.11948860503014	1.80302441322131	0.071384380683585	0.150347787394337
YDL102W	1204.2336428108	0.39603608189478	0.125412979458738	3.15785561912336	0.00158934252921104	0.00604005187385108
YDL103C	2122.03801041829	0.0946807553975376	0.0701149984413164	1.35036379522681	0.176899318150227	0.305494090868988
YDL104C	313.179784906001	0.570815585424027	0.129108876309335	4.42119551917093	9.81563055584588e-06	6.10034915851884e-05
YDL105W	300.192499401017	0.0306045185210998	0.238093768425148	0.128539771215059	0.897721826378257	0.946740744359839
YDL106C	982.259432623982	0.162045312462234	0.136698229551558	1.18542363711533	0.235849990619256	0.379503551971273
YDL107W	553.797421520561	0.838444544320297	0.156528668306808	5.35649190266465	8.4853301092568e-08	7.27661251296423e-07
YDL108W	699.146242418073	-0.209141939040842	0.0854976924111895	-2.4461705707214	0.0144382675405472	0.0406543095434132
YDL109C	397.535169294349	-0.327275321048943	0.146878567659369	-2.22820338095847	0.0258669557246121	0.0657759731282994
YDL110C	1118.11033925517	0.599128610791513	0.341868737037748	1.75251067407593	0.0796860360670198	0.164414860130762
YDL111C	1363.32012587703	-0.169410352001159	0.0851135123884073	-1.9904048986731	0.0465463507171399	0.107271707015529
YDL112W	2095.13011542598	0.294095877155804	0.122125784002134	2.40813911295477	0.0160340699919227	0.044351274660564
YDL113C	1026.11247445115	-0.563485185570117	0.172696074020287	-3.26287200659769	0.00110289318220789	0.00435470893166737
YDL114W	6.50798958590731	0.434607236406419	0.704435833789708	0.616957876870529	0.53726251010538	0.681118554678351
YDL114W-A	0	NA	NA	NA	NA	NA
YDL115C	1049.26576995391	0.0652938334126223	0.115711584623872	0.564280868029457	0.572562999749626	0.710557895555027
YDL116W	1299.91034025698	-0.0256030977329948	0.179908791998364	-0.142311542691185	0.886833929573327	0.939772849584864
YDL117W	1521.99392222072	0.245739425780318	0.0916000880193468	2.68274224505566	0.00730212458654792	0.0229555095594294
YDL118W	96.2943052520773	0.326440279400626	0.293749777900375	1.1112868977601	0.266444877270204	0.414455824681522
YDL119C	388.957279478606	0.0650067794967245	0.166632919302327	0.390119670044192	0.696448058336609	0.810533117548137
YDL120W	1051.43382830131	0.0102539113903206	0.151378504033261	0.067736905287871	0.945995070593226	0.975969096611239
YDL121C	1098.12309711978	-0.179496772989112	0.162257878587321	-1.10624380493495	0.268621007418255	0.416758057681184
YDL122W	4116.49217949248	0.344957193649454	0.0780545923413352	4.41943495317924	9.89593006831824e-06	6.14275168990989e-05
YDL123W	653.822551588499	0.362300451594578	0.223910933531143	1.61805609882908	0.105650508420623	0.20592312768814
YDL124W	3791.69822412738	-2.78601078936038	0.266166755242988	-10.4671629137793	1.22252132701181e-25	4.15027085551537e-24
YDL125C	2144.56448969485	-0.483875431403067	0.0751932018061022	-6.43509545784229	1.23395755667321e-10	1.45122222647317e-09
YDL126C	17807.9667959248	-0.255043532146232	0.183619103172197	-1.38898147164489	0.164838384293892	0.289731945278775
YDL127W	684.985555261359	-0.371823581963191	0.163654782545744	-2.27199948684213	0.0230865413249296	0.0598378438276216
YDL128W	3152.91608021959	0.299636714144052	0.0951938324216463	3.14764839823717	0.00164589537477153	0.00622623029192723
YDL129W	394.933126233283	0.658605751443749	0.13539485036129	4.86433383312817	1.14842940607439e-06	8.47932294664341e-06
YDL130W	15670.0869709097	0.246770889302518	0.248674283705808	0.992345833373179	0.321028852374258	0.477807010562003
YDL130W-A	626.561281621791	-0.199813294240429	0.239518771585988	-0.834228118812373	0.404152448734706	0.564647438983193
YDL131W	4460.04978893007	0.55868168819462	0.180152750522469	3.10115547264398	0.00192767049279405	0.00716862668861753
YDL132W	2571.9724225715	0.0340868186201179	0.0954540300275107	0.357101932839229	0.721015497557448	0.826563632186832
YDL133C-A	420.152064083036	0.0596861702669935	0.456510826393914	0.130744260193057	0.895977618267064	0.945658428510719
YDL133W	1223.08370540593	-0.618721303165673	0.195475358720943	-3.16521380093206	0.00154969033749326	0.0058961643921032
YDL134C	2778.62357715782	-0.501000408374629	0.0943763329401221	-5.30853862156832	1.10507671361731e-07	9.3069504295187e-07
YDL135C	1593.92255598392	0.00263987746460006	0.149372352858841	0.0176731330401871	0.985899614028267	0.999951665798202
YDL136W	16006.6661864532	-0.181434758344479	0.206439520636757	-0.878876088187229	0.379468465050977	0.539305107349441
YDL137W	5722.57310003531	0.14047052956308	0.124713467085007	1.1263461183974	0.260019044044851	0.408415316975767
YDL138W	1261.6925656158	0.106492526686141	0.144791869867358	0.735486921908646	0.462043001916417	0.618624763289596
YDL139C	446.861694985979	0.371389476308603	0.181932975510776	2.04135328005233	0.041215724723984	0.0970492538549012
YDL140C	8381.87525975116	-0.116318353883858	0.140107405271706	-0.8302084651292	0.406420929969713	0.56664750577426
YDL141W	1209.31888888675	-0.220988920472657	0.115193910471654	-1.91840800931085	0.0550592962784569	0.122755763469843
YDL142C	424.83321079576	0.0345887657101314	0.13479120423236	0.256609961362949	0.797479884396959	0.878294735558256
YDL143W	7794.70156548017	-0.0399785929511893	0.0675661537615607	-0.591695556510036	0.554054472604322	0.695710725752539
YDL144C	1034.41017961317	0.117258959415023	0.165778393618055	0.70732353508734	0.479365443126428	0.634338117024444
YDL145C	8392.58236685584	-0.189359602620429	0.104463195790333	-1.81269203175145	0.069879334161064	0.148125296036295
YDL146W	540.727437832418	-0.783687008256352	0.225611666107334	-3.47361030472385	0.000513506245187233	0.00221767352839548
YDL147W	4794.72400830647	-0.0789432923484377	0.0639758103161975	-1.2339553334028	0.217219548815136	0.356138398928674
YDL148C	2402.08871437786	0.0376045427683878	0.137569275922065	0.273349863305898	0.784584288862403	0.868953853373708
YDL149W	450.352603897127	-0.807776465663834	0.210410936885038	-3.83904219819704	0.000123515203075363	0.000615333681886792
YDL150W	1559.83982603368	0.038246129252009	0.129143043824695	0.296153227609582	0.767113066361748	0.857323376049291
YDL151C	164.434504515101	-0.146801907479202	0.237302220536134	-0.618628460987573	0.536161147977716	0.680377133059968
YDL152W	92.600420281476	-0.0052571863526656	0.272329378928401	-0.0193045141635188	0.984598182818888	0.999729329216561
YDL153C	3322.37986573565	-0.115298234925561	0.0865952721342896	-1.33146108423518	0.183037341702324	0.312868915767325
YDL154W	328.102391413452	-0.587347054960453	0.141489285486744	-4.15117691025077	3.30769958872734e-05	0.000183525774990381
YDL155W	1271.65956958065	0.0721760442481021	0.0942292122063616	0.765962513727027	0.443698607384617	0.602746037996118
YDL156W	501.748808937432	0.104905950017145	0.164928653483871	0.636068674552078	0.524731661912351	0.670914914648562
YDL157C	1253.21231875132	0.51986198517147	0.146018856952873	3.56023869806935	0.000370517842532871	0.00166115079028012
YDL158C	74.541955168433	0.0898301832216285	0.288919544141256	0.31091764140992	0.755863232802373	0.851105360101971
YDL159C-B	1.18187729051391	0.000511676943643311	4.73752781193168	0.000108005053258923	0.999913824435684	0.999951665798202
YDL159W	743.242356955475	0.312832046168773	0.0977031478633585	3.20186250914126	0.00136542152113773	0.00527429099015432
YDL159W-A	0.125017716262569	0.000576840816098248	6.00582262388742	9.60469284930151e-05	0.999923365638761	0.999951665798202
YDL160C	1327.77929796309	-0.830867927944823	0.11046622546241	-7.52146571919897	5.41655306934694e-14	8.5343106494543e-13
YDL160C-A	148.586836521754	-0.201959434747888	0.2183051861651	-0.925124310125873	0.354901249041091	0.513935713760912
YDL161W	2396.69785820458	-0.192006756407222	0.124375670874038	-1.54376458882925	0.122645372806687	0.231511156579204
YDL162C	7.59663255817002	-0.800702668786726	0.940780567235803	-0.851104600448271	0.394711250124223	0.55534464715192
YDL163W	2.03409764400689	4.53843300913237	5.90298511032428	0.768836940007639	0.441990116537669	0.601062751913502
YDL164C	1490.80911830021	0.0910783408980884	0.111994017466849	0.813242912060442	0.416078800646097	0.575692222910755
YDL165W	973.750246550614	-0.146111918335257	0.107488707332464	-1.35932342997977	0.174044122707899	0.302282329154595
YDL166C	1242.37497820568	0.452311872288806	0.166428652284534	2.7177524187092	0.00657269994595512	0.0209727722112696
YDL167C	2100.00026970075	0.238638741271709	0.12165854921736	1.96154518368741	0.0498154595895539	0.113328019639655
YDL168W	4199.1983540079	1.52615480025429	0.222095848753664	6.87160434928714	6.34838272514638e-12	8.41256511626037e-11
YDL169C	140.560057191663	0.293064746671067	0.524669790284977	0.55856988928577	0.576455294549385	0.714305657554515
YDL170W	1039.63149014362	-0.840664599933945	0.145099196573831	-5.79372332710463	6.884283567419e-09	6.69717748523213e-08
YDL171C	7341.42076778983	0.280123261219088	0.137001553260755	2.04467215554798	0.040887190531278	0.0963445570085858
YDL172C	496.162801709208	0.427685567864923	0.178087867674575	2.40154241526686	0.0163261162542553	0.0450267176090979
YDL173W	2245.74103990854	0.593515368197398	0.189537355779049	3.13138993502305	0.00173980987136432	0.00655139383236443
YDL174C	6897.71277348777	2.05364590762592	0.168684169664188	12.1745028695595	4.24975485505133e-34	2.18663167776313e-32
YDL175C	505.935452714743	-0.0912889280308047	0.203417254531597	-0.448776718774486	0.653592734903655	0.775876307151311
YDL176W	609.875115249891	-0.138045212246457	0.142235168858931	-0.970542049156419	0.331776375880839	0.488722704439993
YDL177C	312.946288822804	0.0846922588831848	0.26353440575231	0.32137078512164	0.747929419943334	0.847212807901655
YDL178W	3374.55320452778	0.591356691213815	0.105442330233146	5.60834239822139	2.04273593956935e-08	1.87374079359384e-07
YDL179W	609.347235909415	0.0608309707229399	0.158017860193724	0.384962627948281	0.700265104288652	0.813250921679609
YDL180W	807.081839999487	-0.230415007082661	0.141002445722005	-1.63412064168688	0.102233521419498	0.200808223104329
YDL181W	231.863189637121	-1.0910877119734	0.20468857889529	-5.33047675577228	9.79552709076176e-08	8.31357492522641e-07
YDL182W	6341.61969779981	1.23727653478703	0.181586207677324	6.8137142716569	9.51105209842711e-12	1.24039186376715e-10
YDL183C	390.45970156355	1.46875529756146	0.165983870940113	8.84878325371378	8.84786206014223e-19	1.9956171071266e-17
YDL184C	431.418430945317	0.0597770868161444	0.34482011893773	0.173357305833246	0.862370581950137	0.925313237654546
YDL185C-A	64.5052251752257	0.8516971708014	0.57692397400753	1.47627280053071	0.139870672848075	0.256526942739465
YDL185W	20824.3074660552	-0.0738485930844406	0.101977127969091	-0.724168198841845	0.468962479560248	0.625083413817763
YDL186W	201.142847185286	-0.0133919476712532	0.214149084079561	-0.0625356289932943	0.950136289618342	0.978514089667928
YDL187C	8.51453187588599	-0.0545218401824891	0.719090196399709	-0.0758205861454729	0.939561837891146	0.971144677214825
YDL188C	1872.51885446907	0.0261200118728236	0.111700857364449	0.233838956021628	0.815110005320155	0.891070569207636
YDL189W	1763.12660465988	-0.27822919694064	0.0729005756345867	-3.81655692727669	0.00013532686357072	0.000666516184139632
YDL190C	1738.75616227486	-0.193545129051241	0.110680992970002	-1.74867539455214	0.0803471455943219	0.165519643692275
YDL191W	20267.8879340713	0.141032739875245	0.214761692840484	0.656694115276872	0.511377619059295	0.662430838556881
YDL192W	10889.9934123359	0.162064002368737	0.139797905864697	1.15927346240501	0.246344735294994	0.391701213581079
YDL193W	906.918129806921	-0.438819409843847	0.101803493990818	-4.3104552961947	1.62918762703199e-05	9.6578125217216e-05
YDL194W	531.895813419178	0.0549241872807446	0.168522249110513	0.325916533695954	0.744487506038699	0.844650252329177
YDL195W	8343.46391517641	-0.41400120193568	0.134244747100845	-3.08392850280154	0.00204286683706461	0.00752478802511605
YDL196W	15.7003850347006	0.0783716658741338	0.476035486374986	0.164634083208659	0.869232002733741	0.928741396820963
YDL197C	1030.60080239313	-0.410822769045541	0.228256165688919	-1.79983207816359	0.0718871571444532	0.151068544018305
YDL198C	2317.24512950147	-0.0657291358722738	0.103686347443116	-0.633922763151955	0.526131229200104	0.672420122363483
YDL199C	324.23542932788	-0.474861914358111	0.266377364268425	-1.78266616483073	0.0746406622671566	0.155909737295114
YDL200C	289.968610267263	-0.0882669984364914	0.208313573484476	-0.423721781351273	0.671768728239634	0.791744603469261
YDL201W	1737.96240752103	0.175810280337187	0.0632793430049471	2.77832025410635	0.00546407348741351	0.0178075449208362
YDL202W	2803.36862710636	1.66272372539728	0.126485964561263	13.1455195931399	1.80560938788346e-39	1.17740033946539e-37
YDL203C	1057.68055774745	0.191753391119671	0.0836608482798054	2.29203259424705	0.0219037624196174	0.0572907781158064
YDL204W	570.258679391469	-0.188173612281981	0.689106574540865	-0.273068955128395	0.784800210337237	0.868953853373708
YDL205C	1570.17027056397	0.331759584859491	0.0956289878906208	3.46923660050604	0.000521939582996841	0.00224819757594323
YDL206W	459.445503266963	-0.259850936556418	0.26264976301479	-0.989343883557154	0.322494920231835	0.479230944189274
YDL207W	1536.93038436783	-0.201354246279261	0.0815576679102005	-2.46885733050832	0.0135545247419148	0.0387120988509329
YDL208W	5072.54524969397	0.300494171736371	0.144189560127964	2.08402169664496	0.0371581937506425	0.0890687085637224
YDL209C	443.077935106172	-0.378430796616777	0.183672547743415	-2.06035578678547	0.0393645403666235	0.0932907027184534
YDL210W	117.121756935193	-1.04799644442281	0.420167997874442	-2.49423194942128	0.0126230027331661	0.0365428993409372
YDL211C	314.910769842582	-0.233977861854285	0.238940624810137	-0.979230141547524	0.327466278752773	0.48475902716695
YDL212W	3766.63359199325	0.0287669405784508	0.112957061706294	0.254671466696339	0.798976856006728	0.879564204847239
YDL213C	2788.49575604706	-0.0910703619997531	0.148509200663329	-0.613230436854954	0.539723982121923	0.682924523776174
YDL214C	489.231612923614	0.978736237376725	0.201925560536274	4.84701508207974	1.2533290287655e-06	9.22282121055822e-06
YDL215C	3243.34235941584	-0.0607035228239865	0.183385089965732	-0.331016675539598	0.740631889690155	0.84129038038968
YDL216C	318.927190687978	-0.192926979747952	0.148401979598796	-1.30002969144703	0.193590793004671	0.326418065214737
YDL217C	1021.01257515028	0.688024324736377	0.122173188608557	5.63154921773229	1.78597991538994e-08	1.6590216816302e-07
YDL218W	162.712819205408	0.78275305755739	0.250581219873503	3.12374988817013	0.0017856216962872	0.00669709822992456
YDL219W	399.574254287996	-0.0654647877534768	0.204815502319852	-0.319628089729473	0.749250278015032	0.847862943471993
YDL220C	514.753507330103	0.280907881405284	0.123262239377266	2.27894514025106	0.0226703266160307	0.0589446391998336
YDL221W	113.887630630172	0.626314784523723	0.214698330285664	2.91718516716169	0.00353206021348372	0.0121220159280895
YDL222C	166.086710214822	0.377894707726062	0.334736735368368	1.12893109060827	0.258926904049981	0.407185432204674
YDL223C	1190.13882761822	-0.181200083580109	0.173865888609192	-1.04218305861826	0.297326815989952	0.451821506716618
YDL224C	2181.49061662961	-0.121612798996897	0.0760915938550401	-1.59824223459661	0.109989077670062	0.212583554552953
YDL225W	2143.39094912735	0.0922218166592428	0.0755552606904671	1.22058763104603	0.222242191851345	0.362657848248999
YDL226C	3012.32346631725	-0.167940693631751	0.1211447753272	-1.38628094507716	0.1656611329887	0.290945125830287
YDL227C	428.178021327594	-2.5874680622298	0.155405162477657	-16.6498205141789	3.03511124428365e-62	4.44205392330048e-60
YDL228C	15125.9828802225	-0.151572500843944	0.138565809989419	-1.09386652346288	0.274013522840771	0.423726945627921
YDL229W	79696.5989337531	0.0561744044740478	0.148943714192846	0.377151897805606	0.706060725120309	0.816956418770618
YDL230W	886.291381106924	0.543032097258107	0.204681243012088	2.65306233862396	0.00797651378919676	0.024719498628383
YDL231C	2815.20730207156	0.624283765453673	0.0677812920405622	9.21026653018187	3.25316143290417e-20	8.27232478652775e-19
YDL232W	183.201955029756	-0.00120282458411696	0.203708870839077	-0.0059046254547606	0.99528881788792	0.999951665798202
YDL233W	625.72104851942	0.160303537236914	0.170148692550058	0.942137931443421	0.346122026614634	0.504875767152515
YDL234C	2822.166165972	-0.781576068601192	0.273953161939265	-2.85295509301136	0.00433147420806284	0.0145323938534395
YDL235C	1122.11964851129	0.269275098999896	0.151604934116985	1.77616316097016	0.0757060282604092	0.157457062829883
YDL236W	3141.72262106884	0.102939530188113	0.127013408763865	0.810461912564612	0.417674746802349	0.57717286664714
YDL237W	1582.63282606533	-0.543543656696425	0.118362008782769	-4.59221385549476	4.3856860978767e-06	2.93239884676304e-05
YDL238C	288.86235177608	-0.80544707242198	0.240715487704886	-3.34605421571148	0.000819703666907543	0.00334483788739348
YDL239C	199.436320583591	-1.23540097278996	0.231524015349178	-5.33595174101816	9.50446804931202e-08	8.07695826745406e-07
YDL240C-A	0.1110521120869	0.000579742730339483	6.00582262389737	9.65301119671213e-05	0.999922980114129	0.999951665798202
YDL240W	698.025655234534	-0.545747110872289	0.136852505333657	-3.98784888549695	6.66751096374729e-05	0.000349619643369743
YDL241W	160.67413583472	-1.06133692639784	0.243097565340184	-4.36588875298948	1.26606908234034e-05	7.64283315883914e-05
YDL242W	57.4391650551107	-0.409517085127377	0.303280210740381	-1.35029280060063	0.176922080767067	0.305494090868988
YDL243C	572.82447469151	0.509103993351234	0.190818960914517	2.66799478894187	0.00763054415900251	0.0238061410853579
YDL244W	60.5358948928952	0.976962406482434	0.294639641238918	3.31578738819544	0.000913853249606823	0.00368563227306218
YDL245C	209.589101523411	-0.840156181247325	0.215517280923529	-3.89832396570294	9.68607755993571e-05	0.000492986915067516
YDL246C	46.9086118568598	-8.9739471667206	4.01295700132968	-2.2362430406673	0.025335855272463	0.0646000552940152
YDL247W	364.82153192175	-0.945700595174992	0.23315925570005	-4.05602853867229	4.99141634006423e-05	0.000268574085095286
YDL247W-A	0	NA	NA	NA	NA	NA
YDL248W	594.014726961393	-1.17974405083073	0.269876018274505	-4.37142973419279	1.23435575376553e-05	7.47193657564319e-05
YDR001C	5856.22274982669	-1.11351327803769	0.369325211996219	-3.0149939453608	0.0025698438565302	0.0091635038652452
YDR002W	10209.5273990567	-0.132436024276234	0.149143866539814	-0.887974995880103	0.374554201435952	0.534135898341975
YDR003W	808.274563292799	-0.209157004038262	0.150965962652019	-1.38545802221905	0.165912459773596	0.291153599805196
YDR003W-A	26.4084110922729	-0.0138538390496162	0.499585396420944	-0.027730672571428	0.977876959931083	0.99556309446686
YDR004W	859.113819104862	-0.0310869397901221	0.101339754681573	-0.306759572171876	0.7590263822573	0.853134106154397
YDR005C	910.403253062267	-0.178834899687171	0.136125723491132	-1.31374801985035	0.188931015335658	0.320445883462909
YDR006C	1924.31418000637	0.00209770889837428	0.154157918677312	0.0136075325638333	0.989143094910764	0.999951665798202
YDR007W	1378.26941945356	-0.0232765078008873	0.10267465751684	-0.226701586972128	0.820655793018587	0.894840902784837
YDR008C	233.428725781921	0.117793114887439	0.240025122305684	0.490753275140192	0.623600961120199	0.752314478096305
YDR009W	249.21554120758	0.564212690047987	0.14689703383653	3.84087190402943	0.000122598080391049	0.000611690119284431
YDR010C	28.5995943131059	0.78283256369108	0.377992259374124	2.07102802842388	0.0383561768316379	0.0914273545469298
YDR011W	13165.7879648978	1.03019584862922	0.227060694268842	4.53709459467018	5.70345281207538e-06	3.72648216471512e-05
YDR012W	38100.1800472004	0.169200605357237	0.170963520137797	0.989688357029975	0.32232646758938	0.479196865811209
YDR013W	319.65982407329	-0.130441320811746	0.16607047925568	-0.785457604484421	0.43218531796035	0.592007592364156
YDR014W	269.31417627787	0.248547185344007	0.150847940731922	1.64766707545389	0.099421007876195	0.196413015230753
YDR014W-A	14.6804900002679	-1.43055332363085	0.609798041256099	-2.34594607861335	0.0189788529095605	0.0509766416241295
YDR015C	0.327344435010649	1.86837307587888	5.97645352337712	0.312622371875004	0.754567579196533	0.850227900186205
YDR016C	355.76337198085	-0.166365994093438	0.136457035073703	-1.21918224299378	0.222775030041647	0.36316741283522
YDR017C	1533.23879888447	-0.406651375850171	0.0765679743331232	-5.31098516569027	1.09034206361433e-07	9.19461309982581e-07
YDR018C	92.6475988478401	-0.863371724406202	0.439395544534495	-1.96490778103104	0.0494249119903469	0.112634072791842
YDR019C	3351.52476741022	-0.100887217098599	0.255870155257737	-0.394290678398875	0.693366444591834	0.807803184872072
YDR020C	315.162085686408	0.229538772791363	0.203171123599517	1.12978049599126	0.258568728597538	0.406864194861545
YDR021W	429.923781049424	0.324139564458329	0.256684840912486	1.26279200324432	0.206663939341812	0.343709268814438
YDR022C	250.233092219661	-0.0860969753227719	0.209381338002444	-0.411196987010212	0.680928097409792	0.798396376987875
YDR023W	11824.8780502115	-0.235522306298382	0.107833633925766	-2.18412658206917	0.0289529478847554	0.0721195592923596
YDR024W	6.47696727546311	0.672747369740566	0.853322214733673	0.788386096277283	0.430470901003383	0.59057326809381
YDR025W	26590.547523763	0.0608308635785986	0.203725169933019	0.298592773777529	0.765250779746337	0.856072500818065
YDR026C	1372.24193925359	0.226230623834269	0.0917828015394962	2.46484766252114	0.01370715145475	0.0390684815209069
YDR027C	1356.8509793214	0.0118102652403435	0.0811226256920766	0.145585342431748	0.884248739735593	0.937787793864511
YDR028C	3842.05145218264	-0.197681568073051	0.109240854820837	-1.80959374949292	0.070358809950131	0.148806397665884
YDR029W	119.905666545057	0.00330523010028103	0.19583871400492	0.0168773070078371	0.986534496573721	0.999951665798202
YDR030C	309.964748870822	0.801033352859452	0.174368000929012	4.59392404908952	4.34987753570872e-06	2.91437369788175e-05
YDR031W	217.898657774777	0.0573421511091369	0.368432415743693	0.155638181275092	0.87631822734901	0.932078786388983
YDR032C	2884.90801639483	-0.159973368789165	0.175788950410046	-0.910030854703953	0.362806237979086	0.521598315505404
YDR033W	14168.4645644667	-0.720499980478559	0.284331060045511	-2.53401784653155	0.0112762988607062	0.033279420320502
YDR034C	1224.69020404437	-0.0762212201471135	0.177081964541197	-0.430429040837646	0.666883574012096	0.787396059240528
YDR034C-A	1251.38114476555	-2.2572574142486	0.275809838754766	-8.18410766069742	2.74328748196879e-16	5.19175038972599e-15
YDR034C-C	0	NA	NA	NA	NA	NA
YDR034C-D	415.465303257359	-6.36814076078989	0.287327080140089	-22.1633852182852	7.75001281096813e-109	4.64014403391237e-106
YDR034W-B	138.369225828661	1.10577628689498	0.377427029524587	2.92977503038888	0.00339207485887388	0.0116842076467277
YDR035W	4055.40182444697	-1.32477109197387	0.112283984725387	-11.7983975650121	3.97814734474207e-32	1.88489772751592e-30
YDR036C	898.378282439387	-0.918565759770338	0.101127669252594	-9.0832288191669	1.05400726930845e-19	2.60965859987423e-18
YDR037W	10124.9265496641	-2.01103353469637	0.0927505833922018	-21.6821658812925	3.02313282992563e-104	1.65919606815752e-101
YDR038C	718.676595350708	-3.59631852900742	0.268765307558155	-13.3808881871008	7.82071916298633e-41	5.59861482689435e-39
YDR039C	657.342395365127	-6.9641405502761	2.23768830670004	-3.11220312919552	NA	NA
YDR040C	1221.77998013769	-3.58314211642146	0.242462083853712	-14.7781544209746	2.02643178771024e-49	2.05324303905533e-47
YDR041W	2377.43868706344	1.43559860982563	0.0948769238344582	15.1311673250544	1.00889772663614e-51	1.14562076338372e-49
YDR042C	37.2074593631981	-0.346473052953059	0.356887669969308	-0.970818221270731	0.331638807245501	0.488629347767085
YDR043C	1281.04291763216	1.3398378414187	0.348635633166897	3.84308921393957	0.000121495278465306	0.000606647387393865
YDR044W	3131.45641875296	-0.27645957079279	0.129286810775024	-2.1383431854767	0.0324888999771432	0.0793773580904488
YDR045C	498.864858597963	-0.0880803067478365	0.172623776508531	-0.510244350629667	0.609880284380726	0.741356875771772
YDR046C	3568.58968067814	0.17788567262779	0.289630308435568	0.614181829203702	0.53909517940818	0.68240752629394
YDR047W	4203.3821415316	0.402514761597357	0.0904961903253785	4.44786416035987	8.67283454177833e-06	5.42959014183955e-05
YDR048C	12.2654247332185	1.06293494896302	0.644770136165999	1.64854866772143	0.0992401324407904	0.196230348768
YDR049W	1258.51456232435	-0.105566427379551	0.0903361049783156	-1.1685961820569	0.24256636721676	0.387095249452285
YDR050C	79304.2441006421	-0.0933983514745276	0.168899819046736	-0.552980766952057	0.580276580141659	0.717151727681172
YDR051C	1437.39005344539	0.0802535776873257	0.0911182566965147	0.880762874498623	0.37844617784942	0.538325383869607
YDR052C	1467.1748035871	-0.229098549804249	0.102749095988218	-2.22968920165019	0.0257680832602821	0.0655751917898834
YDR053W	43.8092507929656	0.589944497916751	0.306957400401621	1.92191000166431	0.0546170831103517	0.122037715146611
YDR054C	2314.04785663886	0.334719240347028	0.107438249137142	3.11545695350795	0.00183660152825209	0.00686095159674889
YDR055W	8206.22717403714	0.284718616891111	0.278705374785338	1.02157562304066	0.30698180007313	0.462968201346836
YDR056C	1462.7393082687	-0.627902152648481	0.111729782424825	-5.61982793684352	1.91147729964801e-08	1.76563667538315e-07
YDR057W	907.483612054472	0.196711263719905	0.103240605550458	1.90536720189775	0.0567323555121214	0.125550837836973
YDR058C	406.2692336743	0.480963911674384	0.130103145019304	3.69678927902183	0.000218343430523027	0.00103009300388586
YDR059C	446.585238350772	-0.0943630930761207	0.148424645955314	-0.635764313054385	0.524930050938903	0.671038298812813
YDR060W	4971.42445554898	0.672003467670004	0.112835118607518	5.95562335523818	2.5908239176864e-09	2.63727454743163e-08
YDR061W	1614.92926040489	0.0690407630607815	0.132105849709531	0.522617001537674	0.601240806821736	0.734053754154233
YDR062W	4826.02378373719	0.0739109697299031	0.0823536734129387	0.8974823668071	0.369461578455098	0.528857630016361
YDR063W	1110.02243471048	-0.268301796798451	0.106296998817337	-2.52407687689759	0.0116002557440471	0.0340612056755658
YDR064W	34023.8298271352	0.0186169571368461	0.185104354633706	0.100575468220001	0.919887471464688	0.959429529748942
YDR065W	301.439284094634	-0.13264290047795	0.194791038652695	-0.6809497058766	0.495903314838593	0.648518391855193
YDR066C	198.913768544887	0.227971350546012	0.212190636950172	1.07437045207393	0.282656680223915	0.433832881835167
YDR067C	369.693156575367	-0.0619360675010138	0.178738711998283	-0.34651736497692	0.728953936274751	0.832043435754854
YDR068W	1228.57203489846	-0.00791837218376261	0.0885260824617639	-0.089446770528705	0.92872685489743	0.964764459792094
YDR069C	712.630901647645	-0.769154457114103	0.174590096135144	-4.40548733370721	1.05546319714733e-05	6.50868971574186e-05
YDR070C	124.376056335039	0.0465316510152194	0.855629158441624	0.0543829655127328	0.95663005032083	0.98171409670911
YDR071C	2007.81448643953	-0.339528105838882	0.168250037469561	-2.01799720787763	0.043591552117473	0.101626181325903
YDR072C	3155.85764520759	0.141982107247031	0.174731328310678	0.812573844769166	0.416462432456336	0.576101991211391
YDR073W	581.137813709174	-0.494625151163829	0.141134817406267	-3.50462883825481	0.000457244264283275	0.0019943117381256
YDR074W	10581.4549919384	-0.822333477653207	0.509427059732511	-1.6142320317358	0.106477106541678	0.207166388089658
YDR075W	632.098875461944	0.299129552230541	0.204911152811676	1.45980122665874	0.144344711348497	0.263120472997842
YDR076W	268.801564338578	0.323071856426565	0.195595207995612	1.65173707340424	0.0985881615496577	0.195199562072226
YDR077W	116690.603055977	-0.0258203597308436	0.287405990056961	-0.0898393235496806	0.928414898846204	0.964764459792094
YDR078C	165.56195625493	0.616323894531969	0.174516236806218	3.53161348084953	0.00041303259598652	0.00182688561260391
YDR079C-A	123.874537104568	-0.904345225614762	0.235869454925765	-3.8340921502506	0.000126028891973025	0.000625490793168307
YDR079W	389.686688740196	0.470534202319627	0.154300975976201	3.04945707143291	0.0022925539462647	0.00827782910641409
YDR080W	592.310689790517	-0.323756060961615	0.135768956193931	-2.38461037071807	0.0170972185404911	0.0468590434072719
YDR081C	1273.4466834916	0.129263160910108	0.116366717168689	1.11082587921359	0.266643304766107	0.414666541957398
YDR082W	555.589821205393	0.0697926389641778	0.183718198118863	0.379889633573605	0.704027342724102	0.815425936577449
YDR083W	1896.68391232397	0.0677238470860554	0.122313740728629	0.553689607419585	0.579791288900078	0.716686454334818
YDR084C	762.119194286523	-0.275909161404228	0.0827590732781799	-3.33388413469552	0.000856423246447663	0.00347958266570284
YDR085C	1070.74694412037	0.06205914622742	0.285909110667958	0.217059002010932	0.828162363893126	0.900342906668888
YDR086C	1980.48235147649	0.132711164389943	0.158512347132283	0.837229192494338	0.402463751339149	0.562945558066858
YDR087C	1995.81332653802	0.489355702160962	0.103007693289155	4.75067139681773	2.0274236528834e-06	1.44508789804005e-05
YDR088C	507.758623100631	-0.481623123690138	0.103162066950711	-4.66860676531662	3.03249176183276e-06	2.10496386716601e-05
YDR089W	770.284033568837	-0.855142178552455	0.191588540975221	-4.4634307156348	8.0657687227165e-06	5.09799930977072e-05
YDR090C	770.562040881057	0.0795887126323346	0.181617526310491	0.438221543091996	0.661225693315625	0.7832187303861
YDR091C	4306.56878140414	0.342216713443541	0.159037448913642	2.15179956532984	0.0314131441092564	0.0772831404944202
YDR092W	1478.56131615433	-0.178155994627766	0.0734661955769875	-2.4250064023129	0.0153081167868692	0.0426657880483794
YDR093W	3282.87379060914	0.0152158386060292	0.106614089293721	0.142718834882224	0.886512240910225	0.93973436643083
YDR094W	191.883475536775	0.56487906162848	0.245783069505449	2.2982830459604	0.0215456847564108	0.0565016115668862
YDR095C	2.57139996141933	2.4983034605147	1.38958414793346	1.79787849784418	0.072196264256763	0.151621363646378
YDR096W	1286.03028008919	0.058122348188391	0.167704016175445	0.346576960492024	0.728909157175296	0.832043435754854
YDR097C	1729.3605732575	0.427110102610926	0.083102195265926	5.13957665310982	2.75358146282078e-07	2.20086013521088e-06
YDR098C	2171.30468758155	-0.077030075083131	0.105041663206498	-0.733328783377125	0.463357923682158	0.62000716890912
YDR098C-A	257.563883181701	10.9745646810327	1.65085801854038	6.64779439405453	2.9751750346581e-11	3.71108007163982e-10
YDR098C-B	2302.39910831977	-6.93923198238348	1.27059084040836	-5.46142138105863	4.72337416958024e-08	4.18682937831164e-07
YDR099W	8259.73765969012	-0.039173587324676	0.0733904219167002	-0.53376975225921	0.593500843429817	0.727895075387108
YDR100W	479.003905302202	-0.336925887463723	0.189077533682771	-1.78194564367974	0.0747580962464433	0.156093603983798
YDR101C	4403.8425329621	0.850573887639631	0.155573484572843	5.46734483691128	4.56826793923721e-08	4.05479954822322e-07
YDR102C	9.35043291314581	-0.280807053742997	0.768746077952499	-0.365279331884082	0.714902904840967	0.822255346269247
YDR103W	1356.16664296825	-0.418824555960844	0.162097889233602	-2.58377550713982	0.00977253807569801	0.0294427885482832
YDR104C	627.82751234749	-0.0302524416510506	0.135659597018132	-0.223002591162107	0.82353348982789	0.89679093320213
YDR105C	1364.56834514106	-0.161133126469965	0.113608624086184	-1.41831773570049	0.156098020932986	0.278079947488408
YDR106W	68.4095389090251	0.289881280699409	0.280047534293152	1.03511456164425	0.300615412895117	0.456187352379549
YDR107C	467.033461784545	-0.672921073861438	0.101899539884307	-6.60376950303653	4.00832588938361e-11	4.91598404236135e-10
YDR108W	722.295891620349	0.200964796043703	0.0990534347947891	2.02885237104646	0.0424733292106453	0.0996187130275319
YDR109C	838.965949776349	0.139610498487767	0.0958794133881623	1.45610505482092	0.145363580414576	0.264465342710054
YDR110W	903.119083107143	0.137715083795238	0.168960282377731	0.815073707602826	0.415030120553715	0.574677744851543
YDR111C	931.260322703404	-0.312201557437715	0.195388374196314	-1.59785124740347	0.1100760862531	0.212583554552953
YDR112W	96.1248119435668	-0.438613634156311	0.266100311395008	-1.6483018447326	0.0992907463879716	0.196257159577185
YDR113C	740.066623600169	0.0273776445598647	0.114930786694154	0.238209842178494	0.811718343859797	0.888526054863683
YDR114C	5.35663971576818	-1.25552863755662	0.833510748228995	-1.50631367408796	0.131986669500096	0.245346939127189
YDR115W	1412.7011643958	1.5660151874097	0.144271768294176	10.8546197632826	1.89594222070149e-27	7.17625026755172e-26
YDR116C	2931.04754461786	1.78234196844089	0.103506667947818	17.2195859820301	1.89337714758999e-66	3.11744547350693e-64
YDR117C	978.019459661724	-0.376189529227018	0.139774626454509	-2.69140071248519	0.00711526741687264	0.0224477220583172
YDR118W	342.282652501649	-0.051208618215825	0.141661147710608	-0.361486681728969	0.717735659303011	0.824281030639962
YDR118W-A	5.5417544716643	0.211140616588236	0.661697512687777	0.319089330909822	0.749658773824305	0.848045613520278
YDR119W	3040.98381000363	0.151995204501371	0.134764902951189	1.12785451681305	0.259381365170403	0.40760812956628
YDR119W-A	172.456450333406	2.03246993482441	0.559110847442409	3.63518244033669	0.000277783982251759	0.00127846632222927
YDR120C	3407.80068640074	0.629878579412921	0.104713492833747	6.01525708260895	1.79601440095672e-09	1.87160614631344e-08
YDR121W	578.486749712046	-0.0723250598441493	0.164313045168468	-0.44016626780908	0.659816688979588	0.781855472043823
YDR122W	2234.26904021474	-0.902158806995733	0.198703986535102	-4.54021493341485	5.61969116832511e-06	3.67905427779217e-05
YDR123C	529.986410285899	0.547840895081312	0.329443392488075	1.66292876886624	0.0963266948513272	0.1915481921168
YDR124W	187.423949677583	-0.381083648113349	0.198291168503109	-1.92183873336433	0.0546260528776508	0.122037715146611
YDR125C	184.901821883933	-0.256822086608486	0.141231296511879	-1.81845025112324	0.0689953438484183	0.146676350737793
YDR126W	532.851159305525	-0.0500782476006438	0.169298103745078	-0.295799223339498	0.767383416156061	0.857334551111759
YDR127W	5815.07971594332	-0.105106148960919	0.173347627731069	-0.606331625858648	0.544294561730781	0.687125701145983
YDR128W	1410.36016734128	-0.289901517530972	0.068756095497286	-4.21637551455224	2.48260230318441e-05	0.000141684738030958
YDR129C	8018.65039609569	-0.727109066753001	0.186763473023617	-3.89320810424774	9.89272184291027e-05	0.000502339753719407
YDR130C	570.676249725297	-0.0568247872952644	0.144072861933773	-0.394417009092146	0.693273188051998	0.807803184872072
YDR131C	286.425690236127	-0.426803432046036	0.21578054221509	-1.97795143002559	0.0479341861936228	0.109768619704868
YDR132C	355.580981104125	0.232719971455651	0.215307509559405	1.08087252475252	0.279753821857985	0.430984484387529
YDR133C	2773.54819906326	-0.358532761622949	0.240210765995007	-1.49257573921729	0.135548277843336	0.250146167994114
YDR134C	5284.07591928029	-0.69710967600508	0.226855241627649	-3.07292734786921	0.00211970087058986	0.0077506433561996
YDR135C	3810.61497000976	-0.168501570601529	0.162844401711436	-1.03473971982235	0.300790481107528	0.456242770284242
YDR136C	13.158109570952	-0.0436461864764636	0.540062277473496	-0.0808169507425106	0.935587527421799	0.968680939412037
YDR137W	1128.42271213144	-0.273905704717773	0.0835310163266389	-3.27908981313833	0.00104142485918448	0.00414681023131135
YDR138W	1096.79438621605	0.151186930514451	0.124884177984308	1.21061717308535	0.226042159460533	0.367492881315001
YDR139C	817.905750698098	0.0640211404671819	0.167700238773127	0.381759387676203	0.702639845182037	0.815002821480961
YDR140W	598.468827193759	0.183463928307202	0.129848035396503	1.41291262318277	0.157681417031189	0.280284520092236
YDR141C	1288.20765386787	-0.690752180886361	0.173133046574305	-3.98971885814939	6.61516568729529e-05	0.000347151244753201
YDR142C	496.812939701532	0.00841087833462867	0.110982428456452	0.0757856757290995	0.939589612460708	0.971144677214825
YDR143C	1747.50316726263	0.213496167455841	0.160571479311444	1.32960204621236	0.183649423589501	0.313670929398457
YDR144C	2581.27293118259	0.336843114923243	0.193387086712831	1.74180769072465	0.0815421005198073	0.167270356528604
YDR145W	2361.78720966855	-0.298673606250713	0.0837093533499091	-3.56798367563829	0.000359738910649872	0.00161943982606976
YDR146C	1658.51380031492	-0.282000939365194	0.158547703927788	-1.77865041485327	0.0752970932348375	0.156823651963814
YDR147W	862.411487175356	-0.0919946026612783	0.136020355111098	-0.676329675702869	0.498831355516751	0.651587327932036
YDR148C	2825.75585734996	-0.243608892024355	0.166605782154824	-1.46218749957893	0.143689836181914	0.262289706511665
YDR149C	9.94111949927821	-0.692085146330578	0.695124704832866	-0.995627319125395	0.319431255928843	0.475859364747197
YDR150W	2121.55986640143	-0.497484044164334	0.118066564130895	-4.21358957827211	2.51343835764457e-05	0.000143072644973614
YDR151C	1036.33970434465	-0.0893057024513397	0.162447104803464	-0.549752502880158	0.582489140362085	0.718941806301479
YDR152W	2436.27207763792	0.072970611382878	0.104159968945211	0.70056291415814	0.483575829396802	0.637859085200749
YDR153C	2033.78644166619	0.468412951505645	0.099655450260947	4.70032447075508	2.59748441426387e-06	1.82767439661772e-05
YDR154C	9377.70869695844	0.052008684934057	0.146987584533474	0.353830461934102	0.723465943072429	0.827500295428103
YDR155C	19815.3419504144	0.0505829463137667	0.174358586787094	0.290108719311499	0.771733065472045	0.86073394905993
YDR156W	702.294187874413	0.594789642893035	0.230963249664901	2.57525664258708	0.0100165732802197	0.0300542831997844
YDR157W	13.1698176006393	1.55064195562953	0.557833864096581	2.77975586537906	0.00543997789425099	0.0177452671676756
YDR158W	7233.91527524078	-0.858853832430814	0.107042884030067	-8.02345564782775	1.02811118212654e-15	1.86532789131828e-14
YDR159W	1053.31993148483	-0.172062399758141	0.122066634614015	-1.40957764832476	0.158664430783101	0.281765579158433
YDR160W	922.881244191901	-0.149704946500666	0.114525843369743	-1.30717174478557	0.191154389362008	0.32300861730436
YDR161W	2325.79286829261	0.0137105304353035	0.0801615962203781	0.171036145508017	0.864195344327167	0.926000084634279
YDR162C	703.017414819319	0.0327109902565711	0.109635865198134	0.29836030570339	0.765428181582987	0.856072500818065
YDR163W	525.335623379361	-0.0437711458600344	0.154254902315105	-0.283758539943324	0.77659542933417	0.863991813785229
YDR164C	1396.404258183	-0.00219329564372755	0.0846269201079028	-0.0259172334397967	0.979323354366351	0.996591956395034
YDR165W	1391.6376731408	0.218832425251181	0.177976484083088	1.22955808672465	0.218862633462548	0.358030130150109
YDR166C	942.640794365059	-0.152203990257795	0.155593826105357	-0.978213558131374	0.327968712159735	0.485100873549313
YDR167W	1375.24670093261	0.122213092709187	0.115506930077016	1.0580585305808	0.2900287589125	0.443288328196269
YDR168W	2243.42561718351	-0.174452061413506	0.103579691056032	-1.68423037020969	0.0921371560484189	0.184948280931084
YDR169C	1457.36114616138	-0.0712672805555265	0.139092442161939	-0.512373493827603	0.608389638139039	0.7405934423781
YDR169C-A	11.2036974645289	-0.150450307169927	0.591501875045088	-0.254353051980534	0.799222817518925	0.879564204847239
YDR170C	3010.91737760909	-0.387489041436522	0.116501001668855	-3.326057595092	0.000880837256898653	0.00356996564549817
YDR170W-A	526.406334330853	-5.38640826347944	0.334479650545373	-16.1038444482253	2.39734878947706e-58	3.09587041715606e-56
YDR171W	5407.61328798432	-2.84226467734576	0.744407781030736	-3.81815551875379	0.000134453161621327	0.000662805780268008
YDR172W	9957.81904969994	0.0226788235293007	0.0711932871525419	0.31855283603787	0.75006562286068	0.848155850241919
YDR173C	277.805657189829	-0.0381123077868677	0.152044706375908	-0.250665141163419	0.802073013674299	0.881559674172977
YDR174W	4719.22113244343	0.0483054666018424	0.116690107243931	0.41396368332119	0.67890070374917	0.797296725194728
YDR175C	3035.05704507244	1.48360730971598	0.0953787197921199	15.5549090294936	1.47364480434512e-54	1.76462266934854e-52
YDR176W	1614.72166268673	0.0100514556944046	0.0874674798376698	0.114916489111828	0.908511315259608	0.952551642210494
YDR177W	2468.68943778345	0.359806900015209	0.109289959546057	3.29222283098731	0.000993988211268779	0.0039862460975984
YDR178W	793.026214856582	-0.713788734401406	0.234629493646587	-3.04219526414934	0.00234859487677451	0.00845699609537284
YDR179C	85.1187571330911	0.811190684587963	0.474603528517182	1.70919648895656	0.087414559025735	0.17676152463724
YDR179W-A	222.014017894534	0.187985245106771	0.252407048565258	0.744770188373597	0.456410659816878	0.613662279144792
YDR180W	397.480611239168	-0.168564627391222	0.243543411317707	-0.692133802672768	0.488853305494574	0.642888951674773
YDR181C	786.058090331337	0.238481508218979	0.113756950603551	2.09641263196392	0.0360456027998043	0.086862912564768
YDR182W	1770.9130812124	-0.2914893845104	0.0829075456912301	-3.51583661149474	0.000438370669046976	0.00192503499133169
YDR182W-A	15.1432955658708	-0.0910030096315332	0.465855287052276	-0.195346091717365	0.845122016072201	0.913742851636343
YDR183C-A	19.456561779536	0.358077212778226	0.708291869054594	0.505550364789838	0.613172333435473	0.744808739949469
YDR183W	388.329447776586	0.140737054490257	0.14821990495066	0.94951521212422	0.342358638839976	0.500393696271656
YDR184C	558.516537415297	0.258613985367465	0.205751413211144	1.2569244669152	0.208780987931033	0.34591989597831
YDR185C	257.75163276709	-0.0597512631881499	0.189624174611451	-0.315103616459153	0.752682982753717	0.849806166818593
YDR186C	3070.29857818693	0.305846355394417	0.109231728692453	2.79997725070836	0.00511062081415926	0.0167849546945494
YDR187C	606.002905929429	0.622734218255355	0.191793491507432	3.24689963856894	0.0011666952296082	0.00458463889152719
YDR188W	9364.28290927351	0.520235333636389	0.118462464907637	4.39156262738586	1.12538909131061e-05	6.90756062942375e-05
YDR189W	2392.68195243532	-0.196633864500161	0.0747525878031564	-2.63046230610706	0.0085268824919205	0.0261732337005297
YDR190C	4657.33766101893	-0.0915739853751193	0.0752628842401578	-1.21672171216445	0.223710115242819	0.36433106305371
YDR191W	382.04826323738	0.184417544565621	0.203515477144503	0.906159802454129	0.364851275923876	0.523623992860023
YDR192C	630.267735236692	-0.0165469929633138	0.111144117634522	-0.148878710951899	0.88164934018137	0.935736099838736
YDR193W	66.5761136592846	0.349657059267197	0.288680479289506	1.21122515844426	0.225809123117375	0.367204662926181
YDR194C	8642.00440607961	1.67098727063647	0.0948149588122264	17.6236671045307	1.62145210620198e-69	3.05110959184178e-67
YDR194W-A	0.14954698853477	0.962343692994791	6.00582262390065	0.160235117361786	0.872695867122369	0.929759703949039
YDR195W	905.785671744303	0.665341945766679	0.099252821717539	6.703506603169	2.03476496286319e-11	2.58705830992605e-10
YDR196C	790.885992953097	-0.399336012494871	0.117036500911475	-3.41206383807497	0.00064473012439559	0.00271669392147752
YDR197W	687.132037534739	0.56859886449833	0.110012443288605	5.16849592192652	2.35985436787732e-07	1.90000010597067e-06
YDR198C	560.156032111526	0.0432953130612445	0.190803397605295	0.226910598053433	0.820493260935773	0.894811825885577
YDR199W	119.337199260528	-0.329963543565021	0.208071092565645	-1.58582117052574	0.112779881841939	0.216487409446521
YDR200C	618.454251929132	-0.440760621487168	0.115215748457046	-3.82552409188653	0.000130494171225378	0.000645221179947701
YDR201W	401.149302183629	0.0646134953518198	0.181865249852494	0.355282251030507	0.722378150890366	0.826796564045606
YDR202C	714.636703360105	-0.403260176909374	0.201379354413981	-2.00249016629769	0.045232039680843	0.104856815676886
YDR203W	89.8780405485273	-0.313796229555639	0.405396600354826	-0.774047511205045	0.438902695520363	0.598265949404478
YDR204W	862.55911048515	-0.498707956636785	0.224972470279311	-2.21675103632735	0.0266401091142898	0.067326077753919
YDR205W	913.779006242273	0.164990082041851	0.085868904795962	1.92141826466628	0.054678997719929	0.122073179316425
YDR206W	2233.56090252559	0.0828355243663739	0.102037051448563	0.811818091471719	0.416896019466139	0.576446216929327
YDR207C	1554.83998557194	-0.0110218190547318	0.129640179020883	-0.0850185423838109	0.932246649389964	0.966893926438158
YDR208W	2265.4693322751	0.0585030222421764	0.0923060371407003	0.633794105503645	0.526215200525568	0.672420122363483
YDR209C	1709.41429367689	0.0764472193481237	0.306655588329765	0.249293416645372	0.803133823363701	0.881884369852852
YDR210C-C	1198.1717041947	12.8173243512857	1.20790726840345	10.6111824032875	2.64381915311147e-26	9.46314833825661e-25
YDR210C-D	3860.18404994618	0.389307014248078	0.332840981333204	1.1696486793444	0.242142378847583	0.386793525852579
YDR210W	159.029124128082	0.366268860712317	1.42139793672328	0.257682139005118	0.796652231718484	0.877529954523823
YDR210W-A	0	NA	NA	NA	NA	NA
YDR210W-B	748.781512373889	-0.296032176484889	0.252923280803626	-1.170442576675	0.241822910111128	0.386739469870805
YDR211W	3239.92680239222	0.0837247157908494	0.101646889749687	0.823682023100046	0.410120256548261	0.569842196123807
YDR212W	5166.17792201631	0.0912545719253441	0.113069908122577	0.807063288902801	0.419630021224599	0.579024370371928
YDR213W	1023.59046609778	-0.374048458224537	0.167015359342498	-2.23960514588049	0.0251165683501443	0.0641651354360164
YDR214W	3562.70902049094	0.255457358022596	0.160144377108344	1.59516907577573	0.110674432035235	0.213441232616122
YDR215C	17.6118254199356	-2.32178098098348	0.641563931883226	-3.61893938483761	0.000295812910293508	0.00135105674562624
YDR216W	843.601091607829	-2.07612342888785	0.269455578590097	-7.70488196886101	1.30964280848684e-14	2.17262154576683e-13
YDR217C	976.691040318942	0.000321209845304088	0.193237619017522	0.00166225317273736	0.998673714468101	0.999951665798202
YDR218C	34.7545401646405	0.715381387055022	0.374385433684301	1.91081522594243	0.0560283303238966	0.124327016008485
YDR219C	742.431153446853	-0.127678491001195	0.133634736994243	-0.955428909226618	0.339360840291779	0.497447249980338
YDR220C	1.45025397292825	-0.0485446011332489	1.40648943350137	-0.0345147286406554	0.972466697589257	0.992817496562215
YDR221W	1443.64322320555	-0.136856860540655	0.0939156021305177	-1.4572324239636	0.14505223317866	0.264044778251702
YDR222W	877.770744249071	0.527066353083803	0.153204755797521	3.44027409815127	0.000581125332295626	0.00247241048998643
YDR223W	486.300480552599	0.319646738197052	0.160579849147222	1.99057814473343	0.0465272849715544	0.107271707015529
YDR224C	10979.9530518667	0.449549560531497	0.119059344510928	3.77584441085373	0.000159466513193563	0.000773377360745807
YDR225W	8530.9339131205	0.135622514063576	0.109078678587687	1.243345774074	0.213740443264363	0.352013068069952
YDR226W	13065.3438132985	-0.100351785685202	0.150719397882756	-0.665818647731498	0.505527024123781	0.657334843214061
YDR227W	1204.56432244473	-0.0461098506285894	0.129338687393456	-0.35650470526518	0.721462628982404	0.826644550187563
YDR228C	908.592956763912	-0.07758201703754	0.189091712022248	-0.410287770986029	0.681594861759085	0.79875155863796
YDR229W	998.217287596979	-0.79119265519247	0.134029206292378	-5.90313616769856	3.56655659106384e-09	3.55360691509024e-08
YDR230W	300.138118828791	-0.607004077509998	0.258778750728211	-2.34564884404871	0.0189939930179356	0.0509965095866791
YDR231C	629.472791306087	0.291733820932794	0.178345605823955	1.63577801418199	0.101886055016101	0.200484481128186
YDR232W	5457.57437789158	0.526736224456138	0.160701353852712	3.27773358361938	0.00104644110334427	0.00415924025746855
YDR233C	11847.6565239073	0.349634691359226	0.113364875112307	3.08415363235618	0.0020413215185507	0.00752330359327081
YDR234W	4512.3535037298	1.10050212374483	0.106405410584658	10.342539140613	4.52389380915658e-25	1.46770269099041e-23
YDR235W	544.092507950079	0.0701128700531286	0.173853969480494	0.403285989170326	0.686737847640222	0.801782567728861
YDR236C	723.043550639219	-0.205868556073555	0.148204609241151	-1.38908335663553	0.164807404110385	0.289731945278775
YDR237W	3259.59272366928	1.78230479961253	0.121647828687212	14.651349052808	1.32067203137187e-48	1.26057188385726e-46
YDR238C	6004.15618090135	-0.08729464574999	0.105767275250107	-0.825346455636347	0.409174924471051	0.569228305331328
YDR239C	853.104014331203	0.227117355790864	0.100769828111389	2.25382299491285	0.0242073055956832	0.0623257680426776
YDR240C	496.10121184551	0.143638807807495	0.149943572227	0.957952419527793	0.338086751792901	0.496242332807677
YDR241W	4.38252563880516	-2.1981834025687	1.06321655881149	-2.06748416806631	0.0386885544984686	0.0919533814243644
YDR242W	849.653670081596	0.27930521225374	0.236108662303446	1.1829519913792	0.236828174684142	0.380705481686542
YDR243C	547.319606089457	0.29378500307454	0.11518489246081	2.55055152458032	0.0107552624973915	0.0319648731082224
YDR244W	1132.1716252093	0.0522360633100781	0.116128785306856	0.449811501705204	0.652846363775048	0.775708675265712
YDR245W	3375.45053396979	0.221653907599057	0.0783499766665881	2.82902327517323	0.00466903031984843	0.0155304210537989
YDR246W	900.151740072125	-0.0496341985812389	0.128634986723973	-0.385853023701435	0.699605523111523	0.812771560277384
YDR246W-A	28.4037437900861	0.921549629335329	0.417984284550721	2.20474707637842	0.0274718476753253	0.069004419828258
YDR247W	595.144322554284	0.735676467197534	0.373749647291345	1.96836698717754	0.0490258274874575	0.111879452471377
YDR248C	478.008829472764	-0.216986039044283	0.192516115190512	-1.12710584685109	0.25969773159764	0.408007934232361
YDR249C	255.503294382472	0.0475409244327511	0.204764554416264	0.232173603328366	0.816403179116054	0.891680155498894
YDR250C	11.0806310641962	0.675063673488552	0.696339404825479	0.969446320013645	0.332322550964176	0.489308365895386
YDR251W	2875.64919439651	-0.563189335840413	0.208932983309921	-2.6955501564107	0.00702724972951084	0.0222293307966179
YDR252W	137.547578996495	-0.317714813754225	0.192061875228456	-1.6542315510369	0.0980804745329424	0.194507077769936
YDR253C	191.699020304617	0.739864275630239	0.219518464684551	3.37039654816021	0.000750600835210784	0.00309934614463838
YDR254W	378.129821963949	-0.165325921057641	0.13049015603414	-1.26696086572528	0.205169283316785	0.341568478241746
YDR255C	492.167385741995	-0.18318847183545	0.155030574598628	-1.18162802601823	0.237353328088044	0.381363507877009
YDR256C	656.235479504714	0.130100388980327	0.0993411184649346	1.30963281862233	0.190320080548069	0.322076073789679
YDR257C	1038.46444871984	0.0899696683276645	0.142478431846151	0.631461668702348	0.52773870468278	0.673582773069921
YDR258C	3201.36990557078	-0.83147496531594	0.450304663099991	-1.84647202982952	0.06482369697864	0.139747583732021
YDR259C	701.23376361101	2.99695498114132	0.354013497731795	8.46565173458963	2.54724252730964e-17	5.11467661123819e-16
YDR260C	513.763267154567	-0.725447033245531	0.14541488525551	-4.98880862142028	6.0752794826959e-07	4.65795002014379e-06
YDR261C	2440.44141821179	-0.334012089958522	0.1874539605569	-1.78183533154604	0.0747760887593204	0.156093603983798
YDR261C-C	0	NA	NA	NA	NA	NA
YDR261C-D	968.805108965937	-14.0452457371545	4.87958989420315	-2.87836601880005	0.00399741041576146	0.0135496371581086
YDR261W-A	14.3293647468771	6.25955969860816	1.68603440121885	3.71259310846983	0.000205146553610888	0.000974816163117829
YDR261W-B	241.081227969316	-6.02853819536564	2.13727823228695	-2.8206613927448	NA	NA
YDR262W	801.669856800185	-1.09820103931608	0.182242261534774	-6.02605032481188	1.68014887309974e-09	1.75642229813252e-08
YDR263C	132.765250227133	-1.03738395467808	0.168907047077626	-6.14174466149613	8.16199868482703e-10	8.89982174474682e-09
YDR264C	3491.07346179632	-1.01014073570378	0.0829121551750783	-12.1832647284437	3.81691153739217e-34	1.99509360200515e-32
YDR265W	613.521556166981	-0.0560176441918842	0.110863230304858	-0.505286054157395	0.613357936422004	0.744896804218204
YDR266C	1538.72877696761	-0.323665454019628	0.084826465817976	-3.81561875646407	0.000135842103797009	0.000668152423903734
YDR267C	1211.44375125663	0.115520031052608	0.099026892360563	1.16655211830734	0.243391289477072	0.388035592470587
YDR268W	776.958876109662	0.606745096122672	0.130148824498731	4.66193297142371	3.13253222800165e-06	2.16526187925231e-05
YDR269C	38.7568856048483	0.644077780994518	0.421677798597897	1.52741686457317	0.126657385475053	0.237518661941544
YDR270W	1821.3393100354	0.567581350207932	0.148536610363837	3.82115458820323	0.000132828355152502	0.000655777771390089
YDR271C	123.713712614881	0.395191147392842	0.285400072656585	1.38469182475775	0.166146719939273	0.291409400138497
YDR272W	1378.06246232076	-0.888207599546871	0.1652116568207	-5.37617996598643	7.60827472259264e-08	6.56724735556948e-07
YDR273W	337.383962652474	-0.315275883977766	0.283965692955904	-1.11026047088979	0.266886801552716	0.414849297858435
YDR274C	79.2276028723804	-0.47025290520222	0.293752015016627	-1.60084997263968	0.109410152230627	0.211853924328513
YDR275W	646.226218025296	0.821242319848875	0.129440010907089	6.34457857422739	2.23035131711382e-10	2.55907557047241e-09
YDR276C	2593.12026074743	0.153117777715715	0.148094659480552	1.03391829423682	0.301174361778509	0.456392810753571
YDR277C	1055.7873434898	0.62342315620733	0.396694712193253	1.57154390276728	0.116056365037349	0.221641967661105
YDR278C	0.357025666947098	-1.67662852135846	3.72208074200542	-0.450454634805989	0.652382657906828	0.775632787574547
YDR279W	547.818344646121	-0.10476187133263	0.164278020184095	-0.637710822270869	0.523661939406554	0.670327994738886
YDR280W	1338.51426242799	0.385298075055563	0.146214641849077	2.63515384083948	0.00840991571290921	0.0258579387886181
YDR281C	24.9711032059002	0.198085024501928	0.484026294803735	0.40924434607886	0.682360353372781	0.799221996676709
YDR282C	619.967784083893	0.467310914991734	0.12917397917739	3.61768614675865	0.000297248537378978	0.00135667281162713
YDR283C	1042.08234244226	-0.531764599812321	0.0889890785752466	-5.97561642761225	2.29221762114609e-09	2.34782974383641e-08
YDR284C	1210.7761878483	-0.0377023304140899	0.0870776115730578	-0.432973869321826	0.665033753508818	0.786057483957121
YDR285W	312.19423251387	-1.11197402247142	0.253719310056672	-4.38269370282869	1.17220863375558e-05	7.15492684144045e-05
YDR286C	254.005736861455	0.82553670869309	0.201390629173568	4.09918133768579	4.14614096709431e-05	0.000227364566272132
YDR287W	421.191146150825	-0.94678637190387	0.157719374584589	-6.00298076503014	1.9372757662496e-09	2.0061160686352e-08
YDR288W	451.239409322966	-0.545835535886906	0.131359707128792	-4.15527369706861	3.24898382560838e-05	0.000180536480621562
YDR289C	773.823391175821	0.172925026006239	0.0984364768076488	1.75671693679311	0.078966069199648	0.163031514654822
YDR290W	13.2936418574299	1.5435572114494	0.635871338224278	2.42746782039257	0.0152046356298157	0.0424132699101931
YDR291W	1006.87239260072	-0.284254867700265	0.10347485984887	-2.74709111097548	0.00601264289135211	0.0193639442945941
YDR292C	3051.01684515295	0.0456246487552367	0.107895346162647	0.422860210174958	0.672397255034417	0.792343589489474
YDR293C	8987.10102535638	-0.410475362835206	0.204042483595591	-2.01171518598431	0.044249968872025	0.102938807273108
YDR294C	3107.82229046351	-0.605485132646133	0.164080438227253	-3.69017257137947	0.000224101971996305	0.00105273579712387
YDR295C	790.456698688715	0.293684992569908	0.141078382247956	2.08171505719235	0.0373685044612454	0.0894291316794194
YDR296W	3198.14774613272	1.43646733877751	0.145611542884456	9.86506502384471	5.89962117538861e-23	1.70416250268024e-21
YDR297W	2361.17193118091	-0.963082058114573	0.113413791160559	-8.49175438242028	2.03540828945799e-17	4.12467661365241e-16
YDR298C	1622.5192148	-0.478512107496858	0.163759788594892	-2.92203667092291	0.00347750593962399	0.0119472374117703
YDR299W	1767.66375213725	0.18246616834151	0.237089540922039	0.769608678779759	0.441532055297811	0.600591425358502
YDR300C	2055.10402944561	0.276573295420091	0.0818239733225762	3.38010101672466	0.000724591929934573	0.00300514008220976
YDR301W	1273.74253430053	-0.196053078113659	0.086407422219553	-2.26893793470087	0.0232721004359054	0.0602003352202958
YDR302W	723.358117241538	0.472771614258688	0.194941550043788	2.42519675334731	0.0153000921233393	0.0426614761745607
YDR303C	1004.68111265759	0.117605980111341	0.196232181375482	0.599320556327643	0.548959142472282	0.691157505701099
YDR304C	4727.11997235422	-0.348060532810904	0.0914826175094372	-3.80466303093042	0.000141997363244603	0.000694279609746811
YDR305C	588.905749697983	0.276108337967733	0.109086461574428	2.53109628805174	0.0113706629321947	0.0335065709491875
YDR306C	689.135800695072	-0.143465301200472	0.0917349687341588	-1.56391072216119	0.117838536131799	0.224301907215037
YDR307W	806.799514414227	0.068366811088503	0.117427344370887	0.582205204884567	0.560428467893286	0.700515735154158
YDR308C	543.150896544479	-0.0700910927996547	0.142275138589443	-0.492644698817783	0.622263658785792	0.751671492950621
YDR309C	3119.8169601273	0.212759531616451	0.125021648096813	1.70178153028104	0.0887963300695993	0.179170536102445
YDR310C	2325.24509740092	0.101361719230115	0.114300087258796	0.886803515736732	0.375184694464042	0.534751758508473
YDR311W	1101.61438845066	0.0518074418225619	0.108745206242561	0.476411270093167	0.633781407116891	0.76072249813593
YDR312W	1353.89061692628	1.02716882965637	0.144657730762722	7.10068396787731	1.2414096227122e-12	1.73955825003884e-11
YDR313C	779.858171502527	1.08514317037655	0.128529396999108	8.44276247856421	3.09924464285163e-17	6.18534097509722e-16
YDR314C	294.817979626996	0.443256246990403	0.152098642214445	2.91426827049154	0.00356523385741581	0.0122231286751382
YDR315C	153.063528561875	-0.405772797169395	0.214241525299225	-1.8939969578851	0.0582254136624775	0.128037587439425
YDR316W	2163.71580032625	1.70152823306676	0.126047422287855	13.4991117008404	1.58272944765552e-41	1.18452910707491e-39
YDR316W-A	385.475105661371	11.557298751432	1.31850398462323	8.76546365139316	1.86009539667103e-18	4.04309844306119e-17
YDR316W-B	808.604510136712	3.98256104898775	0.732751877289107	5.43507450806084	5.47735399041122e-08	4.77799382527792e-07
YDR317W	197.165902611223	-0.308561176106947	0.200849261183459	-1.53628235567719	0.124469145012356	0.234215368300393
YDR318W	421.77408419605	0.0103081972154146	0.150500574323343	0.0684927433782943	0.945393396457391	0.975918637785012
YDR319C	419.843896797172	-0.103271532913739	0.156504012599084	-0.659865080764987	0.509340414595314	0.66060565643714
YDR320C	1349.37875904445	0.0338105763685198	0.137637382803263	0.245649660578392	0.805953443247737	0.884078843642504
YDR320C-A	392.424952306243	-0.138785462605046	0.139110360733926	-0.997664457721442	0.31844209346797	0.474777236892207
YDR320W-B	0.877043011638968	-1.93239130044533	1.81146371057392	-1.06675683822178	0.286081653545123	0.438374539378357
YDR321W	2945.1275442974	-0.688617255102954	0.114569430633898	-6.01047985743598	1.84974991713524e-09	1.92455812863392e-08
YDR322C-A	1093.75600667018	0.370601886562914	0.176597639296713	2.09856648162914	0.0358551336675564	0.0864988682544053
YDR322W	2864.34089920312	1.52805885893368	0.120446496930163	12.6866193528208	7.01488638806178e-37	4.23853594052981e-35
YDR323C	371.491497964	-0.337779849308177	0.148268743911559	-2.27815951222773	0.0227170755676909	0.0590428806980317
YDR324C	3127.76416748645	0.552101794364347	0.160344315855802	3.44322648057481	0.000574817716348332	0.00244715544917267
YDR325W	806.600084760739	-0.0679987570279084	0.130801887177483	-0.519860672466	0.60316068781634	0.735905203771474
YDR326C	1690.41964078509	-0.363082532819991	0.143008311799324	-2.53889111934616	0.0111204425685934	0.0328869487008335
YDR327W	1045.44722300683	-0.278769090042774	0.126437617753062	-2.20479549517631	0.0274684483106268	0.069004419828258
YDR328C	2620.96136535925	-0.202922065494251	0.137199644513959	-1.47902763314818	0.139132929569004	0.255600969077115
YDR329C	1576.50615599477	-0.150299804803944	0.103136481918734	-1.45729039819656	0.145036236167697	0.264044778251702
YDR330W	1485.1721396559	-0.299061038324736	0.175365092956564	-1.70536241439345	0.0881268536531778	0.177983274504701
YDR331W	1018.30694785909	-0.0264815928331963	0.127331753046191	-0.207973205423394	0.835249888886912	0.906698538490031
YDR332W	638.501577159129	0.0584465030058921	0.101449716058301	0.576113026992646	0.564538786783484	0.704043258806291
YDR333C	1687.9254539814	-0.189205847702412	0.0926619454200416	-2.04189375524905	0.0411620713616627	0.0969575829713558
YDR334W	2145.25564981671	0.209843873517739	0.156957340333866	1.3369484540919	0.181239462939492	0.311006540625195
YDR335W	2518.38829925014	-0.192429319440057	0.0996404718381145	-1.93123653361153	0.0534538079585836	0.119947795303316
YDR336W	432.101807557013	-0.377881369288757	0.100172147214286	-3.77231974952481	0.000161736802707328	0.000783242682210269
YDR337W	2272.05862556909	1.64118292738064	0.0903849546274356	18.1577004065063	1.11602503270541e-73	2.45004695513261e-71
YDR338C	667.875039867733	0.168759589777724	0.146906131963221	1.14875796893198	0.250655795142835	0.397117889538299
YDR339C	1472.75452161308	0.488601613064884	0.156897430580692	3.11414668332378	0.00184477752575648	0.00687978753376679
YDR340W	39.8318261387952	-4.29585176884226	0.660040045703563	-6.50847141291728	7.59193529615924e-11	9.05805903270014e-10
YDR341C	9798.73928745596	-0.136342936859599	0.123144041221853	-1.107182576654	0.268214998976769	0.416226197752357
YDR342C	8181.82532939774	0.156242439814487	0.795747957141006	0.196346642693046	0.844338856234306	0.913405996576731
YDR343C	617.093809943591	-0.11716419948736	0.943892868782923	-0.124128705028182	NA	NA
YDR344C	51.7619872016527	0.320472575643407	0.256595586804643	1.24894032525741	0.211686900992749	0.349416022540914
YDR345C	54630.2642610009	0.196792268572015	0.197271912746909	0.997568613959204	0.318488586788608	0.474777236892207
YDR346C	4950.16466444975	0.0340240358386691	0.0894700184944387	0.380284216000067	0.703734450805012	0.815425936577449
YDR347W	4948.40517047804	2.07303395207278	0.121020886980094	17.129555102449	8.93352395407957e-66	1.43502899418459e-63
YDR348C	2224.11100722884	0.0848162321287229	0.0780626958357132	1.08651425909275	0.277251535842736	0.427729823157709
YDR349C	3549.86502598346	0.157225547582302	0.0812328968108371	1.93549108495324	0.0529300616120396	0.118934624966528
YDR350C	1330.81580223615	-0.0753304862107693	0.183505348081217	-0.410508396613209	0.681433045316477	0.798704046352432
YDR351W	1662.46151824245	0.267830887615942	0.0957781530019658	2.79636722176554	0.00516806417841142	0.0169506328082757
YDR352W	767.971313700019	-0.0514878445444385	0.114628550594456	-0.449171208023008	0.653308155669277	0.775876307151311
YDR353W	11725.602278545	-0.0149726294284822	0.138283907609175	-0.108274561280107	0.913777901123478	0.95570741171551
YDR354C-A	0.787638142830042	0.000551392550243964	6.00582262383257	9.18096628521635e-05	0.999926746487581	0.999951665798202
YDR354W	1490.82738800122	-0.467432701173342	0.138028760936814	-3.38648770010565	0.000707934498917122	0.00294347008198748
YDR355C	32.2958800444417	0.231688336700159	0.328823258535247	0.704598384348544	0.481060204244125	0.63555917856606
YDR356W	786.960544509925	0.0821900601527556	0.118714202392114	0.692335529335242	0.48872664276832	0.642850742814491
YDR357C	226.14438064861	-0.209993767785206	0.242777109788968	-0.864965267803631	0.387057852339632	0.547500647660828
YDR358W	1188.09017963386	-0.660210103704343	0.32388762289711	-2.03839250724957	0.0415106950277561	0.0976618596133047
YDR359C	1724.9010025932	0.205171529076282	0.0618278353368074	3.3184329996127	0.000905240367321495	0.00365537281372125
YDR360W	85.9087713144996	0.624284965790656	0.277954406426994	2.24599772968387	0.0247041533263634	0.0634066850379693
YDR361C	2048.53228067493	0.467434155924114	0.113183550211767	4.12987713364301	3.62957155192559e-05	0.000200371820963805
YDR362C	1019.89401494532	0.348080366321498	0.0812398877763722	4.28459930028034	1.83068830256875e-05	0.000107554979132184
YDR363W	544.256953788043	-0.0361309309488798	0.116685500090068	-0.309643708267014	0.756831914327389	0.852050425258151
YDR363W-A	1491.37492635365	-0.0893827200663218	0.148459443674162	-0.602068267630712	0.547128696075583	0.689816405948203
YDR364C	797.014229810492	0.118108799826771	0.112973502967705	1.04545576373367	0.295812375433502	0.449926245559024
YDR365C	4102.30448497887	-0.759160045581795	0.101240918909007	-7.49854953671556	6.45278667585279e-14	1.00231257186713e-12
YDR365W-A	0	NA	NA	NA	NA	NA
YDR365W-B	12286.3706639877	-13.7828631602641	2.55655665812265	-5.39118236103764	6.99955968977587e-08	6.0656710680084e-07
YDR366C	201.086448959454	-1.36563655595387	0.239423153238488	-5.70386170878624	1.17123112091219e-08	1.11793161772865e-07
YDR367W	828.550465534293	0.574620774497334	0.248853409093571	2.30907334800172	0.0209395114228202	0.0551630488922775
YDR368W	1789.03276192748	-0.19298432181619	0.154881363948927	-1.24601383210848	0.21275931709628	0.350850427019751
YDR369C	410.349916080122	-0.0509445563848732	0.132294090731183	-0.385085653511091	0.700173956794083	0.813250921679609
YDR370C	707.634619005958	-0.174310628886883	0.186525042034038	-0.934515960892126	0.350037806710646	0.508570261415467
YDR371C-A	0	NA	NA	NA	NA	NA
YDR371W	626.602914405719	0.0683390029320502	0.168045782441521	0.406668956156824	0.684251143977689	0.800013853051137
YDR372C	2810.99759991381	-0.593073556552739	0.090790190493987	-6.53235281615603	6.47444127075611e-11	7.7528491289454e-10
YDR373W	1224.40824994004	-0.258921069951634	0.115923271356622	-2.23355558311582	0.0255123292200758	0.0649494395993116
YDR374C	15.0242111459421	0.688759063303194	0.969786448502411	0.71021724872193	0.477569426169378	0.632851557495276
YDR374W-A	168.48140553415	-0.12873331696202	0.247728365702635	-0.519655133544727	0.603303963398136	0.735943675299152
YDR375C	2449.14882002969	1.42889550248453	0.10778455270787	13.2569599871819	4.11230779330894e-40	2.79212980687966e-38
YDR376W	1200.82715435675	0.198839979034739	0.138060127426304	1.44024189127943	0.149798975122892	0.26992791730975
YDR377W	765.205114443262	-0.294256675653233	0.0863025406602416	-3.40959458901299	0.000650595125947904	0.00273965441144047
YDR378C	929.220314963844	-0.18349758073976	0.137383644927396	-1.33565811881563	0.181661044320199	0.311405423709743
YDR379C-A	132.468570388765	-0.111311776547469	0.420464524990694	-0.264735239078569	0.791213428863057	0.873291711495239
YDR379W	1527.55732218779	-0.20972094929943	0.110007354784211	-1.90642661766403	0.0565948780315017	0.125288694694276
YDR380W	2875.74788725533	-0.570384863742475	0.326436527849229	-1.74730710285559	0.0805840816763917	0.165903958087126
YDR381C-A	760.113097542328	0.865904899614334	0.145617023664359	5.94645377184887	2.74013872984622e-09	2.77639287304111e-08
YDR381W	7800.68914327081	-0.141708256564073	0.111017463118168	-1.27645014202169	0.201796440788686	0.336975496712547
YDR382W	21283.0304881509	0.191419975079015	0.225197511761522	0.850009281104862	0.395319926251982	0.555726154598837
YDR383C	417.319305613722	0.228376770053362	0.197181824285425	1.15820396165308	0.246780812016181	0.392299886058066
YDR384C	4520.73112819389	0.710642071814674	0.225890120786219	3.14596348588091	0.00165540671418483	0.00625143842868194
YDR385W	52283.3892983112	-1.53767838954134	0.148338175195527	-10.3660327998137	3.53914268290547e-25	1.17129616631233e-23
YDR386W	583.957096601809	0.197269707486726	0.123064733314844	1.60297513489944	0.108940143879415	0.211147671450803
YDR387C	741.984656483864	-0.236077403827938	0.141584215823894	-1.66739916913886	0.095435058981343	0.190062079967077
YDR388W	5230.82263651868	-0.254260825027439	0.169255836461935	-1.50222781289212	0.133038284224897	0.246605724712967
YDR389W	2301.61030725161	0.314326572968985	0.141197358579693	2.22615051818817	0.0260041010772683	0.0660991932438785
YDR390C	1356.95034375089	0.071796255362465	0.100938287573747	0.711288620881444	0.476905401531193	0.63247438702506
YDR391C	1083.40913552787	-0.199457935032932	0.212255681745451	-0.939705987574616	0.34736839301164	0.505865082688757
YDR392W	1103.67563133701	0.256695407657526	0.0893621948421659	2.87252800930985	0.00407201980650378	0.0137600423015053
YDR393W	943.960448876803	0.80717397954968	0.104434269889667	7.72901443561049	1.08382384901982e-14	1.83027278708835e-13
YDR394W	4677.16566731636	-0.0434484334016657	0.132611337670754	-0.327637396355499	0.74318584306691	0.843900338351494
YDR395W	3147.32508356547	0.183242526360291	0.118567381145775	1.54547165155819	0.122232220743394	0.23099609922984
YDR396W	1126.0355450057	0.371771961250474	0.122101625430382	3.04477487453635	0.00232854538293712	0.00839397914177553
YDR397C	721.739439810315	0.547945068834623	0.221077100766647	2.47852476323631	0.0131926952988575	0.0378758026322038
YDR398W	3551.94888936801	0.515887174217411	0.11739770037783	4.39435502192201	1.11102120032629e-05	6.8321060927628e-05
YDR399W	4840.32469142449	0.264242144397998	0.166863029700737	1.58358711856009	0.113287707192009	0.217272230508611
YDR400W	1447.38835219331	0.94353999136938	0.104322938898612	9.04441536378087	1.50468177037979e-19	3.64332137489753e-18
YDR401W	18.8110760326994	0.877104672621342	0.63384876448929	1.38377594429493	0.166427071057963	0.291649697467483
YDR402C	82.2221543112088	1.07633524858685	0.240873410004935	4.46846851449811	7.87816056695371e-06	5.00470911821532e-05
YDR403W	136.838984901555	-0.0131828547201356	0.208800192025902	-0.0631362193311598	0.949658032963288	0.978203392784773
YDR404C	1335.44316613322	0.0841412055669304	0.0969080896634191	0.868257808601629	0.385253213827275	0.545299305021799
YDR405W	3816.64795833874	1.88107328178046	0.153655087736414	12.2421802589923	1.84995455336223e-34	9.95590334761737e-33
YDR406W	4903.46680312157	1.32243747105185	0.354938367387175	3.72582282604942	0.000194679116752171	0.000928426258457491
YDR406W-A	2.76412833564523	3.59157077857268	1.49989893299774	2.3945418584934	0.0166411438582831	0.0458379646384995
YDR407C	1205.44405619537	-0.142395005229341	0.120070839681713	-1.18592495569121	0.235651936828947	0.379277530780901
YDR408C	2670.03886404853	-0.00962601310860565	0.12571176842269	-0.0765720920911668	0.938963961036629	0.970875925179073
YDR409W	894.864488063508	-0.154864844335456	0.0976960097249928	-1.58517062028827	0.112927573776457	0.216655350043786
YDR410C	720.301059243237	0.174698709769331	0.119391053657464	1.46324791027095	0.143399555386094	0.261905011584253
YDR411C	1388.26729909438	-0.364935143315953	0.228427647448859	-1.59759620777803	0.110132870958803	0.212583554552953
YDR412W	1078.99782080458	0.380938324266373	0.16091540286701	2.36732045210864	0.0179174114426522	0.0486213727899907
YDR413C	498.209847947223	-0.0558415813330082	0.146686471337861	-0.380686649721017	0.703435776268429	0.815425936577449
YDR414C	525.866559904377	-0.154180956805521	0.15263933537609	-1.01009976508108	0.312447494781246	0.468849214087328
YDR415C	849.821307020353	-0.0601104400518258	0.100356895251029	-0.598966716750931	0.549195079687565	0.691322399622
YDR416W	749.412985247427	0.0550083596025669	0.121295529657764	0.453506899700039	0.650183776158898	0.773642339617435
YDR417C	7437.08701798324	0.177001411301629	0.366619099837242	0.482793753462946	0.629242186530453	0.757206110083969
YDR418W	20452.6779142734	-0.00773458026051771	0.172324899972123	-0.0448837066597394	0.964200003957803	0.987592725671243
YDR419W	754.099320032248	-0.364407363269634	0.0987341390319367	-3.69079395275591	0.000223555175989626	0.00105166742076263
YDR420W	1630.44143725195	-0.658831407252879	0.106874149421443	-6.16455345674726	7.06823165733434e-10	7.71996247018308e-09
YDR421W	836.564312604978	-0.356145783369399	0.13270427848814	-2.68375509385876	0.00728004133576982	0.0228970163502293
YDR422C	1277.35048564697	-0.233593347479884	0.0778611584016043	-3.00012679332383	0.00269867241940083	0.00957463828970814
YDR423C	1023.4713691843	-0.155974597027408	0.12038538812494	-1.29562731371961	0.195103914263915	0.328213123714468
YDR424C	654.951409151265	-0.104591109037846	0.155846225331409	-0.671117371084424	0.502145761574001	0.654364657628481
YDR425W	427.102490708764	-0.245597503784757	0.186003804900079	-1.32038967652673	0.18670494855199	0.317572001850053
YDR426C	43.2132643009945	0.0934042033881348	0.416899419601315	0.224044935052819	0.822722338715402	0.896648903322793
YDR427W	2445.26239529392	0.0881931001309033	0.143112037402591	0.616252145742329	0.537728117180135	0.681446484461876
YDR428C	600.256806018732	-0.552344938741799	0.125303925439399	-4.40804178165137	1.04309425928923e-05	6.44448291902331e-05
YDR429C	7900.38289428326	0.252613356308738	0.104592239050146	2.41522084815132	0.0157256714888053	0.0436632683074503
YDR430C	4064.68809519367	1.42443149657301	0.121153557951253	11.7572403209664	6.48184119370853e-32	2.98527315396954e-30
YDR431W	22.8338063105344	1.94669888574583	0.652848454979223	2.98185416676491	0.00286508440672449	0.0100637044814333
YDR432W	10063.4627604863	0.279159865595363	0.22666388949171	1.23160273222777	0.218097519823786	0.357133333058044
YDR433W	1730.70383937142	0.613933785113033	0.305351552036925	2.01058020179571	0.0443698169934692	0.103131146942782
YDR434W	1242.43568013179	-0.331728375788539	0.210708728471152	-1.57434567706556	0.11540755521179	0.220631105551479
YDR435C	745.958360538079	-0.389137629706314	0.164481172470279	-2.36584907477256	0.0179887760139235	0.0487748368990119
YDR436W	890.182209025762	-0.327962726008862	0.16545158080294	-1.98222781805561	0.0474537485589872	0.108744045932321
YDR437W	93.6882471276525	0.144262054470662	0.232723538884699	0.619885960663978	0.535332869432734	0.679718966278
YDR438W	323.5494055946	0.209198566412112	0.127858246203689	1.63617578547762	0.101802802724432	0.200380531602841
YDR439W	404.905993030977	-0.172323310923758	0.106450667743639	-1.61880911201757	0.105488340981109	0.205728816612846
YDR440W	589.124265223753	-0.120417492255003	0.170856708568707	-0.704786445108062	0.480943145248191	0.635532013363681
YDR441C	429.82693647319	-0.321253361936711	0.174373950369615	-1.84232427639428	0.0654277308176239	0.140957486151414
YDR442W	73.977761898193	0.324858191687501	0.27111217451286	1.19824272838803	0.230822535458066	0.373237716309066
YDR443C	808.8725926387	0.0918710351082093	0.131014838955449	0.701226180489749	0.483161873817739	0.637696212617961
YDR444W	1190.07117374894	0.633180352969256	0.118241822539708	5.35496103975075	8.55748540270509e-08	7.3099350015844e-07
YDR445C	57.4954755783682	0.588482195523515	0.327755452380279	1.79549170349339	0.0725753934284958	0.152174957376655
YDR446W	5.64485845049612	-1.7337396579119	0.873675714944369	-1.98442010949372	0.0472090260733762	0.108409569637119
YDR447C	12062.1350264605	-0.0653860690230995	0.171643493693759	-0.380941145020966	0.703246920914133	0.815425936577449
YDR448W	650.457819696211	-0.26197867060378	0.172840216834359	-1.51572750487143	0.129588269754241	0.242118679319556
YDR449C	831.103182940473	0.591645274436344	0.260011826742116	2.27545524313071	0.0228786346571959	0.059369065347633
YDR450W	22741.0282780933	-0.172223550065441	0.168128760459557	-1.02435508115739	0.305667590245904	0.461514614708741
YDR451C	731.002661649411	-0.681896942999498	0.24724739254364	-2.75795403132165	0.00581643766294533	0.0188333620689075
YDR452W	4217.67997774533	-0.296657046449842	0.0697365156011287	-4.25397001689372	2.10013434485983e-05	0.00012164894279021
YDR453C	565.869525860965	0.671972564274778	0.273308794561285	2.45865693913519	0.0139457808629137	0.0395550873226312
YDR454C	5132.4354303793	-0.185612708054462	0.165706118780491	-1.12013189024324	0.262657562753337	0.410976745548709
YDR455C	127.607749591329	-0.0473424776584587	0.172534482242952	-0.274394295233078	0.783781626581586	0.868719499093519
YDR456W	1673.25121502559	-0.378016253215467	0.117117412373081	-3.22766910193752	0.00124803250585942	0.00486651396304924
YDR457W	2452.95050407727	-0.391402854881204	0.116705680590259	-3.35376009892249	0.000797214486422925	0.0032652080892919
YDR458C	1469.92546807447	0.0976980264112771	0.0892562111071079	1.09457958386828	0.273700863964885	0.423641337267387
YDR459C	564.279008740042	-0.0919684246061122	0.0965861638992905	-0.952190468005405	0.341000394296225	0.499426743253986
YDR460W	695.475430075005	0.333466039142864	0.130849587110238	2.54846840947176	0.0108197085710311	0.0321274123754781
YDR461C-A	87.897341018158	-0.257891779914451	0.295578600419965	-0.872498142788524	0.38293668090179	0.543187805388583
YDR461W	5.31239391636381	-3.2369756684035	1.85018851318446	-1.74953830127945	0.0801980141737915	0.165264118069021
YDR462W	1620.15166540901	2.01775341976196	0.138875255193461	14.5292508514286	7.90805422950768e-48	7.33555565570952e-46
YDR463W	2346.53873080266	-0.0364487484531517	0.0697557984633604	-0.522519263718221	0.601308837482855	0.734053754154233
YDR464C-A	14.3114569481247	1.92225136932297	0.88165915640828	2.1802658718522	0.0292377592932924	0.072746461165706
YDR464W	1550.3341871726	0.0927474764549007	0.112978946975143	0.820927074805418	0.411687808026452	0.571281294312808
YDR465C	3471.94812458474	0.29148938173574	0.116668869121744	2.49843324898924	0.0124743633018065	0.0362240549848754
YDR466W	1209.85553985092	-0.0780508515573364	0.0862399074117278	-0.905043313470931	0.365442441269606	0.524243937748121
YDR467C	144.340620308253	-0.197410604101388	0.222842930299277	-0.885873309223976	0.375685800319512	0.535208020961347
YDR468C	882.35401804954	-0.0919638686215873	0.103329002323957	-0.890010225137587	0.373460395662583	0.533191017956595
YDR469W	636.611690835079	-0.151431255606116	0.206136222151446	-0.73461740021053	0.462572537879309	0.619207872860392
YDR470C	1018.12540745388	0.572460966327627	0.114511776047949	4.99914494460311	5.75851041140369e-07	4.43386156858209e-06
YDR471W	13360.2741671571	0.176670062643728	0.207001219454678	0.853473535610785	0.393396757424785	0.554087049700521
YDR472W	848.405165512474	-0.0544839523810501	0.154325672423109	-0.353045293926688	0.724054484415104	0.827885908742686
YDR473C	690.864850384691	0.132864061787991	0.122451955042997	1.08503013889274	0.277908306871497	0.428642648490791
YDR475C	1342.55964352395	-0.571533693156172	0.231670042718261	-2.46701596136548	0.0136244284289855	0.0388780267042022
YDR476C	1721.20485348889	0.341059171858906	0.158730765997715	2.14866456238115	0.0316609997692653	0.0777187269774062
YDR477W	3086.65496624881	0.213769035629786	0.125475924193378	1.70366575902111	0.0884435485703532	0.1785681210559
YDR478W	359.091131130351	0.594613257350363	0.192278559835917	3.09245741104875	0.00198506715385398	0.00734062452289854
YDR479C	1323.62580084876	-0.102864498660488	0.178930169326157	-0.574886275734668	0.565368212357325	0.704544001246044
YDR480W	445.345828892456	-0.206119497548417	0.131981583254335	-1.56172923877732	0.118351787726718	0.22515780635775
YDR481C	1998.3652250892	-0.434899164869811	0.223254807370692	-1.9479946254761	0.051415606243344	0.116125919999542
YDR482C	550.021659239328	0.0600630975443233	0.19569939878904	0.306915084645048	0.75890800696567	0.853134106154397
YDR483W	7188.39136247475	-0.268951760723835	0.106139249453798	-2.53395197448526	0.0112784187906712	0.033279420320502
YDR484W	432.345939849566	0.0690991791738222	0.220334448960236	0.313610420430863	0.753816944197234	0.850227900186205
YDR485C	1258.05410006922	-0.0620890736504134	0.0840729300466757	-0.738514449489779	0.460201889847878	0.61703779449066
YDR486C	1199.12999507999	-0.137199425552442	0.0945758027150623	-1.45068211544338	0.146868397785696	0.266426533902593
YDR487C	4037.94316244074	0.0683060346501408	0.0872046390093407	0.783284414981919	0.433460113158028	0.59341602608983
YDR488C	694.187424128566	0.0807953943239799	0.173594763010688	0.465425298106519	0.641626921117921	0.767117370197073
YDR489W	487.159062291382	0.117103219344457	0.10846463658817	1.07964423270127	0.280300636281543	0.431514984875683
YDR490C	1155.06799265954	0.113356450695026	0.175180550305591	0.647083540366113	0.517577877392475	0.665905040145896
YDR491C	71.8390064137051	1.06633846094447	0.39873317795953	2.67431585804155	0.00748818870682127	0.0234286037164489
YDR492W	1466.03648224017	1.00847004501579	0.251670850662736	4.00709912316084	6.14690700759468e-05	0.000326128368159354
YDR493W	1076.63473972503	1.80295618396147	0.159581621346639	11.2980189620028	1.34211444980655e-29	5.45627516446047e-28
YDR494W	3830.48251385397	1.72157800270105	0.112022525102256	15.3681413727245	2.67740267074497e-53	3.09357438412743e-51
YDR495C	472.087215842356	0.0583782445329579	0.176067558070745	0.331567298215729	0.740216016150811	0.840963029561711
YDR496C	3304.37580986055	0.735782691500672	0.212150320697229	3.46821390173974	0.000523930075218546	0.00225382330201786
YDR497C	7539.36320315136	-0.960337487983886	0.204512013518859	-4.69575098039573	2.65628989159877e-06	1.86506665523129e-05
YDR498C	960.796854451101	0.0468287795472746	0.120465839659667	0.388730777783746	0.697475312180962	0.811155289779943
YDR499W	528.60301888382	-0.289381889570899	0.120640488744158	-2.39871284162807	0.0164528115858746	0.0453571440370742
YDR500C	15268.785498771	-0.157485377099614	0.228729109084881	-0.68852354529642	0.491123148320031	0.644843910453693
YDR501W	297.517809805436	-0.44016842461	0.150339160614632	-2.92783611941464	0.00341329902677113	0.0117511695715184
YDR502C	7401.69942243516	1.39775839044713	0.206353775836866	6.77360220223032	1.256147642452e-11	1.61898011217003e-10
YDR503C	350.100502535328	-0.208887521308172	0.171453947665863	-1.21833019392042	0.223098520437428	0.363604765058377
YDR504C	67.2652352088842	0.0411702392720055	0.358589839225409	0.114811505426193	0.908594529354327	0.952551642210494
YDR505C	1429.06789989791	-0.386118419716629	0.172618015451946	-2.23683732376195	0.0252969741632209	0.0645759193174313
YDR506C	253.32630559757	-1.14377865348747	0.203624560799312	-5.61709574227027	1.94193830451843e-08	1.7912612988177e-07
YDR507C	2871.47121826378	0.217243164456399	0.13051907989062	1.66445522477217	0.0960214918251107	0.191056660169238
YDR508C	5678.97804473315	0.776880969409239	0.250866841725515	3.09678618372076	0.00195630925010401	0.00725785358950268
YDR509W	223.208428480366	1.12671959253118	0.367760670266412	3.06373052810397	0.00218595713992846	0.00796719077120578
YDR510C-A	92.6928183034843	0.433725324226083	0.322484093999939	1.3449510605201	0.178641039365484	0.307684476407909
YDR510W	3185.78067570062	-0.266675516226465	0.169602382626873	-1.57235713376241	0.115867749703962	0.221382361343283
YDR511W	1040.36372977257	0.984305866758914	0.147443047120495	6.67583779623401	2.45823740677577e-11	3.1074763072985e-10
YDR512C	625.899064238973	-0.292555198620035	0.164492393717673	-1.77853329268321	0.0753163090132922	0.156823651963814
YDR513W	2549.37899321022	-0.159287299599684	0.187638372026633	-0.848905785523844	0.395933719292613	0.556114198178961
YDR514C	1061.8766123736	1.05166798402781	0.128983657456097	8.15349792965653	3.53546315225651e-16	6.6149319093072e-15
YDR515W	912.550666984377	0.807490204731664	0.120092773135741	6.72388673895438	1.7693998973577e-11	2.25838521782904e-10
YDR516C	4730.89916456664	-0.877845618861007	0.454332708473434	-1.93216469448256	0.0533391813247255	0.119731372939551
YDR517W	2551.51906097844	-0.230393531674834	0.150180750265487	-1.53410827464604	0.125003017982239	0.235018520248651
YDR518W	1135.83793302516	-0.745303199336105	0.209143351189781	-3.56359977544684	0.00036580356030158	0.00164225102123122
YDR519W	901.806525528394	0.0467079370663364	0.124208764140831	0.376043811315744	0.706884325597973	0.817162737488865
YDR520C	602.954315606032	0.145979406742842	0.176869678563251	0.825350099172806	0.409172856509172	0.569228305331328
YDR521W	59.9836901471539	0.522398759561782	0.422437507766255	1.23662967884669	0.216224596360469	0.354948951054349
YDR522C	28.1105071909738	-1.25181056729832	0.392512199958039	-3.18922715633334	0.00142653732424737	0.00547823604518554
YDR523C	89.5702628352805	0.136852897118204	0.245344162662341	0.557799686909811	0.5769811765256	0.714688363475193
YDR524C	978.922298876803	0.153274485719457	0.159523513334282	0.960826918338175	0.336639201486631	0.494558505686137
YDR524C-A	0.713736725001509	0.000614543464588037	2.36566407539276	0.000259776301707591	0.999792728501936	0.999951665798202
YDR524C-B	24599.628518082	0.405711420354618	0.252917636384268	1.60412467139383	0.108686574700816	0.210780265306117
YDR524W-C	67.9717084543225	-0.207296118660743	0.386317758719258	-0.536594847070926	0.591547504287453	0.726175556987355
YDR525W	4.32878686330054	0.52208607905305	1.17184478127585	0.445524942718633	0.655940438571833	0.778102256562337
YDR525W-A	203.28673859844	0.236669930998379	0.190478282849818	1.24250348888844	0.214050854039299	0.352346644514577
YDR526C	144.682252460234	0.958051101433606	0.297525881466919	3.22005970273927	0.00128163902150207	0.00498574990880842
YDR527W	1615.35856614145	0.0237747884265324	0.14334827839429	0.16585332375697	0.86827238089503	0.928173695232257
YDR528W	764.447419874224	-0.285879894959956	0.25242794288562	-1.13252079659617	0.257415546149194	0.405486435527049
YDR529C	2076.67050314228	0.416612076883239	0.162623071154796	2.56182639969134	0.0104123350015175	0.0311000627301561
YDR530C	792.474736856894	-0.591954798958094	0.138916513919146	-4.26122699352096	2.03307603896438e-05	0.000118389379245087
YDR531W	1650.71985420105	0.262254848902791	0.114635142872961	2.28773517727825	0.0221529478261311	0.0577861367790802
YDR532C	324.344784319834	-0.0997842130402174	0.211179178619907	-0.472509712805612	0.636563010602599	0.762810041453552
YDR533C	1154.6645877429	-0.080732624052126	0.256307212487881	-0.314983816758349	0.752773941272346	0.849806166818593
YDR534C	678.863247700964	-0.531523142070278	0.315324223748048	-1.68564005566213	0.0918651491742009	0.184514752199234
YDR535C	85.852614806457	0.624946591785525	0.362576254750766	1.7236280192014	0.0847750169786342	0.172429975855863
YDR536W	153.985455986564	-0.178541725875241	0.202676045323461	-0.880921697432457	0.378360202807944	0.538325383869607
YDR537C	33.3504959364504	-1.62137946919725	0.749260575982814	-2.16397275016167	0.0304664408121479	0.075461443846862
YDR538W	387.151528677558	-1.32315118588213	0.176683614900717	-7.48881658678786	6.94973783793177e-14	1.06941526636959e-12
YDR539W	913.723912380416	-2.33530640945822	0.229968097255922	-10.1549146917512	3.15085619264323e-24	9.74250651866117e-23
YDR540C	95.3340854930785	-0.751505210526663	0.191750688451015	-3.9191786824726	8.8851227489306e-05	0.000454327782798579
YDR541C	362.213575063786	-1.74580849245637	0.168615740835617	-10.3537693681775	4.02327038660085e-25	1.31174548347293e-23
YDR542W	23.6594156340291	2.01676221913527	0.52722473053212	3.82524206916428	0.00013064365289262	0.000645475692386193
YDR543C	4.48206640919306	5.35807928641406	1.45915210347355	3.67204986626071	0.00024061271638676	0.00112388322703773
YDR544C	70.115228279514	1.70116956407333	0.41634612898556	4.08595023620919	4.38967869166884e-05	0.000239721590906559
YDR545C-A	115.500663612335	-11.2605097045136	4.89118524307612	-2.30220471008613	0.0213236304861732	0.0559957856387308
YDR545W	802.663570299414	-4.21368743801763	0.184474025647689	-22.841629997629	1.76998585369838e-115	1.29523631471751e-112
YEL001C	3259.86971654649	-0.153163553605986	0.094110436709464	-1.62748743881435	0.103633614270155	0.202953013256985
YEL002C	4395.88939010063	-0.166065742792223	0.0760876512254363	-2.18255840622804	0.0290683456684149	0.0723522768602345
YEL003W	709.920586469914	0.0563843086503328	0.217090408985144	0.259727313214428	0.795074122566891	0.876211939503842
YEL004W	289.731609992546	-0.17293917283413	0.228201237267278	-0.757836262875197	0.448549010516589	0.607176987220536
YEL005C	352.671089130587	-0.498887014616796	0.176610217252415	-2.82479135340045	0.00473114130521611	0.0157132106082468
YEL006W	846.146005669818	-0.139966818847957	0.0960017321960186	-1.45796138930254	0.14485118582192	0.263824643203308
YEL007W	2197.09938953928	-0.465351448255538	0.160091909974432	-2.90677679046903	0.00365173668260437	0.0124871951150739
YEL008C-A	0	NA	NA	NA	NA	NA
YEL008W	33.1873647736643	-0.315318825276623	0.345331111889774	-0.91309127506956	0.361194538700748	0.520041902291178
YEL009C	20404.3717905154	-0.305960733454958	0.0933115021001384	-3.27891767433572	0.00104206030848334	0.00414683334844186
YEL009C-A	1.73829801218861	-0.248968208473609	1.3760797064729	-0.180925717676451	0.856425882182245	0.92109655143811
YEL010W	1.55243564598423	-2.52402159468292	2.04872259052801	-1.23199773671282	0.217949929572572	0.357069212976359
YEL011W	1847.21550778404	-0.621531580584539	0.760456767116726	-0.817313498229594	NA	NA
YEL012W	663.175919342725	-0.476586733794257	0.256888577200309	-1.85522742579028	0.0635637568171229	0.137391172431103
YEL013W	1870.35027132227	-0.199996760906092	0.129588115467463	-1.54332640909735	0.122751599080518	0.231578926251588
YEL014C	18.0430180130848	0.72295894333416	0.430236565537027	1.68037540563702	0.0928842981324194	0.18610769318531
YEL015W	2327.77257367553	-0.0455244405103042	0.07716746630463	-0.589943439772789	0.555228569609067	0.696228002090896
YEL016C	783.646362952764	-0.789715497571313	0.122565558634747	-6.44320889463501	1.16973517765367e-10	1.38062291756757e-09
YEL017C-A	924.859669792477	0.270995914908531	0.32595373400447	0.831393804204172	0.405751198046041	0.566160464053226
YEL017W	1453.88148153413	0.594215941537276	0.199120013488505	2.98421003055817	0.00284311539387848	0.00999186658702439
YEL018C-A	94.9508009891042	-0.353901663221927	0.44714174471024	-0.791475337314491	0.428666662409972	0.588752050080433
YEL018W	623.148892202079	-0.234798239688746	0.14832136176906	-1.58303724351137	0.113412975888638	0.217385872876184
YEL019C	210.290044073963	0.651816719523376	0.158379571898645	4.1155353036344	3.86281864206664e-05	0.000212181180789415
YEL020C	736.417436036978	-0.0308951220325381	0.170974059056522	-0.180700640804957	0.856602555777823	0.92109655143811
YEL020C-B	133.607365713299	0.614675436312106	0.402939007347819	1.52548009773974	0.127139393929133	0.238286866368034
YEL020W-A	1370.45624723002	1.54417911727739	0.138956217087291	11.1127026170218	1.08815406865204e-28	4.24058147700729e-27
YEL021W	8631.08008120751	11.9063180401389	2.14139721026951	5.56006983806634	NA	NA
YEL022W	1563.3967462337	-0.292575892473015	0.160335877344939	-1.82476871251705	0.0680359391764853	0.145296651107208
YEL023C	397.561987377321	-0.97864452283635	0.11733121567061	-8.34087090330465	7.37453706783188e-17	1.445497057403e-15
YEL024W	2307.10551739466	1.07486851699719	0.139329535628854	7.71457761734329	1.21383547092586e-14	2.01876778068629e-13
YEL025C	1173.41978933959	-0.254318691480062	0.133035070057343	-1.91166653552663	0.055918979232646	0.124168036826098
YEL026W	4523.75443181829	0.0407970104523187	0.174132961914609	0.234286547496531	0.814762528873394	0.890922466405475
YEL027W	9566.36822000521	-0.238870488954357	0.109069766721704	-2.19007059549184	0.028519117368156	0.0712545170662653
YEL028W	77.2132134075827	-0.74904891890913	0.259102863817122	-2.89093261214518	0.00384100472188845	0.0130598126475773
YEL029C	665.258561454232	-0.0270197147001178	0.167767386601814	-0.161054631936584	0.872050372154057	0.929759703949039
YEL030C-A	2.54490349510673	-2.05691592143292	1.51783165524584	-1.35516736281256	0.17536424048147	0.303774036773003
YEL030W	359.896012434827	-0.651010211157942	0.167366194318942	-3.8897354021048	0.000100353581413459	0.000509190051763513
YEL031W	7991.54487616598	-0.361870714231453	0.147778541318813	-2.44873654186884	0.0143358264545932	0.040469675537913
YEL032C-A	0.0922786729359079	1.86845535155022	5.97645348127945	0.312636140715048	0.754557117211727	0.850227900186205
YEL032W	2585.89311412178	-0.350476459055847	0.117586134199026	-2.98059343002663	0.00287690464350134	0.0100998368774519
YEL033W	605.548735617921	1.40225664588407	0.349382847907312	4.01352457421171	5.98187716410573e-05	0.000318182393715865
YEL034C-A	36848.6380874838	1.33054350953367	0.166919588503089	7.97116456771671	1.57186027010616e-15	2.82078249016871e-14
YEL034W	9959.25966285681	1.08647293134863	0.212527766292797	5.1121458165227	3.18519804554674e-07	2.51918139481054e-06
YEL035C	9.5428083734545	-0.853402152954494	0.738495338706872	-1.15559585582331	0.247846503923018	0.393686473694588
YEL036C	4497.34213745177	0.320568235728247	0.113300335658467	2.82936704348847	0.00466401747300807	0.0155215861936489
YEL037C	5213.66601548271	0.529500203211758	0.137216739904435	3.85886010395326	0.000113917120402455	0.000571407581851156
YEL038W	1625.03936441478	0.491344072018292	0.133105442054033	3.69138980672807	0.000223032019777286	0.00105070735497368
YEL039C	935.480410269815	3.29142353539072	0.647938484058933	5.07983954706933	3.77753784209798e-07	2.97238521243217e-06
YEL040W	12417.2601995153	-0.333789477949672	0.206191221684605	-1.61883457124205	0.105482861586061	0.205728816612846
YEL041W	362.875112064794	0.121642035807398	0.19802632705955	0.614272039549657	0.539035575842189	0.68240752629394
YEL042W	5230.90373188218	0.046702424467774	0.138444714016138	0.337336277514575	0.735863415211601	0.837897035370609
YEL043W	2538.61744146462	-0.0389137644453307	0.128052318824462	-0.30388957265721	0.761212022164878	0.853696940572665
YEL044W	1315.74491440932	0.864228233284668	0.158260753180434	5.46078680858644	4.74029012236926e-08	4.19617617552741e-07
YEL045C	36.089829838449	0.0879220295393561	0.338548397012075	0.259702985792664	0.795092889319944	0.876211939503842
YEL046C	9984.56726900356	0.122099578845927	0.155058085083331	0.787444129600264	0.431021922278356	0.591028602982564
YEL047C	4669.81753050319	-0.587168898915539	0.13764699724677	-4.2657588662314	1.99223864885133e-05	0.000116216862190743
YEL048C	194.006591480584	0.751559434647553	0.303139279676802	2.47925453754737	0.0131657314473602	0.0378304317948477
YEL049W	138.219577427117	0.9633948664968	0.305750219039438	3.15092126351848	0.00162756359290247	0.00617106149847763
YEL050C	4275.50979768708	1.72586504505956	0.104991886594157	16.4380801321423	1.02102520085329e-60	1.37234121894281e-58
YEL050W-A	153.571495526455	1.78269412800192	0.251262630473711	7.09494334529956	1.29404486394719e-12	1.80563124448225e-11
YEL051W	4546.61671981774	-0.354190280474986	0.0670651089992009	-5.2812898653338	1.28277551772283e-07	1.06806062701928e-06
YEL052W	1644.71103276207	-0.656599983871863	0.0993705944495333	-6.60758836665032	3.90631022463651e-11	4.80658234588492e-10
YEL053C	1412.6993434272	0.221680660694927	0.115332600243988	1.92209887079592	0.0545933181444614	0.122037715146611
YEL053W-A	2836.06862899534	0.170066895993946	0.342512732361218	0.496527223445206	0.619522485169948	0.74989433694712
YEL054C	15259.7738057127	-0.0601360703981939	0.179284630208713	-0.335422341157671	0.73730651731244	0.839105015209907
YEL055C	2649.54038404662	0.305741647760544	0.142823170713626	2.14070060364074	0.0322981898134408	0.0791059420272669
YEL056W	1285.06784077532	0.0342644075786308	0.127056613857428	0.269678268122897	0.787407780830687	0.870258037347021
YEL057C	61.5966347832053	0.766086709437224	0.250195640562984	3.06195067073669	0.00219899688483879	0.00800585598869444
YEL058W	5769.26110121608	0.231710839087285	0.128603751825989	1.80174245150179	0.0715859357365487	0.150724096151186
YEL059C-A	137.105534786124	1.11625915569648	0.286506202866097	3.89610816285951	9.77507479338343e-05	0.000496748785410673
YEL059W	91.414298857701	0.558188468091936	0.361049588598239	1.5460160756839	0.122100685450256	0.230910666684658
YEL060C	11377.6019901389	-0.297755675912249	0.493210593091266	-0.603709003989602	0.546037126800524	0.688795348996026
YEL061C	876.959826081921	-0.104766218313094	0.149473590347288	-0.700901196456709	0.483364677727308	0.637772477548643
YEL062W	515.89493354737	0.0228017351514448	0.118994340040193	0.191620333738084	0.848039613647115	0.915754860711576
YEL063C	2478.3125571542	-0.341186665762746	0.105411274500599	-3.23671891246138	0.00120912446502211	0.00474853531701586
YEL064C	369.151864274685	-0.55357309722628	0.151851298069538	-3.64549466658349	0.000266877950292039	0.00123431052010068
YEL065W	4917.9753947082	0.604180464087794	0.332443082789469	1.8173952034683	0.0691566216652846	0.146971768405151
YEL066W	884.940178650054	0.634723668936882	0.207558255023461	3.05805070901726	0.00222781873694695	0.00808397476668462
YEL067C	246.975831155371	0.0610868510304858	0.298735980641344	0.204484410948225	0.837974972891639	0.908311911037579
YEL068C	367.050996131076	-0.399968360009995	0.162777421473947	-2.45714888704028	0.0140044632629968	0.0397044317908296
YEL069C	87.9357459601384	0.707072457211555	0.279090243476851	2.53349041658707	0.0112932828273502	0.0333083567850104
YEL070W	108.659492467146	-0.570602862104183	0.54147112033034	-1.05380109978178	0.291973989893711	0.445537696348467
YEL071W	29635.790893817	0.437711914806142	0.234384621464027	1.86749417292005	0.0618326098022499	0.134487968347958
YEL072W	117.247064244658	-3.25511112134268	0.29918428800595	-10.8799534328418	1.4363632504554e-27	5.46814356502846e-26
YEL073C	188.777204066018	-2.40433913028746	0.417176082438828	-5.76336763179614	8.24519238161914e-09	7.96229281896534e-08
YEL074W	68.5498108045846	-1.64587126021952	0.313098485463935	-5.25672060591651	1.46646840526759e-07	1.20878109100029e-06
YEL075C	7.91947857964351	-6.74141656168441	1.50439742763341	-4.48114071312222	7.42451380692274e-06	4.7427592562942e-05
YEL075W-A	12.0217834646559	-7.59471129870178	4.91657632826221	-1.54471542627025	0.122415111861022	0.231172700659649
YEL076C	33.5978877131158	-1.52329901154169	0.383079411346697	-3.97645753444855	6.99494831264895e-05	0.000365045400848701
YEL076C-A	0.154556026883406	0.000579233263516471	6.00582262385845	9.64452831516262e-05	0.99992304779773	0.999951665798202
YEL077C	2396.42778990789	0.058531013845097	0.215136553633865	0.272064476521778	0.785572443236595	0.868953853373708
YEL077W-A	0	NA	NA	NA	NA	NA
YER001W	1911.17303177405	0.239882915321015	0.128850708394568	1.861712041089	0.0626436904137249	0.135937840219042
YER002W	2186.40576279392	0.226369842020874	0.140548143457111	1.61062136043051	0.107262275228607	0.208448450017478
YER003C	5937.12798053368	-0.0780419260679849	0.157699540425332	-0.494877320869153	0.620686720417788	0.751003755978506
YER004W	1782.22353181943	-0.479700088396066	0.164328324623079	-2.9191564479	0.00350980028429461	0.0120519002462796
YER005W	1768.14679346603	0.194896894322595	0.0705079524271635	2.76418315400563	0.00570654981848658	0.0185048434783617
YER006C-A	9.84552391978001	-0.394626789451149	0.608762179610584	-0.648244589871838	0.516826766075708	0.665198569742937
YER006W	5501.36175514788	0.517448616692327	0.111630088555459	4.63538660040794	3.56270995064214e-06	2.42647442967209e-05
YER007C-A	1806.2736681524	-0.307212734809639	0.111350587606383	-2.75896824088271	0.00579841698557422	0.0187842470570545
YER007W	256.163765152879	0.462585467126179	0.200530359213664	2.30681014555654	0.0210654064091813	0.0554060569532221
YER008C	1814.23368035036	-0.220148199135016	0.111824588228133	-1.96869224043904	0.0489884429050328	0.11183288907194
YER009W	4695.09574667952	-0.250760161937622	0.156978529831427	-1.59741693470377	0.110172800052549	0.212598318530936
YER010C	776.443776306896	-0.502479643087501	0.115978479047774	-4.33252485472344	1.47409015558824e-05	8.81776363733344e-05
YER011W	1718.96112521182	-4.07096636235055	0.365084281193969	-11.1507577073351	7.09991845334982e-29	2.81687126107e-27
YER012W	2778.24255503753	-0.178202556136396	0.1214469436559	-1.46732845448383	0.142286726766882	0.260161127841945
YER013W	853.728407750677	-0.160418224832197	0.121117911203171	-1.32447978369691	0.185343752811636	0.316126535746639
YER014C-A	195.234730058204	-0.388935811292996	0.153926143442266	-2.52676902438523	0.0115117184196063	0.0338465078176461
YER014W	1192.02674342341	-0.396134495994868	0.0866314749684267	-4.57263940316428	4.8161858779729e-06	3.20397981740702e-05
YER015W	382.575731889104	-0.39866381091309	0.167880608003123	-2.37468648496719	0.0175638614385246	0.047819591332833
YER016W	1577.37904280121	-0.211875356267792	0.139389071317132	-1.52002846611799	0.128503821423893	0.240251481934317
YER017C	4773.38185398636	1.09716987194513	0.121393592169974	9.03812015389481	1.59389116936679e-19	3.84518946573248e-18
YER018C	364.242046734155	0.527350563720519	0.263672556626394	2.0000206713501	0.0454980318101566	0.105302200860237
YER019C-A	2027.86351980836	-0.0570853521176948	0.139337144327282	-0.409692278346181	0.682031695101114	0.799121285169175
YER019W	1419.46216055595	-0.270187832514154	0.200874698146206	-1.3450565701286	0.178606966782572	0.307684476407909
YER020W	2005.00648205694	-0.169289662522959	0.231398819447815	-0.731592593803776	0.464417270035883	0.621172246234022
YER021W	3816.90372539813	-0.222569709587621	0.148544352696843	-1.49833841237878	0.134045348825096	0.248123290433413
YER022W	831.094268628357	0.0114663947942078	0.0959632244857228	0.119487385461018	0.904889233381174	0.951404931521139
YER023C-A	28.0123681361826	-1.6001684332744	1.40662325434531	-1.13759560588181	0.255289382309497	0.403004763156843
YER023W	4531.16626565671	-0.248544491123362	0.131709190658071	-1.88707021796684	0.0591508818157146	0.129682991890245
YER024W	1633.7679469968	0.014764937057239	0.244531652309799	0.0603804739295393	0.951852609825933	0.979362800861365
YER025W	9443.25560746545	0.0899425049833558	0.0822045420229255	1.09413060118104	0.273897703025418	0.423719381720212
YER026C	2880.90916083886	-0.257410018100363	0.0936160395014804	-2.7496358473517	0.0059661526769512	0.0192707609271214
YER027C	1809.808025659	-0.0802463908698151	0.125597410002305	-0.638917561025681	0.522876563186888	0.669452769274659
YER028C	344.439815469256	-0.246213144255479	0.173053276989018	-1.42275921345947	0.15480596867122	0.276567694422298
YER029C	780.431722465821	0.240289653697	0.147212537559034	1.63226351288619	0.102623986141572	0.201455014226049
YER030W	1453.88924017071	-0.281791281766199	0.125552062191646	-2.24441778850327	0.0248055330416602	0.0635925420834464
YER031C	2587.11336128135	-0.554612559322157	0.161995357254664	-3.42363243441774	0.000617901355876728	0.00261367908144132
YER032W	963.019442646174	-0.148765195418285	0.155783141313328	-0.954950543198204	0.339602708051476	0.497614755262533
YER033C	628.177651171616	-0.121121103314657	0.215190068069941	-0.56285638273645	0.573532683144778	0.711487333055474
YER034W	756.508614783366	0.49478483550928	0.170742844165286	2.89783643893332	0.00375746488959761	0.0127955862269337
YER035W	576.358226803089	-0.58790196849194	0.356848851639734	-1.64748174413483	0.0994590655624901	0.196413015230753
YER036C	13435.3119714002	-0.00106160230915739	0.109618688894345	-0.00968450106332321	0.992273006907899	0.999951665798202
YER037W	916.140913778525	-0.00689495202380093	0.396875666988846	-0.0173730782643188	0.986138986346868	0.999951665798202
YER038C	314.091825135984	-0.161972416010685	0.122700984082342	-1.32005800297404	0.186815653038496	0.317596254752591
YER038W-A	38.0477319407557	0.293007713262128	0.358119852226058	0.818183385927377	0.413252480433261	0.572744283698119
YER039C	148.701825382392	-0.0597852791403383	0.200525087601033	-0.298143638063322	0.765593536816995	0.856072500818065
YER039C-A	50.4270335981792	0.480537023760957	0.296547589175785	1.62043813978237	0.105138192556612	0.205228256128586
YER040W	948.979578644241	-0.437653743891508	0.150400171365499	-2.90992849222181	0.00361511457774426	0.0123876923043828
YER041W	616.533489096429	-0.551334042166904	0.0994347638243636	-5.5446809643029	2.94490624057686e-08	2.66783390652534e-07
YER042W	595.229748431871	0.423479926449184	0.227912715631405	1.85807941990417	0.0631577368948165	0.136737953711131
YER043C	37836.2833209673	0.839940640367577	0.0944225252270238	8.89555366527293	5.81287586679811e-19	1.32929168259487e-17
YER044C	4220.44922777003	2.39561508286032	0.163230246143933	14.6762940046535	9.14540746436941e-49	9.12600811520257e-47
YER044C-A	82.7160998878939	-0.746513110635332	0.315462154262448	-2.36641099589484	0.0179614924484381	0.0487209181488522
YER045C	859.642444620245	-0.959910729683669	0.288625100496277	-3.32580474821195	0.000881636638925064	0.00357100793601505
YER046W	163.8799182456	-0.281779760397963	0.144605943976904	-1.94860427343822	0.0513427014056452	0.116001039951142
YER046W-A	42.4645340257873	0.178861479443661	0.315919159370768	0.566162178324063	0.571283538153833	0.70949903493893
YER047C	1030.74852433437	-0.0475091738675209	0.0929370410794354	-0.511197401119255	0.60921283830957	0.740923435673301
YER048C	2676.2379340622	-0.403078110197928	0.0649251005443894	-6.20835557924694	5.35418952251529e-10	5.90664860892558e-09
YER048W-A	899.623095386342	0.616384774015379	0.146961502270841	4.19419211488067	2.73845821662936e-05	0.000155080472467483
YER049W	5014.01820256864	0.442350969442619	0.132691882753574	3.33367015572552	0.000857082301228218	0.0034801134623237
YER050C	1426.99773822097	0.807913965463136	0.1735545449815	4.65510117035111	3.238216613097e-06	2.23084671693063e-05
YER051W	445.000413988541	-0.512111317702607	0.158542233965909	-3.23012553117377	0.00123735877010932	0.0048357794236464
YER052C	3787.16311486505	-0.554929329505012	0.161922195738499	-3.42713564977349	0.000609984273772546	0.00258184860351285
YER053C	2322.00704989603	-0.631573396456433	0.635110018453598	-0.994431481327004	0.320012847944766	0.476556863144123
YER053C-A	500.680569647305	7.16578971739459	0.586662606862337	12.2144988168235	2.60099365746707e-34	1.38146324419985e-32
YER054C	260.324836298769	-0.24485754966236	0.464677583344469	-0.526940740071907	0.598234741322002	0.731784196233172
YER055C	4833.90241151995	-1.27722270374685	0.120242467719515	-10.6220599757332	2.35310162355465e-26	8.46859414903331e-25
YER056C	8759.12134830875	-0.569821979915727	0.226831012658849	-2.51209908749441	0.0120015385219771	0.0349898772491107
YER056C-A	14151.5649439767	-0.0641103006956598	0.226520094060924	-0.28302257670093	0.777159530550745	0.864344794899618
YER057C	1952.69680872712	-0.178647958424935	0.118782276715066	-1.50399506867067	0.132582636478792	0.246176837848696
YER058W	970.260152180129	1.98568603415551	0.167031951158432	11.8880610588812	1.36539572814303e-32	6.61212960702204e-31
YER059W	837.477162127085	-0.226528240462783	0.111142694100207	-2.03817481928722	0.0415324528030767	0.0976618596133047
YER060W	1352.18650031043	0.409840749972103	0.150859765363301	2.71670016843206	0.00659363104085671	0.0210293724140834
YER060W-A	538.594483603237	-0.313228015219261	0.156939458595468	-1.99585252824561	0.0459499772216867	0.106184754379659
YER061C	886.964394448994	-0.847703417850687	0.20233203238686	-4.18966491786072	2.79366682611465e-05	0.000157526453054718
YER062C	4575.14260583035	1.2530237084117	0.202668499752471	6.18262685095156	6.30436146451859e-10	6.89901847017421e-09
YER063W	1886.21605069208	-0.222383624348777	0.132831365641817	-1.67418006488347	0.0940952161507703	0.187791240475446
YER064C	2915.97215018314	0.0027895984017711	0.361820175607709	0.00770990284631232	0.993848448497736	0.999951665798202
YER065C	899.804172838046	-0.183265071019273	0.142847071203844	-1.28294594684235	0.199511014007007	0.333808334884342
YER066C-A	143.819247434422	-1.08322799616488	0.816115262056011	-1.32729780525846	0.184410189582313	0.314888646250743
YER066W	155.21257794321	-0.0772808727725252	0.253227010068024	-0.30518416164123	0.760225894553855	0.853636649523931
YER067C-A	322.486489036292	-1.68129851700906	1.07077760311293	-1.57016593559787	NA	NA
YER067W	522.786500312637	-1.54522057928972	1.03341444005032	-1.49525739084358	0.134847280689446	0.249257420887087
YER068C-A	18.8877642058613	0.0365613627905997	0.65798874985265	0.0555653311683326	0.955688083535505	0.981600632273253
YER068W	1836.4620862127	0.0472592546760817	0.108073008894871	0.437290079727987	0.661900988835366	0.783761221227925
YER069W	1381.68809026169	0.395605817044811	0.207135048420212	1.909893183515	0.0561469679142068	0.124481135985302
YER070W	7751.08193348459	-0.148796915461821	0.118376909412281	-1.25697584267549	0.208762383248965	0.34591989597831
YER071C	260.925393886216	0.284934396931099	0.22418359373688	1.27098683798209	0.203733331125116	0.339693093364561
YER072W	1749.01174965782	-0.43157104271933	0.0998894261837662	-4.32048775538434	1.55684695408042e-05	9.26232523900059e-05
YER073W	3145.64666869394	-0.777008834128375	0.281940985345344	-2.75592721355014	0.00585260191870906	0.0189411480278221
YER074W	28179.1763715988	0.047880129599023	0.233713426397987	0.204866833441946	0.83767616866806	0.908287001456675
YER074W-A	650.843229513838	-0.391384460795933	0.177606659682592	-2.20365870004758	0.0275483557213064	0.0691438531937973
YER075C	729.152675336488	0.911848757688691	0.218512710453484	4.1729781109589	3.00643835212859e-05	0.000168370773699991
YER076C	296.95627093756	-0.268464700340921	0.149377418374558	-1.79722412706154	0.0723000457293606	0.15179091526094
YER076W-A	25.6590694462856	-0.921431479918521	0.467238581334257	-1.97207918337407	0.0486005679128261	0.111024398291319
YER077C	1342.8679824622	0.436126753632419	0.162048680029709	2.6913317254572	0.0071167390916742	0.0224477220583172
YER078C	1054.00819040556	0.361397963071686	0.12568098542589	2.87551821659442	0.00403364869333988	0.0136513927514576
YER078W-A	2.36167386035546	0.603894828886093	1.1548082289607	0.52293949223897	0.601016360988859	0.733968802794849
YER079C-A	216.92505504547	0.137828893079681	0.279578336338734	0.492988458564576	0.622020742335952	0.751537077421497
YER079W	539.975654337425	-0.869678483984532	0.249056658319039	-3.49189011791237	0.000479615509121214	0.00208223318594088
YER080W	3144.72278316508	-0.0673307859506944	0.140554970917153	-0.47903525226711	0.631913550187901	0.758641712892811
YER081W	3402.91716577694	-0.565321591760664	0.365092253816406	-1.54843491159072	0.121517621252643	0.230174015982142
YER082C	2564.38528761035	0.483387653798552	0.0920389583107393	5.25198962124878	1.50464942928916e-07	1.23715619741553e-06
YER083C	2021.72223784351	-0.263901122198074	0.137022008397734	-1.92597616458845	0.0541073501006874	0.121193749885171
YER084W	21.4325692118377	-1.25406407734187	0.597800192427948	-2.09779804895768	0.0359229889522189	0.0866308331158233
YER084W-A	6.73813107681655	-0.483244387405392	1.12474835961433	-0.429646670097028	0.667452682493714	0.787926755135974
YER085C	1.76568872244788	2.86748881461682	2.63879797551153	1.08666477738257	0.277184985755159	0.427727346809624
YER086W	7629.00815895956	-0.308397355143609	0.152768242971291	-2.01872685805233	0.0435156168469285	0.101485075266951
YER087C-A	286.18216480933	0.923383021257466	0.194094566652234	4.75738727355477	1.96114706409166e-06	1.40542931242594e-05
YER087C-B	1333.25333284841	-0.0788513258081421	0.142178757796948	-0.554592873295132	0.579173164759154	0.716325720770664
YER087W	1096.10902261822	0.76212305064637	0.122383240024473	6.2273482095585	4.74395979228912e-10	5.26875534435348e-09
YER088C	3558.38286116317	-1.14001750746826	0.15632690783838	-7.29252259404297	3.04204530988045e-13	4.45220231352725e-12
YER088C-A	173.12891676809	0.227440528267035	0.216816995983603	1.04899769151047	0.294179180894022	0.44817582358733
YER088W-B	14.3391837970554	-0.244634099064481	0.521091535077382	-0.469464734306522	0.638737486577499	0.76507040782737
YER089C	3978.07976776466	0.0251459360106154	0.177757426467681	0.141462084090126	0.887504911291267	0.940030129585765
YER090C-A	0	NA	NA	NA	NA	NA
YER090W	4452.33992820102	-0.2742390043707	0.0955453746503897	-2.87024887781505	0.00410148837275777	0.0138312352396224
YER091C	7573.81508910208	0.132279595721702	0.348205279521168	0.379889690080533	0.704027300776812	0.815425936577449
YER091C-A	3.24670040525175	1.02513991261428	1.40407876560683	0.730115672799324	0.465319482030961	0.622000022053158
YER092W	924.790119978227	0.168421797520949	0.162893436376172	1.03393851383926	0.301164908541473	0.456392810753571
YER093C	1131.71065279296	0.390374238091496	0.106141690124149	3.67785963870459	0.000235199319960868	0.00110094010039963
YER093C-A	637.178069039695	1.35905246991376	0.134603876836401	10.0966814764597	5.71432352455373e-24	1.74233957095884e-22
YER094C	3712.27163324967	0.081649811647873	0.151172197403264	0.540111297251741	0.589120280146182	0.724411158521798
YER095W	1757.57042169214	0.0519198089030382	0.144378411510683	0.359609226613471	0.719139382739715	0.825418608351998
YER096W	126.062104688839	-0.479071126362335	0.318403090284961	-1.50460576853566	0.132425462331124	0.245960486334421
YER097W	11.9605788389646	1.3152411730695	0.661711743537628	1.98763462476574	0.0468521140143874	0.107796695438651
YER098W	475.886710636184	-0.0759209991752958	0.157405120055113	-0.482328650737113	0.629572497413395	0.757214291173212
YER099C	1238.31203741477	-0.293007335835031	0.0876436365434983	-3.34316725538436	0.000828279611437985	0.00337564945602139
YER100W	1869.80551742461	-0.274977144939126	0.107207803920448	-2.56489858838232	0.0103205964485852	0.0308680509583933
YER101C	475.044016816614	-0.226076649962184	0.138151388983845	-1.63644138234919	0.101747244286628	0.200331046598424
YER102W	29671.3865793076	-0.30100768848868	0.192897044617136	-1.56045775136743	0.11865174648026	0.225616318275698
YER103W	3120.96054506549	-1.22056125825003	0.493227559192275	-2.47464123912471	0.0133370074239109	0.0381902308234247
YER104W	306.176676171852	0.522568937610823	0.174994051172365	2.98620972604437	0.00282458854171853	0.00994798937741083
YER105C	2267.11411843003	0.0532341357837825	0.106085011765942	0.501806380539734	0.615803724456825	0.746903007232532
YER106W	5.90856277175208	-1.30292580121613	0.884774376609237	-1.47260797290423	0.140856773724604	0.257832882643202
YER107C	1546.11588749448	-0.21836994664674	0.0922026354312078	-2.36836990206929	0.017866662797233	0.0485436638541981
YER107W-A	165.494236587372	-0.132021343018017	0.173690417593007	-0.760095720003223	0.447197370821104	0.606016848606542
YER109C	943.202953378109	-0.297372628320061	0.145916190696007	-2.03796869217611	0.0415530639787046	0.0976689790734292
YER110C	8600.34319766581	0.230838580186495	0.164315837663978	1.40484680885451	0.160066836453446	0.28392140718621
YER111C	787.413139846003	0.247572208984536	0.188214693695793	1.31537131412642	0.188385141414495	0.319686818179816
YER112W	1044.00965407439	0.144121730663464	0.165928271733272	0.868578507797261	0.385077714151391	0.54516806221003
YER113C	1526.25140917019	0.309696649245042	0.0992667507201588	3.11984271670282	0.0018094762973313	0.00677499198079814
YER114C	1842.24130449384	0.039275008570777	0.122143320313207	0.321548558448106	0.747794719984496	0.847212807901655
YER115C	400.024129926853	-0.371040218701628	0.207235557298006	-1.79042739353879	0.0733852297962728	0.153530852426383
YER116C	490.364785047674	-0.271867745442733	0.121226621757499	-2.24264061392865	0.0249199990151798	0.0637371314617374
YER117W	21232.2626617053	0.048445690792727	0.205648835106549	0.235574836918608	0.813762601194811	0.889976833521923
YER118C	1476.90660936633	0.0691556295546281	0.100793782033241	0.68611007702659	0.49264369685638	0.646067580146579
YER119C	1140.64350942436	-0.519224541757293	0.245183191424119	-2.11770039675818	0.0342004492467015	0.0829934262117818
YER119C-A	108.351699689175	-0.257451606504254	0.497463152696685	-0.517528997089816	0.604786932319422	0.737206503101187
YER120W	6080.99861482614	-0.152704930525174	0.147004646971326	-1.03877621334623	0.298908826438193	0.453911351376975
YER121W	31.3510442381453	-0.599424033236116	0.403192055743855	-1.48669604149375	0.137095108675454	0.252420571914046
YER122C	5208.80198438892	-0.106710827244714	0.0800743927545962	-1.33264610038006	0.182647969001738	0.312505211950794
YER123W	1282.48399925653	-0.0672642874044878	0.135390016011069	-0.496818667921484	0.619316929653814	0.749783326966915
YER124C	684.469564004607	-3.71891182862175	0.358402795456752	-10.376347159576	3.17699410474754e-25	1.05675167544784e-23
YER125W	5338.29550951673	0.475087666055078	0.109084933488636	4.35520883463316	1.32940116409814e-05	8.01046300709089e-05
YER126C	3236.22791684905	0.374389428507053	0.161225522619798	2.3221474021203	0.0202250000224701	0.0535593665785098
YER127W	1715.2063680715	0.466123249585048	0.209975969657278	2.21988854413128	0.0264263343450753	0.0668884850102481
YER128W	276.341329636397	-0.446513599810175	0.20757230011827	-2.15112324503684	0.0314664732225428	0.0773854341462535
YER129W	2062.02671050751	-0.200743720395953	0.106258463163908	-1.88920218134811	0.0588647425634692	0.129184669951019
YER130C	1890.25368076898	0.294326809178105	0.239707110001652	1.22786015473666	0.219499469337211	0.358893620917296
YER131W	19968.234483442	0.020447802883637	0.249562041750064	0.081934747529095	0.93469860279	0.967978288213108
YER132C	1287.27980650187	-0.121534604790443	0.154720158330905	-0.785512412225649	0.432153195780731	0.592007592364156
YER133W	4197.63364700643	-0.0766774318536353	0.110166290561649	-0.696015373329888	0.48641920219137	0.640327176820381
YER133W-A	353.915595859605	-0.152069859484948	0.163956635934453	-0.927500485834214	0.353666739652781	0.512634110669071
YER134C	576.087828545008	-0.223504242562225	0.131680877745663	-1.69731738114562	0.0896366729094309	0.180644775942935
YER135C	8.87745098262666	1.61349697187687	1.10102495467035	1.4654499564544	0.142798196280414	0.2610238469894
YER136W	4056.21308764588	-0.183684149228657	0.13206492565085	-1.39086247407034	0.164267134056275	0.289190950252507
YER137C	185.848858525324	1.61713445238693	0.19130892460084	8.4530005892879	2.83910243664325e-17	5.68338256769982e-16
YER137C-A	0	NA	NA	NA	NA	NA
YER137W-A	18.9061448494687	0.735633096807277	0.889271081827031	0.827231551593805	0.408105831533486	0.568121962899924
YER138C	11435.3611080377	-7.63352989302877	0.442802197570374	-17.2391418446282	1.35026315366556e-66	2.28021362308754e-64
YER138W-A	1.31003066848467	-5.1151039174207	3.37752975464379	-1.51445117852416	0.129911447370583	0.24265365637625
YER139C	392.742137085054	0.369835874183086	0.131779328775202	2.80647866111062	0.00500862297212415	0.0165347322778996
YER140W	605.348414560437	0.170135487920404	0.141856289415717	1.19935103773801	0.230391477432391	0.372723721535182
YER141W	5644.30625211726	1.29082295984899	0.126602290555521	10.1958894597006	2.06842388372396e-24	6.51800942497896e-23
YER142C	277.215151063116	-0.00787811779383618	0.238511315579477	-0.0330303733166531	0.973650366446309	0.993563884941957
YER143W	1292.07325558057	0.192821479675992	0.154346360349574	1.24927778821138	0.211563489076793	0.349299859378229
YER144C	1750.15042768966	0.0665740493577361	0.158269190436429	0.420638086125022	0.67401937809738	0.793687041685918
YER145C	11697.6754443308	1.13211757978647	0.172081024282077	6.57897978298109	4.736871669295e-11	5.76655024287928e-10
YER145C-A	204.56619235023	0.498281567764872	0.22577214347792	2.20701083884427	0.0273133021146742	0.0687372593531694
YER146W	991.581347409478	0.384031342552601	0.19689087907231	1.95047807375354	0.0511191642677974	0.115575288660389
YER147C	784.827495546757	0.300302564544678	0.113191664835043	2.65304485963977	0.00797692685895398	0.024719498628383
YER147C-A	720.355132223651	-0.314642320475396	0.198109166478562	-1.58822696631478	0.112235025409121	0.215945041584712
YER148W	2151.83924623656	-0.336896744376699	0.0992126577382853	-3.39570325054092	0.000684525298155961	0.00286058604927358
YER148W-A	138.775359928343	0.158043621570251	0.322837185433213	0.48954590332639	0.624455264616589	0.752821228768965
YER149C	744.886121359433	0.454434927753735	0.1341067060661	3.38860703602508	0.00070248605474217	0.0029226615012836
YER150W	991.131033135117	-0.931295734946663	0.665655817624281	-1.39906496764416	0.161793501822924	0.286059598122357
YER151C	3806.49210131553	0.196112060677839	0.0629061899100152	3.117532010099	0.00182372140888829	0.00682395892824497
YER152C	1246.9298601877	-0.670887620710401	0.297954480873055	-2.25164467654452	0.0243447353698222	0.0626464094822879
YER152W-A	68.2550048827954	-0.264236196875134	0.38732097951598	-0.682215038300635	0.495102986954272	0.648002438807797
YER153C	183.987370076497	0.461889749412442	0.225337449725862	2.0497691350211	0.0403869648798528	0.0954775539036063
YER154W	3172.10454966736	0.670767187994618	0.222359074803188	3.01659461656027	0.00255631425137365	0.00912514127888718
YER155C	2701.55552729099	-0.471659522660069	0.130271907716402	-3.62057738255324	0.000293946317950584	0.00134346318530364
YER156C	4071.45077717768	0.0520149073153101	0.111900207076163	0.464832985339402	0.642051064216466	0.767292380498938
YER157W	933.565073076587	-0.241997661941824	0.155303875814485	-1.55822036425476	0.119181019176976	0.226355284591066
YER158C	908.213311417053	0.101873558161377	0.314436327381059	0.323987877004804	0.745947212390357	0.845869204683693
YER158W-A	449.666521618579	-0.354718217566541	0.151322462532697	-2.34412136592012	0.0190719642063696	0.0511262787003663
YER159C	1406.38635432455	-0.420317295690512	0.173025895753899	-2.42921612316542	0.0151315093609598	0.0422450702209755
YER159C-A	0.483163104724391	0.000506446132538364	6.00582262376324	8.43258558010868e-05	0.99993271770166	0.999951665798202
YER160C	1685.74436288181	-14.2481281515314	2.97489600013951	-4.78945420305893	1.67235559018037e-06	1.20636735125169e-05
YER161C	1535.79405353012	0.16369222010833	0.131447888648961	1.24530125048626	0.21302103618995	0.351090226313065
YER162C	647.359832546059	-0.622186065586749	0.15283470572123	-4.07097368788483	4.6817037925388e-05	0.000253566621526814
YER163C	1283.13311030474	0.241061864304756	0.117659439773036	2.04881023375397	0.0404806746805448	0.0956261561858206
YER164W	2614.62798297847	0.0666912867071926	0.0912976934417013	0.730481616710052	0.465095845822609	0.621918920247625
YER165C-A	28.8206436440767	-0.460433922920787	0.385097820427035	-1.19562848319996	0.231841571126696	0.374334049384756
YER165W	26253.394897445	0.0931733217823128	0.106253575056051	0.876895876050866	0.380543196364717	0.54014170070216
YER166W	3050.47205461112	-0.291637156962471	0.108649965838576	-2.68419004747562	0.00727057640269636	0.0228781730473761
YER167W	1790.00966188593	0.00331215564209113	0.10195264994139	0.032487195222441	0.974083527373045	0.99369797262684
YER168C	1478.68604191383	0.117719275292027	0.0872862919097125	1.34865707680416	0.177447138439149	0.306093989984347
YER169W	1824.46162549606	-0.128396616104668	0.168552136594272	-0.761762020339952	0.446202051803432	0.604916985009757
YER170W	479.544905729382	0.586818576546008	0.15555918722464	3.77231706474909	0.000161738543547824	0.000783242682210269
YER171W	1438.80985016009	0.0400050503928063	0.101299706630338	0.394917731981122	0.692903603218471	0.807549660378137
YER172C	1296.58897690111	-0.438191042771215	0.125176751197229	-3.50057849065597	0.000464249502024164	0.00202218731503382
YER172C-A	56.4275826868309	0.308501689124679	0.283280735736164	1.0890316573168	0.276139925627128	0.426514434845278
YER173W	570.905239194993	-0.0893850578584217	0.163448784540195	-0.546868905204004	0.584468799740165	0.720574974745175
YER174C	740.061374593899	0.422736118008036	0.122402017950352	3.45366951531389	0.000553014623247515	0.00236350052479437
YER175C	662.784941507422	-1.14532347711038	0.18029665721455	-6.35243877953579	2.11927780315403e-10	2.44013349852665e-09
YER175W-A	3.52280187809206	-0.0985114784448628	0.837137143863082	-0.11767663060591	0.906323884176944	0.952001451545352
YER176W	2123.93975997987	-0.295662102675542	0.119109162212485	-2.48227841740751	0.0130545230982524	0.0376432088989013
YER177W	24448.7630265138	-0.0309342766924022	0.112828305456741	-0.274171242465949	0.783953026836629	0.868719499093519
YER178W	14644.445022393	-0.327170452546831	0.141580114063019	-2.31085032465225	0.0208411236965327	0.0549258265967843
YER179W	76.9330937885018	-1.3762237540029	0.349058794569591	-3.94267033351748	8.05793827474336e-05	0.00041623201158792
YER180C	435.381231901815	-0.00785120443213242	0.144640430977209	-0.0542808423556864	0.956711412633459	0.98171409670911
YER180C-A	138.222280142654	-0.0129559415802783	0.295320876600871	-0.0438707270864171	0.965007449227635	0.987958815577989
YER181C	1.13396546568053	-2.22344126142075	1.76335707452465	-1.26091379536395	0.207339907323624	0.344572452594849
YER182W	1925.50057384835	1.41041458331187	0.136687519248418	10.3185323068784	5.81045435667789e-25	1.86671475088198e-23
YER183C	602.556216493169	-0.176024190095829	0.0972506086053456	-1.81000605158324	0.0702948487192016	0.14876666891538
YER184C	543.139873256921	-0.396282846004421	0.235458227253568	-1.68302824083381	0.0923696245367457	0.185245538123936
YER185W	91.8551963105348	-0.047925316258433	0.403630953725707	-0.118735483034835	0.905484923990472	0.951575508122108
YER186C	528.105314126218	-2.33621861382004	0.169930013519149	-13.748122332473	5.22685140932809e-43	4.19805407095546e-41
YER187W	63.0262566754432	-0.237464104689516	0.338311362539163	-0.701909929679135	0.482735336040633	0.637388717554853
YER188C-A	5.91381797525929	-2.04013170666313	1.3177731849006	-1.5481660501515	0.121582322961495	0.230230356246235
YER188W	120.25332039849	0.975858631389235	0.278966586879919	3.4981201236451	0.00046855004498282	0.00203687828135766
YER189W	15.3346823074606	-6.64721535504331	1.33569784598332	-4.97658611566431	6.47154919077951e-07	4.92735525670218e-06
YER190C-A	28.6025594567051	-9.57409645430206	5.88966744274744	-1.62557505111628	0.104040086168856	0.203446558048719
YER190C-B	0	NA	NA	NA	NA	NA
YER190W	60.0027613933617	-9.78275157674249	3.8170291143879	-2.56292296536786	0.0103795075408055	0.031016078341082
YFL001W	1125.48966067059	0.471475422858568	0.135926447185685	3.46860697546592	0.000523164195061345	0.00225199960044054
YFL002C	1600.97137884502	0.321196187701099	0.11166656391863	2.87638641711184	0.00402256936887991	0.0136279021931292
YFL002W-A	1252.2108590616	-4.12807760444413	0.35804593156556	-11.5294637936369	9.37256378492182e-31	4.00829253814903e-29
YFL002W-B	10.7707272289802	6.77219505257049	4.1686044501604	1.62457127643999	0.104253941587202	0.203622912008693
YFL003C	74.465380834764	-0.626181139243889	0.246310369298874	-2.54224432786294	0.0110143149884834	0.0326610889302798
YFL004W	2206.46391010561	-0.380082813838894	0.135650569900769	-2.80192566914338	0.00507985763622277	0.0167363393657645
YFL005W	2359.3771829726	-0.213390764139742	0.0761830393729609	-2.80102718263928	0.00509402279696313	0.0167621598069418
YFL007W	2658.31462136091	-0.184013237474329	0.106566351958344	-1.72674802217362	0.0842129270631796	0.171657795616868
YFL008W	1069.11469486022	-0.1343623602037	0.142223459746987	-0.944727124784675	0.344798205253174	0.503624080682503
YFL009W	1518.88556196546	-0.32482838108049	0.118151461814144	-2.74925401762237	0.00597310766942541	0.0192837681915862
YFL010C	1990.68269522554	-0.597838966493542	0.146428717779303	-4.08279861737642	4.44965799807052e-05	0.000242594764696129
YFL010W-A	456.654235509246	-1.23064341561824	0.196769182772473	-6.25424875114337	3.99433932251474e-10	4.46633595553177e-09
YFL011W	41.6668134379662	-3.36519163955655	0.753279024425752	-4.46739060884105	7.9179476690293e-06	5.02019901474955e-05
YFL012W	3.62691112112	-2.96028631786145	1.25726981380857	-2.35453542696142	0.0185458757811212	0.0499971911152127
YFL012W-A	18.286387128909	0.275773033886934	0.670987808496413	0.410995595441445	0.681075764401404	0.798427373504387
YFL013C	1568.03549802912	-0.0485342984438917	0.0798046070901438	-0.608164117506016	0.543078630574651	0.686004350993435
YFL013W-A	284.928178450697	-0.429895335839449	0.228591629049685	-1.88062589004959	0.0600228273339163	0.131419661177252
YFL014W	536.803832716904	2.18770745561787	0.888142958848326	2.46323796616563	0.0137688497647888	0.0391882647151681
YFL015C	5.61599399845085	-1.03764886430009	1.24748991412962	-0.831789381659298	0.405527838460125	0.566103206214146
YFL015W-A	0.706475203744055	-0.00545666593712882	2.94870752788447	-0.00185052803152833	0.998523493097016	0.999951665798202
YFL016C	3560.2672728179	0.842264696920239	0.211443236837746	3.9834080745111	6.79339563337925e-05	0.000355654241982796
YFL017C	815.46903904089	-0.267001545643156	0.239637170745667	-1.11419086117709	0.265197315174481	0.413002959976149
YFL017W-A	294.540655849259	0.00821522602012112	0.196264152703277	0.0418580056875762	0.966611893643034	0.989140138522843
YFL018C	6618.98576784845	-0.363461503256159	0.137760664312115	-2.63835475148906	0.00833093803885257	0.0256510322224792
YFL019C	15.2907414366861	0.300655374745949	0.743066138445897	0.404614554735008	0.685760858251304	0.801220937305996
YFL020C	143.441334589056	-1.22422449297308	0.267781059336149	-4.57173668670977	4.83698521980045e-06	3.21456959208938e-05
YFL021C-A	44.9063552797041	-1.20098537716131	0.338782195202572	-3.54500736511018	0.000392602115828679	0.00175062798567886
YFL021W	943.823558454621	-0.93368994990513	0.149855185988782	-6.23061486824369	4.64608015509263e-10	5.16876417254055e-09
YFL022C	9034.0957590406	-0.202085084669561	0.114247432518414	-1.76883699016159	0.0769210818197994	0.159516461025026
YFL023W	1146.25588127096	0.122022464161693	0.169197514922378	0.7211835482198	0.470796592506138	0.62644719969998
YFL024C	1181.13319763784	-0.0286580025729702	0.110402443834816	-0.259577610581232	0.795189608626551	0.876211939503842
YFL025C	827.681513761914	-0.118522187829335	0.161424085232615	-0.734228647841138	0.462809396307612	0.61939904167485
YFL026W	191.293039391409	-0.630502210363605	0.341015526036843	-1.84889590714848	0.0644728448146614	0.139036724279424
YFL027C	338.902849195261	-0.329362907789975	0.137442455923117	-2.39636948843678	0.0165583891708328	0.0456291008699185
YFL028C	1219.54084642011	-0.37097688797474	0.101640856381931	-3.64987959744002	0.000262363258434363	0.0012168481831329
YFL029C	582.664750973204	-0.55122942935461	0.0973054957317897	-5.66493624238866	1.47079214387183e-08	1.38777035236961e-07
YFL030W	265.649610307199	0.163589573160713	0.183890248887433	0.889604392568164	0.373678346780181	0.533386560878689
YFL031C-A	0	NA	NA	NA	NA	NA
YFL031W	8989.87760052891	0.181428644701275	0.143997937018855	1.25993919397275	0.207691298390635	0.344867942245858
YFL032W	17.4423853832891	0.723111788704247	0.573693532107104	1.26044960982626	0.207507214886598	0.344763500818148
YFL033C	1527.11433022268	-0.396263244358317	0.147126154317867	-2.69335690989508	0.00707365013198616	0.0223479147348799
YFL034C-A	2688.53768277559	-0.0182073954228065	0.197050817991276	-0.0923994917068171	0.92638064326133	0.963845642420082
YFL034C-B	919.725198765121	-0.0449144075768051	0.144281246229373	-0.311297613172829	0.755574381622812	0.850952079079082
YFL034W	1127.20052760023	-0.297637388562584	0.152922965232018	-1.9463223729085	0.0516160277538962	0.116418889995603
YFL036W	3054.06164728938	0.745301940382719	0.107415864220468	6.93847175919014	3.96364204568121e-12	5.34929231820829e-11
YFL037W	11060.5728836353	0.0643025654357029	0.0995631451163217	0.645847068818254	0.518378401775509	0.665975975410434
YFL038C	7620.80748028224	-0.0851732504141363	0.121702303317882	-0.69984912439715	0.484021532422425	0.638191353860678
[truncated: 4,714 more rows]
