# Supplementary material for: The impact of the genetic background on gene deletion phenotypes in Saccharomyces cerevisiae
Source: Mol Syst Biol. 2019 Dec 9;15(12):e8831. doi: 10.15252/msb.20198831 (PMC6901017; doi:10.15252/msb.20198831)
Supplement: Supplementary file 9 — Table EV8 [file MSB-15-e8831-s009.zip › Table_EV8/Table_EV8/Y55.caffeine.csv]

	baseMean	log2FoldChange	lfcSE	stat	pvalue	padj
YAL001C	1246.70045998586	-0.672918933264273	0.116087775073447	-5.79663907623802	6.76570802740923e-09	3.53923376239215e-08
YAL002W	862.500366388513	-0.621006088418795	0.21910235639218	-2.83431953286359	0.00459233880043759	0.00952602939832503
YAL003W	39657.6588488509	0.487296180333747	0.136099446880352	3.5804420334062	0.000343013435512651	0.000891158377233262
YAL004W	0	NA	NA	NA	NA	NA
YAL005C	30476.6952015465	-1.72267429361892	0.337935151977143	-5.09764753249297	3.43900375251053e-07	1.46375045359682e-06
YAL007C	1788.85618812468	0.200760998963791	0.0883071727339273	2.27343932263227	0.0229997187548124	0.0405993427282751
YAL008W	392.998563339485	-0.509565874136627	0.238233256964772	-2.13893677410445	0.0324407892701089	0.0550657314775611
YAL009W	529.357158833274	-0.405496853261705	0.122879538225314	-3.29995424069856	0.000967005943773579	0.0022979528858064
YAL010C	430.407994229673	-0.15287844726646	0.115404441902688	-1.32471891675861	0.185264396572624	0.252045303827164
YAL011W	962.082584301755	0.289610793677918	0.155637040760028	1.86080891967395	0.062771165436421	0.0986660848602073
YAL012W	12092.0423592457	0.286169118682901	0.247499309840985	1.15624208757091	0.247582149027785	0.323206349553418
YAL013W	1459.21513619371	-0.588698450808506	0.183531410167414	-3.20761688841985	0.00133839659509898	0.00309612925020086
YAL014C	1154.96651465329	-0.166152388762377	0.174159961970491	-0.954021733138235	0.340072641465158	0.422747908019919
YAL015C	998.354769611349	-0.826546980666423	0.142495780071677	-5.80050146222336	6.61168974655129e-09	3.46141404378273e-08
YAL016C-A	425.191617851354	-0.104850717276453	0.157065911623973	-0.667558709540193	0.504415321967373	0.584667249291996
YAL016C-B	5.73765837631403	-0.173120715538425	0.820034635765001	-0.211113906642397	0.832798388851372	0.874770365067805
YAL016W	3933.95251536232	-0.166195812037275	0.0802055415134313	-2.07212380717414	0.0382538966427339	0.0637500413180783
YAL017W	1468.05679895075	-1.04491092926025	0.24022591789251	-4.34970105818388	1.36323244199552e-05	4.51831220209412e-05
YAL018C	2.0605305144812	-3.54663793919693	1.38307253231255	-2.56431810793525	0.0103378748431788	0.0197692345287967
YAL019W	1972.95273890381	0.0493551153650072	0.0869592833950751	0.567565801350685	0.570329834250762	0.647507720802537
YAL019W-A	79.955258714256	-0.0150602266910099	0.444727516012768	-0.0338639417368038	0.972985647011659	0.981924180210151
YAL020C	665.568198635488	-0.918788267143102	0.20317861117014	-4.52207179609923	6.12372800422251e-06	2.14411869408875e-05
YAL021C	3664.07206198296	0.465016115489651	0.11525816574157	4.03456113063871	5.47044472110521e-05	0.000164738678249652
YAL022C	1299.04676452509	-0.326688050389381	0.116928492635725	-2.79391312609437	0.00520744660421989	0.0106246106986965
YAL023C	10018.047968665	0.311054302080212	0.116403078131516	2.6722171533022	0.00753518686967915	0.0148051135810581
YAL024C	579.790246100652	0.189583835605282	0.156895607803663	1.20834380426075	0.226915045750074	0.300213437386498
YAL025C	2990.60843849612	1.12184982180401	0.146761933858078	7.64401089787263	2.10557574541278e-14	1.93138187455273e-13
YAL026C	1572.68176854885	-0.051248349406542	0.0949599417368912	-0.539683875844591	0.589415061635746	0.665504473844166
YAL026C-A	127.364085285873	0.138519167832269	0.226352686655254	0.611961668664618	0.540563118652556	0.62029131175717
YAL027W	357.606399361462	0.108461140251964	0.120795537165066	0.897890292948093	0.369244040268948	0.45318562088523
YAL028W	524.540416919973	-1.36124796783965	0.335634928077863	-4.05573989463891	4.99758495733778e-05	0.000151607989539505
YAL029C	2714.83179969878	0.0403203693070538	0.12336770322556	0.326830833782597	0.743795837005523	0.800431271653329
YAL030W	743.677255382232	-0.512110376225463	0.142489347096395	-3.59402570550777	0.000325607691932966	0.000848951804857685
YAL031C	876.351565719259	-0.857033262669318	0.130144784535109	-6.58522940992783	4.54183553178157e-11	3.0711015207714e-10
YAL031W-A	93.2667999956667	-0.673531440189362	0.228103850027363	-2.95274034221065	0.00314966775611139	0.00675911105954696
YAL032C	731.294359276543	-0.188172391422234	0.188127349528567	-1.00023942235821	0.317194655330455	0.399282110092961
YAL033W	483.413776311706	0.691583665597425	0.199931680560447	3.45909994683575	0.000541983746993973	0.00135671036020612
YAL034C	917.172924726627	-1.01123736088928	0.329037491009676	-3.07331957153644	0.00211691656902051	0.0046990268026859
YAL034C-B	19.3683182134654	0.19100454626531	0.441667741755937	0.432462070935797	0.665405613340923	0.734679190186642
YAL034W-A	375.570345602904	0.730317280274201	0.183448017975078	3.98105844007219	6.86090770566693e-05	0.000203725130516331
YAL035W	12566.425611517	0.778399023945364	0.0774142736040579	10.054980660628	8.73385816123804e-24	1.52172459920407e-22
YAL036C	2914.77957524682	0.547358653904585	0.0920440081806973	5.94670598036139	2.73592196014635e-09	1.52057232316657e-08
YAL037C-A	0.0307944720220883	0.175377805692575	6.00631008342226	0.0291989263385897	0.976705937527588	0.981924180210151
YAL037C-B	37644.294865523	0.473944403232012	0.162569847852644	2.91532783903202	0.00355315082468404	0.00754872623592551
YAL037W	95.9449108844042	-0.309845230390987	0.22052814115041	-1.40501447468175	0.160016974090463	0.222523604594551
YAL038W	174609.886077095	0.551213944847395	0.144863455221518	3.80505866027086	0.000141770588150615	0.000398166777637505
YAL039C	3084.75990167656	1.33157276023097	0.240098790156515	5.54593698436774	2.92384122616534e-08	1.41383394387114e-07
YAL040C	2665.31548284966	0.88480308305867	0.0993110234220495	8.90941461048545	5.1302717621613e-19	6.78473289670569e-18
YAL041W	1965.2913493096	-0.367931957279313	0.115957578648422	-3.17298758363061	0.00150878976838342	0.00345510758503936
YAL042C-A	385.326394020008	-0.351024886813398	0.237801769363445	-1.47612394875376	0.139910620857848	0.197566755782544
YAL042W	6304.70882702012	-0.230932594129952	0.129957237003748	-1.77698910391033	0.0755700325936852	0.116150346478882
YAL043C	2349.18369427772	-0.213662425051662	0.105783469054532	-2.01980920990138	0.0434031814629989	0.0712495895102968
YAL044C	5662.06263086849	-0.064288008537712	0.19315333222679	-0.332834063987198	0.739259543461032	0.796721216369556
YAL044W-A	767.538167600544	-0.437957351188976	0.140289910710791	-3.12180219496916	0.00179747665106865	0.00405278371240608
YAL045C	125.778122921928	-0.65963916192468	0.349846982740192	-1.88550764896706	0.0593613327380385	0.0938213912677517
YAL046C	668.465725776219	0.083881171499437	0.138162700698813	0.607118788755391	0.543772082045167	0.622886178311849
YAL047C	443.041055539892	-0.37392000679074	0.0963605584893622	-3.88042589886005	0.000104273711044827	0.000299236017839318
YAL047W-A	10.7144434098012	0.955599951989238	0.69077520902572	1.3833732587726	0.166550445654833	0.230489858180863
YAL048C	765.124896747581	-0.0721305327340254	0.112625740536626	-0.640444470245847	0.521883679481535	0.601843094565819
YAL049C	1386.75513007925	0.652126304743414	0.106488079232744	6.12393715279721	9.12909169562947e-10	5.30195748742643e-09
YAL051W	1308.042746338	-0.251572388045015	0.0866346049775505	-2.90383257487242	0.0036862522825779	0.00780130383453023
YAL053W	7075.18222015971	0.00996264042356235	0.131442284072092	0.0757947908003345	0.93958236054412	0.957760319848874
YAL054C	448.352618134455	-0.625778920280279	0.167442357472808	-3.73727968075164	0.000186021967807938	0.00050941400415097
YAL055W	283.809394745985	-0.496782821075623	0.167549036875054	-2.96499956276136	0.00302683359758836	0.00652314334872937
YAL056C-A	70.9502823621335	-0.162785518670254	0.214171058205906	-0.760072439450482	0.447211285761464	0.530882034611573
YAL056W	1149.54581698021	-1.65356242539703	0.185292452142982	-8.92406790602056	4.49468054245369e-19	5.95612999046278e-18
YAL058W	785.16227213549	-0.326560753129182	0.113610153180147	-2.87439761313734	0.00404798994536774	0.00849858520248387
YAL059C-A	1.85234273842927	-0.293172862529461	2.51840596736732	-0.116412074275672	0.907325966567109	0.93180240383767
YAL059W	1083.65445961178	1.00146230846716	0.191611943580468	5.22651297071465	1.72736706905046e-07	7.63007345188888e-07
YAL060W	4665.63150856556	0.108951708024153	0.254817105134508	0.427568266920863	0.668965473380858	0.737991056563875
YAL061W	1468.55053318263	-1.14504305024554	0.243709697379027	-4.69838936472324	2.62221168954094e-06	9.7957380529306e-06
YAL062W	766.372277088047	-1.47779791920393	0.282828749637622	-5.22506259033913	1.74096208825509e-07	7.68497071933515e-07
YAL063C	1958.09051000469	2.07783699972434	0.167960534444019	12.3709834968218	3.75198913826683e-35	1.10809867554374e-33
YAL063C-A	2.83057966452085	-4.45846894347972	1.56281787676485	-2.85283973888824	0.00433304676599033	0.00903205409392213
YAL064C-A	32.3680351673782	-0.514130097995887	0.387154831015396	-1.32797025068103	0.184187934985388	0.250943678074837
YAL064W	4.77512245584884	-2.25440642059697	0.83232823914819	-2.70855452760337	0.00675770066196427	0.0134338112163286
YAL064W-B	7.73506029123736	-1.36359319852974	0.690075656754168	-1.97600536286632	0.0481541698138114	0.0778648078550851
YAL065C	10.8711153764269	-0.225328873516377	0.52855775350364	-0.426308898171947	0.669882774872069	0.738508194728397
YAL066W	0.0785082063537761	0.148396339710252	6.00390110849566	0.024716652894277	0.980280972049564	0.984661923522988
YAL067C	32.9838934351838	0.573106554111175	0.482044631695388	1.18890765798079	0.234476006322409	0.308420007517352
YAL067W-A	1.49749534436838	0.0460253481623359	1.84394241127028	0.0249602958753084	0.980086633035088	0.984661923522988
YAL068C	11.5619610779733	-1.42580337687904	1.08228777086677	-1.3173976600855	0.187705364862822	0.254997428421317
YAL068W-A	2.75483350698975	6.09003742174808	1.78946841491817	3.40326622754421	0.000665853659262877	0.00163631052235273
YAL069W	7.76617580784294	-1.61563630963293	0.671240176858453	-2.40694220240876	0.0160867155514411	0.0296807611096187
YAR002C-A	3657.63644814845	0.21378893996178	0.13489156337977	1.58489481925482	0.112990233821428	0.164127410663416
YAR002W	1961.69003764268	0.123179386244858	0.0719030802334077	1.71313086789885	0.0866884663617887	0.130677555380806
YAR003W	1070.38475029606	-0.199544129789534	0.10923660094391	-1.82671492947675	0.0677426423476954	0.105523425378884
YAR007C	2492.76046872074	0.520644908166193	0.0591832107829088	8.79717239532647	1.40306675017341e-18	1.8154415749788e-17
YAR008W	536.829811436094	0.317062319912835	0.1721556352616	1.84171909000272	0.065516250350576	0.102443025833071
YAR009C	2664.07002102088	-10.5425197504266	1.71859989947787	-6.13436539454559	8.54998005760603e-10	4.98289746326853e-09
YAR010C	0	NA	NA	NA	NA	NA
YAR014C	2554.92696874576	-0.348290591450676	0.0924930486332675	-3.76558667486071	0.000166158468982607	0.000459219335593559
YAR015W	6272.67311541413	0.274557547856659	0.314028847867202	0.874306770608429	0.381951213138	0.466184338348196
YAR018C	818.50597703191	0.60359273874987	0.120603427599285	5.00477267325566	5.59279930383626e-07	2.30069807714339e-06
YAR019C	662.887561814222	-0.679217220730839	0.108368539719745	-6.26766054509345	3.66512671338379e-10	2.21657709222641e-09
YAR019W-A	20.8582383705234	-0.511465224923254	0.43982997804352	-1.16287031456652	0.244882123214753	0.320252911733988
YAR020C	17.6391873174331	-1.2573234867177	0.514451170580593	-2.44400938051852	0.0145250488691765	0.0269850414252176
YAR023C	153.230596922111	-0.629814611358632	0.25085389829574	-2.5106829737847	0.012049785742043	0.0227196933573133
YAR027W	959.371246370582	-1.25366929370716	0.139522039950841	-8.9854570227677	2.5766119752596e-19	3.46317683042036e-18
YAR028W	628.518810801425	-1.80726286588989	0.177138963914153	-10.2025146018453	1.9320432052068e-24	3.58434832380056e-23
YAR029W	93.9657452428869	-1.45518779564364	0.244806774836532	-5.94423008356422	2.77759235289951e-09	1.54113085393397e-08
YAR030C	121.258121098389	-0.97696234912782	0.222046510020118	-4.39980952206503	1.08345937791308e-05	3.64808970497726e-05
YAR031W	256.889259224371	-3.54107386361856	0.278221604709699	-12.7275301546527	4.15784563987212e-37	1.3039795897237e-35
YAR033W	243.5539794874	-4.0409010732329	0.244833477525232	-16.5046917361064	3.39462082812216e-61	2.19186007588359e-59
YAR035C-A	0.0309112053766812	-0.786401539146711	6.00631008342226	-0.130929227466498	0.895831293522677	0.922607608141717
YAR035W	1277.61316704235	-3.07468421426494	0.372481050673109	-8.2546057274825	1.52404512554817e-16	1.67011001611651e-15
YAR042W	2587.59406954429	-0.00598121260378165	0.128266302236673	-0.0466312078814378	0.962807158784806	0.974346642249037
YAR047C	0.803494522837607	-4.38948679158937	4.75677847497276	-0.922785623649313	0.356118934218147	0.43946023997765
YAR050W	779.80986929459	1.45900686228087	0.200607775158559	7.27293277206073	3.5176541185174e-13	2.92885841018402e-12
YAR053W	8.17521542846433	-2.89025038766702	0.672369527835983	-4.29860406816661	1.71877194594807e-05	5.63175723184774e-05
YAR060C	10.9657091263666	-1.9743498127308	0.618118293922962	-3.19412939584809	0.00140253237180453	0.00322974762262399
YAR061W	101.954796588038	-0.887117393692858	0.301525789093208	-2.94209459283972	0.00326000329262006	0.00696637952147817
YAR064W	12.3748527861682	-8.46660853789257	1.31230717442743	-6.45169721150586	1.10604396103455e-10	7.16969047969835e-10
YAR066W	2184.68797442466	1.39536012431542	1.29192150739391	1.08006571322601	0.28011291865655	0.360176431525193
YAR068W	5857.5009574978	5.53191431444532	0.240761869708085	22.9767044140028	7.97112394863883e-117	2.09991289302941e-114
YAR069C	1.10557355137996	-5.19125180404414	3.02537372051908	-1.71590430922149	0.0861795578948979	0.130178570710045
YAR070C	0.384513963745378	-1.49237471882564	5.89672253141787	-0.253085457366229	0.800202176477465	0.848106136833052
YAR071W	519.115327049844	0.653412308548854	0.219069879687215	2.9826661222519	0.00285749527946583	0.00619672832089626
YAR073W	62.1996740853105	2.41680794037911	0.321379762802097	7.52009995684562	5.4734379616433e-14	4.83866609602453e-13
YAR075W	2.01398018593887	-6.10287550167881	5.26280245415759	-1.15962465907448	0.246201656718499	0.321786884530271
YBL001C	1627.07532635063	-0.220845446276868	0.109969905132929	-2.00823530774093	0.0446182927002962	0.0729714615654708
YBL002W	5523.25966404599	1.18523718601752	0.235551873485502	5.03174595251298	4.86033052297263e-07	2.02084197123092e-06
YBL003C	4761.38142146639	1.60833877342814	0.208175610705194	7.72587513003999	1.11087485630997e-14	1.05118129362895e-13
YBL004W	2768.42215214112	0.666146846280175	0.160712992645033	4.14494705945457	3.39892227217281e-05	0.000105890738337418
YBL005W	2324.34524100439	0.249284755908767	0.107279591803354	2.32369224862183	0.0201419942079691	0.0361831381764605
YBL005W-A	268.402444273435	11.3386382444983	1.21322228253543	9.3458869060684	9.11225312217068e-21	1.34257939737396e-19
YBL005W-B	2755.56582308553	-10.598651602339	0.359058149375351	-29.5179252184565	1.69530839686216e-191	2.23306022034683e-188
YBL006C	1493.37265202618	-0.188402278309116	0.15703347159283	-1.19975872913019	0.230233056885261	0.303688145933573
YBL006W-A	0	NA	NA	NA	NA	NA
YBL007C	6256.87403490045	-0.939119247714894	0.160987617443803	-5.83348746087702	5.42806882267244e-09	2.90172575212018e-08
YBL008W	859.352756504758	0.445939133034496	0.0931368450124012	4.78799913154798	1.68452377374716e-06	6.45320780501691e-06
YBL008W-A	0.656193433185337	-0.613476874441687	2.25749340231651	-0.271751347672677	0.785813216686995	0.835949902293741
YBL009W	1032.59946403388	0.539856221838671	0.152440902396332	3.54141318604305	0.000397989803169488	0.00102109888729032
YBL010C	409.797447767123	0.115731672912703	0.130852493205208	0.884443773885209	0.376456701765828	0.460502198705376
YBL011W	3345.43008351483	0.636852356169619	0.117392430424846	5.42498655036643	5.79589040634787e-08	2.72266292554972e-07
YBL012C	197.938411722616	0.922907371260135	0.268855309281842	3.43272882996202	0.00059753940483241	0.00148337524320628
YBL013W	147.555434784439	0.199451065073067	0.207194387997247	0.962627738139883	0.335734372287303	0.418144208752681
YBL014C	1023.76983149478	-0.0852526047170513	0.15363171436117	-0.55491540318708	0.578952525647555	0.655376647286834
YBL015W	2481.15799939763	-0.78405089792263	0.245402764080294	-3.19495544747041	0.0013985242789312	0.00322277148391914
YBL016W	2579.14164007449	0.416519703016429	0.112545664720926	3.70089513487038	0.000214840253742127	0.00058060644692066
YBL017C	4581.4354288389	-0.880792686861743	0.142405965149422	-6.18508280841715	6.20698784269699e-10	3.65973338692949e-09
YBL018C	404.5519224891	0.314607240628149	0.295363526402027	1.06515264244214	0.286806860265564	0.366992419216827
YBL019W	424.361537377362	-0.35277994236233	0.124551439606686	-2.83240357137865	0.00461994984164052	0.00957425728667227
YBL020W	1221.01318944797	-0.0108733663798562	0.111191652539745	-0.0977894125277934	0.922099514666352	0.943883649921137
YBL021C	460.940228519874	0.348346270786168	0.161512093112821	2.15678135347326	0.0310227046625422	0.0529177759408192
YBL022C	6061.05413836759	0.898153381264362	0.140059492157851	6.41265627503572	1.43005707596834e-10	9.17968411532891e-10
YBL023C	1385.87742359764	0.307044713464423	0.0943909556954295	3.25290395888311	0.00114232099290824	0.00267448491265327
YBL024W	4939.01687191881	1.09642167495292	0.121057197918911	9.05705479559626	1.34020281019178e-19	1.83123977342802e-18
YBL025W	289.068572347329	-0.0434362968700601	0.19957036214011	-0.217649035679784	0.827702575278748	0.870389455657965
YBL026W	447.536642678414	0.295396281445943	0.289407364476946	1.02069372691957	0.307399567511034	0.389258517905724
YBL027W	40652.1709353726	0.909133854934911	0.193877021477839	4.68922953326282	2.74235640005903e-06	1.02213691289127e-05
YBL028C	894.865628381083	1.15690455216697	0.133593171158771	8.65990785406256	4.72145768419689e-18	5.87817019057102e-17
YBL029C-A	212.107581974839	-0.731370742718815	0.280872743126952	-2.60392209858627	0.00921637024443423	0.0178316728642315
YBL029W	319.006841249262	-0.0144559058323937	0.187013875140226	-0.0772985738173411	0.938386025443308	0.956985191014188
YBL030C	8424.70797592065	0.229450286525109	0.117542736242129	1.95205840752643	0.0509312705600893	0.0819129054722217
YBL031W	380.230989817964	0.431014501014946	0.111806089284629	3.85501812801711	0.000115721053958042	0.000329644836231689
YBL032W	2850.34018581363	0.0393538411527997	0.11413882932865	0.34478924818376	0.730252816710756	0.789598596430313
YBL033C	1460.38036025889	0.163458293662579	0.137379538628766	1.18982997973435	0.234113223741344	0.308004333112364
YBL034C	631.180116752888	-0.113523404513616	0.142576607403518	-0.796227421741939	0.425899861790522	0.509347464999524
YBL035C	1047.83795519343	-0.0493348891204722	0.158702055206426	-0.310864840762784	0.755903374089643	0.810415045051993
YBL036C	1615.88755908166	0.0459999078991043	0.13906561113955	0.330778454300568	0.740811836600283	0.798002413452644
YBL037W	1113.12441022409	0.111265430766764	0.109459830376977	1.01649555260197	0.309393464279945	0.391482296973625
YBL038W	2043.02120659462	1.25159471192088	0.108990660264396	11.4835042643534	1.59674986507121e-30	3.90936602652751e-29
YBL039C	6775.28865363218	1.02889123729498	0.138029611517683	7.45413412369969	9.04599381737773e-14	7.8597513563654e-13
YBL039C-A	0	NA	NA	NA	NA	NA
YBL039W-B	44.3263586388688	-0.288774840666722	0.293389570143052	-0.984270983204755	0.324982292600405	0.406598286296784
YBL040C	1244.93290236302	-0.498562948621323	0.224303145748622	-2.22271937808694	0.0262347283895115	0.0456250121925858
YBL041W	3914.58313097823	0.334631260307236	0.123283024143939	2.71433364512976	0.00664092446660304	0.0132376297024962
YBL042C	1687.06906996491	1.67648403894305	0.271585525600048	6.17295062113117	6.70271507215383e-10	3.94495812915148e-09
YBL043W	59.6277971141828	1.36741274453329	0.554264842460658	2.46707465417194	0.013622195376349	0.0254657333944464
YBL044W	5.79697458965917	0.789713894617562	0.948627441191849	0.832480550663147	0.405137751880784	0.489046413835566
YBL045C	4129.26390210476	0.233543917114184	0.18297185660265	1.27639256359167	0.201816783667826	0.27120288456158
YBL046W	983.894190675108	0.128125780795033	0.167310263119065	0.765797497454497	0.443796803498966	0.52768473512262
YBL047C	6620.84681823764	-0.370552492841607	0.146972593147314	-2.52123531950064	0.0116943616791683	0.0220874866702043
YBL048W	39.3326653204702	-0.452858248491427	0.304517658509757	-1.48713296531839	0.136979696465689	0.194135631788902
YBL049W	264.856677641215	-0.244498997916794	0.355700460367555	-0.687373296239614	0.4918475208995	0.572923199972428
YBL050W	2293.01161705385	-0.215718628624406	0.107160529002865	-2.01304184135409	0.0441102277581437	0.0722625260094579
YBL051C	2753.40368801061	-0.511122127897543	0.102468127873195	-4.9881083855661	6.09733598835486e-07	2.49113243295937e-06
YBL052C	778.575483813951	-0.211787190539728	0.128305792498413	-1.65064403107403	0.0988112824613205	0.146053501455031
YBL053W	171.395824331005	-0.0378126680147352	0.214570967586555	-0.176224530466742	0.860117549829926	0.896602434817963
YBL054W	1501.64476046788	0.208694454651816	0.207381530161637	1.00633096153334	0.314256391546458	0.396320741012236
YBL055C	1553.71579088337	-0.366171089928646	0.100805584817904	-3.6324484460866	0.000280744677212896	0.000744957471444051
YBL056W	3743.80143774333	0.20443175090402	0.106473384047147	1.9200268004396	0.0548545142475492	0.0874115245183544
YBL057C	1275.28798994376	0.120653661899499	0.121575547008772	0.992417183126416	0.320994060216702	0.402679405826133
YBL058W	4195.90196229468	-0.181807076848664	0.137591077854284	-1.32135803922698	0.186382010178884	0.253408736382768
YBL059C-A	539.251847863339	1.21596038164302	0.265524738625179	4.57946174032204	4.661740489179e-06	1.66497954781632e-05
YBL059W	329.1487837447	0.717597190863196	0.138233736217057	5.19118711901421	2.08957493601668e-07	9.15631439029e-07
YBL060W	852.922451304494	-0.303632658198552	0.204307829238373	-1.48615282796771	0.137238701593582	0.19441903392027
YBL061C	2064.69638030757	-0.504580477019548	0.0923848389762571	-5.46172383489487	4.71533219052177e-08	2.23579393857282e-07
YBL062W	196.819132793485	-0.572712935769775	0.21878734538097	-2.61766938472846	0.00885325365840261	0.0171846532844797
YBL063W	568.087383291946	0.0254957754400893	0.144606324979499	0.176311620143198	0.860049133483322	0.896602434817963
YBL064C	1597.82932492487	-0.38184447440631	0.28956035242231	-1.31870427429722	0.187267997266523	0.254455752011001
YBL065W	18.8364461129736	-1.03190115288533	0.455321518319384	-2.26631316853667	0.0234322157239378	0.0412412006301054
YBL066C	816.482216620344	-0.487173035099568	0.101750788512225	-4.78790427300755	1.68531998551914e-06	6.45320780501691e-06
YBL067C	1441.75463401818	0.0441489249152193	0.0879384617022544	0.502043406953155	0.615636987755394	0.690494754999493
YBL068W	1294.16281979982	0.269341435629814	0.139369373783533	1.93257261848756	0.0532888682363853	0.0852673678826127
YBL068W-A	46.1507156750721	0.136332813983424	0.813034148101878	0.167683994948686	0.866831888077023	0.901746140400454
YBL069W	1079.86488333521	0.324826846552957	0.0966264156515387	3.36167749121909	0.000774705493743206	0.00188065255502866
YBL070C	121.844515472702	0.287840485786839	0.229165320781072	1.25603858736471	0.209101980106097	0.279870734869837
YBL071C	264.398007810912	-0.343219101443055	0.188894662361477	-1.81698676475175	0.069219139946245	0.107670584715628
YBL071C-B	0.292593805940012	-2.9904233966673	5.92673399424365	-0.50456514491316	0.613864295954347	0.688741099345031
YBL071W-A	408.434648012602	-0.414133275721645	0.191677557644364	-2.16057258247219	0.0307283712347569	0.0524972900005471
YBL072C	44937.4309702164	0.98339990707513	0.179852117700463	5.46782500894955	4.55591324120813e-08	2.1617611388038e-07
YBL073W	47.1667448898808	0.827788777952674	0.250048669961761	3.31051062210915	0.000931259176296605	0.0022262333702684
YBL074C	258.694905074907	0.346081281397258	0.17987256406985	1.92403595949666	0.0543500762538562	0.0867125974340835
YBL075C	2158.43875115356	-2.57185708270931	0.457606239600967	-5.62024041663411	1.90691909208782e-08	9.41451959556998e-08
YBL076C	15401.814541036	0.138317505731292	0.100571609324016	1.37531363633318	0.169034230710466	0.233509048553577
YBL077W	1142.8216530409	0.159323958282239	0.140373344465108	1.13500151249756	0.256374684653813	0.333165681359513
YBL078C	409.875955884061	-0.898143344643864	0.289647179282936	-3.10081854367562	0.00192986513846397	0.00431582064581449
YBL079W	2086.70854949242	0.20683954125088	0.154619796991907	1.33773000142864	0.18098446734155	0.247192804212245
YBL080C	935.97054588161	0.93779991675729	0.117224965047637	8.00000167520794	1.24417518775856e-15	1.2587001208261e-14
YBL081W	1312.57167808741	0.912678559289998	0.162407105050498	5.61969600410163	1.91293748604059e-08	9.43715826446691e-08
YBL082C	1504.69551646084	0.0349671706313905	0.158479841355822	0.220641125913809	0.825371876268196	0.868354501134559
YBL083C	205.125931452629	-0.219273848554336	0.232136087836391	-0.94459181507737	0.344867307287409	0.427578329404156
YBL084C	786.238096372826	-0.689631913298285	0.201706483235528	-3.41898734357	0.000628546499632683	0.00155449014141226
YBL085W	2785.40093536187	-0.219347085841375	0.108775376436799	-2.01651415078137	0.0437462400165509	0.0717590876087184
YBL086C	1214.87251080308	-0.448585943619855	0.187221943860814	-2.39601156984753	0.0165745671289046	0.0304491210909249
YBL087C	14961.6068579645	0.438941409167598	0.220158997339122	1.99374731204591	0.046179676113535	0.0750775973546634
YBL088C	1072.16134193963	-0.375298327882663	0.118761624210577	-3.16009763572464	0.00157716277758714	0.0035991663385963
YBL089W	562.527153461409	-0.574881788494401	0.0964387973988246	-5.961104907986	2.50538048711799e-09	1.39479593306501e-08
YBL090W	1864.16804174924	2.47324045396751	0.133852327007862	18.477381075506	3.14060298855985e-76	3.33613085204115e-74
YBL091C	5235.42076665319	-0.0947545577820107	0.126262645113638	-0.750455985590436	0.452980123058308	0.536376679335134
YBL091C-A	596.370632041191	-0.511517314700991	0.182696367012281	-2.79982203842404	0.00511307865535166	0.01046774511164
YBL092W	30740.5363593432	0.909292806855344	0.175459063852065	5.18236440393866	2.19090635918239e-07	9.57485685572345e-07
YBL093C	1745.22928937162	-0.856110799136794	0.187129650077512	-4.57496072259089	4.76309336538083e-06	1.69933547694464e-05
YBL094C	118.587274549712	-0.0489436367829413	0.241333631264307	-0.202804874424396	0.839287547871189	0.880042634975266
YBL095W	522.399318486045	-0.631094482959621	0.153970187685525	-4.09880959714483	4.15280478876074e-05	0.000127984896297512
YBL096C	43.2930086673816	-0.398324839420422	0.282204947354988	-1.41147362281841	0.158105007869322	0.219957664095343
YBL097W	345.372439583957	-0.437149347361809	0.246259587211358	-1.77515666420173	0.0758720229354915	0.116500485666168
YBL098W	834.795569368742	1.43920205104484	0.233255216528249	6.17007444663317	6.82578466546301e-10	4.01380516131601e-09
YBL099W	7904.51096658793	-0.13094468085948	0.1474971314251	-0.887777813672092	0.374660279428994	0.458726336548962
YBL100C	306.541926148599	-0.232278745594705	0.233884747067117	-0.993133363793275	0.320644966736332	0.402357529265166
YBL100W-A	1.49162429775889	6.2624261122853	5.89501385118251	1.06232593686427	0.288087743644606	0.3682021889469
YBL100W-B	310.339822207643	-3.19792184825582	0.409125405756642	-7.81648316936355	5.43195769532728e-15	5.21499611974132e-14
YBL100W-C	4.50441029695983	-1.93107642987601	0.880508585860665	-2.19313753538071	0.0282974713685766	0.0487919828487826
YBL101C	1255.97136738096	-1.71928775714208	0.180050231507397	-9.54893388777149	1.3103776965251e-21	2.04991627299628e-20
YBL102W	1375.38121357982	-0.0263130021350717	0.100372372972162	-0.26215383133733	0.793202846127022	0.842314405771133
YBL103C	1035.12611981846	-0.443941881513439	0.135478316041627	-3.27684824025295	0.00104972774627878	0.00248062681628706
YBL104C	1077.585534302	-0.167272114537701	0.0773846827430243	-2.16156619900053	0.0306516291931712	0.0523933635780497
YBL105C	2577.24669617565	-0.401755629140785	0.0901625585918761	-4.45590315331828	8.35407416384689e-06	2.85373093584521e-05
YBL106C	736.416479334561	-0.910405911770833	0.136713391919149	-6.65922993344528	2.75266006837223e-11	1.90231051524654e-10
YBL107C	972.268178051827	1.28151583044459	0.134127784681482	9.55443969709823	1.24254440791947e-21	1.95307815526434e-20
YBL107W-A	0.430712708891223	-3.45839146341182	5.65818539482703	-0.611219184612374	0.541054484324501	0.62047446173797
YBL108C-A	30.988005639978	-0.483764991285436	0.471466697720343	-1.02608517976892	0.304851435331916	0.38647768105794
YBL108W	8.49378866607784	-4.90795684255717	1.17651691618856	-4.17159904377489	3.0246953188095e-05	9.52685000941145e-05
YBL109W	24.5986476864557	2.13583522788138	0.518876696860696	4.11626739224095	3.85057558764532e-05	0.000119004649555289
YBL111C	229.042005124114	-0.913479245954993	0.294117431649092	-3.10583171093665	0.00189744669692241	0.00424764919984059
YBL112C	23.3252822600903	-7.87296905875952	1.24742890089323	-6.31135694637348	2.76599405775428e-10	1.71210872785430e-09
YBL113C	1223.63089450628	-0.982847724175605	0.149431815848174	-6.57723202115269	4.79286583129409e-11	3.23420229148595e-10
YBL113W-A	0	NA	NA	NA	NA	NA
YBR001C	641.370999463179	-0.950221116733239	0.14884743864797	-6.38385937550828	1.72679674386134e-10	1.09352724567988e-09
YBR002C	1295.48627064712	0.459738735463318	0.129031540342043	3.56299501846308	0.000366647639757814	0.000948072774026291
YBR003W	2330.73318391095	1.28840767015221	0.174908391940309	7.36618555496125	1.75579393711097e-13	1.49016222549134e-12
YBR004C	1035.98451808637	-0.976613679582723	0.192689715338694	-5.06832281041109	4.01336342775997e-07	1.6878679141269e-06
YBR005W	1404.73808116593	-2.01386126187499	0.261587633049399	-7.69861036012617	1.37553905144715e-14	1.28866290082943e-13
YBR006W	1485.73009521292	-2.37237260162711	0.345278269996792	-6.87090039477188	6.37979298553591e-12	4.78012703102839e-11
YBR007C	1257.92232481148	-0.684492422354831	0.109172206036553	-6.26984144779165	3.61415929811711e-10	2.18776223689332e-09
YBR008C	941.617813997994	-0.639099564089307	0.186148730983938	-3.43327381664746	0.000596339525372221	0.00148151343421405
YBR009C	7585.24158079958	0.72756955182648	0.183467383881768	3.96566156028773	7.31926555298991e-05	0.000216164497452877
YBR010W	9070.34223499023	1.17701231143027	0.149517834330286	7.8720529674757	3.48868389618403e-15	3.42421343372102e-14
YBR011C	21232.6091137478	-0.1372524181794	0.0993540648781357	-1.38144743597305	0.16714142920766	0.231259128731439
YBR012C	132.831100090608	-1.52606441295905	0.272693794338443	-5.59625647756779	2.19029610806573e-08	1.07571142190312e-07
YBR012W-A	0.920410422025539	0.175377805692575	6.00631008342227	0.0291989263385896	0.976705937527588	0.981924180210151
YBR012W-B	915.190337877886	-9.29420406180831	1.64269035568303	-5.65791600934054	1.53222081487317e-08	7.67392113061196e-08
YBR013C	52.2797807863457	-0.666104858437927	0.286177129946802	-2.32759640353424	0.0199335446031038	0.0358205524573101
YBR014C	744.749177957075	0.260904223606067	0.0972804263875834	2.68198067478215	0.00731876875225962	0.0144315601803538
YBR015C	4643.7827117178	0.372414473859694	0.110564980532239	3.36828598048823	0.000756370953149023	0.00183953437867041
YBR016W	1656.20395251875	-0.787190330554051	0.249537883984454	-3.15459247303344	0.00160722434960229	0.00365889373193249
YBR017C	3054.5188970343	0.0119875595430024	0.0650315603002701	0.184334490632737	0.853751057894012	0.891659446129078
YBR018C	68.4283871156182	-3.44516866334822	0.468662642987888	-7.35106310454801	1.96636551893501e-13	1.66458654340694e-12
YBR019C	315.518870734864	-0.849659933631122	0.128005792532958	-6.63766784938549	3.18684974556578e-11	2.19316535259104e-10
YBR020W	215.799500248247	-0.578728477887277	0.227958339795823	-2.53874667803613	0.0111250344104429	0.0211090396505839
YBR021W	488.03837926402	0.768912536363178	0.190957435666344	4.02661741701792	5.65849890359952e-05	0.000169935584948046
YBR022W	480.221250686497	0.541913290016748	0.134142115824338	4.03984450883715	5.34866494424031e-05	0.000161366501707589
YBR023C	4192.16763247933	0.268217480480468	0.0923119912822459	2.90555405375654	0.00366603521944664	0.00776101187890568
YBR024W	726.279230076193	0.703272198362396	0.194956307614975	3.60733236572838	0.000309361279385201	0.000812381732867199
YBR025C	13228.1927325301	0.160448653770817	0.121458544151762	1.32101578272119	0.186496101786011	0.253459208906866
YBR026C	1049.28728465236	-1.8325740789351	0.196661254137737	-9.31842973833377	1.18074757217448e-20	1.72044325450024e-19
YBR027C	0.691461702307289	-1.47957449155008	2.43308674778543	-0.608105934939135	0.543117216219568	0.622514790466772
YBR028C	1193.43777873275	0.274012971817629	0.10024683427463	2.73338279258735	0.00626874300671586	0.0125718457497657
YBR029C	2189.32682280165	0.478414117903775	0.120459668038089	3.97157094731906	7.140022952595e-05	0.000211344679396812
YBR030W	1123.37156951714	0.0634142872687523	0.143899339074532	0.440685048844507	0.659441021963636	0.72956132549177
YBR031W	70968.9063638135	0.402800941052347	0.15735077644963	2.55989166460382	0.0104704797586243	0.019999588077233
YBR032W	25.4071956882293	-0.560376312414244	0.33123687714279	-1.69176909662953	0.0906900080317539	0.135777311411032
YBR033W	439.912964190634	-0.381159020945463	0.140671773551778	-2.70956291601148	0.00673719260079238	0.0134092325381743
YBR034C	4752.22232172316	1.62496228186535	0.119781623602669	13.5660398731575	6.36702457697211e-42	2.36910869287787e-40
YBR035C	2253.28101899516	-0.571237451480636	0.119973065529616	-4.76138080625793	1.92272846852598e-06	7.28182271058777e-06
YBR036C	4255.41039662695	-0.0994414904484856	0.129487826543345	-0.767960148093137	0.442510861375707	0.526535958991943
YBR037C	1739.55727962935	1.57202531412491	0.225227154030921	6.97973262100134	2.95742368788653e-12	2.28610239535454e-11
YBR038W	2206.94921103259	0.314225578550977	0.142570212403028	2.20400582460172	0.0275239344626917	0.0476406392565802
YBR039W	2392.42488923913	-0.540308027855499	0.0919372120135235	-5.87692421841139	4.17959424100367e-09	2.26931637850372e-08
YBR040W	41.2113562195028	-0.083593407743221	0.417087075859437	-0.200421956424737	0.841150589101869	0.881575076356605
YBR041W	1716.07407723122	-0.31767572675852	0.0807547994646053	-3.93383091611486	8.36026047238156e-05	0.000244822923393086
YBR042C	941.082835321339	-0.100669040132154	0.0995396937685197	-1.01134568854773	0.311851005836558	0.393910764180969
YBR043C	1245.53579167954	-0.170326244076081	0.0981110660920059	-1.73605537948547	0.0825540429929149	0.125276711325193
YBR044C	1568.05709684134	0.775496459884897	0.0852069726444477	9.10132628606458	8.92353618335847e-20	1.23988205281854e-18
YBR045C	95.3415872084578	-1.68166966997487	0.25326366946044	-6.63999567548535	3.13692355937978e-11	2.16106470314595e-10
YBR046C	510.31789314953	-0.743025701202046	0.224368537905054	-3.3116305349214	0.000927539557849224	0.00221814652432643
YBR047W	176.693874231509	-0.61719935140447	0.215950993813049	-2.85805284109405	0.0042624940354829	0.00890579618114809
YBR048W	22780.1708807812	0.858041797238791	0.21819061170313	3.93253307528301	8.40554098737167e-05	0.000245930221869524
YBR049C	2114.80772811842	0.280173374687223	0.0929253100705553	3.01503836225562	0.00256946754300699	0.00562209742134354
YBR050C	83.9457981189843	-0.572566649934633	0.274521215167676	-2.08569180922835	0.0370065488641381	0.0619535157140858
YBR051W	5.36621397916966	-1.03663342459746	0.789159149730025	-1.31359235326879	0.188983423395372	0.256469158557989
YBR052C	2046.2215246487	-1.10753330233713	0.260033202151497	-4.2591995682608	2.0516024084245e-05	6.63898304555165e-05
YBR053C	1311.62029010123	-0.765942858599431	0.212364543435276	-3.60673606906923	0.000310072764484754	0.000813925558747147
YBR054W	2111.41022936055	1.18070438611751	0.360408595011589	3.27601617292048	0.00105282531739041	0.0024861626175451
YBR055C	1147.46022645526	-0.0115112381556498	0.0768004693469113	-0.14988499749465	0.880855348264628	0.912586648367287
YBR056C-B	0	NA	NA	NA	NA	NA
YBR056W	1624.49660851097	-1.69375093552012	0.286742206976843	-5.90687695884587	3.4865395118818e-09	1.91193582225259e-08
YBR056W-A	898.975300314339	-3.18899688865916	0.345579152827731	-9.22797819997218	2.75788143747289e-20	3.94000155036799e-19
YBR057C	908.201398400547	-0.0818456084746429	0.110773978756679	-0.738852295397106	0.459996692543042	0.542441936810827
YBR058C	2068.22760570147	-0.190567641826508	0.122849463797166	-1.55122892633174	0.120846832387379	0.174042693659147
YBR058C-A	726.296586863166	-0.232939906798615	0.241090271969649	-0.96619372028391	0.333947254593447	0.416469725194554
YBR059C	2761.44101635045	-0.644207477232522	0.159036141559457	-4.05069860797447	5.10649460747597e-05	0.000154627004527985
YBR060C	1051.99522538289	0.394771377601403	0.11446335348972	3.44888879773087	0.000562898462912014	0.0014069257217224
YBR061C	1330.61624851444	0.889543168318018	0.0952536236301781	9.33868061305118	9.75419902210436e-21	1.43395434731204e-19
YBR062C	710.06220219655	0.103887806523913	0.175836711012304	0.590819777768951	0.554641181801812	0.633133855099583
YBR063C	461.362731201002	-0.906863349226687	0.198289828755698	-4.57342343234348	4.79819072395375e-06	1.7109303794239e-05
YBR064W	4.08699003384476	-4.75876842802077	1.98884009438064	-2.39273556555221	0.0167232890304061	0.0306795491794581
YBR065C	438.728180631497	-1.31211822433987	0.167136607416601	-7.8505735195959	4.14139012661172e-15	4.04076968501701e-14
YBR066C	515.299671200636	-2.01455465846709	0.345483424488305	-5.83111812513391	5.50571900603003e-09	2.93846558944196e-08
YBR067C	6673.35528229449	0.472003450837667	0.242074462463171	1.94982752841794	0.0511966792868636	0.0822995679236719
YBR068C	6044.49421908954	-0.490316023671691	0.244640493713391	-2.00423084596175	0.0450453377679117	0.0735602763549384
YBR069C	3108.25107567847	0.31835739266192	0.272203790302572	1.16955532583894	0.242179964321597	0.317475566286234
YBR070C	835.558983962148	-0.213121288801564	0.182989337398361	-1.1646650664547	0.244154594736465	0.319491786396654
YBR071W	1884.61212094654	-1.90246159523944	0.20939746092444	-9.08540909159321	1.03309437429185e-19	1.42640661406417e-18
YBR072C-A	0.732356525386824	-4.55268975710688	3.54265017017016	-1.28510847484786	0.198754380480022	0.267907562390795
YBR072W	1052.21542849602	-4.25675396212469	0.844090619532905	-5.04300588541104	4.58275150252624e-07	1.91025325288847e-06
YBR073W	2560.82554566842	-0.153382132962594	0.086699050408248	-1.76913279027105	0.0768717169613051	0.117738866955152
YBR074W	1969.80964638052	0.144350169370052	0.0842358940350422	1.71364204088582	0.0865944874742234	0.130565772551565
YBR076C-A	56.6456307984151	-1.26981778837908	0.370604534440211	-3.42634174807686	0.00061177013275103	0.00151584578416038
YBR076W	57.5239142139457	-2.94379142345317	0.426833792058332	-6.89680966742875	5.31833602139719e-12	4.03067445764348e-11
YBR077C	900.985861997183	-0.509707538566075	0.0909061950835671	-5.60696152883219	2.0590940664567e-08	1.01430018860762e-07
YBR078W	25488.1294703477	0.135588896112818	0.207272467736497	0.654157774032923	0.513010162999059	0.593376349404953
YBR079C	15566.2919557028	1.01151041273941	0.104795822302015	9.65220168628765	4.81115005412195e-22	7.67221168436977e-21
YBR080C	3182.38584727612	0.0545627934685778	0.0801302293365976	0.680926460841384	0.495918023872857	0.576746619323086
YBR081C	1416.80422290986	-0.0474796034447565	0.104305526046949	-0.455197392162958	0.648967236478419	0.720933999353314
YBR082C	7858.80368788882	-0.190374267967041	0.0980214367150085	-1.94216973701929	0.0521165554076065	0.0836761662395165
YBR083W	2628.4536587743	0.281626332491956	0.227683301403928	1.23692133219875	0.216116289578918	0.288067574006629
YBR084C-A	29584.6636316673	0.839027866029031	0.200219988571016	4.19052998662737	2.78303629640444e-05	8.82053755924909e-05
YBR084W	6411.52817506881	0.658958225120884	0.125399615204933	5.25486640484495	1.48131958552453e-07	6.60973630776733e-07
YBR085C-A	1533.91860868604	-1.96381671526182	0.268062887089625	-7.32595525096033	2.37202940117827e-13	2.00027985098081e-12
YBR085W	466.186985257763	0.916037571245265	0.132851606202143	6.89519379879722	5.3791419650106e-12	4.07207229673101e-11
YBR086C	4501.71096866757	-0.194601849541157	0.0963066624671504	-2.02064784051191	0.0433162328380297	0.0711245847597266
YBR087W	961.277353098858	0.921037426449574	0.205339774981218	4.48543116663013	7.27666356454445e-06	2.5209945416144e-05
YBR088C	2391.32136666923	1.37063402321833	0.105651254984264	12.9731920687783	1.73645383904262e-38	5.63363792312054e-37
YBR089C-A	2054.23140511456	0.399591015585568	0.149553340053899	2.67189629761231	0.00754239533849675	0.0148121142175152
YBR089W	167.284063220801	1.55973605482153	0.713595025481554	2.18574401323633	0.0288343388808842	0.0495830171983037
YBR090C	597.969945461687	0.112128835821698	0.19397125863025	0.578069331577825	0.563217311562413	0.640758198989472
YBR091C	582.083796817708	1.42754990709062	0.171861223691218	8.30641069829394	9.86404023557872e-17	1.09923128581255e-15
YBR092C	5117.54866089914	1.42026069317207	0.164103119390707	8.65468431340796	4.9427782354879e-18	6.13053436137915e-17
YBR093C	725.9180928353	0.0188552895103676	0.14748737577322	0.12784341311598	0.898272893226528	0.924652873070171
YBR094W	1303.70175962815	0.924587252268321	0.155526460307735	5.94488713006695	2.76647412288899e-09	1.53625620348625e-08
YBR095C	803.986867268098	-0.0346261110453887	0.0903471694472243	-0.383256180102193	0.701529826438639	0.76578352187932
YBR096W	1123.85143459193	-0.379060401483689	0.1605743380271	-2.36065367692636	0.0182427581043285	0.0331348055364333
YBR097W	460.956278071622	0.16603802060581	0.130254385929793	1.27472114985291	0.202407958129006	0.271892266072903
YBR098W	498.437702767537	-0.741267959690141	0.193860302746809	-3.82372228448582	0.000131451972247994	0.00037108559332417
YBR099C	11.0067043761194	-2.61833351160355	1.15732154966017	-2.26240798192377	0.0236722082333341	0.0415857997932084
YBR101C	2026.89231472155	-2.13232449270924	0.201907360957158	-10.5609051725543	4.52279277012822e-26	9.19950690381277e-25
YBR102C	1162.11915879032	-0.362156295789358	0.0751896160178326	-4.81657328458049	1.46044542362109e-06	5.66126754559651e-06
YBR103C-A	2.89316477824632	-1.85641406558	1.0996212553133	-1.68823043080509	0.091367003828633	0.136626364070859
YBR103W	1129.72084641534	-0.173984632717914	0.079102441324308	-2.19948499445932	0.0278434549566319	0.0480799670541105
YBR104W	2356.51215730432	-0.168241784090491	0.295880400407325	-0.568614155783487	0.569618016072345	0.647001424812491
YBR105C	1608.06570930059	0.0562440600688237	0.159110712092525	0.353490090825042	0.723721056272164	0.784080749565467
YBR106W	12175.2405602909	0.799464495232478	0.130955820654008	6.10484124523722	1.02902911442499e-09	5.95011918138979e-09
YBR107C	486.162656683364	-0.269148777723485	0.11763645741666	-2.28797078417772	0.0221392225684407	0.0392381377383613
YBR108W	1467.45515220167	-0.714779931602468	0.202008853319821	-3.53835943254837	0.00040262158831017	0.00103177656833104
YBR109C	4662.62802807876	0.21661431689288	0.107735879712984	2.01060517136868	0.0443671773993189	0.0726299542721373
YBR109W-A	25.9823595827217	-1.1308332836831	0.50516176719998	-2.23855674975385	0.025184771030305	0.043938252186911
YBR110W	1288.93769838731	-0.270007426411365	0.143630044622441	-1.87988124017598	0.0601242651651816	0.0949360849623319
YBR111C	1827.87382859067	-0.257262302172906	0.105358605250747	-2.4417777889204	0.0146151394372292	0.0271371041256248
YBR111W-A	349.409157729256	-0.205618109266762	0.22070362346258	-0.931648090053332	0.351518421583797	0.43459356676354
YBR112C	4339.9739776072	0.649158993729589	0.133882704361278	4.84871437895261	1.24264189836464e-06	4.87435350960663e-06
YBR113W	223.719422538744	0.368580957615978	0.168719654938642	2.18457628869629	0.0289199280473971	0.0497042395929429
YBR114W	1127.13364714126	-0.0721548722549439	0.248931311155194	-0.289858563473197	0.771924442885628	0.823836392941945
YBR115C	2851.67508635943	14.3679802582993	1.18887408287678	12.0853675466895	1.26204529216618e-33	3.52196198907054e-32
YBR116C	36.7929508779858	-1.66684136739177	0.535517265079791	-3.11258193915264	0.00185458523258458	0.00416301920306818
YBR117C	348.228546964727	-0.768321957632991	0.346224010506606	-2.21914695202323	0.0264767286712437	0.0459972922787684
YBR118W	264129.923109559	-0.486793711897056	0.107933779279581	-4.51011458272127	6.47926191103899e-06	2.2589951797831e-05
YBR119W	562.076342616871	0.0615955890175283	0.146115858611886	0.421553071669919	0.673351265884622	0.741215349676771
YBR120C	698.048002928256	2.85323403647236	0.165410363231579	17.2494273075125	1.13014002677227e-66	9.07695392234412e-65
YBR121C	18386.242650922	0.768831486755135	0.134666327098413	5.70915909953702	1.1353572145223e-08	5.7964826471658e-08
YBR121C-A	0	NA	NA	NA	NA	NA
YBR122C	2486.08717440653	1.11366001838137	0.133595904303903	8.33603413356171	7.68237514338912e-17	8.66371963944533e-16
YBR123C	975.805610726434	-0.006200585292904	0.100127638144794	-0.0619268106967365	0.950621116619753	0.965724305731558
YBR124W	59.6467134410065	0.174443578574577	0.290037379257156	0.601452057736014	0.547538934549458	0.626420339807226
YBR125C	1030.19040653574	-0.0786502698723428	0.102792827128288	-0.765133833454989	0.444191854863731	0.528059125655692
YBR126C	11328.9031752907	0.170142377338258	0.352565045847727	0.482584360934472	0.629390885645196	0.703524842644138
YBR126W-A	979.873085883461	-0.282762868741176	0.248518501075678	-1.13779403753554	0.255206495277429	0.331909553297225
YBR126W-B	728.943855698062	-0.288300945707006	0.194176216495484	-1.48473871265131	0.137613052487308	0.19486552648493
YBR127C	18330.2739823965	0.0885179955799614	0.119964835407289	0.737866186198954	0.460595768587132	0.542953952374235
YBR128C	134.034887937931	-0.389186104558463	0.233980633971665	-1.66332613922908	0.0962471690952923	0.142798796049019
YBR129C	609.396857903938	-0.334132014534121	0.135904907202977	-2.45857211053524	0.0139490760030845	0.02599564645057
YBR130C	1560.19238462738	0.49336031972303	0.100096532268714	4.92884527106872	8.27170496253395e-07	3.32980198032623e-06
YBR131C-A	0	NA	NA	NA	NA	NA
YBR131W	452.753222327143	-0.384848715198763	0.168035972229172	-2.29027576710715	0.0220053356635862	0.0390510497638184
YBR132C	596.317970744076	-2.427886645936	0.168410384063299	-14.4164901673964	4.07546962736871e-47	1.8259212901939e-45
YBR133C	1939.92967621614	0.170009161345847	0.100523008413074	1.69124625326809	0.0907897804206272	0.135895794056875
YBR134W	14.7938185785174	-0.634532885951905	0.410989647631142	-1.54391452341736	0.122609041221408	0.176387755675883
YBR135W	644.809257892903	0.127860321621279	0.16231304568965	0.787739032793172	0.430849369087894	0.514332779556438
YBR136W	462.348258566864	-0.0489459769438441	0.138453669522984	-0.353518813278683	0.723699527180478	0.784080749565467
YBR137W	722.172677860746	0.130588886303805	0.114305656162054	1.14245340684337	0.253265602687857	0.329841261479578
YBR138C	333.718122017244	0.0584045744485778	0.175302235507999	0.333165029409524	0.739009714082274	0.796582320285738
YBR139W	1846.49526327807	-0.504905914825558	0.321641743488881	-1.56977732227413	0.116466925205286	0.16861973387602
YBR140C	1579.54037229368	-0.363466800816476	0.176841185489079	-2.05532890888091	0.039847246893591	0.0659413159487795
YBR141C	514.200478617757	0.355941644796595	0.121814958560222	2.92198633898173	0.00347806795443222	0.00739875825190265
YBR141W-A	0	NA	NA	NA	NA	NA
YBR142W	2082.54010866966	0.917741939657661	0.189688773109838	4.83814579330031	1.31055997398256e-06	5.13159809075455e-06
YBR143C	8573.26257681299	0.87537816042032	0.138602229331902	6.31575815655969	2.68840192734592e-10	1.66878558845431e-09
YBR144C	4.99725027322538	1.47174835371114	0.837981548340759	1.75630162337734	0.0790369202428935	0.120662298729647
YBR145W	1082.0749398404	-0.221857476484085	0.22068222975149	-1.00532551594172	0.314740132489564	0.396723160301678
YBR146W	4659.43684301055	2.59455580084511	0.115606897479735	22.4429152360906	1.50077437794136e-111	3.40831036314546e-109
YBR147W	75.3637871896216	-2.23495817835139	0.292298969952719	-7.64613771547983	2.07105857199092e-14	1.90502678144305e-13
YBR148W	109.294974598994	-0.437496467375556	0.261459245848288	-1.67328742173996	0.0942707274231796	0.140340644396262
YBR149W	5375.32939061679	0.350757704797239	0.203680637326573	1.72209646140712	0.085052046022666	0.128770752897765
YBR150C	880.868849143643	-0.600664969053466	0.116847223573507	-5.14060112584185	2.73860879211181e-07	1.18349589926827e-06
YBR151W	2431.80050622332	-0.222960991321745	0.0728417313502941	-3.06089637339249	0.00220675455338481	0.00488527243314029
YBR152W	319.731872394896	-0.353980401454937	0.139179436516759	-2.54333837177386	0.0109798842021496	0.0208576629233797
YBR153W	640.437429688589	0.342574298598279	0.147736343915521	2.31882209562578	0.0204046846168203	0.0365972910910616
YBR154C	2907.62064198437	1.00107716109063	0.11303723853011	8.85617141844786	8.2809505446045e-19	1.0864211212503e-17
YBR155W	1887.31128476393	0.589629682267382	0.115295982613391	5.1140522757373	3.15320031801591e-07	1.34938124070518e-06
YBR156C	775.956770561165	0.0479998589465538	0.141330628868408	0.339628142398249	0.734136582036898	0.792756768207085
YBR157C	408.745872307449	-2.20477349280827	0.275346644793945	-8.00726478602348	1.17287781914857e-15	1.19390623136205e-14
YBR158W	2016.09012026458	0.0729955007726784	0.162281567248057	0.449807713904442	0.652849095217615	0.723863585007093
YBR159W	2645.00762714028	0.201668928990072	0.116974380218132	1.72404357786725	0.0846999765115531	0.128267198276636
YBR160W	1373.90129756712	0.602616379745419	0.11525074815183	5.22874158657558	1.7066771419733e-07	7.54374205170209e-07
YBR161W	550.925895240301	0.405343174356787	0.122751702325551	3.30213892498023	0.000959505344293129	0.00228298489794601
YBR162C	16261.1897666975	0.353317453704501	0.134582023345304	2.62529455957112	0.00865740356448583	0.0168442126663822
YBR162W-A	985.695614201979	-0.525887065637577	0.152656429962899	-3.44490609249401	0.000571257819118916	0.00142619560148491
YBR163W	756.263684294372	-0.330166348525306	0.0931761225319502	-3.54346520925564	0.000394905411471112	0.00101437092041683
YBR164C	1145.57562475718	0.514864264734019	0.116438344450392	4.42177589491042	9.78929626357751e-06	3.30966659096106e-05
YBR165W	415.467976169688	-0.529603789484657	0.188505765905261	-2.80948323750916	0.0049621103089119	0.0102094528255213
YBR166C	1394.82383046053	-0.533752301353923	0.114225104397096	-4.6728107990899	2.97105436267172e-06	1.1017659928241e-05
YBR167C	355.3356545511	-0.0319050844349208	0.16776410956483	-0.190178248003584	0.849169455632044	0.888141977893067
YBR168W	287.553305893773	-0.454801722652399	0.20212466495844	-2.25010501685143	0.0244422797010318	0.0427788610446441
YBR169C	1443.9630703168	-1.67795877180431	0.307439192854179	-5.45785576727097	4.81918868398644e-08	2.28175245670271e-07
YBR170C	1751.1940620114	-0.241595522213159	0.118163225711682	-2.04459146031314	0.040895152119926	0.0675534165693084
YBR171W	1513.44694394242	0.300860051269715	0.107601025770146	2.79607047531688	0.00517281190938382	0.010570319340739
YBR172C	2966.88506939145	0.442988607899789	0.101833080455929	4.35014443161723	1.36047892936596e-05	4.51391145027918e-05
YBR173C	2605.22270898545	0.570031190945672	0.128811135997235	4.42532539234734	9.62970198584146e-06	3.26073096548853e-05
YBR174C	42.3695675545326	0.0304640866316715	0.600835227621876	0.0507028969527124	0.959562268186016	0.971675293214566
YBR175W	907.742331388347	-0.125819201134218	0.166277225291956	-0.756683309535021	0.449239616523544	0.532713740443655
YBR176W	564.315737123836	0.283871178143039	0.0983942444280672	2.88503844704624	0.00391365863402627	0.00824811384438305
YBR177C	2949.60626829827	-0.983212693647592	0.215569647661549	-4.56099782280698	5.09111089832945e-06	1.80366091320052e-05
YBR178W	15.9124506478773	-1.84370351896534	0.488808624741397	-3.7718309899723	0.000162054010931357	0.000449195166664107
YBR179C	1877.86976276319	1.21814350583179	0.106293252355857	11.4602148192211	2.08995778704311e-30	5.06046396524483e-29
YBR180W	70.98533141852	-1.25782805651132	0.214725677274983	-5.85783718311674	4.6893404669829e-09	2.52733194071599e-08
YBR181C	53727.8579453142	1.73176300720845	0.189489429672007	9.13910084697607	6.29737238468689e-20	8.88104807827577e-19
YBR182C	881.576076040427	-1.34891784112575	0.231929524867145	-5.81606779860581	6.02480382673427e-09	3.18453916555954e-08
YBR182C-A	7.54825675914539	-0.313914160990856	0.696167028242661	-0.450917880703532	0.652048735851629	0.723570846557511
YBR183W	1256.43762039985	1.3775399715856	0.377541632526945	3.64871011010231	0.000263560300589499	0.000702203174333146
YBR184W	67.5393383015515	-0.0669890574391728	0.257555483954349	-0.260095636135034	0.794790003980198	0.843591775376887
YBR185C	1180.53793106664	2.22318742951427	0.129285979984598	17.1958895293916	2.85049413884791e-66	2.18294818586655e-64
YBR186W	140.028542817842	0.189113238983541	0.284659441500009	0.664349083195735	0.506466913068939	0.586322919576733
YBR187W	3470.59660586455	0.481614718329268	0.118466850060468	4.06539650614024	4.79508695024279e-05	0.000146042224284952
YBR188C	293.816123563915	-0.445995120906884	0.161594217157295	-2.75996956297486	0.00578067469458212	0.0116640697115557
YBR189W	45498.2714809238	0.790630541670217	0.18256923727163	4.33057920099595	1.48717642385159e-05	4.90708613601532e-05
YBR190W	9.86143333142059	-1.79311543608908	0.710353884866973	-2.52425653507178	0.0115943285205648	0.0219111184035694
YBR191W	23620.0079257651	0.803840437972033	0.191351761761125	4.20085203592487	2.65912343278353e-05	8.4644692741964e-05
YBR191W-A	2.09043467735386	1.81786336948171	1.46165640972343	1.24370088441351	0.213609670385191	0.28507260165286
YBR192W	2062.66257808457	1.68702473107973	0.129908189917272	12.9862846380514	1.46361562160119e-38	4.79570770341565e-37
YBR193C	561.672257997162	-0.17720025903436	0.119209738993823	-1.48645790629188	0.137158042998296	0.19434657297478
YBR194W	211.028767393437	0.625335808585304	0.195846558144562	3.19298850339621	0.00140808552467675	0.00324140205016465
YBR195C	715.668838431441	-0.144218368232837	0.0942087871699369	-1.53083775479129	0.125809496052673	0.180204728360788
YBR196C	43646.7947354762	0.328683343103573	0.125176385213167	2.62576158069948	0.00864553510548993	0.0168260916680723
YBR196C-A	9.23023031007391	1.59594660914136	0.743099617633674	2.14768864263918	0.0317384982075084	0.0540128550890569
YBR196C-B	4.23749670190771	-3.80498826376147	1.22377170024432	-3.10923047411688	0.00187575336470213	0.00420194274147218
YBR197C	540.963736664456	-1.49639098304057	0.170208535678848	-8.79151551990307	1.47555837090872e-18	1.90549557466761e-17
YBR198C	2038.95076409377	-0.144503439350769	0.103264394545355	-1.39935395919356	0.161706866073936	0.224589080548912
YBR199W	4955.63925307649	-0.346592108684372	0.100947110228584	-3.43340297606887	0.000596055488197041	0.00148136658311914
YBR200W	1287.35936025649	-0.0601620821642653	0.0595185358673701	-1.0108125357507	0.312106162116206	0.39408189871498
YBR200W-A	0.470433178489291	-2.43487352095231	2.94755193755906	-0.826066367118433	0.408766445120125	0.492756382851217
YBR201C-A	88.0980146813836	-0.412992317966678	0.222871081979289	-1.85305475389157	0.0638745111007756	0.100256799358844
YBR201W	317.037288613089	-0.0264009735125306	0.130363570867736	-0.202518029667325	0.839511764788756	0.880137612686843
YBR202W	2233.65706178766	0.432585810182768	0.125679716249852	3.44196997805745	0.00057749433804234	0.00143958278211463
YBR203W	1143.71404249898	0.315789381963775	0.261274641963946	1.20864918076264	0.226797653345223	0.300118413689299
YBR204C	665.591237739101	-0.784583396404812	0.150423782034915	-5.2158201701291	1.83005657132575e-07	8.0620418586966e-07
YBR205W	2579.59550047117	0.146165483522007	0.106229484896082	1.37594081026555	0.168839959060045	0.233364107107966
YBR206W	489.749541635147	0.190467012394514	0.146708872344364	1.2982651243303	0.194196246297916	0.262731404707903
YBR207W	2700.21951569123	0.0159090047492978	0.103070161540112	0.154351215827934	0.877332816732525	0.90970287995753
YBR208C	2951.4210388224	-0.871385962356857	0.203298423773602	-4.28624062195018	1.81722152470553e-05	5.92486186223299e-05
YBR209W	10.566553988074	0.804183132022111	0.604394693707662	1.33055955056264	0.183333979493022	0.249831903360448
YBR210W	378.512057024615	0.387925262110912	0.176185470214671	2.20180053234951	0.0276794014705488	0.0478468603897728
YBR211C	466.635536592369	-0.441067457475632	0.178404104790988	-2.47229433421597	0.0134248934709234	0.0251254186983522
YBR212W	2435.68365648514	-0.25748746178796	0.138002321590714	-1.86581978346433	0.0620665834925035	0.0976284974639665
YBR213W	204.34930229932	1.38762562706261	0.178016669334866	7.79491961200756	6.44494955372732e-15	6.16954037221629e-14
YBR214W	2584.51739842535	-1.44665226466005	0.616744532750743	-2.34562641067581	0.0189951361254226	0.034329898356131
YBR215W	975.331091446342	-0.150610573463165	0.102721412593047	-1.46620426706788	0.142592646478182	0.200866495318989
YBR216C	843.35429337181	-0.220467863876458	0.116509951750528	-1.89226637350709	0.0584554988542108	0.0925561631245793
YBR217W	207.621097073514	-0.375253912718893	0.144331865579296	-2.59993807474711	0.00932405844047977	0.018013566702552
YBR218C	5061.38973954772	0.225417231674192	0.132984342189842	1.69506596011429	0.0900629087533776	0.134991879164712
YBR219C	180.104092130167	0.536783958259148	0.20551836898594	2.61185392287669	0.00900527229239867	0.0174642883738921
YBR220C	1427.29724624856	0.535682412019077	0.101034080288172	5.30199721214059	1.14542591139308e-07	5.18472512194835e-07
YBR221C	10590.6491713172	-0.267648199103804	0.133124001500123	-2.01051798389306	0.0443763947754449	0.0726299542721373
YBR221W-A	0.289296516101149	-1.47721531687853	5.21978493498866	-0.283003099797585	0.777174460807874	0.828499676089456
YBR222C	4192.54464620551	-0.629180681838751	0.202703691710625	-3.10394288593892	0.00190960190327223	0.00427340745326229
YBR223C	500.143660293827	0.24214234007313	0.178152082981795	1.35918893576941	0.174086726408376	0.239210344278231
YBR223W-A	0	NA	NA	NA	NA	NA
YBR224W	18.1561384069626	-0.391082896059222	0.423565805082746	-0.923310832381338	0.355845244404422	0.439204793787017
YBR225W	648.850966062004	-0.5659968660826	0.203613693643578	-2.77975835492365	0.00543993619267459	0.0110578456064676
YBR226C	38.3663862203965	-1.10393956411099	0.294622490010942	-3.74696298327392	0.000178988487065385	0.000491174239921929
YBR227C	1283.59331395292	-0.132385109884214	0.0780473340910914	-1.69621565458857	0.0898450468506412	0.134725532606713
YBR228W	469.308896021771	-0.719060907511135	0.122126619813379	-5.88783107736812	3.91296755771177e-09	2.13334472972597e-08
YBR229C	1597.11915138826	-0.0322854596427643	0.0966964714531972	-0.333884568460091	0.738466664823456	0.796518417053273
YBR230C	645.265360472484	-0.714595604582941	0.273749988218244	-2.61039501493326	0.0090437726341585	0.0175337905706706
YBR230W-A	138.305679451799	-1.5486104629751	0.321835179272106	-4.81181226514016	1.49567816936267e-06	5.78422573307255e-06
YBR231C	661.717395349875	0.0843172450611818	0.168977180703689	0.498985985622737	0.617789256967525	0.692319218374701
YBR232C	74.8717074529174	0.22034809688478	0.328280489796616	0.671218984172028	0.502081036567399	0.582474142475408
YBR233W	727.407522407666	0.451236246224223	0.124706809841381	3.61837694988883	0.000296456393609939	0.000781610011335092
YBR233W-A	289.300200883761	0.135685860806036	0.196188403054442	0.691609996786522	0.489182282036857	0.570423957063516
YBR234C	4387.18507494612	-0.160732668271974	0.0995833373520788	-1.61405183382939	0.10651618366783	0.155996349930248
YBR235W	1244.08555130514	-0.391534523463087	0.118333231596019	-3.30874529650096	0.000937150506176449	0.00223788007022411
YBR236C	1299.52260948372	-0.223660740043715	0.0825590269329808	-2.7091009711788	0.00674658043283882	0.0134198063215574
YBR237W	1114.01596161597	-0.823140627300267	0.120935254243663	-6.80645716129878	1.00031498266794e-11	7.31195835277589e-11
YBR238C	1526.47554586205	1.42778334283845	0.229050135802753	6.23349703694559	4.56135987494124e-10	2.71865304401475e-09
YBR239C	550.967598317482	0.313817468187931	0.154523926658292	2.03086651351991	0.0422685375220336	0.0695603668466051
YBR240C	118.033378679244	-0.0236501441177371	0.169787447627942	-0.139292653539159	0.889218894916321	0.918132867654602
YBR241C	642.576767906486	-1.20328217558082	0.422154729511741	-2.8503344661625	0.00436732768460858	0.00909365163794881
YBR242W	1414.62371058662	1.18403985570515	0.105952427489342	11.1752027184488	5.39271035822773e-29	1.23750489265811e-27
YBR243C	1116.77008413391	0.2137518580749	0.146463951400842	1.45941616370778	0.144450599854745	0.202890093973843
YBR244W	1424.32751729143	0.296632981923122	0.138689435239439	2.13882897000052	0.0324495223177313	0.055066362789121
YBR245C	2296.54049193703	0.153579219268678	0.0868037597279557	1.7692692084997	0.0768489593890021	0.11773823099742
YBR246W	1284.70638377282	-0.046415898965403	0.0895507232139355	-0.518319643879548	0.604235269426171	0.679558313599857
YBR247C	2858.12156238977	1.38514125126264	0.098141904317824	14.113657778404	3.12917134994655e-45	1.33822873446415e-43
YBR248C	3268.2344047205	-0.0312739575157386	0.109320507161569	-0.286075854638303	0.774820024285445	0.826524891471322
YBR249C	10840.0470499271	0.921242684991247	0.19232601139148	4.79000566967542	1.66776600760681e-06	6.40461045253553e-06
YBR250W	19.1416940286999	-0.888592741088569	0.391633805870147	-2.26893778772305	0.0232721093751481	0.0410251906704297
YBR251W	1673.96922299559	1.86808827373404	0.0734314026204629	25.4399099985796	9.12947469625556e-143	6.01267203495391e-140
YBR252W	1438.90304291499	0.727144790584601	0.160411084867607	4.53300837148967	5.81495095738345e-06	2.04470192233462e-05
YBR253W	553.302311570014	-0.463884664069096	0.135734419208467	-3.4175905181179	0.000631780815138039	0.00156190257075793
YBR254C	488.257258225832	0.452368928365133	0.1180855037185	3.83085911581087	0.000127696610098354	0.000361413783458428
YBR255C-A	293.965800055867	0.323887025065164	0.159076546583286	2.03604511175122	0.04174582556221	0.0687345017881787
YBR255W	784.87271493728	-0.912006997948409	0.110602703798303	-8.24579297456927	1.64068513541681e-16	1.79196555586321e-15
YBR256C	1696.97531657753	-0.249928999833318	0.108640408554533	-2.3005160157131	0.0214190029928433	0.0381774164305455
YBR257W	384.778010285058	0.316306768208656	0.205000739239924	1.54295428095244	0.122841869142292	0.176568430853587
YBR258C	251.369292212679	0.560317625018295	0.175970890193442	3.18414951701583	0.00145180002264044	0.00333387550526845
YBR259W	403.640608769058	0.138648273198297	0.205299506135749	0.67534635522513	0.499455739290273	0.579934960646489
YBR260C	1126.22370375657	-0.312932625173041	0.115143391860443	-2.71776452054083	0.00657245956735234	0.0131210120371575
YBR261C	1720.01329660208	0.0252750523322807	0.134938936118109	0.187307333668008	0.851419673312665	0.89035407564897
YBR262C	1208.9603663213	1.41829976470287	0.152135964234697	9.32258044202412	1.13544596704971e-20	1.66178825310876e-19
YBR263W	7504.69451866318	0.25864435320052	0.118254306657068	2.18718760028399	0.0287288317107417	0.0494273995942907
YBR264C	499.668536219422	-0.347408918000262	0.212770745753154	-1.63278516870599	0.102514187426568	0.151109766873629
YBR265W	2021.98632467215	-0.00850869216421702	0.145322946192413	-0.058550231654065	0.953310352015509	0.967560791859168
YBR266C	108.159995776009	2.24500399850432	0.520660173263358	4.31184122348602	1.61900680965179e-05	5.33138942418333e-05
YBR267W	2283.71783141622	1.30740268710993	0.225270813835422	5.80369318532801	6.48699326949763e-09	3.39883354597545e-08
YBR268W	1439.78022329874	1.90252933255483	0.188024834196083	10.118500253912	4.57369915526351e-24	8.11924060284784e-23
YBR269C	649.273386840257	-0.565017676592208	0.21043804847632	-2.68495968615574	0.00725385551244548	0.0143164196598639
YBR270C	411.916086704423	-0.164458017186941	0.164165342081995	-1.00178280690208	0.316448502786818	0.398495189169022
YBR271W	762.547992787931	-0.117770986608876	0.129817768966181	-0.907202361793447	0.364299795016185	0.447854431953156
YBR272C	668.257866970835	0.207617922002342	0.183617648698112	1.13070787843324	0.258178064253874	0.335046449492811
YBR273C	1725.6695772427	-0.333215647533754	0.144017858945367	-2.31371060487823	0.0206836017903747	0.0370370313734116
YBR274W	633.088256831677	-0.161572882068343	0.12564036811788	-1.28599497509232	0.198444815367036	0.267545046879692
YBR275C	1363.87763414861	0.339760028845099	0.0979034599388966	3.47035772849243	0.000519765615946578	0.00130805362882085
YBR276C	1693.78391562387	-0.0552104834601463	0.0721965559357394	-0.764724615247409	0.444435545323876	0.528078693755857
YBR277C	10.3003491240528	1.06320804410183	0.982894984634581	1.08171072263341	0.279381087096345	0.359375749925104
YBR278W	414.447057526643	-0.0571452348512108	0.130346132443636	-0.438411434078579	0.661088059296531	0.730892388539022
YBR279W	2464.1129321475	0.21807002172094	0.0877198564291226	2.48598242858662	0.0129194344471209	0.0242069403325002
YBR280C	650.993443543813	-1.84367750613097	0.268474001976817	-6.86724782495019	6.54523104364117e-12	4.89851041516145e-11
YBR281C	1309.02391562106	0.471964087895622	0.12884679969653	3.6629865003029	0.000249291681525304	0.000666870436444214
YBR282W	1486.71031085603	2.23118471655394	0.116820760892826	19.0992140395393	2.56316466292549e-81	3.2463466288514e-79
YBR283C	6598.41194655305	0.453587404164933	0.0945643016516764	4.79660290662012	1.61379068384301e-06	6.20956400134402e-06
YBR284W	410.175692327121	-1.47262444056931	0.436863329723041	-3.37090421735078	0.000749219021674659	0.00182348724196205
YBR285W	67.3204600469124	-2.8892475033168	0.559434343812914	-5.16458729298718	2.40970001734965e-07	1.0454732749845e-06
YBR286W	18994.2944334473	-0.293355161668713	0.105221014798662	-2.7879902339855	0.00530361425894719	0.0107974044851395
YBR287W	2746.95344201708	-0.838882134434661	0.241432892135342	-3.47459754557553	0.000511620309489383	0.00129100818325559
YBR288C	1220.50938682495	0.0646589530291037	0.125679853765651	0.514473490315082	0.606920990001947	0.682229329263154
YBR289W	1228.14616788819	-0.481052965168021	0.126561901929422	-3.80093027865751	0.000144153862903366	0.000403827027257155
YBR290W	1254.33839627224	-0.585415874699769	0.154511165020345	-3.78882571122083	0.000151361052591937	0.000421506931234882
YBR291C	881.585821764109	-0.00860572675115713	0.210316275289231	-0.0409180256702548	0.96736124707466	0.977753402890379
YBR292C	9.75884442726098	0.320463132651306	0.565106534070029	0.567084458116695	0.570656801607426	0.647767269111774
YBR293W	929.661800995985	-1.23381612225745	0.166098389253874	-7.42822448670239	1.10065049911196e-13	9.50050352182351e-13
YBR294W	599.990902976046	-0.634780196742322	0.186773408353851	-3.39866473679005	0.000677156685190484	0.00166222658541354
YBR295W	1625.8495191932	-1.01682870673908	0.161441710005795	-6.29842626606579	3.00682693976816e-10	1.84901608079487e-09
YBR296C	70.5695544375586	-1.45536524544012	0.403216440723355	-3.6093896440067	0.00030691830731291	0.000806287982434313
YBR296C-A	1.00207091620471	-1.3320047886915	2.19095683089163	-0.60795574331304	0.543216826948817	0.622520623331288
YBR297W	452.903556531681	-1.15539530694734	0.25290065081028	-4.56857387770855	4.91053985009741e-06	1.74814697559072e-05
YBR298C	1664.12880277532	2.61399769940591	0.472054617483623	5.53748994838844	3.06837298329909e-08	1.48046186578812e-07
YBR298C-A	0.366483998998433	-2.03589513031775	4.99074002646137	-0.407934518633157	0.683321749581902	0.750810317441842
YBR299W	3274.57096490966	5.88246571627517	0.461338070499666	12.7508785691673	3.08251543001067e-37	9.7136108239475e-36
YBR300C	21.0637811948779	-0.691386015032245	0.496748525447988	-1.39182298409185	0.163976008160762	0.227309195905447
YBR301W	84.7038803007272	-7.7238487844641	0.79942254299025	-9.6617850624689	4.3816150907504e-22	7.0212450091684e-21
YBR302C	618.270284605549	-3.3638665863775	0.197367981371205	-17.043628672732	3.89779378476951e-65	2.85231887405466e-63
YCL001W	1084.15984681484	0.398499758792546	0.118907605385444	3.35133953375642	0.000804216322022657	0.00194870077146476
YCL001W-A	11.7740589301641	-0.214949905212777	0.563231553560524	-0.381636830987096	0.702730761146703	0.766763550846949
YCL001W-B	13.0018439605078	0.514480086314713	0.504801940329727	1.01917216478737	0.308121238866457	0.390097362394172
YCL002C	443.710486755775	0.10526728514984	0.265317819559822	0.396759197420229	0.691545042054459	0.757281339860242
YCL004W	544.046940650681	0.205543156894419	0.134801020450241	1.52478932435301	0.127311653513503	0.182158277219189
YCL005W	699.358481674116	0.229087285992458	0.102195594022915	2.24165521207393	0.0249836646358963	0.0436567830437817
YCL005W-A	1551.15895871902	0.431024784501593	0.15722460221902	2.74145889649738	0.0061167013257733	0.0123006396737536
YCL007C	2.22945590073037	-0.760663989953784	1.69796887132859	-0.447984649658858	0.654164275012624	0.725063264091744
YCL008C	993.884582005112	-0.34804865745601	0.163653100998268	-2.12674648590799	0.0334411528339349	0.056603298011898
YCL009C	6828.80303133519	-0.336804764436175	0.254915493569223	-1.32124085405862	0.186421068184055	0.253409526328212
YCL010C	1133.61861647718	-0.58511852079881	0.125518675055808	-4.66160529928041	3.13752470325146e-06	1.16023232429052e-05
YCL011C	5206.04636433647	-0.0175255728894902	0.124412547377281	-0.14086660275787	0.887975326151743	0.917221690407055
YCL012C	329.621960049188	0.438236583220473	0.188601456249621	2.32361187413341	0.020146305449906	0.0361831381764605
YCL014W	1141.15329753497	0.302265850262856	0.0927386066640361	3.25933137380286	0.00111675145418189	0.00262572489653993
YCL016C	664.825790360265	0.287041672843011	0.120066529058789	2.39068852154846	0.0168168130506231	0.0308025907373093
YCL017C	5093.37892715284	0.921572203666764	0.113041953996011	8.15247942104119	3.56537636290273e-16	3.7934682917734e-15
YCL018W	1728.62956374047	9.19754362090084	0.608554826149985	15.1137469060742	1.31447850139091e-51	6.60851558027522e-50
YCL019W	407.008914760662	-3.16761990548336	0.269944788812735	-11.7343250796399	8.50016585534126e-32	2.1953761695403e-30
YCL020W	0	NA	NA	NA	NA	NA
YCL021W-A	61.3140348820749	-1.51414638727111	0.251909720099042	-6.01067075409316	1.84757292596732e-09	1.04268340106434e-08
YCL022C	62.6646653598506	0.356502020265877	0.415004175212151	0.859032370177079	0.390322657287822	0.474345324026766
YCL023C	23.8519505109041	0.431422744611401	0.403278019350699	1.06978988169506	0.284713897768077	0.364810453443688
YCL024W	1042.92115517148	0.44178376159569	0.117498281267177	3.7599167990477	0.000169969876124629	0.000468769515978563
YCL025C	3302.00714034479	-1.00653984074103	0.453950132346113	-2.21729165610992	0.0266031677060223	0.046191625135273
YCL026C-A	32.3370827570212	-0.864978991402073	0.355948851331453	-2.43006541014687	0.0150960981374102	0.0279985644418428
YCL026C-B	212.257004840842	0.4105789388322	0.181139992291877	2.26663882247837	0.0234122984531217	0.0412171605485858
YCL027W	712.202628763543	-0.634678077912092	0.18041315823428	-3.51791456966744	0.000434952364178551	0.00110906068635191
YCL028W	3411.95371222583	0.45089089130718	0.161274652668154	2.79579514726938	0.00517722048572833	0.0105760465629674
YCL029C	1248.76583027745	0.235811526671675	0.124046026777744	1.90100023996885	0.0573019811837194	0.0909637680471451
YCL030C	6544.4432338676	-0.481825965223277	0.290159878964564	-1.66055337127474	0.0968031804401812	0.143513734359263
YCL031C	1645.2694082265	0.00702689454529124	0.129833786359846	0.0541222338368502	0.956837778166567	0.970393225593626
YCL032W	1092.76686927873	0.107655192521231	0.107048656928997	1.00566598040214	0.314576273122332	0.396592521972374
YCL033C	700.488383739931	0.0253233829578023	0.14663090213408	0.17270154237097	0.862886031373736	0.898777068263075
YCL034W	1914.17750178059	-0.526950450699634	0.175663170615238	-2.99977763610924	0.00270176768690993	0.00589200065761218
YCL035C	2045.25722322913	-1.00703649515051	0.20327906659532	-4.95396064148249	7.27179212604752e-07	2.94357854592188e-06
YCL036W	833.273508066272	1.50855961751221	0.203234699624205	7.42274631399876	1.14716375908522e-13	9.86321216362303e-13
YCL037C	201.651628574479	0.998265489060229	0.235328555163885	4.24200747064047	2.21529316084891e-05	7.13792600653176e-05
YCL038C	1017.24926300484	0.257270120401491	0.210323620747388	1.22321078102059	0.22125009462906	0.29413668212091
YCL039W	1587.6915851027	0.244581755683953	0.201729097728135	1.21242675666735	0.225349063813769	0.298501394665624
YCL040W	12302.3445200143	-0.823030140066862	0.482576090379033	-1.70549299162423	0.08810251826287	0.132516805276213
YCL041C	163.115340549687	0.477070501585201	0.333698956924454	1.42964337072592	0.152819401022827	0.213460991545353
YCL042W	386.316759716196	-0.921295511089753	0.444276216727014	-2.07369982097386	0.0381071978698006	0.0635377228279763
YCL043C	19956.2384381138	0.0490262929266112	0.159166600135258	0.308018723054644	0.758068085580336	0.811942821862432
YCL044C	993.4800739217	-0.282734496113744	0.203548940008024	-1.38902465472234	0.164825253074095	0.228342262672695
YCL045C	4539.38923663182	-0.119744923506256	0.109717593884597	-1.09139217573625	0.275100353779064	0.354631225286537
YCL046W	101.893311100029	-0.024741720458458	0.295987979630257	-0.0835902879886034	0.933382188973213	0.952660192301904
YCL047C	418.624760907178	0.611921324304264	0.103391394905622	5.91849374759707	3.24903354577703e-09	1.78466513198395e-08
YCL048W	15.3417777045882	-0.743436646103454	0.519824959078839	-1.43016727673267	0.152669014870696	0.21329616714858
YCL048W-A	7.32175832890569	-1.79654727522453	0.538842006862651	-3.33408912509389	0.000855792317243047	0.00206078544839587
YCL049C	2667.09447867713	0.327884599911859	0.217274783555229	1.50907801884204	0.131278846135706	0.187183910077886
YCL050C	5348.80677191753	-0.257073067349524	0.1122964752054	-2.28923540903057	0.0220656782893812	0.0391288522385204
YCL051W	1256.81844460564	-0.238648580278391	0.165181084534824	-1.44476942351156	0.148522662299058	0.208209930587824
YCL052C	1609.83391800759	-0.277975692328685	0.159250103271952	-1.74552911814435	0.0808928084402099	0.1230520781541
YCL054W	3134.88305285532	1.11889027699133	0.171978309476752	6.50599648522872	7.71800305953416e-11	5.09326334169259e-10
YCL054W-A	0.0523638886176774	-0.786401539146711	6.00631008342226	-0.130929227466498	0.895831293522677	0.922607608141717
YCL055W	997.66053794203	0.14215673986954	0.167185804359929	0.850291927677638	0.39516280341838	0.479113074984067
YCL056C	290.663604815048	-0.0227396656091981	0.14913795730187	-0.152474031565089	0.878813070753764	0.910614047197025
YCL057C-A	1199.23213222998	0.0407144089097803	0.15973537663009	0.254886611649375	0.798810677181776	0.847234844946845
YCL057W	4220.18778861462	-0.229040704452647	0.114116240382475	-2.00708245982333	0.0447408835430276	0.0731174836263969
YCL058C	391.293058733659	0.964918931147786	0.252600704296743	3.81993761194841	0.000133485433390779	0.000376342065201915
YCL058W-A	151.449490473613	0.838702109373389	0.365564815012246	2.29426376645492	0.0217753525027758	0.0387287257853852
YCL059C	2974.92347588474	0.545541736857273	0.115575847251198	4.72020538747658	2.35606624957276e-06	8.84666608876065e-06
YCL061C	1019.93806088027	-0.115247393555916	0.11539614742389	-0.998710928646275	0.31793474500559	0.399984380249631
YCL063W	1096.47851519022	-0.139516020812936	0.114883659663768	-1.21441135511578	0.224590681445595	0.297736358293214
YCL064C	8504.9225458843	-2.24976069739377	0.353346636557977	-6.36700753489311	1.92751709720365e-10	1.21363552602134e-09
YCL065W	11.3600445969687	-3.11122967295529	4.75718881400161	-0.654005925473916	0.513107988062399	0.593385286984893
YCL066W	378.711480121633	0.744267652608183	0.138111474297249	5.38889079560717	7.08938650574613e-08	3.29911319031042e-07
YCL067C	656.91236610309	-0.388317027104956	0.20517311470563	-1.89263114546996	0.0584069388658483	0.0925127704113701
YCL068C	1.33779459518628	-4.08621603013875	5.9070646135068	-0.691750691332444	0.489093907048079	0.570421900446015
YCL069W	77.1623411901391	3.12828186659913	0.348902992410622	8.96605054885133	3.0733696425006e-19	4.12244653065355e-18
YCL073C	14.6071055167686	1.4352894303287	0.646681334264181	2.21946939594574	0.0264548070479166	0.0459713348859047
YCL074W	2.42643677450001	-2.44924155145586	5.8052245896647	-0.421902979570567	0.673095835128878	0.741058035800533
YCL075W	1.30614373458493	-1.22776977224573	3.07134204840546	-0.399750256694187	0.689340471970145	0.755532758927505
YCL076W	0.965580613619881	-0.403333327514026	2.2759363483773	-0.177216435688808	0.85933838617783	0.896215773771526
YCR001W	10.6593038489005	-1.13384270312393	0.766250116975729	-1.47972923984538	0.138945519072553	0.196330227121183
YCR002C	2057.38413233643	0.456076166617432	0.172228978395634	2.64808031067665	0.00809502920115335	0.015848353840308
YCR003W	1806.6138925868	2.88611550075093	0.208695413824769	13.8293192354206	1.69618118280688e-43	6.77033289088854e-42
YCR004C	2453.26972745423	0.213448484692457	0.181580422822268	1.17550384218116	0.239793200923267	0.31459721539455
YCR005C	15896.5350034647	-1.88172765976097	0.533200053694729	-3.52912128707007	0.000416941993676559	0.00106557235946986
YCR006C	125.31545056348	-1.38890726347868	0.193973553958943	-7.16029188067904	8.05054646162279e-13	6.51362395531299e-12
YCR007C	505.574245420253	-3.46897280612137	0.321930020267309	-10.7755493049109	4.49093443778043e-27	9.57193987288735e-26
YCR008W	1993.82995630996	0.0244041593714165	0.145956244428812	0.167201886201719	0.867211200338014	0.90199825733199
YCR009C	3115.02248328971	-0.506665926937475	0.117509369492841	-4.31170662496274	1.61999288560644e-05	5.33197058700849e-05
YCR010C	58.6985316181761	-1.11067476654236	0.373833772087674	-2.97103913415796	0.00296793958585073	0.00641090525169331
YCR011C	2068.33264622574	-0.407280246417151	0.139711353227957	-2.91515497493337	0.00355511957336792	0.00755047323773012
YCR012W	136361.512499603	0.986606122280888	0.150500203855215	6.55551352760976	5.5450721973195e-11	3.70383828514667e-10
YCR013C	23589.2710401773	0.816177969662147	0.1689870011586	4.82982693382513	1.36651771503282e-06	5.32222689012782e-06
YCR014C	440.593756453083	-0.110368950574055	0.154482476329829	-0.71444317307816	0.474953183649795	0.557185904438466
YCR015C	298.234429563677	-0.228245703581338	0.138871395257248	-1.64357608101029	0.100263798038156	0.148090911388045
YCR016W	1212.08024591608	0.414884160672716	0.120690202886522	3.43759601649529	0.00058690259930784	0.00146192909192187
YCR017C	5058.02847526712	-0.00753084388255037	0.108012189243647	-0.0697221668710256	0.944414798102378	0.961644381617542
YCR018C	274.03960006408	-4.44174767577909	0.213771311442382	-20.778034460327	6.84022172040458e-96	1.09877317684353e-93
YCR018C-A	415.121666856324	-1.18101877506344	0.257734411042341	-4.58230924728719	4.59869138427485e-06	1.64513750444509e-05
YCR019W	518.528151665462	0.506730156753249	0.110155387587334	4.60013956513476	4.22207969467838e-06	1.51948726060939e-05
YCR020C	186.350279834479	-0.497876680128426	0.269314241528589	-1.84868307484428	0.0645035890316857	0.101099628120581
YCR020C-A	350.788631830766	-0.100144438078288	0.171919837877623	-0.582506587457193	0.560225505661167	0.638301128938534
YCR020W-B	146.638868486026	0.747623269163471	0.517579663277461	1.44446028738708	0.148609542860945	0.208287390781482
YCR021C	1225.6128574391	-3.11569207381571	1.08618970047773	-2.86846033657414	0.00412474912059766	0.00863770992313392
YCR022C	15.5916497318341	-0.470750900882155	0.39992191144591	-1.17710704867399	0.239152782083927	0.313882069112146
YCR023C	1365.54750309809	-0.688354078039336	0.114700746622735	-6.00130424872839	1.95738822095731e-09	1.10276807726474e-08
YCR024C	906.169322393739	1.26099064149567	0.151166350818629	8.34174162878761	7.32042626999524e-17	8.28390505398431e-16
YCR024C-A	1599.56218045416	0.112109693097621	0.239741857202643	0.467626698173361	0.640051569041501	0.712900327026437
YCR024C-B	1854.57916900663	0.674798912326033	0.377889747827756	1.78570314808755	0.0741473353884993	0.114176841446962
YCR025C	60.1365566118186	-0.598618576949339	0.219763852749973	-2.72391737521271	0.00645126437049661	0.0129025287409932
YCR026C	1856.02717283058	-0.215477615089252	0.0937760884152816	-2.29778847391269	0.0215738310970916	0.0384325809049081
YCR027C	451.424942825842	0.767643560757141	0.14996964157097	5.11865970149612	3.07714609368538e-07	1.31940652168046e-06
YCR028C	1320.95231252966	0.358935755097771	0.0878632543302943	4.08516344897111	4.40458001089067e-05	0.000135301137834543
YCR028C-A	2185.54750989908	0.4564539447168	0.152892279566124	2.9854610449404	0.00283151200063422	0.00615253646855063
YCR030C	2398.33518327722	-0.084639607775435	0.179601190573139	-0.471264179849451	0.637452091959668	0.710514969045883
YCR031C	32120.8130565747	0.796732683696995	0.19011339472463	4.19082876748912	2.77937362609131e-05	8.81317029438487e-05
YCR032W	693.413183248715	-0.336944958325984	0.0862993058055349	-3.90437623084997	9.446872272139e-05	0.000273602026316216
YCR033W	2408.01410436326	-0.708038879016706	0.123193975635083	-5.74734986322718	9.06530310586552e-09	4.67900362501805e-08
YCR034W	3019.74794859833	0.594957162761394	0.147542443341659	4.03244754042519	5.51989394516902e-05	0.000165975932343606
YCR035C	1727.43935754064	0.360761125651065	0.154744236516944	2.33133804380212	0.0197355416738303	0.0355034901567458
YCR036W	2412.80691002263	-0.391417119146439	0.108251035484608	-3.61582794468597	0.000299389186890833	0.000788080409617515
YCR037C	2245.72696102369	0.502492425507651	0.100614840580127	4.99421777752042	5.90747080029384e-07	2.41956484395119e-06
YCR038C	276.31785828881	-0.177118437543602	0.139718419185304	-1.26768137355388	0.204911759159293	0.274746896978986
YCR038W-A	0	NA	NA	NA	NA	NA
YCR039C	656.91236610309	-0.388317027104956	0.20517311470563	-1.89263114546996	0.0584069388658483	0.0925127704113701
YCR040W	378.711480121633	0.744267652608183	0.138111474297249	5.38889079560717	7.08938650574613e-08	3.29911319031042e-07
YCR041W	315.073693063557	0.580959960811665	0.174134203584234	3.33627712909737	0.000849084776253072	0.00204687860044024
YCR042C	1364.64382974405	-0.121724676647449	0.087563796609199	-1.3901256153923	0.164490736114249	0.22797474495969
YCR043C	656.713038616948	0.632684758996227	0.138546970412095	4.5665723120063	4.95764066290525e-06	1.76111226569007e-05
YCR044C	1287.7402842786	-0.159745064137176	0.0883849060799935	-1.80737946355453	0.0707031337396593	0.109410441449576
YCR045C	620.388090773896	-0.482616214907264	0.162272715633452	-2.97410573936173	0.00293843797981117	0.00635343156107562
YCR045W-A	2.06194709768119	5.17995004062559	5.90096151783807	0.877814577330672	0.380044352294344	0.464114983165316
YCR046C	2279.54720738405	2.10699660620103	0.213684730500633	9.86030495143306	6.18612216001735e-23	1.03933164657842e-21
YCR047C	1141.0321926459	1.11250381395501	0.222754525871294	4.99430397476102	5.90483320839111e-07	2.41956484395119e-06
YCR047W-A	0.117859361042188	0.175377805692573	6.00631008342227	0.0291989263385893	0.976705937527588	0.981924180210151
YCR048W	2254.45687867336	-1.12231589359051	0.19794229919563	-5.66991440511309	1.42868878516058e-08	7.19710414193576e-08
YCR049C	186.4628515937	-1.2312073436609	0.206378592857743	-5.96577060930723	2.43482150099202e-09	1.35666111721941e-08
YCR050C	242.065528814072	-1.19818238884319	0.265584741983655	-4.51148804669257	6.43744116761746e-06	2.24560315306825e-05
YCR051W	2509.68852277921	0.10596926650748	0.249182607841336	0.425267507333237	0.670641677331477	0.739221102410897
YCR052W	2089.82164021477	-0.348792331398597	0.139185879042499	-2.50594624826917	0.0122124183725789	0.0229999963974277
YCR053W	12063.4817986382	-0.0784492017221139	0.111973290825579	-0.700606378036301	0.48354869697389	0.565266240238113
YCR054C	358.639324026791	0.139027455546697	0.202546646374542	0.686397222739555	0.492462655334584	0.573404944055859
YCR057C	3192.98136725041	0.399853702746075	0.148680213857446	2.68935383109855	0.00715904918347425	0.0141547577071034
YCR059C	1580.79761260283	-0.284325942925978	0.163151095571237	-1.74271549897029	0.0813833229710977	0.123728200620418
YCR060W	969.715746857973	-1.13444802662564	0.213400278530216	-5.31605691632222	1.06039993088043e-07	4.82306211655976e-07
YCR061W	1993.71196783072	0.475709549656214	0.26257543375907	1.81170623178979	0.0700316002154605	0.108635692545018
YCR063W	163.418139460391	-0.45827441954311	0.191405536638129	-2.39425895192114	0.0166539862136689	0.0305779629783171
YCR064C	37.9046090611279	-0.273790257509844	0.368163137856978	-0.743665591029932	0.457078811116058	0.540024824403439
YCR065W	1803.20386118523	-0.375783222615569	0.147467517402867	-2.54824404203514	0.0108266703426313	0.0206141806523764
YCR066W	434.968419612612	-0.139629476863862	0.104668173175207	-1.33402038679066	0.182197175286546	0.248488423366575
YCR067C	2641.61442419715	0.217913086471162	0.136940134099084	1.59130183349674	0.111541664391909	0.162309633602543
YCR068W	963.433332407948	-0.98194499208927	0.135835187124336	-7.2289442292331	4.86763261700604e-13	3.99728533860371e-12
YCR069W	2785.57465417842	-0.596528858308905	0.132400681724549	-4.50548177349982	6.62225234079263e-06	2.30518783913638e-05
YCR071C	1822.33877030052	2.58165465316751	0.141576157708066	18.2350947713312	2.71782459715019e-74	2.67158101445241e-72
YCR072C	1519.22855223687	0.779747254764383	0.178221116471053	4.37516760193246	1.21339211666974e-05	4.04627872424653e-05
YCR073C	1706.50423116478	-0.42853994210828	0.132801387681532	-3.22692367594796	0.00125128832443753	0.00290892513404361
YCR073W-A	1362.66588735209	-0.228148912028676	0.2449194154543	-0.931526443526267	0.35158131243792	0.43459356676354
YCR075C	363.80884387513	-0.638965157000707	0.168551528798384	-3.79091878641467	0.000150091029727717	0.000418678323501375
YCR075W-A	243.370677691111	0.642929381803654	0.178524346103573	3.60135407767102	0.000316564087761761	0.000828038239145698
YCR076C	714.629473565251	-0.230902990227572	0.135897733275447	-1.69909375721198	0.0893015194657931	0.134064236882087
YCR077C	3577.29450490685	0.260474960454063	0.0877204153423711	2.96937673445154	0.0029840450629285	0.00644358058506462
YCR079W	789.537308146671	-1.04514728680693	0.16603786932215	-6.29463200819032	3.08129959471165e-10	1.8930446950346e-09
YCR081C-A	24.9735840818636	0.133386657739531	0.582321136804694	0.22906030591891	0.818822044546605	0.86326783839819
YCR081W	588.726635270666	-0.604406584395965	0.151548644928041	-3.98820183897356	6.65760098682386e-05	0.000198223146922341
YCR082W	987.165121805061	0.116769718184064	0.149635097834529	0.780363162613039	0.435177144281734	0.518840816842777
YCR083W	562.649918320321	0.00209530639602569	0.177534994233505	0.0118022162620503	0.990583412471464	0.992240662287005
YCR084C	6602.2245108024	0.728199804446379	0.128329285994201	5.67446315005046	1.39124259926252e-08	7.03202130371676e-08
YCR085W	12.5954768481526	0.337009031623366	0.513661903885146	0.656091154657093	0.511765475347793	0.592144662797007
YCR086W	404.657960154971	0.603926304162668	0.159349439014468	3.78994935845261	0.000150678000712391	0.000419959929196703
YCR087C-A	0	NA	NA	NA	NA	NA
YCR087W	1487.30186139003	0.731666444166823	0.11127920126969	6.57505118493437	4.86364340819025e-11	3.275251072223e-10
YCR088W	5024.66044035462	-0.640841157971112	0.226951559246853	-2.82369136435002	0.00474740759536054	0.00980753651914821
YCR089W	1725.72941364434	-0.320020867581969	0.246887974740275	-1.29621893459424	0.194900067959399	0.263467127992734
YCR090C	500.234728743883	0.31557579292742	0.191187159964798	1.65061185586691	0.0988178564354109	0.146053501455031
YCR091W	508.025511620734	-0.762505789492544	0.340306497819935	-2.24064422624103	0.0250491295274942	0.0437363645461498
YCR092C	740.359953576501	-0.46324166045582	0.152665678222859	-3.03435366644485	0.00241051664307499	0.00530072207388712
YCR093W	3121.50999309538	0.472249245993756	0.119018544857181	3.96786271047458	7.25200888245777e-05	0.00021437042414662
YCR094W	935.517938842202	0.176187508950232	0.124460874407252	1.41560558520362	0.156891015145269	0.218407149809077
YCR095C	462.244078299905	-0.379499308743338	0.143429275834373	-2.64589852061702	0.00814742541335813	0.0159225352440287
YCR095W-A	8.9377241713299	-2.30029914437278	0.564548046426039	-4.07458525263738	4.60964247385602e-05	0.000141008385196543
YCR096C	368.419000605156	-0.343465962849012	0.338270468562422	-1.01535899456039	0.309934732125047	0.391838780613513
YCR097W	0.0612787710432063	0.228968962716682	6.00192134057763	0.0381492774936377	0.969568662123731	0.979533549431952
YCR097W-A	0.115448377321122	1.75810660877114	5.97878165623343	0.294057670919986	0.768713835312884	0.821608133620684
YCR098C	37.5733254446055	-4.40598906890271	0.434279974868261	-10.1455036471329	3.46983932606739e-24	6.22680158078469e-23
YCR099C	65.1911330087208	-4.2980399887048	0.511197899223638	-8.40778100855319	4.17840369596734e-17	4.84488851085227e-16
YCR100C	103.924298134393	-4.61048676868759	0.51484145767274	-8.9551583307385	3.39248414739715e-19	4.53202851820642e-18
YCR101C	65.9613567041906	-1.8267150216143	0.285998137924849	-6.38715704538712	1.68998061003027e-10	1.07330880401729e-09
YCR102C	341.31037346303	-0.870186454370142	0.308151536819554	-2.82389133395659	0.00474444674871889	0.00980449522656499
YCR102W-A	7.70460878153642	-4.02407718850927	0.976465735075725	-4.12106338600525	3.77127638650056e-05	0.0001168279693391
YCR104W	15.7529888396491	-8.67314403277085	1.34413469545272	-6.45258549021358	1.09957815822609e-10	7.13479975377045e-10
YCR105W	135.136114795731	-11.1145393586895	1.19248988295035	-9.32044750869573	1.15850629125315e-20	1.69177881024241e-19
YCR106W	225.172427177258	-10.6804031388353	1.1679314294053	-9.14471763489886	5.97858425186312e-20	8.46773244790763e-19
YCR107W	296.232005668767	-0.91874464269793	0.1884029321851	-4.8764880251189	1.07991240725095e-06	4.27766245506225e-06
YCR108C	3.58806607912417	-2.494478930071	1.18033080894461	-2.11337271819705	0.0345688791399915	0.0583023400809178
YDL001W	612.134967882037	0.323544284401166	0.115114641712569	2.81062668994815	0.0049445118384343	0.0101796045539007
YDL002C	823.012464195086	0.333510340718048	0.104099176258693	3.20377502209291	0.00135638423093249	0.00313663853403138
YDL003W	1643.25747034229	0.798916953037206	0.160654423909828	4.97289108879829	6.59617223728359e-07	2.68328538324581e-06
YDL004W	1495.85319228706	-0.48176113433789	0.0900979155177952	-5.3470841314052	8.93824757416196e-08	4.09084770836905e-07
YDL005C	1230.94083855667	0.186557425705763	0.155431429298592	1.20025548595694	0.230040132032923	0.303494453038629
YDL006W	646.953483701714	0.298244109409299	0.110973354509834	2.68752900844203	0.00719828495872167	0.0142195275159391
YDL007C-A	0.0570555231127799	0.148396339710252	6.00390110849566	0.024716652894277	0.980280972049564	0.984661923522988
YDL007W	6161.46266661575	0.188405594176845	0.11126812231003	1.69325760393335	0.0904064442191668	0.13547595941466
YDL008W	594.136271972782	0.547285226830257	0.140729134067151	3.88892627285769	0.000100688697096885	0.000289958792776601
YDL009C	193.064983799358	-1.02381097459825	0.190220088552363	-5.38224423292926	7.35628596846424e-08	3.40946512232973e-07
YDL010W	720.015764993248	-1.09325782467324	0.0985595387980911	-11.0923593799773	1.36635673714103e-28	3.09237988687658e-27
YDL011C	24.6135222530356	-0.777929552964602	0.636725470993831	-1.22176603324879	0.221796116903447	0.294743588766364
YDL012C	970.318497039316	-1.5240553382149	0.177796098222878	-8.5719279188253	1.01766782809912e-17	1.22753851938842e-16
YDL013W	1311.21092920486	-0.57908989236812	0.185622388543917	-3.11972007746853	0.00181022977014698	0.0040773506382312
YDL014W	14037.8476047132	1.0509614881342	0.119713422299721	8.77897789525182	1.64966944700351e-18	2.11787972280022e-17
YDL015C	2838.81832562494	-0.153689703481208	0.180855198708869	-0.849794225316181	0.39543950075442	0.479360307743164
YDL016C	27.669880281147	-0.514131028736116	0.321483204051154	-1.59924693501035	0.109765745264535	0.160236922594647
YDL017W	469.128481655162	-0.386806950605525	0.121037878124987	-3.195751252398	0.00139467293767875	0.00321614704746226
YDL018C	620.250490678405	0.59286595741999	0.127567028534381	4.64748582946106	3.36005167831412e-06	1.23351729951933e-05
YDL019C	2618.04242010084	0.182391959842182	0.221781618027979	0.822394396181079	0.410852467665072	0.494621348843271
YDL020C	3156.35684718728	-1.99766048062944	0.321442951960043	-6.21466567690603	5.14340404113065e-10	3.05175306440419e-09
YDL021W	368.783591626441	1.04584479074027	0.582752871763493	1.7946626115722	0.0727074709112939	0.112248336479555
YDL022C-A	0.859155432884923	-2.29269117028819	2.12786520047372	-1.07746071968176	0.281274490182554	0.361317299072031
YDL022W	8921.05455301146	0.940468863746164	0.218427757290156	4.30562889723242	1.66511999250801e-05	5.46956621977943e-05
YDL023C	208.12068543814	0.868243926357048	0.352074058413352	2.46608321632628	0.0136599594905707	0.0255218420439428
YDL024C	125.230010867101	-0.997408591650736	0.35210224932761	-2.83272428266344	0.00461531760062704	0.00956766815163038
YDL025C	1421.48734097782	-0.534260750986881	0.187066713012423	-2.85599047731919	0.00429028001622409	0.00895587454416857
YDL025W-A	0	NA	NA	NA	NA	NA
YDL026W	80.9376189202022	-0.504314842652496	0.405315014113125	-1.24425403721102	0.213406081444843	0.284858624320173
YDL027C	602.088511993397	-0.675251122614586	0.180303894744615	-3.74507230457235	0.000180341829810113	0.000494681920503709
YDL028C	865.187582780256	-0.168634340832379	0.11127503896402	-1.51547321306178	0.129652608941597	0.185069374396375
YDL029W	5459.29339310127	-0.64850991134369	0.0927109310337819	-6.99496708869622	2.6532120436892e-12	2.06793544612273e-11
YDL030W	707.178138293087	0.181099062429357	0.124372895045882	1.456097507118	0.145365666598337	0.204088313838552
YDL031W	3603.36504030743	0.681767792133099	0.122263383191534	5.57622220436239	2.45797924905701e-08	1.20262199691858e-07
YDL032W	41.5711760932397	1.3619284680901	0.328757575740937	4.14265272829273	3.4331159321878e-05	0.000106905444583399
YDL033C	1312.39789369367	1.18100952849244	0.134463830479054	8.78310192625671	1.59026943782656e-18	2.04560830420424e-17
YDL034W	73.8718348385346	-0.764755832929642	0.242350621327681	-3.155576118353	0.00160181463717127	0.00365162727601591
YDL035C	1573.20550747196	-0.640818870957796	0.095903252682135	-6.68193051889228	2.35814834825284e-11	1.64695281247012e-10
YDL036C	1057.64320236698	0.533367523908987	0.0913910125183469	5.83610476798157	5.34353032416311e-09	2.85885383549457e-08
YDL037C	621.964613280179	-1.56884698269456	0.394574411193568	-3.97604846687569	7.00698507301621e-05	0.00020768678528751
YDL039C	3010.89220181907	-1.91898319505395	0.328708000826366	-5.8379570628937	5.28447707166533e-09	2.82955821089332e-08
YDL040C	3700.36046422362	0.239031395759443	0.123834837005536	1.93024355294107	0.0535766674553978	0.0856654362372542
YDL041W	7.80083168872919	-2.83394510825117	1.07855404972082	-2.62754111301583	0.00860044482820884	0.0167482346654593
YDL042C	488.455943912604	-0.179192674879192	0.176403033157146	-1.01581402355798	0.309717956720205	0.391705628571745
YDL043C	388.563174187037	-0.140198172594326	0.184423370987301	-0.76019742966297	0.447136581172524	0.530882034611573
YDL044C	741.519955404013	1.35747170900461	0.126394815386479	10.7399318939931	6.60931248738933e-27	1.3951580782675e-25
YDL045C	824.154255630142	-0.344620926632678	0.149794080872436	-2.30063113726207	0.0214124894874312	0.0381774164305455
YDL045W-A	1249.36434414473	1.94388896775854	0.116188330582326	16.7305008860695	7.85747164707509e-63	5.17493082676365e-61
YDL046W	3737.74469556957	0.26951039604275	0.102808690465385	2.62147484636517	0.00875502227637109	0.0170140385695426
YDL047W	2535.59995156702	0.408300236305125	0.13866817070925	2.94444092120621	0.00323538709051214	0.00691602057063062
YDL048C	1463.66365122469	0.261299483875539	0.364486861781496	0.716896852189377	0.473437744419839	0.555507034517916
YDL049C	286.368819116485	-0.0318287602188141	0.197469946658792	-0.161182806585809	0.871949422410262	0.905925050637953
YDL050C	776.361720951433	0.577948180089678	0.187653326335106	3.07987175808221	0.00207089742682656	0.00460463553446311
YDL051W	3182.08506620207	0.697598223769993	0.109376746952944	6.37793903369709	1.79486932018815e-10	1.13445387166595e-09
YDL052C	3033.48114683711	1.03223258047705	0.163402232488354	6.31712654568916	2.66471377896713e-10	1.65720537755217e-09
YDL053C	1226.43668114245	0.492961303232284	0.127045699117187	3.88018883486624	0.000104375398246314	0.000299397374934766
YDL054C	784.374033590384	-0.333473588282289	0.144366987028501	-2.30990197375564	0.0208935817785221	0.0373926982590616
YDL055C	26870.1354113071	0.228759693063888	0.160059212902855	1.42921915530554	0.152941253752347	0.213543922563164
YDL056W	1072.27041874071	-0.0450633323350861	0.114711775830898	-0.392839636634307	0.6944379274774	0.75998142079863
YDL057W	288.467572193052	-0.560473322869089	0.130818372952321	-4.28436243488034	1.83263957710797e-05	5.96922069971962e-05
YDL058W	1648.67909629236	0.236323606170342	0.0809879105968858	2.91801090346229	0.00352272031683407	0.00748890768452847
YDL059C	149.156705448102	-0.814460425927675	0.275965329255503	-2.95131431229031	0.003164247398713	0.00678376737237103
YDL060W	3680.28280493621	0.883305828711588	0.113683620120747	7.76986014144693	7.85728337744339e-15	7.48886661705386e-14
YDL061C	8721.76786281111	0.831923534483643	0.289466323196731	2.87399074716626	0.0040532083745134	0.00850682930355171
YDL062W	223.962823729898	0.560970519862815	0.165106001294191	3.39763858046118	0.000679701523572995	0.00166785180113701
YDL063C	1539.93398050981	0.658914864238367	0.216658351669579	3.04126224150022	0.00235588544522655	0.00519098746813719
YDL064W	1022.77976703468	0.472108474405435	0.102303057298134	4.6148031825638	3.93468008315819e-06	1.42305343370016e-05
YDL065C	1467.99663164488	0.57721533550851	0.127377702155929	4.53152573597153	5.85592013143828e-06	2.0580090707392e-05
YDL066W	3487.63258353323	-1.57397965996021	0.162607578903582	-9.67962053535957	3.68079604384049e-22	5.92707157572945e-21
YDL067C	948.204205712872	-0.632969005059938	0.148854017079971	-4.25228030439969	2.11604768439269e-05	6.83151473010307e-05
YDL068W	23.5313621876555	-0.092975048702205	0.579177367437083	-0.160529492223822	0.87246399143492	0.906316695203531
YDL069C	200.381464785848	-0.0618245475950069	0.18293674023662	-0.337955883083079	0.735396433875583	0.793596741521315
YDL070W	4258.90646917737	-0.0223741065496729	0.168298852423312	-0.132942716052493	0.89423868418561	0.922244906678112
YDL071C	63.3824082483951	0.308855577252689	0.24009472529349	1.2863905147235	0.198306807077765	0.267468488923645
YDL072C	3478.53418418277	-0.921815972118558	0.135851853643477	-6.78545008695817	1.15725156209677e-11	8.38466313307959e-11
YDL073W	1293.11701599944	-0.0490648913788631	0.149828494792698	-0.327473698823105	0.743309632591154	0.800038771081115
YDL074C	1973.46019693949	0.0139201057685028	0.173177250527693	0.0803806835256159	0.935934489501374	0.95492866736732
YDL075W	27762.8459209093	0.841950751350219	0.221346042629105	3.80377593992507	0.000142507087038037	0.000399553714445514
YDL076C	871.305474878079	-0.458005800710121	0.108323006902	-4.22814888368525	2.35621861984636e-05	7.55504178690756e-05
YDL077C	776.70391252421	-0.18783844115435	0.103761938678166	-1.81028268695866	0.0702519604801383	0.108891365432382
YDL078C	2860.35359469526	0.902715385936149	0.11424402666605	7.90164188255463	2.75253292853782e-15	2.72604238606768e-14
YDL079C	336.269879925351	-0.292663513569534	0.328575669970804	-0.890703543556768	0.373088233259865	0.4570608452845
YDL080C	807.688250988654	-0.58197885115665	0.109174619686643	-5.33071562627895	9.78265028237879e-08	4.45563864175288e-07
YDL081C	13915.7814300656	0.610756301755767	0.180042128489466	3.39229660791031	0.000693093676531159	0.0016970145026965
YDL082W	18684.0741772246	0.872309077484517	0.183012047987739	4.76640246954102	1.87544449361254e-06	7.10683396716465e-06
YDL083C	25326.6711900854	0.92560089654992	0.205154890418983	4.51171743778365	6.43048163245501e-06	2.24436417760195e-05
YDL084W	9275.14262294046	0.456839028163774	0.123387296964591	3.70248023420818	0.000213501998806673	0.000577226668366483
YDL085C-A	635.375082890129	-0.182168048146294	0.232123480521131	-0.784789404920673	0.432577053143552	0.516114578261492
YDL085W	116.640008334292	-1.20883328861132	0.451770262274552	-2.67576994228249	0.00745578044046828	0.0146709799763741
YDL086C-A	270.301170977617	25.740611462943	2.57650841916838	9.99050159178261	1.67730828487807e-23	2.87675842817889e-22
YDL086W	4779.40837602709	0.491964722861324	0.146469054349617	3.35883047136374	0.000782730695221461	0.00189943417786608
YDL087C	482.705229491961	-0.549966927482585	0.132448247702817	-4.15231561776932	3.2912790923639e-05	0.00010287785525538
YDL088C	1602.26517683038	0.175591231495697	0.114731263758272	1.53045670154606	0.125903723103445	0.180300482791757
YDL089W	516.139854799267	-0.417756689746752	0.115111794564339	-3.6291388847496	0.000284368225805531	0.000753358461446189
YDL090C	833.162061896879	0.172148499313602	0.0822779610330253	2.09227959896216	0.0364135115813754	0.0610849177979975
YDL091C	721.225215292856	-0.601113109901237	0.152830111377053	-3.93321122706119	8.38185204064897e-05	0.000245346122398729
YDL092W	1171.49164882526	1.03325107232902	0.150510992238548	6.86495422667467	6.65125765496965e-12	4.97221145466857e-11
YDL093W	968.274781085402	-0.444497077627599	0.127052114749237	-3.49854135450561	0.000467810536261907	0.00118728331091365
YDL094C	47.3185280432895	0.117560030668619	0.352458597776063	0.333542808745189	0.738724580870311	0.796582320285738
YDL095W	6056.19897613625	0.0571358269209565	0.0985849022986938	0.579559603841221	0.56221164122438	0.640056330009294
YDL096C	299.880663842719	-0.100207893692824	0.273408290168876	-0.366513735303813	0.71398176530731	0.776338766107635
YDL097C	6339.57371367723	0.295595307497999	0.123210865615585	2.39910097231399	0.0164353819214721	0.0302440417252907
YDL098C	301.032945185146	0.149949974102914	0.168399404648911	0.890442424161406	0.373228371068128	0.457147489651235
YDL099W	1986.29494798616	0.477956412143201	0.0761156354978765	6.27934601106412	3.40000156945821e-10	2.07145331512042e-09
YDL100C	5681.59058639718	0.196504430578303	0.068102282775362	2.88543089262485	0.00390878267397466	0.00824311325353734
YDL101C	730.14143911059	0.0694176012015548	0.119113620535876	0.582784746943754	0.560038214334664	0.638243931408219
YDL102W	1204.2336428108	0.536392995540623	0.124890132263414	4.29491894851453	1.74757171184183e-05	5.72043106073076e-05
YDL103C	2122.03801041829	0.743144581372004	0.0707603828010318	10.5022690940158	8.43282768704538e-26	1.7036381333399e-24
YDL104C	313.179784906001	0.888689264294223	0.127127710432547	6.99052363383637	2.73862155939393e-12	2.12946417829615e-11
YDL105W	300.192499401017	-0.324966770039163	0.239531805909067	-1.35667482155806	0.17488455613086	0.240106251131508
YDL106C	982.259432623982	-0.367626666076893	0.136404167665214	-2.69512781295059	0.00703616353668324	0.0139368941511566
YDL107W	553.797421520561	1.29533827990799	0.15229015118921	8.50572587782529	1.80462899902492e-17	2.14535858981554e-16
YDL108W	699.146242418073	0.135295891983071	0.0847851342410452	1.59575016533468	0.110544583603584	0.161143565208766
YDL109C	397.535169294349	-0.49820787722581	0.144252445783524	-3.45372221954183	0.000552906566985699	0.00138300138631516
YDL110C	1118.11033925517	0.659633470158508	0.341774213444041	1.93002703015952	0.0536034886736283	0.0856875185447854
YDL111C	1363.32012587703	0.402985803115388	0.0856411975817122	4.70551340353328	2.53227866282569e-06	9.47590185986933e-06
YDL112W	2095.13011542598	0.413452711840677	0.121451842749264	3.40425227383535	0.0006634544868263	0.00163250058744374
YDL113C	1026.11247445115	-1.3786995184943	0.171678398643888	-8.03071049931057	9.69097859163199e-16	9.94155529664927e-15
YDL114W	6.50798958590731	-0.629816725103553	0.744151735445901	-0.846355245985098	0.397354596945411	0.481238943634144
YDL114W-A	0	NA	NA	NA	NA	NA
YDL115C	1049.26576995391	0.0470235041587918	0.114716223141766	0.409911544077599	0.681870836741761	0.749341119769938
YDL116W	1299.91034025698	-0.276177588873687	0.179460947107419	-1.53892862667429	0.123821721616352	0.177677806034213
YDL117W	1521.99392222072	0.402056076388254	0.0904927967588331	4.44296221123267	8.87287541275131e-06	3.02467688759731e-05
YDL118W	96.2943052520773	0.0666449390354349	0.289376046420537	0.23030565197018	0.817854269012782	0.862793331936785
YDL119C	388.957279478606	-0.338955144861293	0.162985384845183	-2.07966588650424	0.0375561891294723	0.0627460836140804
YDL120W	1051.43382830131	0.23345657635134	0.151936278279347	1.53654268088699	0.124405338287224	0.178348619494919
YDL121C	1098.12309711978	0.378393097581951	0.161865637009707	2.33769875170762	0.0194028809809209	0.03499106630349
YDL122W	4116.49217949248	0.638990183853272	0.0772054807732416	8.27648733553043	1.26861995006359e-16	1.39484657614672e-15
YDL123W	653.822551588499	-0.684352812379168	0.221687451385642	-3.08701646440367	0.00202176398320165	0.00450756181224309
YDL124W	3791.69822412738	-2.09212347078287	0.265947255471693	-7.86668569702744	3.64160021132952e-15	3.56368187099795e-14
YDL125C	2144.56448969485	-0.665402871851461	0.0749044629652389	-8.88335414887437	6.48740179990586e-19	8.52814935213173e-18
YDL126C	17807.9667959248	0.186212933579209	0.183652151791242	1.01394365251368	0.310609640206265	0.392493302071846
YDL127W	684.985555261359	-0.554831217287628	0.16210233474796	-3.42272193765926	0.000619974628493392	0.00153501988844266
YDL128W	3152.91608021959	0.914998398880999	0.0959664654794969	9.53456391573041	1.50516825493112e-21	2.33247955928856e-20
YDL129W	394.933126233283	0.115123701729241	0.132650382525095	0.867873122849544	0.385463794030201	0.469601285142971
YDL130W	15670.0869709097	0.596820710042753	0.248759503416317	2.39918757613827	0.0164314950445031	0.0302440417252907
YDL130W-A	626.561281621791	-1.02228994018225	0.235863853248558	-4.33423742596515	1.46266250255915e-05	4.83346474754369e-05
YDL131W	4460.04978893007	0.0922952202459579	0.180322826650323	0.511833260161423	0.60876771044583	0.684071684182944
YDL132W	2571.9724225715	0.190008153891316	0.0952828558931708	1.99414839228108	0.0461358400808287	0.0750248500672439
YDL133C-A	420.152064083036	0.34258049237148	0.459565625320939	0.7454441183068	0.456003281429281	0.539084116225677
YDL133W	1223.08370540593	-1.81581643467185	0.195022679323477	-9.31079626723831	1.26877546198137e-20	1.84056281775535e-19
YDL134C	2778.62357715782	-0.504487180515066	0.0942860057143945	-5.35060507328339	8.76606370787101e-08	4.02042448328959e-07
YDL135C	1593.92255598392	0.104774446209584	0.149743502102104	0.699692772900039	0.48411919081663	0.565721964286431
YDL136W	16006.6661864532	0.771473886652377	0.206544820226655	3.73514032356652	0.000187610545703497	0.000513337371833498
YDL137W	5722.57310003531	-0.0931992668050595	0.12445732146678	-0.748845192124244	0.453950517636118	0.537332514225642
YDL138W	1261.6925656158	-0.121948964157114	0.143282159269313	-0.851110597292849	0.39470791919936	0.478649669645919
YDL139C	446.861694985979	0.688307651867487	0.176843143034523	3.89219304778539	9.93421464927264e-05	0.000286456819965454
YDL140C	8381.87525975116	0.135773829941652	0.140004139027036	0.969784399841445	0.3321539704072	0.414704464284706
YDL141W	1209.31888888675	-0.399230791903822	0.115100795483344	-3.46853199604162	0.000523310207311517	0.00131647097989062
YDL142C	424.83321079576	-0.598170469849209	0.132688755093692	-4.50807206252587	6.54193584939257e-06	2.27843413559489e-05
YDL143W	7794.70156548017	0.5004602679775	0.0677575993819147	7.38603894681485	1.51267501910833e-13	1.28880694383537e-12
YDL144C	1034.41017961317	-0.33408525678022	0.16579480082219	-2.01505267429053	0.0438991302194469	0.0719740282861034
YDL145C	8392.58236685584	0.38349340826213	0.104542343303493	3.6683069858959	0.000244161914987644	0.000653944844289802
YDL146W	540.727437832418	0.113315849208751	0.22586144736346	0.501705140613934	0.615874947928907	0.690644033212972
YDL147W	4794.72400830647	-0.0122751543770264	0.0635915663015812	-0.193031168925953	0.846934557847562	0.8863694047135
YDL148C	2402.08871437786	0.182930946345619	0.137160290880809	1.33370194223767	0.182301558014369	0.248579308712761
YDL149W	450.352603897127	-1.08396663925478	0.208006022091755	-5.21122719599256	1.87595544085816e-07	8.25871827105069e-07
YDL150W	1559.83982603368	0.779344932056905	0.129480532596302	6.01901240618749	1.75484421472017e-09	9.96327930874747e-09
YDL151C	164.434504515101	0.566276360518505	0.238973884392036	2.36961608570387	0.0178065642234209	0.0324036736960277
YDL152W	92.600420281476	0.166108177805429	0.263083140843904	0.631390431452949	0.527785270887909	0.60769122273912
YDL153C	3322.37986573565	0.310720940066931	0.086339700565704	3.59881882877824	0.000319665779575414	0.00083577563488832
YDL154W	328.102391413452	-0.198772621077258	0.139203301356603	-1.42793036616318	0.153311902263078	0.213922073793355
YDL155W	1271.65956958065	0.15794296632088	0.0955863291232041	1.65235936738718	0.0984613135347906	0.145624570163964
YDL156W	501.748808937432	0.0361494290134439	0.164755757621308	0.21941223502813	0.826328940053011	0.869222552178427
YDL157C	1253.21231875132	0.654792582577789	0.146282520000678	4.47621891238102	7.59765830191353e-06	2.62117221458368e-05
YDL158C	74.541955168433	-0.442592061460799	0.285194665445569	-1.55189460072587	0.120687445042082	0.173851162083805
YDL159C-B	1.18187729051391	-3.5053010660041	4.6222567585016	-0.758352737449491	0.448239843676278	0.531711597018722
YDL159W	743.242356955475	-0.372008324650666	0.0946073308067736	-3.93213001020457	8.41965067015736e-05	0.000246233655922098
YDL159W-A	0.125017716262569	0.175377805692575	6.00631008342227	0.0291989263385896	0.976705937527588	0.981924180210151
YDL160C	1327.77929796309	-1.13334291988554	0.110677310122439	-10.240065634336	1.31147370933783e-24	2.43993385584717e-23
YDL160C-A	148.586836521754	0.613864295892327	0.220207991934301	2.78765675350908	0.00530907624836026	0.0108051842310571
YDL161W	2396.69785820458	-0.66536724145146	0.124410572854399	-5.34815672161686	8.88545106454028e-08	4.06951187142297e-07
YDL162C	7.59663255817002	0.117702118031143	0.823604080716599	0.14291104280194	0.886360437201889	0.91584089102787
YDL163W	2.03409764400689	5.59711073356073	5.89813425544932	0.948962924740062	0.342639468916306	0.425216420253023
YDL164C	1490.80911830021	-0.359176852265803	0.112367494402051	-3.19644799572258	0.00139130904272236	0.00321063817637332
YDL165W	973.750246550614	0.162771807015589	0.107953741968323	1.50779217142238	0.131607726407045	0.187571626513049
YDL166C	1242.37497820568	0.662197997273662	0.166337235696121	3.981056884241	6.86095261896786e-05	0.000203725130516331
YDL167C	2100.00026970075	0.306541775784605	0.120508464764967	2.54373646185326	0.0109673796131369	0.0208399198303865
YDL168W	4199.1983540079	1.58048166882548	0.222085567411215	7.11654380448348	1.10667015372375e-12	8.80257201983646e-12
YDL169C	140.560057191663	-1.98515225944055	0.513773048940417	-3.8638699782611	0.00011160464325199	0.000318607793869791
YDL170W	1039.63149014362	-1.35538327187755	0.141624214563589	-9.57027917898168	1.06617380216709e-21	1.67986140217045e-20
YDL171C	7341.42076778983	-0.36540273174149	0.136587737833517	-2.67522354156615	0.0074679437004986	0.0146905248540871
YDL172C	496.162801709208	-0.841257635884175	0.171249847783202	-4.91245771470224	8.99417847354191e-07	3.60972939833925e-06
YDL173W	2245.74103990854	-0.587315033710955	0.18834786552548	-3.11824629428307	0.00181930700259488	0.00409359614591387
YDL174C	6897.71277348777	1.20575497387929	0.168347579375361	7.16229469026605	7.93376393148132e-13	6.4340513935995e-12
YDL175C	505.935452714743	0.144328733298446	0.203901336694239	0.707836131132749	0.479047026035233	0.561188849780869
YDL176W	609.875115249891	-0.613398904868644	0.141024224069197	-4.34959957352906	1.36386344636549e-05	4.51831220209412e-05
YDL177C	312.946288822804	-0.121345449592691	0.26295731495941	-0.461464438102521	0.644465429610641	0.717088920327028
YDL178W	3374.55320452778	1.36708121587512	0.103955732510352	13.1506092339735	1.68808790730228e-39	5.73079740076949e-38
YDL179W	609.347235909415	1.17711095533529	0.159123036613005	7.39748926610851	1.38783448816665e-13	1.18704908299552e-12
YDL180W	807.081839999487	-0.726263454185486	0.141195151921702	-5.14368548991135	2.69400401410576e-07	1.16651613654836e-06
YDL181W	231.863189637121	-2.02839265088215	0.195771764138145	-10.3610071647044	3.73013373313001e-25	7.28981031643745e-24
YDL182W	6341.61969779981	-0.0639100850284165	0.181757197150676	-0.351623407657608	0.725120708137704	0.785080549695038
YDL183C	390.45970156355	0.540356755649414	0.160556048785767	3.36553346781985	0.000763957987895108	0.00185524605762433
YDL184C	431.418430945317	0.742311839421003	0.347947373422425	2.13340262384967	0.0328917120090174	0.0557449344548092
YDL185C-A	64.5052251752257	1.11647201645256	0.563567978621274	1.98107780925368	0.0475825484215862	0.0770729621014674
YDL185W	20824.3074660552	0.0991318561661308	0.101964909418665	0.972215409510131	0.330943396078988	0.413349745225908
YDL186W	201.142847185286	0.276152804059609	0.208867361527815	1.32214436013179	0.186120084568237	0.253104868256537
YDL187C	8.51453187588599	-0.485032725727512	0.63292320673516	-0.766337401703883	0.443475569193136	0.527397995432646
YDL188C	1872.51885446907	0.571710153976623	0.112676014090748	5.07392951898504	3.89683442150786e-07	1.64516355769556e-06
YDL189W	1763.12660465988	0.218881012969068	0.0721415855838999	3.03404771599471	0.00241296262078222	0.00530432971310805
YDL190C	1738.75616227486	-0.244746726753606	0.110079209880293	-2.22336921767298	0.0261909136060116	0.0455728816404736
YDL191W	20267.8879340713	0.872064084446716	0.21486115142412	4.05873318031944	4.93396498842523e-05	0.000149816013894737
YDL192W	10889.9934123359	0.699789086802804	0.13994163954087	5.00057802022843	5.71586917175779e-07	2.34692732950105e-06
YDL193W	906.918129806921	-0.354928407893095	0.101848995060655	-3.48484938591414	0.00049241412939342	0.00124684331264324
YDL194W	531.895813419178	-0.309029206709235	0.167519732183136	-1.84473317072521	0.0650763631057201	0.101900363151277
YDL195W	8343.46391517641	-0.165359414315084	0.134159325428425	-1.23255997141477	0.217739978933944	0.289879826411755
YDL196W	15.7003850347006	-1.40336941185607	0.420802282584172	-3.33498526490374	0.000853039193228723	0.00205490714213766
YDL197C	1030.60080239313	-0.74933209426882	0.227749102076374	-3.29016486755472	0.00100128696822327	0.00237382144446308
YDL198C	2317.24512950147	1.24507384037879	0.104800029696152	11.8804722096802	1.49520306835851e-32	4.00301114154845e-31
YDL199C	324.23542932788	-1.11357872189705	0.262427025794093	-4.24338430284536	2.2017390942786e-05	7.10120160378006e-05
YDL200C	289.968610267263	-0.0510451651637765	0.200321983801883	-0.254815593351251	0.798865530993002	0.847234844946845
YDL201W	1737.96240752103	0.952020910119063	0.0637227838192547	14.9400395440884	1.80867873057158e-50	8.82367268114402e-49
YDL202W	2803.36862710636	2.66436513813753	0.127120591083786	20.9593513955692	1.54173549402953e-97	2.67207104307328e-95
YDL203C	1057.68055774745	0.112232924528106	0.0830462486740119	1.35145086406808	0.176551049697635	0.242265840377197
YDL204W	570.258679391469	0.188292478095027	0.689596165065461	0.273047455356938	0.784816736926606	0.835024722035319
YDL205C	1570.17027056397	0.799146543961483	0.0958183397608415	8.34022532592527	7.41491061478171e-17	8.37643247151842e-16
YDL206W	459.445503266963	-0.247659477522224	0.258071901858706	-0.959653010414971	0.337229879950873	0.41984801311086
YDL207W	1536.93038436783	-0.578755693080977	0.0804084109908248	-7.19770091150064	6.12362812701559e-13	4.99136322333226e-12
YDL208W	5072.54524969397	0.985161206586827	0.144327915734355	6.82585348492165	8.74040998598031e-12	6.4317698511359e-11
YDL209C	443.077935106172	-0.548071567490791	0.183621116254149	-2.98479596830359	0.00283767531679179	0.00615983178523096
YDL210W	117.121756935193	-2.06579182026574	0.39898618143686	-5.17760242429011	2.24755557217282e-07	9.7899477502184e-07
YDL211C	314.910769842582	-0.245982662619426	0.239645862945853	-1.02644234953893	0.304683124711158	0.386413067465374
YDL212W	3766.63359199325	0.49692479503843	0.112779347630606	4.40616837637722	1.05215188474467e-05	3.5463010813349e-05
YDL213C	2788.49575604706	0.427861168070215	0.148234109574672	2.88638808772069	0.0038969130875379	0.00822334815588741
YDL214C	489.231612923614	-1.08862933100969	0.179261682836193	-6.07285011378847	1.25659734439129e-09	7.20283302058346e-09
YDL215C	3243.34235941584	-0.492752606292096	0.181410885494017	-2.71622402895083	0.0066031219687137	0.013174238499227
YDL216C	318.927190687978	-0.289816020755249	0.145226053078111	-1.99562003244259	0.0459752973376467	0.0748376935901485
YDL217C	1021.01257515028	0.776622977024427	0.119523076236563	6.49768230100868	8.15668243626052e-11	5.36662442809309e-10
YDL218W	162.712819205408	1.04100496124237	0.250288164600648	4.15922567854283	3.19328275781537e-05	0.000100052141974177
YDL219W	399.574254287996	0.417018843510999	0.204246639959824	2.04174151209062	0.0411771786605197	0.0679614780743761
YDL220C	514.753507330103	-0.192129187107095	0.119162690345225	-1.61232669848658	0.106890866477746	0.156405964590632
YDL221W	113.887630630172	-0.422002492669427	0.195660393581208	-2.15681101803711	0.0310203922833423	0.0529177759408192
YDL222C	166.086710214822	-1.5843319421599	0.31734332858544	-4.99248542334914	5.9607213679313e-07	2.43834229373885e-06
YDL223C	1190.13882761822	-1.06037976057478	0.171149594489878	-6.19563115960229	5.80519270088994e-10	3.43204660036456e-09
YDL224C	2181.49061662961	-0.235420350392389	0.0756771259115285	-3.11085215719755	0.0018654831191563	0.00418320457022927
YDL225W	2143.39094912735	0.142738340650789	0.0750397287321883	1.90217026450365	0.0571488989031561	0.0907602238187089
YDL226C	3012.32346631725	0.0308060938637006	0.121246778243865	0.254077628369968	0.79943558634215	0.847679699268524
YDL227C	428.178021327594	0.617157624117019	0.168117605623733	3.67098747229537	0.000241615184089875	0.000647650631833909
YDL228C	15125.9828802225	0.958983823534958	0.138689836451091	6.91459336945101	4.69207289740839e-12	3.56835936516532e-11
YDL229W	79696.5989337531	1.1286234607402	0.148968869885793	7.57623697894369	3.55721789332468e-14	3.20490246859595e-13
YDL230W	886.291381106924	0.484416477768332	0.204026804943861	2.37427860472363	0.0175832774607332	0.0320493991172147
YDL231C	2815.20730207156	0.182110385835322	0.0661428580792427	2.75328873175006	0.00589998366104783	0.0118902363499575
YDL232W	183.201955029756	0.242596134636901	0.203054066560377	1.1947366469746	0.232189939509614	0.305962973511468
YDL233W	625.72104851942	-1.39874849847724	0.167021297648449	-8.37467148304262	5.53781314244067e-17	6.33195092988095e-16
YDL234C	2822.166165972	-2.80626667172636	0.27272743102456	-10.2896384906498	7.84704275516212e-25	1.48507539038786e-23
YDL235C	1122.11964851129	0.596131422714739	0.15017667019583	3.96953416224628	7.2013282029507e-05	0.000212967883002395
YDL236W	3141.72262106884	0.648121178459092	0.126856882646549	5.10907382349051	3.23741850471107e-07	1.38362350889209e-06
YDL237W	1582.63282606533	-0.671495025187007	0.117743855943814	-5.70301541260408	1.17706334688424e-08	6.00475538542185e-08
YDL238C	288.86235177608	-1.47969239055096	0.236679328810884	-6.2518868799619	4.05523085093715e-10	2.43683853871096e-09
YDL239C	199.436320583591	-1.13802584459471	0.226308103638445	-5.02865706661945	4.93926837188051e-07	2.04978081267833e-06
YDL240C-A	0.1110521120869	-1.83683817877405	5.97139715590381	-0.307606098006394	0.758382079527132	0.812015018007753
YDL240W	698.025655234534	-0.187084682201366	0.138908944160438	-1.34681523448401	0.178039746952278	0.243980393971641
YDL241W	160.67413583472	1.0394702792834	0.254966878092323	4.07688358213732	4.56433307086385e-05	0.000139817198161439
YDL242W	57.4391650551107	-1.43190231055129	0.287373554274199	-4.98272123253567	6.26962438285515e-07	2.55518231345817e-06
YDL243C	572.82447469151	-0.663401393063029	0.186089551154016	-3.56495777946161	0.000363914765018459	0.000941745635525175
YDL244W	60.5358948928952	0.973679104831338	0.25548819965465	3.81105313727791	0.000138376015682305	0.000389463435591307
YDL245C	209.589101523411	-1.39820797012813	0.195471237196864	-7.15301130835918	8.48946077880504e-13	6.85191037857966e-12
YDL246C	46.9086118568598	-10.3978999773612	4.0124633058828	-2.59140063963115	0.00955861394900416	0.0184396694399946
YDL247W	364.82153192175	-1.07177659572432	0.223871869002974	-4.78745543376014	1.6890923037248e-06	6.46389419659009e-06
YDL247W-A	0	NA	NA	NA	NA	NA
YDL248W	594.014726961393	-1.14641593647358	0.261625099901432	-4.38190348290548	1.1764692768883e-05	3.94111223681911e-05
YDR001C	5856.22274982669	-0.662690746787098	0.369000568901897	-1.79590711407082	0.0725092908434394	0.111994884965969
YDR002W	10209.5273990567	0.421340810737164	0.149163973137935	2.82468213921563	0.00473275407128557	0.00978340185608498
YDR003W	808.274563292799	-1.1117592764795	0.148153474375644	-7.50410532837476	6.18495590407461e-14	5.46033774587605e-13
YDR003W-A	26.4084110922729	-1.05659828667756	0.456598710371042	-2.31406323031211	0.0206642539900261	0.0370225181660261
YDR004W	859.113819104862	-0.205688312546312	0.10091041948409	-2.03832581013838	0.0415173603363918	0.0684096410246375
YDR005C	910.403253062267	-0.290912439733599	0.134928693497504	-2.15604577642323	0.0310800908875081	0.0530019364539432
YDR006C	1924.31418000637	-0.54233235161477	0.153079064579477	-3.54282509567594	0.00039586515967914	0.00101643974333209
YDR007W	1378.26941945356	-0.369748206566387	0.100506063447491	-3.67886467625469	0.000234274526380736	0.0006295112324535
YDR008C	233.428725781921	-0.509184371933302	0.236301734971978	-2.15480589676451	0.0311770266209254	0.0531397249806973
YDR009W	249.21554120758	0.176886849565202	0.137151091159128	1.28972251019112	0.19714702105305	0.266122213702682
YDR010C	28.5995943131059	0.742650289242369	0.359773898902068	2.06421391743185	0.0389974385217745	0.0647597403188116
YDR011W	13165.7879648978	0.358313993161354	0.226924024673859	1.5790042225645	0.114335088517542	0.165858068348406
YDR012W	38100.1800472004	0.642716523743422	0.171002218135485	3.75852740830647	0.000170916318592339	0.000471182450501945
YDR013W	319.65982407329	0.358431337120169	0.165112930628604	2.17082536028873	0.0299443761526949	0.051304282346943
YDR014W	269.31417627787	-0.176182144088651	0.143260633416681	-1.22980151550926	0.218771440577784	0.291135321811535
YDR014W-A	14.6804900002679	-2.21193486807667	0.559338356917216	-3.9545560227046	7.66769041642568e-05	0.000225544480047251
YDR015C	0.327344435010649	-2.72694629245941	5.93411096723694	-0.459537461890293	0.645848256684477	0.718263528963858
YDR016C	355.76337198085	0.086593944336046	0.141239256680114	0.613101104972313	0.539809489644019	0.619694143070509
YDR017C	1533.23879888447	0.00770556315347984	0.0772341376983689	0.0997688766018626	0.920527817608111	0.942567818216266
YDR018C	92.6475988478401	-0.932599122178973	0.406381980093076	-2.29488306042845	0.0217398268440119	0.0386968917823411
YDR019C	3351.52476741022	0.120313733615639	0.253395917080791	0.474805336256774	0.634925729151459	0.7085168879847
YDR020C	315.162085686408	0.334339081110992	0.201482639755446	1.65939398807164	0.097036426945787	0.143775457337447
YDR021W	429.923781049424	0.407337024243507	0.255113155336579	1.59669156890829	0.110334475936187	0.160908516057513
YDR022C	250.233092219661	-0.0575729191143477	0.20951589772565	-0.274790217541088	0.783477414167549	0.833869141840252
YDR023W	11824.8780502115	0.650242922159546	0.108041886795717	6.01843360426506	1.76112922015247e-09	9.98175304984869e-09
YDR024W	6.47696727546311	-1.65064989832355	0.778645421718505	-2.11989931781849	0.0340145369527442	0.0574262343939434
YDR025W	26590.547523763	0.938938485388478	0.203810026368492	4.60692980673513	4.08657873564229e-06	1.47313670240504e-05
YDR026C	1372.24193925359	0.179550485697873	0.0917080045487114	1.95784966188533	0.0502476560744761	0.0809320281013695
YDR027C	1356.8509793214	-0.305692239437108	0.0811168237632979	-3.7685430130885	0.000164203192947517	0.000454483894662021
YDR028C	3842.05145218264	-0.190360864125724	0.108728186513332	-1.75079590886382	0.0799810715769289	0.121849488180813
YDR029W	119.905666545057	-0.101759261360918	0.184459377649024	-0.551662174392336	0.581179830076266	0.657244290634456
YDR030C	309.964748870822	-0.413178890715915	0.156996390932189	-2.63177317811324	0.0084940549901291	0.016550842060648
YDR031W	217.898657774777	0.27420446510511	0.365170158789461	0.750895051266231	0.452715818839962	0.53616011200863
YDR032C	2884.90801639483	-0.731256774635103	0.175359131148023	-4.17005245092049	3.04529542832386e-05	9.58256841420972e-05
YDR033W	14168.4645644667	0.71010037259894	0.284319363805017	2.49754488437136	0.0125056632485317	0.0235234601819538
YDR034C	1224.69020404437	-1.10267718426302	0.175388377857971	-6.28705959727825	3.23535199118255e-10	1.98214215943519e-09
YDR034C-A	1251.38114476555	-1.61729589664383	0.27460991311367	-5.88943013129457	3.87529601276908e-09	2.11806635187528e-08
YDR034C-C	0	NA	NA	NA	NA	NA
YDR034C-D	415.465303257359	-5.4044510263756	0.24709212617861	-21.8722106202162	4.77853192791985e-106	1.04904704257601e-103
YDR034W-B	138.369225828661	-2.11374116437818	0.308634236659502	-6.84869309139592	7.45276911635635e-12	5.55248160637137e-11
YDR035W	4055.40182444697	-1.01713810226354	0.111998054110899	-9.08174798516037	1.0684492677389e-19	1.46906197856542e-18
YDR036C	898.378282439387	-1.45303553559833	0.100500235867771	-14.4580310986543	2.23088498336004e-47	1.01328334485581e-45
YDR037W	10124.9265496641	-1.53034568897239	0.0928041625967323	-16.4900543914425	4.32559911596853e-61	2.76586366774453e-59
YDR038C	718.676595350708	-4.35732013347532	0.271908689869413	-16.0249388703538	8.5574996772261e-58	4.98758344019567e-56
YDR039C	657.342395365127	-7.65610434431767	2.24232887971208	-3.41435389500078	NA	NA
YDR040C	1221.77998013769	-4.35456679013268	0.242967518286549	-17.922423626178	7.88182163347688e-72	6.92129030374383e-70
YDR041W	2377.43868706344	1.94729678246146	0.0943594157540938	20.6370161037902	1.27707176761563e-94	2.00257015750395e-92
YDR042C	37.2074593631981	-0.263333133732981	0.352453003439164	-0.747143962921098	0.454976665343489	0.538162068514587
YDR043C	1281.04291763216	-1.33486942815666	0.347650647548052	-3.83968629879269	0.000123191618614036	0.000349715517324157
YDR044W	3131.45641875296	-0.32856444577304	0.129724536865618	-2.53278565267417	0.0113160126419142	0.0214466933121287
YDR045C	498.864858597963	0.646098639125375	0.173150639174838	3.73142508860727	0.000190399630208037	0.000519888874191597
YDR046C	3568.58968067814	-0.201566800744861	0.289834054861529	-0.695455890582498	0.486769644921153	0.568415759122466
YDR047W	4203.3821415316	0.851029324248537	0.0909290857100824	9.35926406388767	8.02939984114764e-21	1.19559019834659e-19
YDR048C	12.2654247332185	-0.0977632437624003	0.544008853914707	-0.179708920284831	0.85738109008615	0.894599470739446
YDR049W	1258.51456232435	0.0323254521684246	0.0895548442151348	0.360957047625143	0.718131556438017	0.779334034731515
YDR050C	79304.2441006421	0.881472159042037	0.168950152989528	5.21735046369965	1.8150064618566e-07	8.0010927428297e-07
YDR051C	1437.39005344539	0.56672711237867	0.091190040807446	6.21479173998126	5.1392765892348e-10	3.05175306440419e-09
YDR052C	1467.1748035871	-0.105624075437187	0.102768767744282	-1.02778380781999	0.304051534626217	0.385834953188491
YDR053W	43.8092507929656	-0.443162515805565	0.322389852555588	-1.37461682584799	0.169250269386002	0.233625159606887
YDR054C	2314.04785663886	0.423718113676063	0.107100140538684	3.95627971676673	7.6126019506551e-05	0.000224224492160172
YDR055W	8206.22717403714	1.0643340300007	0.277801280547142	3.83127834365791	0.000127479189269212	0.00036095354278892
YDR056C	1462.7393082687	0.0299686292161543	0.111658595922891	0.268395182372254	0.788395147433985	0.838290352114986
YDR057W	907.483612054472	0.129169996411056	0.100884054785341	1.28038069728563	0.200411279249641	0.26980962492603
YDR058C	406.2692336743	0.136968280332318	0.119000810606833	1.15098611205976	0.249737949071104	0.325697848036098
YDR059C	446.585238350772	-0.220548653490502	0.143077865300268	-1.54145893236281	0.12320513058248	0.176974697931562
YDR060W	4971.42445554898	0.869604451193864	0.1127086231633	7.71550948620783	1.20499897520521e-14	1.13535382699593e-13
YDR061W	1614.92926040489	0.540557682035091	0.131185644349825	4.12055514697642	3.77960582765852e-05	0.000117030954306342
YDR062W	4826.02378373719	-0.217275234417824	0.0821135100207172	-2.64603515746684	0.00814413515835423	0.0159208293716002
YDR063W	1110.02243471048	0.102221562872445	0.108284975711353	0.944005040412342	0.345167072563691	0.427708436482497
YDR064W	34023.8298271352	1.04178197333248	0.185191024372566	5.62544527663839	1.85030058476339e-08	9.16246590319674e-08
YDR065W	301.439284094634	0.32349650667684	0.193605853687456	1.67090250896583	0.0947409358775681	0.14091323479893
YDR066C	198.913768544887	0.821427497730629	0.206807902467897	3.97193476616852	7.12912445859312e-05	0.00021111696800492
YDR067C	369.693156575367	-0.187046249262271	0.174507815909117	-1.0718502680687	0.283787290644211	0.363906366079201
YDR068W	1228.57203489846	0.244790833474849	0.0874163008690139	2.80028817327386	0.005105700457753	0.0104591425240315
YDR069C	712.630901647645	-0.979703777523871	0.17204518654037	-5.69445619040312	1.23765759195257e-08	6.30410897184811e-08
YDR070C	124.376056335039	-0.500727549805087	0.847528250886358	-0.590809273061303	0.554648221049132	0.633133855099583
YDR071C	2007.81448643953	0.249062117320955	0.168634656110594	1.47693317059107	0.139693552248208	0.197302538088505
YDR072C	3155.85764520759	-0.0274715958420338	0.17513138073204	-0.156862783398406	0.875352991231559	0.908186711256912
YDR073W	581.137813709174	-0.445566844490685	0.140914505778895	-3.16196577511907	0.00156707981152167	0.00357739606193474
YDR074W	10581.4549919384	0.0115911355183606	0.509481968673115	0.0227508258016439	0.981849033184489	0.985890796242269
YDR075W	632.098875461944	0.447331477068352	0.204020359458654	2.19258253566114	0.028337470539901	0.0488311209928885
YDR076W	268.801564338578	-0.533100415072882	0.187281432490394	-2.84652038370236	0.00441998993923139	0.0091945842513512
YDR077W	116690.603055977	0.263472071429799	0.287369014413664	0.916842311504517	0.359225277160256	0.442547264380368
YDR078C	165.56195625493	-0.0967625630792418	0.17434468672524	-0.555007238228806	0.578889709538367	0.655376647286834
YDR079C-A	123.874537104568	-0.959513882249116	0.233773915578785	-4.10445228619079	4.05273902106505e-05	0.000125017982167374
YDR079W	389.686688740196	1.19771952121521	0.15301147659438	7.82764500985938	4.97093143852429e-15	4.78633837048553e-14
YDR080W	592.310689790517	-0.84213220931705	0.13332843457998	-6.3162236320406	2.6803211054778e-10	1.66533913213932e-09
YDR081C	1273.4466834916	-0.0316546361730969	0.115270948996675	-0.274610701556817	0.783615343673431	0.833881184914076
YDR082W	555.589821205393	-0.56998106401539	0.178338989292486	-3.19605413418929	0.0013932096960448	0.00321389809392332
YDR083W	1896.68391232397	0.350564353597588	0.121460632964206	2.88623848766619	0.00389876602442465	0.00822462300988493
YDR084C	762.119194286523	-0.349979252230177	0.0826119115462012	-4.23642602718918	2.27105692356227e-05	7.30687879754816e-05
YDR085C	1070.74694412037	-0.28296490538844	0.283454802141427	-0.998271693584708	0.318147629750528	0.400175761943654
YDR086C	1980.48235147649	0.324170322463915	0.158784485139579	2.0415742896981	0.0411937777820998	0.0679614780743761
YDR087C	1995.81332653802	1.0485852798844	0.103020674190325	10.1783965997659	2.47607519275957e-24	4.55261870391721e-23
YDR088C	507.758623100631	-0.0399300599742124	0.102114717466438	-0.391031390625315	0.695774033096571	0.761317126096364
YDR089W	770.284033568837	0.668687420775953	0.192110154251904	3.48075000709821	0.000500011941388429	0.00126510896887599
YDR090C	770.562040881057	-0.533035134175277	0.179575394636351	-2.9683082988886	0.00299443821195346	0.00646390365910373
YDR091C	4306.56878140414	1.20866407924902	0.159389832618411	7.58306887831818	3.37475566189791e-14	3.05304131720599e-13
YDR092W	1478.56131615433	0.242802303225241	0.0750662176015821	3.23450829125196	0.0012185238262308	0.00283876827716876
YDR093W	3282.87379060914	0.133737857899177	0.106613358631293	1.25441932996118	0.209689630246299	0.280466268237637
YDR094W	191.883475536775	0.0338882807186131	0.243413914753732	0.139220803185794	0.889275670022579	0.918132867654602
YDR095C	2.57139996141933	-0.630698049731611	1.0897206008198	-0.578770419919687	0.562744092810538	0.640379537006223
YDR096W	1286.03028008919	0.166096539487404	0.167967208671253	0.988862890568657	0.322730229006178	0.404175558148743
YDR097C	1729.3605732575	-0.104482275799385	0.0820066468049387	-1.27407082072148	0.202638318447556	0.272084804341611
YDR098C	2171.30468758155	-0.538162419714055	0.10412339018824	-5.16850650695425	2.35972074220227e-07	1.02581655499301e-06
YDR098C-A	257.563883181701	12.1348165240203	1.65063374158832	7.35161060765888	1.95832614189611e-13	1.65991453932146e-12
YDR098C-B	2302.39910831977	-8.24049880586498	1.27236622224961	-6.47651490723743	9.38653469478246e-11	6.13290848212671e-10
YDR099W	8259.73765969012	-0.109715750923021	0.073320387388281	-1.49638804200531	0.134552563885437	0.191148228159942
YDR100W	479.003905302202	-0.534818825571943	0.18791615925867	-2.84605021559511	0.00442652138952071	0.00920526361584571
YDR101C	4403.8425329621	1.30862798907606	0.155448097076458	8.4184239864474	3.81582626557644e-17	4.44797022744892e-16
YDR102C	9.35043291314581	0.198310166136628	0.695918777149305	0.284961654503658	0.775673519707656	0.827167390025036
YDR103W	1356.16664296825	-0.40016193508782	0.160324323824891	-2.49595273843091	0.012561933720438	0.0236109861537685
YDR104C	627.82751234749	-0.712183735438885	0.131671866167921	-5.40877680377553	6.34566524954241e-08	2.97244319583829e-07
YDR105C	1364.56834514106	-0.0651265902112085	0.11324830360562	-0.575077843443974	0.565238651879619	0.642724751602067
YDR106W	68.4095389090251	1.07209352794699	0.265084128592396	4.04435200869942	5.24680379783259e-05	0.000158656794364212
YDR107C	467.033461784545	-0.345562691685703	0.0998740124699586	-3.45998606784368	0.000540203337099693	0.00135276774834166
YDR108W	722.295891620349	0.17382948395279	0.0972430577946261	1.78757731292153	0.0738442284338568	0.113789913070983
YDR109C	838.965949776349	-0.30235907407181	0.0934958396415607	-3.23393078484538	0.00122099042529472	0.00284350881930376
YDR110W	903.119083107143	-0.119191109394025	0.167446114989833	-0.711817705661681	0.476577667180559	0.558924516630291
YDR111C	931.260322703404	-0.821337367496624	0.201650370214917	-4.07307641747074	4.63961930223138e-05	0.000141727888332541
YDR112W	96.1248119435668	-0.761393130930766	0.314294558783203	-2.42254633321847	0.0154121602422224	0.0285365440976318
YDR113C	740.066623600169	-0.122698010559326	0.115636995660108	-1.06106190202288	0.288661770283948	0.368792709813789
YDR114C	5.35663971576818	-0.315399995764393	0.743572903988276	-0.424168220859976	0.671443135325673	0.739898683209256
YDR115W	1412.7011643958	1.85843076409575	0.143501297720047	12.9506199150987	2.33064354330139e-38	7.52432273342301e-37
YDR116C	2931.04754461786	2.38097752232726	0.103368364502391	23.033909202193	2.13258427521739e-117	5.85216668190905e-115
YDR117C	978.019459661724	0.144658475769463	0.14083444077978	1.02715269765343	0.304348567726341	0.386137481611574
YDR118W	342.282652501649	-0.139268520177502	0.140839599678823	-0.988844902251184	0.322739031324664	0.404175558148743
YDR118W-A	5.5417544716643	0.0362140777739619	0.696697034315163	0.0519796640293718	0.958544897258598	0.971376626149427
YDR119W	3040.98381000363	0.526890853379248	0.134999156721352	3.90291958983706	9.5039283711021e-05	0.000275012619736724
YDR119W-A	172.456450333406	1.39050637945331	0.555900840230134	2.50135685867585	0.0123718443986421	0.0232802763455592
YDR120C	3407.80068640074	0.870023934517924	0.104402628761854	8.33335275975168	7.85845675556235e-17	8.83204713176342e-16
YDR121W	578.486749712046	0.598359655410657	0.165001312809183	3.62639330089838	0.000287407498016282	0.000760721544264775
YDR122W	2234.26904021474	-0.853358851076174	0.198505300486021	-4.29892224029689	1.71630670609684e-05	5.62647882844888e-05
YDR123C	529.986410285899	-0.655172358376426	0.329107420806728	-1.99075534902989	0.0465077904225756	0.0755178273479001
YDR124W	187.423949677583	-0.665635397512493	0.191996280386417	-3.46691819327341	0.000526462089575285	0.00132288413656727
YDR125C	184.901821883933	-0.45265168737892	0.130570696952077	-3.46671724931557	0.000526855784946617	0.00132336849720001
YDR126W	532.851159305525	-0.273444299601161	0.160893486878771	-1.69953616461301	0.0892182065012447	0.133969700870314
YDR127W	5815.07971594332	0.227728538340732	0.173182206799669	1.31496498716037	0.188521669888101	0.255895242762373
YDR128W	1410.36016734128	-0.73530810554038	0.0668649396746599	-10.9969157097594	3.95426245567175e-28	8.70995736891442e-27
YDR129C	8018.65039609569	-1.26523250705393	0.1866413786661	-6.77894964180167	1.21052708831512e-11	8.73778929576121e-11
YDR130C	570.676249725297	-0.0453184007902758	0.143393907198024	-0.316041327527899	0.751971139673387	0.806855967072162
YDR131C	286.425690236127	-1.06888670695172	0.211766053827425	-5.04748843184657	4.47655867045893e-07	1.87072432764229e-06
YDR132C	355.580981104125	0.111538741679829	0.213601720426296	0.522180914354181	0.601544373259378	0.6773416382777
YDR133C	2773.54819906326	0.350853364930182	0.240691839896273	1.45768699546018	0.144926838089781	0.203515598221599
YDR134C	5284.07591928029	0.294590090294651	0.227037826049266	1.2975374871266	0.194446315413042	0.26296169061813
YDR135C	3810.61497000976	0.0106591033931205	0.162440278147994	0.0656185985067651	0.947681481558166	0.963620976785914
YDR136C	13.158109570952	-0.168786209825299	0.445732247589151	-0.378671749100989	0.70493163467857	0.768528347292346
YDR137W	1128.42271213144	-0.21515078830633	0.0817421083420816	-2.63206800839964	0.00848668729032695	0.0165413798443603
YDR138W	1096.79438621605	-0.406611011076648	0.123303031256813	-3.29765624520429	0.000974954142311346	0.00231472529966205
YDR139C	817.905750698098	0.40833915356791	0.168211745587605	2.42753056358508	0.0152020058961564	0.0281711904423428
YDR140W	598.468827193759	-0.0693501173531406	0.129644826993029	-0.534923906812491	0.592702476177912	0.668414128100638
YDR141C	1288.20765386787	-0.617638743878655	0.171775166786143	-3.59562301952297	0.000323616153198692	0.000844762578266583
YDR142C	496.812939701532	-0.0274413836861234	0.10820761884902	-0.253599367382917	0.799805085413986	0.847821711336956
YDR143C	1747.50316726263	0.318254332922335	0.160468000301554	1.98328845828618	0.0473352178750314	0.0767289551870433
YDR144C	2581.27293118259	0.884205532371337	0.194045511173722	4.55669150511674	5.19656600476518e-06	1.84003138211739e-05
YDR145W	2361.78720966855	-0.640257523646674	0.0828484920321523	-7.72805283406002	1.09204023981664e-14	1.03484561430682e-13
YDR146C	1658.51380031492	0.296532931510399	0.158294919882127	1.87329404968403	0.0610277911043872	0.0961782800223724
YDR147W	862.411487175356	-0.415126266397064	0.134680081852337	-3.08231373702466	0.00205398229611629	0.00457320060927042
YDR148C	2825.75585734996	0.0193997929808044	0.166344339935829	0.116624304669989	0.907157776809514	0.931774971626241
YDR149C	9.94111949927821	-1.39397543109634	0.66180627478674	-2.10631945359771	0.0351766126019791	0.059221158127974
YDR150W	2121.55986640143	-0.53592407332603	0.117049242513615	-4.57862060289449	4.68052270669975e-06	1.67078170982789e-05
YDR151C	1036.33970434465	-1.05295926979514	0.161055268180681	-6.53787536222577	6.23988897099535e-11	4.14691309414484e-10
YDR152W	2436.27207763792	0.381995072615686	0.104243733512348	3.66444159034689	0.00024787879823395	0.00066336032717139
YDR153C	2033.78644166619	0.523580932392408	0.0992120206962853	5.27739409718537	1.31033884830891e-07	5.89071102727816e-07
YDR154C	9377.70869695844	-0.260995105426491	0.147150254337043	-1.77366397769649	0.0761187482553236	0.116802906805583
YDR155C	19815.3419504144	-0.227451759910141	0.174423700919053	-1.30401865521531	0.192227221826732	0.260281349290884
YDR156W	702.294187874413	0.281372247248275	0.231016523594079	1.2179745538145	0.223233642741988	0.296235496896783
YDR157W	13.1698176006393	0.911996180975653	0.509847805649171	1.78876160860287	0.0736532162376093	0.11352213483288
YDR158W	7233.91527524078	-0.342487363138296	0.107423944288578	-3.18818458404634	0.00143169111643385	0.00329030427489082
YDR159W	1053.31993148483	-0.0619757618411601	0.121851369029644	-0.508617690016126	0.611020226847612	0.686485706929098
YDR160W	922.881244191901	-0.179590928128004	0.112896627062186	-1.59075547960419	0.111664615833554	0.162452652944507
YDR161W	2325.79286829261	0.392469834292664	0.0803223306865608	4.88618583322969	1.02808166567664e-06	4.09367947409091e-06
YDR162C	703.017414819319	0.282054198798645	0.10814338257958	2.60815032848717	0.00910329660197291	0.0176388088910249
YDR163W	525.335623379361	0.35242806141579	0.153781618446675	2.29174374008814	0.0219204348236092	0.038934191949377
YDR164C	1396.404258183	-0.0292533177314418	0.0833000884897774	-0.351179911832047	0.725453379620923	0.785311630207659
YDR165W	1391.6376731408	1.07147433759551	0.178578571459434	6.00001628884633	1.97297736150355e-09	1.11043144151523e-08
YDR166C	942.640794365059	-0.146749952077039	0.154034133703037	-0.952710600885121	0.340736720701949	0.423493497366114
YDR167W	1375.24670093261	0.394793179285215	0.115532080417317	3.41717363574837	0.000632749091910469	0.00156370938811345
YDR168W	2243.42561718351	0.107231997217294	0.103345134332178	1.03761050687324	0.299451424333908	0.381172609328009
YDR169C	1457.36114616138	-0.364092309578696	0.138448302379761	-2.62980696274626	0.00854333641557628	0.0166419442865973
YDR169C-A	11.2036974645289	0.787492391484455	0.526335787360834	1.49617869503634	0.134607094904903	0.191184456985916
YDR170C	3010.91737760909	-0.120390928607459	0.116018068025097	-1.03769120324789	0.299413841678583	0.381172609328009
YDR170W-A	526.406334330853	-6.67243321036142	0.219767377226041	-30.3613452305003	1.77980387244568e-202	5.86089415196363e-199
YDR171W	5407.61328798432	-4.25726497897226	0.744307173672524	-5.7197688394783	1.06669074086169e-08	5.45436740630054e-08
YDR172W	9957.81904969994	0.358380957641386	0.0711300513735955	5.03839025448001	4.69463476412148e-07	1.95441621722529e-06
YDR173C	277.805657189829	-0.182471717703263	0.157692713998804	-1.15713474057303	0.247217314995225	0.322922101657785
YDR174W	4719.22113244343	-0.0794348058712193	0.117088957839403	-0.678414150548427	0.497509139478356	0.578188669949612
YDR175C	3035.05704507244	2.18892228156677	0.0955172869819238	22.9165039201858	3.1811760256054e-116	7.75971307579153e-114
YDR176W	1614.72166268673	0.0704602364580496	0.0872783642680721	0.807304731807688	0.419490938533022	0.502778402398268
YDR177W	2468.68943778345	0.823008377319085	0.109395161744994	7.52326121366831	5.3426531445985e-14	4.72939699063518e-13
YDR178W	793.026214856582	-1.01677445605654	0.234306944628642	-4.3394977373293	1.42808737199447e-05	4.72394948867682e-05
YDR179C	85.1187571330911	0.518036970567104	0.458435300558678	1.13001108321238	0.25847155436385	0.335361240551678
YDR179W-A	222.014017894534	-0.58421312302393	0.247223856530867	-2.36309363999824	0.0181230897290862	0.0329265293671068
YDR180W	397.480611239168	0.0293269531369409	0.243935266504826	0.120224326548374	0.904305447738524	0.92928002477858
YDR181C	786.058090331337	-0.0158893834718617	0.112321421024357	-0.141463518952597	0.887503777834793	0.916878412677639
YDR182W	1770.9130812124	-0.0672186690725061	0.0825243561563314	-0.814531275411217	0.415340662870593	0.498529908085606
YDR182W-A	15.1432955658708	-1.152353497093	0.435429444148483	-2.64647582422112	0.00813353187646845	0.015909545868257
YDR183C-A	19.456561779536	0.431125321406692	0.684628140101755	0.629721882805773	0.528876562782537	0.608734890333064
YDR183W	388.329447776586	0.484184846244835	0.146283708754394	3.30990272510636	0.000933283994972907	0.00222945534671439
YDR184C	558.516537415297	0.63635712858865	0.204425726660032	3.11290138959338	0.00185257905643613	0.00415993374213718
YDR185C	257.75163276709	0.301240505146135	0.196040396196983	1.53662464976579	0.124385252677676	0.178348619494919
YDR186C	3070.29857818693	-0.300730434739084	0.108283660591305	-2.77724666027067	0.00548215582299206	0.0111264956086982
YDR187C	606.002905929429	0.107334951782153	0.191194029083352	0.561392802362883	0.574529789640959	0.651265610081817
YDR188W	9364.28290927351	0.421309301279924	0.118454345220171	3.55672306065968	0.000375509648176885	0.000968081704109844
YDR189W	2392.68195243532	-0.097525360373656	0.0748065388416441	-1.30370101175386	0.192335544336732	0.260374490236735
YDR190C	4657.33766101893	0.481327781315034	0.0754629947220612	6.37832865085489	1.79031000011962e-10	1.13265914128605e-09
YDR191W	382.04826323738	-0.0299043700916416	0.204330843710326	-0.146352697168109	0.883642967335005	0.914324050725584
YDR192C	630.267735236692	-0.0247599084134883	0.111115165924919	-0.222831043875852	0.823667005870853	0.867392213090092
YDR193W	66.5761136592846	-0.175918071132571	0.292840871268952	-0.600729230077327	0.548020347042442	0.626825634876958
YDR194C	8642.00440607961	2.35087903319321	0.0945521428722041	24.8633078191643	1.8565856955562e-136	8.73390956495226e-134
YDR194W-A	0.14954698853477	0.175377805692576	6.00631008342227	0.0291989263385899	0.976705937527588	0.981924180210151
YDR195W	905.785671744303	0.32533930710563	0.0981015138898782	3.3163535831958	0.000912003619660066	0.00218655108812566
YDR196C	790.885992953097	0.263734535616454	0.11853306424391	2.22498707258388	0.026082105994698	0.0454075469418665
YDR197W	687.132037534739	0.69475590887881	0.106617622085989	6.51633280958451	7.20470292347345e-11	4.76886165366795e-10
YDR198C	560.156032111526	-0.0305220684943302	0.190753205248385	-0.160008155326075	0.872874649971488	0.906457339122078
YDR199W	119.337199260528	-0.0726280080364615	0.201835665944378	-0.359837334480201	0.718968781851246	0.780087050621467
YDR200C	618.454251929132	-0.0861164360982213	0.113326814085318	-0.759894617997366	0.447317578942962	0.530912520259208
YDR201W	401.149302183629	0.592727298559506	0.184372048194839	3.21484359675349	0.00130515612847941	0.00302735751145376
YDR202C	714.636703360105	-0.382250386288957	0.19957264352626	-1.91534460602893	0.0554485705113843	0.0883154257286523
YDR203W	89.8780405485273	-0.0783200174706102	0.405742428016817	-0.193028907165124	0.84693632916217	0.8863694047135
YDR204W	862.55911048515	-0.695935964223487	0.224417532788678	-3.10107662077728	0.00192818390269235	0.00431352553774858
YDR205W	913.779006242273	0.153802301723849	0.0843560077700192	1.82325249605413	0.0682651574867943	0.106211747509574
YDR206W	2233.56090252559	0.112613461735251	0.10074045024612	1.11785743919273	0.263627884949813	0.341446066918283
YDR207C	1554.83998557194	0.135212764085057	0.130027311673688	1.03987971715036	0.298395786848659	0.380122756708949
YDR208W	2265.4693322751	-0.328642550582471	0.0907065321771006	-3.62314094359611	0.000291047124232094	0.000768579133998625
YDR209C	1709.41429367689	-1.48081370736966	0.306308909145723	-4.83438014094843	1.33561147643601e-06	5.21728184092976e-06
YDR210C-C	1198.1717041947	14.2322061382775	1.20780596243877	11.7835203508519	4.74683014827513e-32	1.23567681251146e-30
YDR210C-D	3860.18404994618	0.00492710474504707	0.332146911137439	0.0148341127971781	0.98816452449536	0.990581142025699
YDR210W	159.029124128082	-1.65133799226664	1.41909808883009	-1.16365317187342	0.244564593896449	0.319901174856408
YDR210W-A	0	NA	NA	NA	NA	NA
YDR210W-B	748.781512373889	-0.476058234042226	0.251617987947221	-1.89198808052659	0.0584925689417826	0.0925816051551503
YDR211W	3239.92680239222	0.328464672369052	0.101292386375989	3.24273801931983	0.00118387015385414	0.0027648825649941
YDR212W	5166.17792201631	0.614132654258919	0.113234753266228	5.4235350591971	5.84317481753024e-08	2.74291869909153e-07
YDR213W	1023.59046609778	-1.42917589709366	0.165773554845025	-8.62125384491957	6.62249179984034e-18	8.16773988646976e-17
YDR214W	3562.70902049094	-0.650466758586026	0.15991273611655	-4.06763572672499	4.74925467476373e-05	0.000144808292999972
YDR215C	17.6118254199356	-3.78248766891706	0.636963582679677	-5.93831071629606	2.8797387590442e-09	1.59377810647606e-08
YDR216W	843.601091607829	-2.42997516163679	0.258576110211443	-9.39752384568609	5.58621972076349e-21	8.41895722676164e-20
YDR217C	976.691040318942	-0.408211612533285	0.192465674740372	-2.12095799983008	0.0339253370463486	0.0573050191811367
YDR218C	34.7545401646405	-0.899582963313285	0.307232441779381	-2.92802074580152	0.00341127283013471	0.00726840597194022
YDR219C	742.431153446853	-0.113567217319959	0.131962514544948	-0.860602101373845	0.389457228188464	0.473590344322235
YDR220C	1.45025397292825	0.182267705011836	1.26540654093555	0.14403885163821	0.885469790338509	0.91535144234334
YDR221W	1443.64322320555	-0.443670801216221	0.0908521215698946	-4.88343908265142	1.04251367519015e-06	4.14613228550866e-06
YDR222W	877.770744249071	0.3880161363261	0.149900407330707	2.58849287493974	0.00963969412345051	0.0185797557790591
YDR223W	486.300480552599	-0.448485553636069	0.151423728948833	-2.96179176638568	0.0030585455781252	0.00658502163371446
YDR224C	10979.9530518667	1.1940501072026	0.119159246790993	10.0206248307107	1.2371829987075e-23	2.12743791892626e-22
YDR225W	8530.9339131205	0.626397769056567	0.109325565150689	5.72965498228318	1.0063510806048e-08	5.16185998198067e-08
YDR226W	13065.3438132985	0.594138029176655	0.150845455213041	3.93872011813381	8.19174203251104e-05	0.000240315425506092
YDR227W	1204.56432244473	-0.37198709560781	0.12783878493456	-2.90981407401696	0.00361643822819	0.00766833939821613
YDR228C	908.592956763912	0.202417655629431	0.188833310495109	1.07193828831738	0.283747751275089	0.363906366079201
YDR229W	998.217287596979	-1.16435611828433	0.13370312523032	-8.70851834075369	3.07872527508356e-18	3.90683712171489e-17
YDR230W	300.138118828791	-0.373053993950209	0.255001466419684	-1.46294842609349	0.143481491685844	0.201873339936546
YDR231C	629.472791306087	0.420966663964635	0.175657488485432	2.39651988420379	0.0165515954053509	0.0304238926429364
YDR232W	5457.57437789158	0.474282426270652	0.160396418286172	2.95693900985032	0.00310709569924907	0.00667645424967515
YDR233C	11847.6565239073	1.31928169315536	0.113646796854898	11.6086130860317	3.72610174589771e-31	9.2954947342736e-30
YDR234W	4512.3535037298	0.100604604243644	0.10631282164841	0.94630734735229	0.343991846943914	0.426653541237781
YDR235W	544.092507950079	-0.352069101981336	0.172111247685328	-2.0455903185655	0.0407966947870398	0.0674076848638846
YDR236C	723.043550639219	-0.578174131907347	0.147250620546929	-3.92646312633421	8.6204100462501e-05	0.000251792976177364
YDR237W	3259.59272366928	2.64530796332958	0.121970973266672	21.6880122580148	2.66244796120061e-104	5.15731831543153e-102
YDR238C	6004.15618090135	0.195205075715062	0.105791555548397	1.84518579676014	0.065010515888091	0.101821464361229
YDR239C	853.104014331203	-0.175339502043352	0.097305314124398	-1.8019519655339	0.0715529632759342	0.110647526681217
YDR240C	496.10121184551	-0.269353678640732	0.14755627694247	-1.82543016279645	0.067936141038219	0.105749804981732
YDR241W	4.38252563880516	-2.97770001567888	0.997836704231135	-2.98415562692023	0.00284362098150778	0.0061686718656819
YDR242W	849.653670081596	-0.309007995151552	0.231959712954412	-1.33216234498566	0.182806847149811	0.249165127344507
YDR243C	547.319606089457	0.0494384156585852	0.111966200966536	0.441547674492959	0.658816555505748	0.729237955388379
YDR244W	1132.1716252093	-0.105177146525114	0.114783593860995	-0.916308184708746	0.359505276377826	0.44280937913304
YDR245W	3375.45053396979	0.745812157447781	0.0781892579579218	9.53855014008633	1.44843051003792e-21	2.25516863808742e-20
YDR246W	900.151740072125	-0.225892655133214	0.126897005653823	-1.78012596884636	0.0750553475070824	0.115440102447839
YDR246W-A	28.4037437900861	0.605541134721517	0.379666654643313	1.59492841237377	0.110728245175918	0.161339872285088
YDR247W	595.144322554284	-0.0786579590037738	0.372219343305998	-0.211321524306462	0.832636388189855	0.874739711695387
YDR248C	478.008829472764	0.763632651152153	0.190890337355321	4.00037352194908	6.32425812650802e-05	0.00018872480299584
YDR249C	255.503294382472	-0.848330366616554	0.202143331161461	-4.19667748494237	2.70859213712349e-05	8.61445679644415e-05
YDR250C	11.0806310641962	-1.14495025613771	0.564386992633949	-2.02866166492307	0.0424927630288565	0.0699119004017109
YDR251W	2875.64919439651	-0.491973922919138	0.208680051367169	-2.35755128339277	0.0183959141675285	0.0333486074063701
YDR252W	137.547578996495	0.371347700612456	0.191836588889073	1.93575012338852	0.0528983122845769	0.0847453866957488
YDR253C	191.699020304617	0.849968536197787	0.226743826496418	3.74858512944437	0.000177834976178207	0.0004888235196618
YDR254W	378.129821963949	-0.0958136175707496	0.129773121241085	-0.738316352835134	0.460322231531547	0.542728646055634
YDR255C	492.167385741995	-0.218215156487172	0.153872453381661	-1.41815608766513	0.156145199138107	0.217506827733412
YDR256C	656.235479504714	-0.257890850538131	0.100472503136094	-2.56678038755346	0.0102647599955494	0.0196408220019432
YDR257C	1038.46444871984	0.133015238776101	0.141463141708237	0.940281950265464	0.347072955543501	0.429665880678477
YDR258C	3201.36990557078	-1.94810672559157	0.450056510227583	-4.32858248091214	1.50072129289542e-05	4.949299166254e-05
YDR259C	701.23376361101	1.52325014525187	0.347775529869983	4.37998080492132	1.18689763542927e-05	3.96797351621176e-05
YDR260C	513.763267154567	-0.735459606582763	0.143012488037789	-5.14262507193378	2.7092595968531e-07	1.17158133321566e-06
YDR261C	2440.44141821179	-0.344831078020929	0.187002954210304	-1.84398732884792	0.0651849868425206	0.101997700960998
YDR261C-C	0	NA	NA	NA	NA	NA
YDR261C-D	968.805108965937	-14.5940010742043	4.87981952623576	-2.99068459309642	0.00278352835443144	0.00606027032802826
YDR261W-A	14.3293647468771	1.3946484654519	1.23080714666015	1.13311697062886	0.257165135550443	0.333995184921163
YDR261W-B	241.081227969316	-3.45671949424062	2.12919288150954	-1.62348818853363	NA	NA
YDR262W	801.669856800185	-2.07720849568975	0.181290437888578	-11.4579043433411	2.14645665998551e-30	5.17822841123243e-29
YDR263C	132.765250227133	-1.03841970370605	0.168558203690783	-6.16060020199917	7.24697416998723e-10	4.25388341207985e-09
YDR264C	3491.07346179632	-1.61445755550513	0.0819457966432663	-19.7015298116306	2.09202388229499e-86	2.87043110183225e-84
YDR265W	613.521556166981	-0.75798611220848	0.108637345197346	-6.97721497917275	3.01088812749393e-12	2.32198000089872e-11
YDR266C	1538.72877696761	0.00893794072080378	0.0847696181780837	0.105438020282538	0.916028248364724	0.939567363919962
YDR267C	1211.44375125663	-0.105703257655959	0.0979221981939818	-1.0794616502232	0.280381980794081	0.360452025280074
YDR268W	776.958876109662	0.411174728129758	0.126366058087732	3.25383836729553	0.00113857041233071	0.00266665175519561
YDR269C	38.7568856048483	-0.141314640667635	0.423855816418631	-0.333402622291875	0.738830383985862	0.796582320285738
YDR270W	1821.3393100354	0.295002415243155	0.147876222442988	1.99492799024462	0.0460507342304762	0.074904948293879
YDR271C	123.713712614881	0.19957719467221	0.28221111567076	0.707191118953109	0.479447716841688	0.561458510511976
YDR272W	1378.06246232076	-0.701877965090131	0.163808526909214	-4.28474621152736	1.82947905638237e-05	5.961874846776e-05
YDR273W	337.383962652474	-1.19455675715456	0.277519448888912	-4.30440735572635	1.6743333861729e-05	5.49708857494254e-05
YDR274C	79.2276028723804	-0.691539470247025	0.291233887443581	-2.37451581035875	0.0175719836479743	0.032040167304972
YDR275W	646.226218025296	-0.578692193141288	0.126105472645412	-4.58895384158683	4.45472909937489e-06	1.59623753256165e-05
YDR276C	2593.12026074743	0.505274631052756	0.148426443736055	3.40420896933487	0.000663559683052977	0.00163250058744374
YDR277C	1055.7873434898	0.287802412206976	0.396292583086686	0.726237190626457	0.467693376350958	0.549746310306516
YDR278C	0.357025666947098	-0.660448057926373	3.70145881642391	-0.178429125023861	0.858385977829017	0.895506106444148
YDR279W	547.818344646121	3.94812244454053e-05	0.164664699925426	0.000239767384650661	0.999808693307436	0.999808693307436
YDR280W	1338.51426242799	0.566951444828519	0.146859319476824	3.86050709514551	0.000113151954914052	0.000322885084516442
YDR281C	24.9711032059002	0.634692538532385	0.484314660310124	1.31049623425805	0.190028017315032	0.257515333752429
YDR282C	619.967784083893	0.397424347684823	0.122579417304968	3.24217847027337	0.00118619713602397	0.00276835376961511
YDR283C	1042.08234244226	-0.467366750397248	0.086419532429905	-5.40811477748194	6.36916046884981e-08	2.98132841846801e-07
YDR284C	1210.7761878483	0.175916876196383	0.0872589342515161	2.01603283039555	0.0437965429006635	0.0718237130338072
YDR285W	312.19423251387	-0.595605286458857	0.246623567415281	-2.41503799779174	0.0157335682421053	0.0290662778239848
YDR286C	254.005736861455	0.953958931683634	0.195851019605108	4.87083975159837	1.11124940789084e-06	4.39033509320279e-06
YDR287W	421.191146150825	-1.1339034336062	0.153713841162097	-7.3767165340072	1.62240924681316e-13	1.37873384509825e-12
YDR288W	451.239409322966	-0.696325355132375	0.129509456486795	-5.3766371508429	7.58898952821338e-08	3.50498492516222e-07
YDR289C	773.823391175821	0.572087743022385	0.0983402787230448	5.8174305630509	5.97590727752968e-09	3.16377213262142e-08
YDR290W	13.2936418574299	1.59009428416481	0.560827325663942	2.83526535067163	0.00457876373380555	0.00950385690225129
YDR291W	1006.87239260072	-0.0975200738309033	0.102442881902822	-0.951945826000982	0.341124457073316	0.423895410242426
YDR292C	3051.01684515295	0.67150162440118	0.107858698842511	6.22575306032263	4.79248408113934e-10	2.85382460744880e-09
YDR293C	8987.10102535638	-0.56286141173476	0.203674872119892	-2.76352898065617	0.00571800143570643	0.0115488373007165
YDR294C	3107.82229046351	-0.560845701187943	0.16355238209205	-3.42915030655005	0.000605474114573367	0.00150194068496429
YDR295C	790.456698688715	-0.252842254673146	0.139650449244379	-1.81053663658961	0.0702126082351216	0.108855988191269
YDR296W	3198.14774613272	1.90904603533928	0.145211914316534	13.146621228186	1.77950123012876e-39	6.01015133416823e-38
YDR297W	2361.17193118091	-0.648075478945213	0.113888962651018	-5.69041515402213	1.26730871515413e-08	6.44517003706955e-08
YDR298C	1622.5192148	-0.216304178195394	0.163002567727987	-1.32699859401206	0.184509147759869	0.251277346390921
YDR299W	1767.66375213725	0.364359442611089	0.236766660470627	1.53889674283889	0.123829506483	0.177677806034213
YDR300C	2055.10402944561	0.534945606861645	0.0824492245728011	6.48818238902052	8.68780709158768e-11	5.68766376791218e-10
YDR301W	1273.74253430053	-0.0574461274170655	0.0862223564114087	-0.666255595508921	0.50524774279945	0.585244084414509
YDR302W	723.358117241538	0.843902909441626	0.195660690927799	4.31309378209767	1.609857891569e-05	5.30391399393369e-05
YDR303C	1004.68111265759	-0.142416864531977	0.195744587836792	-0.727564762356144	0.466880057776555	0.548986263259488
YDR304C	4727.11997235422	-0.357588989548959	0.0914033312297959	-3.91220959605892	9.145548283012e-05	0.000265692902478681
YDR305C	588.905749697983	0.67477919999312	0.109369547362786	6.16971740547516	6.84121519045182e-10	4.01929020912718e-09
YDR306C	689.135800695072	-0.751101877553246	0.0875210703360751	-8.58195489005179	9.32742205225564e-18	1.12814034426762e-16
YDR307W	806.799514414227	0.0144721587982931	0.117677145093002	0.122981899219729	0.902121431479337	0.92746983261363
YDR308C	543.150896544479	1.15061444292973	0.142652449719774	8.06585828136841	7.27231312979308e-16	7.5189096189666e-15
YDR309C	3119.8169601273	-1.37374669228536	0.124856698235585	-11.0025870593928	3.71323426070383e-28	8.20649692650854e-27
YDR310C	2325.24509740092	0.550012767904543	0.114220419608432	4.81536287285657	1.46932635877829e-06	5.69234317583165e-06
YDR311W	1101.61438845066	-0.0417621073902622	0.107641669340435	-0.387973427448272	0.698035698213573	0.763031221316945
YDR312W	1353.89061692628	0.542178004350547	0.143011680539566	3.79114490722	0.00014995442765559	0.000418474517177846
YDR313C	779.858171502527	0.122832297685741	0.123888332313606	0.991475915381674	0.321453247108897	0.403025144766646
YDR314C	294.817979626996	-0.562145298255872	0.13996910498459	-4.01620985086503	5.91415977197575e-05	0.000177290196896824
YDR315C	153.063528561875	-0.570970483973979	0.206049339238139	-2.7710376848823	0.00558779593773378	0.0113199704847477
YDR316W	2163.71580032625	2.27982495647572	0.123996165933822	18.3862536337816	1.69280926792923e-75	1.74200653727842e-73
YDR316W-A	385.475105661371	12.850990064566	1.3182893079176	9.74823203630907	1.8770869619173e-22	3.05246783486107e-21
YDR316W-B	808.604510136712	2.22503168869373	0.722365315749182	3.08020282837928	0.00206859670122308	0.00460262766022135
YDR317W	197.165902611223	0.21651859572349	0.189773969132346	1.14092884663488	0.253899534008737	0.33053686225184
YDR318W	421.77408419605	0.108559793611275	0.15090817388106	0.719376497769016	0.471908973610628	0.553910622028087
YDR319C	419.843896797172	-0.530580491709581	0.152640737118921	-3.47600844783795	0.000508936254282251	0.00128571314564745
YDR320C	1349.37875904445	-0.332868419600782	0.136554705179033	-2.43761955448088	0.0147843245166812	0.0274357738142751
YDR320C-A	392.424952306243	-0.73083197724234	0.138336947009073	-5.28298471986957	1.27095995843455e-07	5.72540512055399e-07
YDR320W-B	0.877043011638968	-0.812392162245513	1.71494753736117	-0.473712544872107	0.635704906313575	0.709018207109433
YDR321W	2945.1275442974	-0.200988181044741	0.114908254778636	-1.74911873330539	0.0802704976832648	0.122233872310285
YDR322C-A	1093.75600667018	0.817662554500072	0.175924864410196	4.64779414349051	3.35503481888758e-06	1.23236248283288e-05
YDR322W	2864.34089920312	2.26653094526128	0.120251643661536	18.8482325583901	3.03824858738564e-79	3.51050968360032e-77
YDR323C	371.491497964	-0.433253539917355	0.143445992934295	-3.02032514854427	0.00252503454761616	0.00553038827090124
YDR324C	3127.76416748645	0.806139768284496	0.160142282399294	5.03389708331053	4.80607762391696e-07	1.99954688762584e-06
YDR325W	806.600084760739	0.0209555278883086	0.130870399917358	0.160124274866903	0.872783179314237	0.906457339122078
YDR326C	1690.41964078509	-0.350724624756073	0.142343204004806	-2.46393656239627	0.0137420430989251	0.025660645264962
YDR327W	1045.44722300683	-0.32508877887559	0.125854343975339	-2.58305568649494	0.0097929515007168	0.0188475682594158
YDR328C	2620.96136535925	-0.317985078036296	0.137070461964621	-2.31986580827582	0.0203481377297571	0.0365120646064762
YDR329C	1576.50615599477	-0.666769890482094	0.101182599446972	-6.58976834086512	4.40513373962638e-11	2.98479535073861e-10
YDR330W	1485.1721396559	-0.631057797460306	0.174977974459219	-3.60649847165413	0.000310356685929074	0.000814346268338199
YDR331W	1018.30694785909	0.238444069282275	0.127738353967558	1.86665994884225	0.0619490901288663	0.0974902527093699
YDR332W	638.501577159129	0.0756685985147753	0.0970946755060476	0.779327992193169	0.435786529382107	0.519473318101458
YDR333C	1687.9254539814	-0.31250977312372	0.0923897327016633	-3.38251626003561	0.000718250258035664	0.0017552490535892
YDR334W	2145.25564981671	0.119198420223946	0.157151650905207	0.758492955927303	0.448155928389283	0.531711597018722
YDR335W	2518.38829925014	-0.657502599295925	0.0989852762476634	-6.64242829055544	3.08556796706666e-11	2.12791106084827e-10
YDR336W	432.101807557013	-0.224945059492577	0.0986212493521397	-2.2808984977404	0.0225544538754664	0.0399203529222847
YDR337W	2272.05862556909	2.24502789411623	0.0902675954275572	24.8708064447993	1.54028862879985e-136	7.8033391609814e-134
YDR338C	667.875039867733	-0.40308801826555	0.145172471531684	-2.77661469845249	0.00549282507262693	0.0111447153198771
YDR339C	1472.75452161308	0.769652427524673	0.156540324348211	4.9166400461305	8.80422205444617e-07	3.53780393231132e-06
YDR340W	39.8318261387952	-3.6337304495421	0.57847961206475	-6.28151861147248	3.35281652795895e-10	2.04649209018884e-09
YDR341C	9798.73928745596	0.459999758372546	0.123236709432756	3.73265206844511	0.000189474236040335	0.000517576656392221
YDR342C	8181.82532939774	-0.657520977849959	0.796110608152146	-0.825916613994294	0.408851395368761	0.492756382851217
YDR343C	617.093809943591	0.26163849610561	0.944696408295544	0.276955108337574	NA	NA
YDR344C	51.7619872016527	0.466922518727364	0.260435969395209	1.79284958146013	0.0729969790193639	0.112642479808231
YDR345C	54630.2642610009	0.0887712285588611	0.197238291296771	0.450070967332064	0.652659270119633	0.723863585007093
YDR346C	4950.16466444975	0.569461863617712	0.0894535844242873	6.36600385867934	1.94016552997632e-10	1.22043268198893e-09
YDR347W	4948.40517047804	2.61381486709086	0.120531890149905	21.6856706041867	2.80144843725617e-104	5.2715255450769e-102
YDR348C	2224.11100722884	0.0417594380421791	0.078064307119067	0.534936382365962	0.592693849111444	0.668414128100638
YDR349C	3549.86502598346	-0.187763711619879	0.0801281508505973	-2.34329270832636	0.0191143805806062	0.0345085829232107
YDR350C	1330.81580223615	-1.35653331515897	0.18098314542079	-7.49535716160195	6.6118072865145e-14	5.81380010533839e-13
YDR351W	1662.46151824245	-0.163501758098138	0.0922644411940092	-1.7720993698356	0.0763780635446924	0.117158635138563
YDR352W	767.971313700019	0.0393199788552911	0.113649545489738	0.345975680640462	0.72936099144758	0.788893330542579
YDR353W	11725.602278545	0.320578639287909	0.138257495430789	2.31870712172989	0.0204109221145985	0.0365985115836499
YDR354C-A	0.787638142830042	0.175377805692575	6.00631008342227	0.0291989263385897	0.976705937527588	0.981924180210151
YDR354W	1490.82738800122	-0.667449141699227	0.138106418812612	-4.83286111853242	1.3458467929153e-06	5.2510349396565e-06
YDR355C	32.2958800444417	0.279377197725691	0.341918504405671	0.817087095684715	0.413878656876534	0.497178925301136
YDR356W	786.960544509925	0.0904029367569623	0.117924113515064	0.766619600200885	0.443307718523455	0.52738884288213
YDR357C	226.14438064861	0.000661728337412435	0.239236022235927	0.00276600626957364	0.997793049116577	0.998247762643442
YDR358W	1188.09017963386	-1.48816066435779	0.322972441897607	-4.60770168381607	4.07144221278137e-06	1.46848403140077e-05
YDR359C	1724.9010025932	-0.0675145244992455	0.0592201788674546	-1.14005944916774	0.254261534515357	0.330876598758771
YDR360W	85.9087713144996	-0.402564471349091	0.270989374708431	-1.48553599853215	0.137401894732459	0.194608361012467
YDR361C	2048.53228067493	1.21047546478603	0.113510177751404	10.6640258060124	1.49962318063176e-26	3.11562090461854e-25
YDR362C	1019.89401494532	-0.00502472821922185	0.0793837522774927	-0.0632966832010848	0.949530256891314	0.965084499000801
YDR363W	544.256953788043	0.157671531144907	0.112731771421623	1.39864324987147	0.161919989963181	0.224837666855895
YDR363W-A	1491.37492635365	0.238391590768299	0.148251089486739	1.60802589440413	0.107829507682038	0.157604335906325
YDR364C	797.014229810492	0.320785837897065	0.110504808335806	2.90291293861394	0.00369709398948646	0.00782173498707286
YDR365C	4102.30448497887	-1.24198794363797	0.100730101252047	-12.3298589815796	6.25561047993521e-35	1.82298454074572e-33
YDR365W-A	0	NA	NA	NA	NA	NA
YDR365W-B	12286.3706639877	-12.5274508555234	2.53455012098037	-4.94267237085759	7.70589218398401e-07	3.1116496581066e-06
YDR366C	201.086448959454	-1.43961216219286	0.235545209086776	-6.11182952000737	9.84953727374879e-10	5.70528166094191e-09
YDR367W	828.550465534293	1.15193347295349	0.249123907015725	4.62393788999453	3.76522650684601e-06	1.3647650948865e-05
YDR368W	1789.03276192748	-0.459825717805681	0.15501169871126	-2.96639364401907	0.00301314556403912	0.00649902391223568
YDR369C	410.349916080122	-0.351372652235415	0.126193269482543	-2.78440089298123	0.00536267068254569	0.0109108894393716
YDR370C	707.634619005958	0.0285008707156569	0.185733125781355	0.153450659895791	0.87804289708777	0.910054094808186
YDR371C-A	0	NA	NA	NA	NA	NA
YDR371W	626.602914405719	0.223598896075867	0.166789893282015	1.34060218923336	0.180049646101162	0.246273513857166
YDR372C	2810.99759991381	-0.355636195075422	0.0901968213279096	-3.94289055689125	8.05053988473741e-05	0.000236278322998576
YDR373W	1224.40824994004	-0.408589446876548	0.115254548411422	-3.54510474864742	0.0003924570902862	0.00100926294284456
YDR374C	15.0242111459421	-0.436993307371079	0.545133272892025	-0.801626554645536	0.422769012179159	0.506090848939849
YDR374W-A	168.48140553415	-1.09224985125436	0.240268164368529	-4.54596160970806	5.46850040698313e-06	1.92905965079759e-05
YDR375C	2449.14882002969	1.52496096630647	0.108121510945904	14.104140359909	3.58126638686286e-45	1.52169164025024e-43
YDR376W	1200.82715435675	0.580077105407754	0.1370080849852	4.23388959469375	2.29683737155719e-05	7.38261148319943e-05
YDR377W	765.205114443262	-0.530694824654316	0.0845970708524151	-6.27320567138957	3.53689198702492e-10	2.15087448075218e-09
YDR378C	929.220314963844	0.0628308673681505	0.137333933563899	0.457504316214145	0.647308600643454	0.719461654150148
YDR379C-A	132.468570388765	-1.58647693821886	0.409893112952911	-3.87046497753945	0.000108627962786826	0.000311053809962624
YDR379W	1527.55732218779	-0.597123965616174	0.108685070998021	-5.49407531441967	3.92762859629556e-08	1.87580579660642e-07
YDR380W	2875.74788725533	-4.92468630719347	0.324136590294277	-15.1932440047032	3.9202866422891e-52	1.98607752508585e-50
YDR381C-A	760.113097542328	1.43754609176824	0.142116560548889	10.1152609253706	4.72755634410357e-24	8.36980808663067e-23
YDR381W	7800.68914327081	0.283463585671551	0.111148292911716	2.550318842024	0.0107624441099854	0.0205215567192714
YDR382W	21283.0304881509	0.47048277701657	0.225224370680701	2.08895145580658	0.0367120932158706	0.0615544414255916
YDR383C	417.319305613722	-0.622076462019737	0.194308955263723	-3.20148117298779	0.00136723009514447	0.00316060983033397
YDR384C	4520.73112819389	0.913209207116913	0.225950938460567	4.04162608634745	5.30818265886193e-05	0.000160218565496172
YDR385W	52283.3892983112	-0.538812259342984	0.14836197071118	-3.63174105035248	0.000281515530677728	0.000746702088217283
YDR386W	583.957096601809	-0.404511905872972	0.121016210880862	-3.34262577656812	0.000829897357981817	0.00200576293565807
YDR387C	741.984656483864	-0.414460109585221	0.139738979064336	-2.96595919306384	0.00301740522894985	0.00650495281108469
YDR388W	5230.82263651868	-0.679911259082502	0.169144306547145	-4.01971117421558	5.82695321655503e-05	0.000174755527705972
YDR389W	2301.61030725161	-0.0619698853576931	0.141055472565454	-0.439329890791278	0.660422518681651	0.730401798159085
YDR390C	1356.95034375089	0.357335882190522	0.101062154627687	3.53580312538306	0.000406537541523533	0.001040597065089
YDR391C	1083.40913552787	-0.448707450306485	0.211543153031199	-2.1211154503323	0.033912088055414	0.0572973350264127
YDR392W	1103.67563133701	0.284258466156391	0.088926613788887	3.19655111158539	0.00139081183272348	0.00321061574844615
YDR393W	943.960448876803	0.899204681489985	0.102284701327708	8.79119428240824	1.47978415818102e-18	1.907213007002e-17
YDR394W	4677.16566731636	0.403672895694431	0.13276723107355	3.04045578438557	0.00236220373031165	0.00520142887590521
YDR395W	3147.32508356547	0.622749082282976	0.118528671783387	5.2539952815894	1.48834694898882e-07	6.63659648343966e-07
YDR396W	1126.0355450057	0.521709605893585	0.12208558240292	4.27331053860057	1.92591935869147e-05	6.25140704600394e-05
YDR397C	721.739439810315	0.398099881082742	0.220697750916197	1.80382391497006	0.0712589155287759	0.110218698373067
YDR398W	3551.94888936801	0.594539638743932	0.117224533558633	5.07180212789296	3.94066017048295e-07	1.66260012061504e-06
YDR399W	4840.32469142449	2.17421253346548	0.167525359862284	12.9784083750234	1.62216536043461e-38	5.28890151674373e-37
YDR400W	1447.38835219331	1.00850972126037	0.103394814469811	9.75396809242143	1.77395541525955e-22	2.8990745322331e-21
YDR401W	18.8110760326994	0.728065071972003	0.585657530925733	1.24315838784002	0.213809473367643	0.285223656390378
YDR402C	82.2221543112088	-0.0916384756348069	0.230687001906262	-0.39724160822916	0.691189302088591	0.757062019850574
YDR403W	136.838984901555	-0.496980467243696	0.178047311990447	-2.79128318022774	0.00524995182567154	0.0107047005337067
YDR404C	1335.44316613322	0.169814059499791	0.0972872146615488	1.74549204734204	0.0808992555678868	0.1230520781541
YDR405W	3816.64795833874	1.79296672445355	0.152852462049608	11.7300480503326	8.94079062721438e-32	2.30015808870445e-30
YDR406W	4903.46680312157	1.07495844180174	0.355169503075324	3.02660682433018	0.00247315416076779	0.00542758857141509
YDR406W-A	2.76412833564523	0.317207580791548	1.1994132881912	0.264468956542844	0.791418582555811	0.840962049808417
YDR407C	1205.44405619537	-0.354186370865158	0.119980407875894	-2.95203506252057	0.00315687082148971	0.00677189192397119
YDR408C	2670.03886404853	-0.0297494432500347	0.124385357826198	-0.239171585546293	0.810972534790471	0.857038689687105
YDR409W	894.864488063508	-0.269568338384442	0.0973583051646251	-2.76882735302985	0.00562584379878544	0.0113830437047007
YDR410C	720.301059243237	0.0404622555392167	0.118298586529301	0.342034987283594	0.732324562354513	0.791319043095459
YDR411C	1388.26729909438	-0.187087958932301	0.228224408059826	-0.819754383515626	0.412356140528072	0.496032427674498
YDR412W	1078.99782080458	1.03953211761536	0.161174555341573	6.4497284662105	1.12050726246301e-10	7.24917566854755e-10
YDR413C	498.209847947223	0.605192304594861	0.1481952187281	4.08375054059762	4.43146024437856e-05	0.000136063390067493
YDR414C	525.866559904377	0.582012684373848	0.152967610536793	3.80480993545923	0.000141913117589443	0.000398227436064795
YDR415C	849.821307020353	0.196305010531322	0.100842664708569	1.94664640307388	0.0515771413553509	0.0828505007234979
YDR416W	749.412985247427	-0.0604725235545247	0.12173325835655	-0.496762547646626	0.61935650891787	0.693603463311187
YDR417C	7437.08701798324	1.07768700105749	0.366748013664208	2.93849444551923	0.00329810567814489	0.00704094781078192
YDR418W	20452.6779142734	1.07900632868297	0.172455735432979	6.25671466346972	3.93171802762639e-10	2.36477579268926e-09
YDR419W	754.099320032248	-0.757715756212057	0.0967388325159212	-7.83259148891788	4.77915186655342e-15	4.61544962512761e-14
YDR420W	1630.44143725195	-0.593967440002714	0.104689199872223	-5.67362670387844	1.39805608792624e-08	7.05895431290682e-08
YDR421W	836.564312604978	-0.808159117018302	0.129915552018452	-6.22064952549726	4.95100978635742e-10	2.94556011318428e-09
YDR422C	1277.35048564697	-0.64886895232517	0.0763612324751857	-8.49736091590751	1.93949675918213e-17	2.29739670071466e-16
YDR423C	1023.4713691843	-0.97343055508271	0.118581965312546	-8.20892580517653	2.23176078544427e-16	2.41749614028552e-15
YDR424C	654.951409151265	0.359397646183685	0.156636151986844	2.29447443406213	0.0217632619372334	0.0387176777738032
YDR425W	427.102490708764	-0.623854811371044	0.184359302327397	-3.38390742151521	0.000714620947903515	0.00174702804858669
YDR426C	43.2132643009945	-1.21849813622449	0.418212702798486	-2.91358470957688	0.00357304882465952	0.00758610559613398
YDR427W	2445.26239529392	0.325258008635683	0.142954855851528	2.27524981014632	0.0228909483756852	0.0404290120681852
YDR428C	600.256806018732	0.367008754414908	0.124444437801107	2.94917764827287	0.00318620768080093	0.0068203067596732
YDR429C	7900.38289428326	1.03175391836969	0.104789531452112	9.84596365755485	7.13521279853019e-23	1.18667958310909e-21
YDR430C	4064.68809519367	1.90648586053761	0.120700693519079	15.7951524962552	3.35979762391529e-56	1.85946446647951e-54
YDR431W	22.8338063105344	1.57521783033176	0.578595332337112	2.72248623916305	0.00647927317764461	0.0129546123703605
YDR432W	10063.4627604863	0.0355494686054748	0.226654097186643	0.156844588501751	0.875367331165939	0.908186711256912
YDR433W	1730.70383937142	0.0102651899614652	0.305245880153938	0.0336292498240709	0.973172797468066	0.981924180210151
YDR434W	1242.43568013179	0.120387115610456	0.210170626817878	0.572806568801723	0.566775670940053	0.644361223685688
YDR435C	745.958360538079	-1.25792081941285	0.164745045289221	-7.63556085832191	2.248394675615e-14	2.05665657411116e-13
YDR436W	890.182209025762	-1.12541252600512	0.165229914738049	-6.81119110779251	9.67939443094982e-12	7.08316574691505e-11
YDR437W	93.6882471276525	-0.0310704465308255	0.230092283996014	-0.135034717336996	0.892584425241925	0.920683010907332
YDR438W	323.5494055946	-0.249098497431993	0.125538839305776	-1.98423451108435	0.0472297029595098	0.0765956226770085
YDR439W	404.905993030977	0.106086235091678	0.104993609191893	1.01040659434603	0.31230052979692	0.394251732651432
YDR440W	589.124265223753	-0.161450487898114	0.171648249137841	-0.940589191611638	0.346915422899863	0.429551602785956
YDR441C	429.82693647319	0.465195578185097	0.175037543768035	2.65769027701617	0.0078678162499854	0.0154255258265586
YDR442W	73.977761898193	0.586082100812152	0.268003554038552	2.18684451000917	0.0287538769223927	0.04945756944656
YDR443C	808.8725926387	0.183097436594948	0.130330763934896	1.40486736260067	0.160060723315902	0.222537454878305
YDR444W	1190.07117374894	0.569494713121712	0.118164089673019	4.81952439778961	1.43900855213001e-06	5.58983660335925e-06
YDR445C	57.4954755783682	0.292028855384468	0.314465729878101	0.928650811958652	0.353070079792773	0.436188247142225
YDR446W	5.64485845049612	-1.69420142447917	0.676627168654367	-2.50389210331074	0.0122835487502132	0.0231255960932337
YDR447C	12062.1350264605	1.0792167411381	0.171819680937246	6.28110083345031	3.361839997476e-10	2.05009983549786e-09
YDR448W	650.457819696211	-0.548713081750177	0.174671197141079	-3.14140562800969	0.00168138985938785	0.00381586272016829
YDR449C	831.103182940473	1.18003975713339	0.260201512494641	4.53509953043681	5.75763273523849e-06	2.0260437023551e-05
YDR450W	22741.0282780933	0.795519234496295	0.168233385003036	4.72866449475494	2.26001483081578e-06	8.5005469307554e-06
YDR451C	731.002661649411	-0.689643897229865	0.246117480102664	-2.80209230543962	0.00507723443596863	0.0104170299050746
YDR452W	4217.67997774533	-0.156205464647951	0.0690812412844527	-2.26118497212218	0.0237478052939857	0.0416963598150333
YDR453C	565.869525860965	-0.788819661971926	0.269767154814525	-2.92407599625785	0.00345480389245757	0.00735639781303768
YDR454C	5132.4354303793	0.491345716356742	0.165905180471499	2.96160562895231	0.00306039498385547	0.00658685011884709
YDR455C	127.607749591329	-0.301381566146284	0.166725621577424	-1.80764997781897	0.0706609945258298	0.109394878270574
YDR456W	1673.25121502559	-0.348101812253638	0.11682971760824	-2.97956563946266	0.00288657377673856	0.00624744492067044
YDR457W	2452.95050407727	-0.251577872514549	0.115935691951416	-2.16997775473643	0.0300085311940522	0.0513874639740062
YDR458C	1469.92546807447	0.239229105545258	0.0875753155173292	2.73169561687642	0.00630093234841535	0.0126287098133486
YDR459C	564.279008740042	-0.258269624601778	0.0952163966820732	-2.7124490487089	0.00667880480739043	0.0133010609197077
YDR460W	695.475430075005	0.3217175216082	0.13144075405356	2.44762382812491	0.0143801702554316	0.0267309628287532
YDR461C-A	87.897341018158	-1.11677578032614	0.27839862983615	-4.01142699941954	6.03528394533089e-05	0.000180838853794128
YDR461W	5.31239391636381	-5.65076743612746	1.56492464478772	-3.61088788201298	0.000305150563833474	0.000802284077208487
YDR462W	1620.15166540901	2.18719582520327	0.137299999161094	15.9300498074805	3.92044716357893e-57	2.26491798415183e-55
YDR463W	2346.53873080266	-0.506286125238099	0.0675495739381129	-7.49503062301984	6.62828860100857e-14	5.82052116349899e-13
YDR464C-A	14.3114569481247	-0.069668832458615	0.833238462234445	-0.0836121177985331	0.933364832066121	0.952660192301904
YDR464W	1550.3341871726	0.109041679347724	0.111927644969755	0.974215792507652	0.329949404956529	0.41226461412326
YDR465C	3471.94812458474	1.07561027068355	0.116688085866053	9.21782427657824	3.03189514959616e-20	4.32209122407798e-19
YDR466W	1209.85553985092	-0.240893937762675	0.0848665986612216	-2.83850114842352	0.00453259562781599	0.00941990369352985
YDR467C	144.340620308253	-0.17214327992165	0.216951717879505	-0.79346354849911	0.427507798648166	0.510992080199061
YDR468C	882.35401804954	0.0695175790154268	0.102956431370935	0.675213564512223	0.499540089849307	0.579934960646489
YDR469W	636.611690835079	-0.0283497479773227	0.204925909329908	-0.138341452625606	0.889970565992126	0.918562317446191
YDR470C	1018.12540745388	0.859073688033316	0.114503813968373	7.50257706062612	6.25752039481484e-14	5.51700526375509e-13
YDR471W	13360.2741671571	0.970162286035129	0.20716223499971	4.68310397421851	2.82563091654178e-06	1.05139012521719e-05
YDR472W	848.405165512474	0.687191166860678	0.155020786362009	4.4328969229709	9.29753224885259e-06	3.16288984457351e-05
YDR473C	690.864850384691	-0.475008046011531	0.119551330279454	-3.97325604743326	7.08967659167146e-05	0.000210043230016861
YDR475C	1342.55964352395	-1.69090274973615	0.23092985085978	-7.32214888391739	2.44031183172031e-13	2.04998644435076e-12
YDR476C	1721.20485348889	-0.323229848072741	0.158439449898191	-2.04008438731919	0.0413419214637697	0.0681546670238766
YDR477W	3086.65496624881	0.721870642067273	0.125953950755342	5.73122667243256	9.9706916267511e-09	5.11823655914129e-08
YDR478W	359.091131130351	0.336940893006942	0.188574291808105	1.78678063577095	0.0739729502842729	0.113934951022503
YDR479C	1323.62580084876	-0.171234938436846	0.178497539065805	-0.959312600795681	0.337401289321356	0.419902662787311
YDR480W	445.345828892456	-0.473146049952593	0.134194754410032	-3.52581628121541	0.00042217972980059	0.00107853983726404
YDR481C	1998.3652250892	-0.874243748606519	0.222908575951266	-3.92198346284197	8.78230211156514e-05	0.000256290641002143
YDR482C	550.021659239328	-0.820885372722381	0.192074095079168	-4.27379534124075	1.92173441387467e-05	6.24089884111369e-05
YDR483W	7188.39136247475	-0.618406979198303	0.105884353572735	-5.84040000559196	5.2075634440285e-09	2.79064384396841e-08
YDR484W	432.345939849566	-0.0696647953300505	0.219661010758814	-0.317146839529669	0.751132185108317	0.806392565462057
YDR485C	1258.05410006922	-0.303069669031211	0.0827891728530759	-3.6607403913681	0.000251487476033404	0.000672198261832791
YDR486C	1199.12999507999	-0.196587594166515	0.0924946292671712	-2.12539469290342	0.0335536927515057	0.0567500309351353
YDR487C	4037.94316244074	0.521875777888738	0.0871140594705428	5.99071815801682	2.08916421288305e-09	1.17000301922175e-08
YDR488C	694.187424128566	-0.265114788855305	0.172832881191907	-1.53393721742642	0.125045098878808	0.179226772843489
YDR489W	487.159062291382	-0.00290907644233379	0.107124480160074	-0.0271560378914962	0.978335279442637	0.983262040349338
YDR490C	1155.06799265954	0.302767887281813	0.175199130344794	1.72813578860787	0.0839638824897541	0.127269535115655
YDR491C	71.8390064137051	1.42134421684161	0.39684305608303	3.58162803923227	0.000341459718913667	0.000887471866126841
YDR492W	1466.03648224017	1.517548586011	0.250902775067803	6.0483531344	1.46333931944153e-09	8.3514321991698e-09
YDR493W	1076.63473972503	2.68183497400421	0.158891594280905	16.878394267119	6.48858032753142e-64	4.54614787628956e-62
YDR494W	3830.48251385397	2.56776325374874	0.111787243751614	22.9700918241994	9.28152550574877e-117	2.35108180695621e-114
YDR495C	472.087215842356	-0.0769688558015634	0.17394145385935	-0.442498634418687	0.65812841825867	0.728843746872642
YDR496C	3304.37580986055	1.15002256523776	0.212099148965438	5.42209891386767	5.89032710240844e-08	2.76308363934914e-07
YDR497C	7539.36320315136	-1.39954527171608	0.204390336752278	-6.8474140898957	7.51968213835696e-12	5.59543397637123e-11
YDR498C	960.796854451101	0.0985107547433652	0.12104317821991	0.813848051514247	0.415732003696034	0.498893119451048
YDR499W	528.60301888382	-0.367715069714638	0.120085579806402	-3.06210845887954	0.0021978380102022	0.00487044452731887
YDR500C	15268.785498771	0.53297412889359	0.228805870885933	2.32937261106947	0.0198393347333639	0.0356609875965979
YDR501W	297.517809805436	-0.0216895735964168	0.151324000569119	-0.143332012865401	0.886027974234626	0.91567876963039
YDR502C	7401.69942243516	2.39741118639028	0.206554270114413	11.606689055919	3.8108773207563e-31	9.47110869226452e-30
YDR503C	350.100502535328	0.150859215200853	0.177237879721126	0.851168020279987	0.394676024677013	0.478649669645919
YDR504C	67.2652352088842	0.142067929590117	0.350760270906993	0.405028566156478	0.685456513242579	0.752152048686375
YDR505C	1429.06789989791	-0.556224979030238	0.171672764747668	-3.2400304139553	0.00119516950863727	0.0027873181246052
YDR506C	253.32630559757	-0.615009382436242	0.195960765665564	-3.13843120763187	0.00169854799680125	0.00385082172355698
YDR507C	2871.47121826378	0.310367128673512	0.130241764026169	2.38300771641231	0.0171718343825869	0.0313974739710487
YDR508C	5678.97804473315	0.447186890268488	0.250973924595027	1.78180618161856	0.0747808438628484	0.115044764700005
YDR509W	223.208428480366	0.811056924809914	0.369822285149428	2.19309911105601	0.0283002390650394	0.0487919828487826
YDR510C-A	92.6928183034843	0.344720459359389	0.332996320844299	1.03520801216471	0.300571777819841	0.382303153480393
YDR510W	3185.78067570062	0.0122118925110759	0.170023496751083	0.0718247344892233	0.942741388376982	0.96038589077352
YDR511W	1040.36372977257	1.59088942004034	0.145735028969335	10.916314569609	9.63255442499322e-28	2.09372948656783e-26
YDR512C	625.899064238973	-0.467821531270457	0.163986972697529	-2.85279692389557	0.00433363057042118	0.00903205409392213
YDR513W	2549.37899321022	0.370384696481185	0.188354865877581	1.96641958122767	0.0492501633729235	0.0794809056540246
YDR514C	1061.8766123736	1.6617939529806	0.128846673380166	12.8974533015488	4.65218790522492e-38	1.48015988134354e-36
YDR515W	912.550666984377	1.31780118718097	0.119026170614988	11.0715246938729	1.7244139997864e-28	3.88938034335386e-27
YDR516C	4730.89916456664	-0.144111873444404	0.454821269451098	-0.316853856941048	0.751354496089214	0.806392565462057
YDR517W	2551.51906097844	-0.297241844481361	0.1503085185206	-1.97754490169247	0.0479800702816255	0.0776023435350653
YDR518W	1135.83793302516	-0.628179546999833	0.208538555860391	-3.01229451027931	0.00259280912794493	0.00566801470318705
YDR519W	901.806525528394	0.502676673168972	0.12401864091215	4.05323481592615	5.05142537530486e-05	0.000153100264711264
YDR520C	602.954315606032	-0.395817659699054	0.175149225209122	-2.25988815666448	0.0238281931440454	0.0418263539570051
YDR521W	59.9836901471539	-0.284652194994986	0.412810531308273	-0.689546834216829	0.490479211234023	0.571733820387129
YDR522C	28.1105071909738	-0.550736663972483	0.367401273622337	-1.49900586501124	0.133872110541959	0.190345794479565
YDR523C	89.5702628352805	0.0457444920501987	0.237303353584767	0.192767996571351	0.847140668398172	0.886442396261577
YDR524C	978.922298876803	0.5535584564502	0.158322184349691	3.49640487038469	0.00047157260318616	0.0011954492550362
YDR524C-A	0.713736725001509	-0.261710341708568	1.99925197421366	-0.13090413068693	0.895851146988503	0.922607608141717
YDR524C-B	24599.628518082	-0.515580336726115	0.252908332220787	-2.03860557775541	0.0414894081119098	0.0683806911474068
YDR524W-C	67.9717084543225	-0.151081010723015	0.379440377476234	-0.398167985515663	0.690506363013947	0.756684676673853
YDR525W	4.32878686330054	-1.42622668615811	0.834266376553827	-1.70955791368405	0.0873476537886199	0.131580889261631
YDR525W-A	203.28673859844	-1.39662103238812	0.184226300170364	-7.58100787507856	3.42880784035693e-14	3.09482296060546e-13
YDR526C	144.682252460234	0.769085528221164	0.296911468349612	2.59028569188027	0.00958963101630467	0.0184940878106537
YDR527W	1615.35856614145	-0.105967155759998	0.142570154153121	-0.743263247412845	0.457322318061477	0.540072216679577
YDR528W	764.447419874224	-0.339140394677924	0.254137796840825	-1.33447444218752	0.182048417441531	0.248388414599114
YDR529C	2076.67050314228	0.355117195555408	0.162035138766137	2.1916060816163	0.0284079624362391	0.048939272980662
YDR530C	792.474736856894	-0.807111773873274	0.137367814915174	-5.87555224905974	4.21436011991886e-09	2.28630772238761e-08
YDR531W	1650.71985420105	0.330118813789504	0.114362823028678	2.88659203268112	0.00389438832659572	0.00822065433299981
YDR532C	324.344784319834	-0.308788646210409	0.209440977374121	-1.47434685457386	0.1403882257872	0.198080276710551
YDR533C	1154.6645877429	-1.1612424019845	0.25424600094287	-4.56739692139909	4.93818379613087e-06	1.75514724669821e-05
YDR534C	678.863247700964	0.909852702562939	0.315353991316377	2.88517896591369	0.00391191211566761	0.00824707208507902
YDR535C	85.852614806457	-1.37617508887378	0.306150266482431	-4.49509681858387	6.9538299705889e-06	2.41550233050098e-05
YDR536W	153.985455986564	-0.267109979991087	0.187105012854795	-1.42759392661692	0.153408772736185	0.214011899436669
YDR537C	33.3504959364504	-1.71244247194232	0.727107661645455	-2.35514293449616	0.018515582088949	0.0335470766541453
YDR538W	387.151528677558	-1.20012352887878	0.175562815628171	-6.83586398739783	8.15122531928203e-12	6.03190673626871e-11
YDR539W	913.723912380416	-1.97823013956167	0.228061284849172	-8.67411643703566	4.16773712786068e-18	5.20848514688624e-17
YDR540C	95.3340854930785	-0.13065697053335	0.152527039808148	-0.856615133275339	0.391657619385559	0.475388330496367
YDR541C	362.213575063786	-0.560421719257928	0.158117022786243	-3.54434778357519	0.000393585697011255	0.00101177025781269
YDR542W	23.6594156340291	1.29132248764317	0.448189127015812	2.88119994396387	0.00396164239958188	0.00834390049365086
YDR543C	4.48206640919306	2.40058686658785	1.04859492571177	2.28933671880815	0.0220597958223586	0.0391288522385204
YDR544C	70.115228279514	2.23862528854474	0.373318989279257	5.99654813398781	2.0155588655828e-09	1.13166843041162e-08
YDR545C-A	115.500663612335	-11.2543319224263	4.89141280029627	-2.30083462220663	0.0214009806549498	0.0381762888931471
YDR545W	802.663570299414	-3.96600404120675	0.181723742509714	-21.8243581517409	1.3623671705561e-105	2.71895460160075e-103
YEL001C	3259.86971654649	0.184892521676176	0.093996966449276	1.96700519878958	0.0491826114299392	0.0793913428621518
YEL002C	4395.88939010063	0.0240990538263785	0.0760473036139646	0.316895572638728	0.751322841556375	0.806392565462057
YEL003W	709.920586469914	0.788108592055578	0.217369140090413	3.62566918067473	0.000288214132267737	0.00076154243994872
YEL004W	289.731609992546	0.0506560093657842	0.224976368728339	0.225161467633748	0.821853664159338	0.865759474112828
YEL005C	352.671089130587	-0.441105999397603	0.171479827296956	-2.57234921652754	0.0101010945589025	0.0193670476753804
YEL006W	846.146005669818	0.0344179793045246	0.096857590035308	0.355346228333557	0.722330227058072	0.782831475301047
YEL007W	2197.09938953928	-0.262837889731907	0.160760479126682	-1.63496582717191	0.102056211525244	0.150526955289061
YEL008C-A	0	NA	NA	NA	NA	NA
YEL008W	33.1873647736643	-0.74310661510483	0.322545420995769	-2.30388207902842	0.0212292639564462	0.0379213269371182
YEL009C	20404.3717905154	-0.00681433158670946	0.0932496357477176	-0.0730762273983065	0.941745458857743	0.959668202388534
YEL009C-A	1.73829801218861	-1.46099208030654	1.2219738934168	-1.19560007638249	0.231852661650834	0.305640838597356
YEL010W	1.55243564598423	-5.57548330113677	1.9828960554525	-2.81178798344245	0.00492669657770294	0.0101460987056759
YEL011W	1847.21550778404	-1.07291170505129	0.760709210367581	-1.41040977344398	NA	NA
YEL012W	663.175919342725	-0.813538002320628	0.256210017882943	-3.17527787961952	0.00149693076126987	0.00342914295433855
YEL013W	1870.35027132227	0.424477111659088	0.12984575715239	3.26908726914281	0.00107895018340291	0.00254147564659928
YEL014C	18.0430180130848	1.63746801084823	0.480702523794776	3.40640610313772	0.000658241881140869	0.00162123449109714
YEL015W	2327.77257367553	0.56069524319538	0.078032673703555	7.1853906393808	6.7015298406757e-13	5.44892290502347e-12
YEL016C	783.646362952764	-0.87738715982504	0.120818054023455	-7.2620533985319	3.81257619446684e-13	3.15447573074857e-12
YEL017C-A	924.859669792477	0.725482941047332	0.326232768741844	2.22381995482932	0.0261605602646282	0.0455320956402858
YEL017W	1453.88148153413	0.541338702973679	0.199816349585224	2.70918122614782	0.00674494861508137	0.0134198063215574
YEL018C-A	94.9508009891042	0.505716911020329	0.447024000710244	1.13129700019872	0.257930106524054	0.334790634916716
YEL018W	623.148892202079	-0.281820677423463	0.147618334669433	-1.90911703518777	0.0562469956472233	0.0895438030777405
YEL019C	210.290044073963	0.527610648997852	0.15197749881818	3.47163661134512	0.000517296053647879	0.00130283434391011
YEL020C	736.417436036978	-0.489797379756369	0.170172149119926	-2.87824642451446	0.00399892628701713	0.00841435416175553
YEL020C-B	133.607365713299	1.51154526874215	0.39400005407932	3.83640878495373	0.000124846535461253	0.000353955782414038
YEL020W-A	1370.45624723002	1.92622561291808	0.137684223356266	13.9901694323674	1.78985019344709e-44	7.36747085877657e-43
YEL021W	8631.08008120751	10.2722289112069	2.05891588118443	4.98914453236311	NA	NA
YEL022W	1563.3967462337	0.0486987036659694	0.160345596017472	0.303710889949624	0.761348160699679	0.814864908015851
YEL023C	397.561987377321	-0.757571676842864	0.111641959628873	-6.78572536133574	1.15504693695799e-11	8.37790652731864e-11
YEL024W	2307.10551739466	0.662211077114213	0.13805828033174	4.79660528526786	1.61377152918498e-06	6.20956400134402e-06
YEL025C	1173.41978933959	-0.37373529255181	0.131730741432975	-2.83711522827772	0.00455231795035642	0.00945790726216006
YEL026W	4523.75443181829	0.488012853936959	0.174364322031881	2.79881140963992	0.00512910846115901	0.010494038000992
YEL027W	9566.36822000521	-0.163367008134745	0.109110744940487	-1.49725866342358	0.134325966266114	0.190867489499164
YEL028W	77.2132134075827	-1.66979053096344	0.249945234824979	-6.68062558637168	2.37924387233964e-11	1.65992586263018e-10
YEL029C	665.258561454232	-0.0627102392038884	0.165567353966863	-0.3787596872294	0.704866325712646	0.768528347292346
YEL030C-A	2.54490349510673	-2.83555243953712	1.36859631691092	-2.07186911472719	0.038277648974754	0.0637734875152366
YEL030W	359.896012434827	-0.30396367442803	0.164080304560122	-1.85252992577578	0.0639497644009261	0.100351000320348
YEL031W	7991.54487616598	0.107313574194802	0.147761264994873	0.726263234133285	0.467677413608013	0.549746310306516
YEL032C-A	0.0922786729359079	0.175377805692576	6.00631008342226	0.0291989263385898	0.976705937527588	0.981924180210151
YEL032W	2585.89311412178	-0.101270718194987	0.117842592775994	-0.859372793905608	0.390134874631689	0.474239255135531
YEL033W	605.548735617921	2.51968534945165	0.358535411018389	7.02771685032365	2.09940380147855e-12	1.6499610306131e-11
YEL034C-A	36848.6380874838	2.79235891536772	0.167167753446001	16.7039327729538	1.22703757349828e-62	8.00125689015808e-61
YEL034W	9959.25966285681	2.16070591315894	0.213184730583091	10.1353690165759	3.84917460397178e-24	6.87009862920275e-23
YEL035C	9.5428083734545	-0.730006827608724	0.569048286184293	-1.282855682606	0.199542641688245	0.268915047710002
YEL036C	4497.34213745177	0.63089607128026	0.113194477272208	5.57355876791668	2.49587403398577e-08	1.21942332253934e-07
YEL037C	5213.66601548271	0.751293865497977	0.137238563827958	5.47436408938086	4.39085478277532e-08	2.08644802304172e-07
YEL038W	1625.03936441478	0.789621486874501	0.133272501327357	5.92486431191801	3.12555358523661e-09	1.72402813336418e-08
YEL039C	935.480410269815	3.14583125503169	0.646110638733931	4.86887394579359	1.12235970381926e-06	4.42891612303993e-06
YEL040W	12417.2601995153	0.670950509070207	0.206465585119047	3.24969659560135	0.0011552819362165	0.00270098929070709
YEL041W	362.875112064794	0.267299057816126	0.193519389826913	1.38125207016828	0.167201469675674	0.23129361043562
YEL042W	5230.90373188218	0.563032188848761	0.138572519897036	4.06308688957315	4.84279922964637e-05	0.00014729430405135
YEL043W	2538.61744146462	-0.164377553959522	0.127809748702792	-1.28611123664569	0.198404243099179	0.267545046879692
YEL044W	1315.74491440932	0.0952314922925424	0.15749019250471	0.604682048945328	0.545390277860599	0.624468075450262
YEL045C	36.089829838449	-0.0970871636564694	0.321212278766184	-0.302252342374311	0.762459705507038	0.815717937048302
YEL046C	9984.56726900356	0.654937938037501	0.15538149961017	4.21503164585647	2.49743167175009e-05	7.98018466145729e-05
YEL047C	4669.81753050319	-0.914585690826964	0.137313672629012	-6.66055807346988	2.72789749750733e-11	1.88717782758228e-10
YEL048C	194.006591480584	0.677815961494079	0.300201688510956	2.25786858447114	0.023953853738866	0.0420021514175111
YEL049W	138.219577427117	1.62762869988575	0.286542709164186	5.6802307224405	1.34513167802917e-08	6.81464402423086e-08
YEL050C	4275.50979768708	2.23674836081912	0.10448957600215	21.4064258502981	1.16405260422418e-101	2.12956956983902e-99
YEL050W-A	153.571495526455	2.6045180837009	0.247487222994658	10.5238486746329	6.70764329618971e-26	1.35927811534478e-24
YEL051W	4546.61671981774	0.183793016291631	0.067302932022158	2.73083223523043	0.00631746214087173	0.012654137974386
YEL052W	1644.71103276207	-0.218666577214302	0.0995803826096892	-2.19588006677357	0.0281005288222649	0.0484730442177677
YEL053C	1412.6993434272	0.554500329590181	0.116184434561975	4.77258706539043	1.81874442862416e-06	6.91185851524449e-06
YEL053W-A	2836.06862899534	0.866459734450454	0.343046200320247	2.52578146512505	0.0115441266386633	0.021828773483272
YEL054C	15259.7738057127	1.02628394970842	0.179498214077157	5.71751621588433	1.08092363099923e-08	5.52285727987662e-08
YEL055C	2649.54038404662	0.947338525430494	0.1431048077474	6.61989307237446	3.59458786833603e-11	2.45580453328434e-10
YEL056W	1285.06784077532	0.107366293267481	0.128022621351972	0.838650951946211	0.401665209571303	0.485923414812014
YEL057C	61.5966347832053	0.680212948213405	0.241137701050792	2.82084860745242	0.00478968009106855	0.00988866240745375
YEL058W	5769.26110121608	-0.0589116104635388	0.127864665148624	-0.460734092527148	0.64498939214197	0.717550698757942
YEL059C-A	137.105534786124	0.00555092542760774	0.267667244222711	0.0207381573480434	0.983454530395908	0.987051438157185
YEL059W	91.414298857701	-1.37387980617845	0.245827611039657	-5.58879370941296	2.28652384083639e-08	1.1212990331905e-07
YEL060C	11377.6019901389	-1.79591842498048	0.493031081131143	-3.64260691407156	0.000269890821861199	0.000717602322477941
YEL061C	876.959826081921	-0.315716291182661	0.148331411203211	-2.12845201580491	0.0332996243608454	0.0564072340639218
YEL062W	515.89493354737	-0.395581619564694	0.114872930164123	-3.4436452434835	0.000573928230455687	0.00143231956263022
YEL063C	2478.3125571542	-0.513489319982588	0.104254702951484	-4.92533483330288	8.42160202494903e-07	3.38612154678354e-06
YEL064C	369.151864274685	-0.432348670912546	0.150741940643441	-2.86813788562805	0.00412895544752397	0.00864377005002951
YEL065W	4917.9753947082	0.22197216599671	0.332125021739817	0.668339183943211	0.5039171064848	0.58425487619726
YEL066W	884.940178650054	-0.273633522140586	0.203247201425342	-1.34630892933154	0.178202907307479	0.244102401731917
YEL067C	246.975831155371	0.273760508349035	0.287664670583214	0.951665381063341	0.341266711771275	0.423936982662832
YEL068C	367.050996131076	0.191354239531752	0.158244460278444	1.2092318378479	0.226573789306025	0.299882430942419
YEL069C	87.9357459601384	0.25357426640898	0.264782735084816	0.957669186126332	0.338229599514358	0.420853984961565
YEL070W	108.659492467146	-1.08166825338537	0.515885342374202	-2.09672220654173	0.036018173542885	0.0605142068758776
YEL071W	29635.790893817	-1.27457047418827	0.233694138157932	-5.45401131682176	4.92460657501904e-08	2.32998986372668e-07
YEL072W	117.247064244658	-2.24010058069137	0.251477993284356	-8.90774000315169	5.20833650080231e-19	6.87416917721123e-18
YEL073C	188.777204066018	-4.59043404155305	0.368882033108976	-12.4441789773939	1.50423168195498e-35	4.52368486637237e-34
YEL074W	68.5498108045846	-1.55338941943312	0.296524903346863	-5.23864741848016	1.61757736859117e-07	7.16915514773985e-07
YEL075C	7.91947857964351	-7.90051860664908	1.49742188747132	-5.27608062413898	1.31976042499225e-07	5.92901920804838e-07
YEL075W-A	12.0217834646559	-8.34889412448842	4.91590772460477	-1.6983423188969	0.0894431718883791	0.134185132131404
YEL076C	33.5978877131158	-0.675366878250253	0.339080376671664	-1.99176043414692	0.046397349329197	0.0753570758772112
YEL076C-A	0.154556026883406	-2.82686536315334	5.93115563518754	-0.476612912731965	0.633637786707209	0.707551451891095
YEL077C	2396.42778990789	-0.32084871051082	0.214670712595672	-1.4946086805755	0.135016599343616	0.191683406612859
YEL077W-A	0	NA	NA	NA	NA	NA
YER001W	1911.17303177405	0.918403099118625	0.129520120646243	7.09081411085969	1.33325332209503e-12	1.05665540063994e-11
YER002W	2186.40576279392	1.15098724907963	0.141167213663897	8.15336096255325	3.5394713825321e-16	3.77199976138453e-15
YER003C	5937.12798053368	0.555971307734158	0.157724141669402	3.52496010978143	0.000423546565912066	0.00108161212993287
YER004W	1782.22353181943	-0.789041432648577	0.164058060665522	-4.80952553899353	1.51288966568618e-06	5.84735407171902e-06
YER005W	1768.14679346603	0.0703467403338341	0.0695310538751978	1.01173125406815	0.311666567581089	0.393753311737782
YER006C-A	9.84552391978001	-0.504375291111779	0.588136907559856	-0.857581431514646	0.391123631887348	0.475090416748446
YER006W	5501.36175514788	1.22714214256925	0.111492289714264	11.0065202330511	3.55469300716332e-28	7.88256166504296e-27
YER007C-A	1806.2736681524	0.463305083100251	0.111438640269157	4.15749045377107	3.217627166724e-05	0.000100766963956463
YER007W	256.163765152879	-0.318554455907619	0.19472012344466	-1.63596063042838	0.101847827278525	0.150265934033964
YER008C	1814.23368035036	-0.363230821728347	0.111004140994613	-3.27222767073145	0.00106703613246689	0.00251431125882895
YER009W	4695.09574667952	0.201041364008199	0.157174341424061	1.27909786156369	0.200862596573974	0.270267515254448
YER010C	776.443776306896	-0.209315536536287	0.114517434332023	-1.8278049779688	0.0675788258710688	0.105293150505526
YER011W	1718.96112521182	-4.27478444279658	0.367870663043956	-11.6203461494449	3.24817530410492e-31	8.1340237843479e-30
YER012W	2778.24255503753	0.214708947051922	0.121537346884064	1.76660880426109	0.0772937654942631	0.118247790835126
YER013W	853.728407750677	-0.431388148588869	0.119462081443907	-3.61108850084307	0.000304914582471519	0.000801983801979801
YER014C-A	195.234730058204	-0.505605856037357	0.144359757877979	-3.50240166282852	0.000461083951306172	0.00117156593491607
YER014W	1192.02674342341	-0.356719508981153	0.0840234838967576	-4.24547391321533	2.18131887391572e-05	7.0387878998574e-05
YER015W	382.575731889104	-0.789748105071469	0.161734907749353	-4.88297867208343	1.04495177334009e-06	4.15332068751831e-06
YER016W	1577.37904280121	0.0546397955800405	0.139794224777261	0.390858747327366	0.695901648008304	0.761330274714732
YER017C	4773.38185398636	1.39435226442329	0.120775314466016	11.5450104235964	7.82319882038115e-31	1.93697697109136e-29
YER018C	364.242046734155	-0.326109500087308	0.260716477197983	-1.25082044522896	0.21099999385673	0.28204707926536
YER019C-A	2027.86351980836	0.2689948636421	0.139708539554376	1.92540029764897	0.0541792983951948	0.0864820308363435
YER019W	1419.46216055595	-0.540328877704711	0.200585928779786	-2.69375265249993	0.00706525750130712	0.0139861093789025
YER020W	2005.00648205694	-0.951041124844447	0.230980763859796	-4.11740401647353	3.8316402568287e-05	0.000118475036297999
YER021W	3816.90372539813	0.159132269660844	0.148716470929205	1.07003796329054	0.284602221027515	0.364738320234913
YER022W	831.094268628357	0.116705771710037	0.0957919284942967	1.21832573521041	0.223100214122415	0.296177788794643
YER023C-A	28.0123681361826	-2.06835571069235	1.41368873289652	-1.46309131746029	0.143442393356256	0.201861453556475
YER023W	4531.16626565671	0.120204375197786	0.131815448375289	0.911914169995877	0.361813901622452	0.44531981986273
YER024W	1633.7679469968	-1.91060593601492	0.240307624432077	-7.9506671522815	1.85509751714143e-15	1.84556982596578e-14
YER025W	9443.25560746545	0.592582911718578	0.0823380653155398	7.19694966656861	6.15744794134845e-13	5.01272585188144e-12
YER026C	2880.90916083886	0.893285625776284	0.0936559308223705	9.53795043124931	1.45682920791651e-21	2.26289555739107e-20
YER027C	1809.808025659	0.64391629020848	0.126648689518919	5.08427124397754	3.6904024052531e-07	1.56201736767333e-06
YER028C	344.439815469256	-0.473819434531803	0.169001451160847	-2.80364121891975	0.00505290985812722	0.0103703534825883
YER029C	780.431722465821	0.661126898732116	0.14700996256049	4.49715711246496	6.88680988280417e-06	2.39348442681521e-05
YER030W	1453.88924017071	0.119152330640189	0.125910808936993	0.946323287461474	0.343983719139475	0.426653541237781
YER031C	2587.11336128135	0.0548346061515447	0.162186144050695	0.338096737378533	0.735290289123957	0.793596741521315
YER032W	963.019442646174	0.19593254212751	0.155961336056812	1.25628920013957	0.209011136101247	0.279842923838751
YER033C	628.177651171616	-0.824683809826885	0.212096611809847	-3.88824603462428	0.000100971247270667	0.000290518407393889
YER034W	756.508614783366	-0.742292473622899	0.165405447939363	-4.48771478128713	7.19912197745748e-06	2.49544301808079e-05
YER035W	576.358226803089	-1.53934741690953	0.353858523683272	-4.35017758195179	1.36027326685484e-05	4.51391145027918e-05
YER036C	13435.3119714002	0.637598564345178	0.109691908167934	5.81263080380585	6.14985952429556e-09	3.24803326599924e-08
YER037W	916.140913778525	-1.03423703210267	0.391946868963818	-2.63871742319784	0.00832203163653671	0.016244487361657
YER038C	314.091825135984	-0.458293799794935	0.112858140399561	-4.06079524412152	4.89058486056795e-05	0.000148567305773526
YER038W-A	38.0477319407557	-2.19530412526279	0.341387739776692	-6.43053006736204	1.27159723146917e-10	8.18645099360311e-10
YER039C	148.701825382392	-1.03983236597557	0.188769986481286	-5.50846236395032	3.61981610433917e-08	1.73635170161528e-07
YER039C-A	50.4270335981792	-0.826727183651727	0.271885913997671	-3.04071355332814	0.00236018252359368	0.00519871642153444
YER040W	948.979578644241	-1.27475856698227	0.149556116790692	-8.52361370659508	1.54650812674215e-17	1.84516350049345e-16
YER041W	616.533489096429	-0.558970240528789	0.0949359660289568	-5.88786593648076	3.91214253653859e-09	2.13334472972597e-08
YER042W	595.229748431871	1.88442680384487	0.235069417807943	8.01646943876167	1.08827988204045e-15	1.10950639367158e-14
YER043C	37836.2833209673	1.52412704211229	0.0944698262009989	16.1334798993858	1.48416887852276e-58	8.80606867923503e-57
YER044C	4220.44922777003	2.56895087746598	0.163388486951722	15.7229614239898	1.05285301002622e-55	5.73065282977907e-54
YER044C-A	82.7160998878939	0.0946330504516663	0.258516199760665	0.366062361040731	0.714318542654065	0.776576745117146
YER045C	859.642444620245	0.0923024584633265	0.283697123389999	0.325355637591144	0.744911926618657	0.801239580060506
YER046W	163.8799182456	-0.386377330458719	0.147575577506871	-2.6181658034896	0.00884038387374025	0.0171647311888129
YER046W-A	42.4645340257873	-0.483582217155234	0.303197110662697	-1.59494335581982	0.110724903169928	0.161339872285088
YER047C	1030.74852433437	-0.186308605312079	0.0907917468316975	-2.05204340497428	0.0401654443093281	0.0664480322082981
YER048C	2676.2379340622	-0.470190201073741	0.0646875902928857	-7.26863064375815	3.63149837975375e-13	3.01982933447704e-12
YER048W-A	899.623095386342	0.706005850532587	0.145327538622582	4.85803211988677	1.18558180062897e-06	4.67000104003734e-06
YER049W	5014.01820256864	0.527708652194936	0.132454277946263	3.98408160443884	6.77415931504028e-05	0.000201511351620846
YER050C	1426.99773822097	1.69173684696931	0.173273375026507	9.7633975601301	1.61647136691118e-22	2.64827871205895e-21
YER051W	445.000413988541	-0.27340731404357	0.155947205358885	-1.75320431946421	0.0795669418584061	0.121358934478801
YER052C	3787.16311486505	-0.373186810190421	0.16188989028308	-2.30518909820662	0.0211559851669338	0.0378109411965878
YER053C	2322.00704989603	1.27091615079234	0.635600499875652	1.9995518427707	0.0455486784727586	0.0742166245476467
YER053C-A	500.680569647305	6.17636569491554	0.454488774206352	13.5896991200739	4.60971493016667e-42	1.72497628011805e-40
YER054C	260.324836298769	-0.244227668560607	0.460912452310368	-0.529878651219754	0.596196068905452	0.671893790179895
YER055C	4833.90241151995	0.12387997733948	0.119832599297685	1.03377526704348	0.301241236687202	0.38285889325008
YER056C	8759.12134830875	0.256999303237131	0.226722958447114	1.13353894549272	0.256987995924781	0.333830954864025
YER056C-A	14151.5649439767	0.888075466060228	0.226632473895917	3.91857111557669	8.90754493914229e-05	0.000259694957809611
YER057C	1952.69680872712	-0.322201262628174	0.118385542641598	-2.72162677501602	0.00649614630300669	0.0129844065406987
YER058W	970.260152180129	3.19266682983078	0.168975349398616	18.8942756514101	1.27120335807892e-79	1.52220823932868e-77
YER059W	837.477162127085	-0.0946801204596198	0.112579267755286	-0.841008494258699	0.400343175808082	0.484502049958108
YER060W	1352.18650031043	0.405406074344098	0.150247814645403	2.69824939085395	0.00697051991909189	0.0138193390087716
YER060W-A	538.594483603237	0.23867489077344	0.149334494730728	1.59825692787059	0.109985808952838	0.160506655830576
YER061C	886.964394448994	-0.249806776220081	0.195524673854956	-1.27762277412309	0.201382466533527	0.270805679659363
YER062C	4575.14260583035	-0.180951001297068	0.201581914648916	-0.897654938996985	0.369369539717913	0.45318562088523
YER063W	1886.21605069208	-0.0905744985817367	0.132854465885775	-0.68175727460762	0.4953924446567	0.576237131845465
YER064C	2915.97215018314	1.59205406405148	0.362567411507479	4.39105670703291	1.1280111453191e-05	3.79034765462837e-05
YER065C	899.804172838046	-0.282038580791168	0.142453724071189	-1.97986105754753	0.0477191432777501	0.0772182500312684
YER066C-A	143.819247434422	-1.26646657764487	0.819788747562639	-1.54486943302195	0.122377848399337	0.176093622363564
YER066W	155.21257794321	0.163067857279822	0.245803132004309	0.663408378689673	0.507069041167583	0.586916819882197
YER067C-A	322.486489036292	-1.52482204812479	1.07425236345554	-1.41942629124864	NA	NA
YER067W	522.786500312637	-1.50174540914773	1.03558099074347	-1.45014771666443	0.147017331194227	0.206231340414309
YER068C-A	18.8877642058613	-0.520706389890412	0.625288434021289	-0.832745916219336	0.404988042705464	0.48895531608766
YER068W	1836.4620862127	-0.184963698867696	0.107511509268823	-1.72040835558555	0.0853582392355119	0.129174641678522
YER069W	1381.68809026169	-0.544840484260116	0.206589946880034	-2.63730395640454	0.00835679136984498	0.0163075045812738
YER070W	7751.08193348459	0.00748500565306405	0.118655221564328	0.0630819744330097	0.949701228026571	0.965084499000801
YER071C	260.925393886216	0.440088605504686	0.219242777968509	2.00731175540887	0.0447164782392314	0.0730957373252861
YER072W	1749.01174965782	-0.51576323447061	0.0997370411652965	-5.17123055230628	2.32557424590797e-07	1.01164015743394e-06
YER073W	3145.64666869394	0.936188146147746	0.283024848400064	3.30779488599679	0.000940336542219065	0.002243048340114
YER074W	28179.1763715988	0.80608202079061	0.233775265667191	3.44810653295619	0.000564531324614084	0.00141047166309118
YER074W-A	650.843229513838	-0.0515125398465221	0.177626090181376	-0.290005481705542	0.771812043941095	0.823836392941945
YER075C	729.152675336488	0.214450929558648	0.218423625711673	0.981811966814115	0.326192491585853	0.407879960050205
YER076C	296.95627093756	-0.370831170041765	0.147500616614489	-2.5140991173683	0.0119336889294763	0.0225072380554211
YER076W-A	25.6590694462856	-0.101505878942712	0.4405172472472	-0.230424301379852	0.817762079383547	0.862793331936785
YER077C	1342.8679824622	0.426487988447985	0.158960806277624	2.68297575002939	0.00729702812829258	0.0143930000757517
YER078C	1054.00819040556	0.692379062219924	0.125944713959753	5.49748409799226	3.8524804277742e-08	1.84258795187515e-07
YER078W-A	2.36167386035546	-1.64961419252944	1.03364534723596	-1.59591894544935	0.110506891091501	0.161124282649684
YER079C-A	216.92505504547	0.312235958034136	0.281437515760594	1.10943261132159	0.26724360052415	0.345449725819833
YER079W	539.975654337425	-1.63402624591349	0.246941698813409	-6.61705274469735	3.66430782944899e-11	2.50084262847161e-10
YER080W	3144.72278316508	0.221658279635282	0.140387385059673	1.57890454004158	0.114357954505027	0.165858068348406
YER081W	3402.91716577694	1.82370862689496	0.363459695571058	5.01763647831598	5.23110389321782e-07	2.15864976445693e-06
YER082C	2564.38528761035	0.785013581067233	0.0914736450522109	8.58185525042942	9.33550694846418e-18	1.12814034426762e-16
YER083C	2021.72223784351	-0.133639557478567	0.136953209990592	-0.97580449182423	0.32916135839681	0.411436080167278
YER084W	21.4325692118377	-1.26020718880753	0.598344249174027	-2.10615743453231	0.0351906791918847	0.059229699248084
YER084W-A	6.73813107681655	-3.87875169789604	1.29496090082615	-2.99526549058084	0.00274206060429142	0.00597393686399713
YER085C	1.76568872244788	0.110052661824979	2.5383212938142	0.0433564742545293	0.965417373564577	0.976238111821942
YER086W	7629.00815895956	0.270188410337134	0.152714181154352	1.76924243901126	0.0768534246975265	0.11773823099742
YER087C-A	286.18216480933	1.38168996276578	0.189008104102713	7.31021544988846	2.66714386456831e-13	2.23199612351295e-12
YER087C-B	1333.25333284841	0.169125200188893	0.143007930965304	1.18262811752676	0.236956563924296	0.311309780571596
YER087W	1096.10902261822	1.27291401448568	0.120129590820402	10.5961737303237	3.1042214812675e-26	6.36897279614572e-25
YER088C	3558.38286116317	-0.649568887344145	0.156359472107758	-4.15433026594311	3.26241680788779e-05	0.000102024107771838
YER088C-A	173.12891676809	0.86528343094262	0.224315125254779	3.85744576947196	0.000114578089713243	0.000326671557944338
YER088W-B	14.3391837970554	0.228200309881633	0.504876925698758	0.451991957378127	0.651274776386753	0.722833784510137
YER089C	3978.07976776466	0.370139601491015	0.177739680016262	2.08248153398921	0.0372985078731721	0.0623788656304498
YER090C-A	0	NA	NA	NA	NA	NA
YER090W	4452.33992820102	-0.268432164668639	0.0950812847973441	-2.82318613216865	0.00475489575926313	0.00981992582957259
YER091C	7573.81508910208	1.41587511156485	0.348202870255484	4.06623618732952	4.77785146610204e-05	0.000145612817009477
YER091C-A	3.24670040525175	-0.459647693235652	0.794267396899666	-0.578706484780611	0.562787239628305	0.640379537006223
YER092W	924.790119978227	-0.228872346606429	0.159924113828524	-1.43113093533745	0.152392692735113	0.212992210107848
YER093C	1131.71065279296	0.108924542608553	0.103648551477999	1.0509027000891	0.293303280177879	0.374069597841114
YER093C-A	637.178069039695	1.9681171745725	0.133147620853465	14.7814670811017	1.92917777559541e-49	9.075403450051e-48
YER094C	3712.27163324967	0.741973822858416	0.151654827083255	4.89251702124251	9.95545031169366e-07	3.96892226106625e-06
YER095W	1757.57042169214	-0.280782134243252	0.14456802472781	-1.94221464097545	0.0521111213870208	0.0836761662395165
YER096W	126.062104688839	-2.89802012637719	0.285799501594258	-10.1400461169853	3.66926318139525e-24	6.56678459583399e-23
YER097W	11.9605788389646	-0.405174955480719	0.620928627965617	-0.652530640773024	0.514058913008314	0.594220984355766
YER098W	475.886710636184	-0.320466651098483	0.155181015757028	-2.06511504989919	0.038912115755786	0.0646343491469374
YER099C	1238.31203741477	0.524506555667356	0.0885332105924655	5.92440455008183	3.13430995617918e-09	1.72613906904603e-08
YER100W	1869.80551742461	-0.0725371180760538	0.107274743878421	-0.676180762158359	0.498925885208698	0.579630601514285
YER101C	475.044016816614	-0.113708965492907	0.137163569997734	-0.829002668090265	0.407102897468357	0.491148503888367
YER102W	29671.3865793076	0.634383044122546	0.192967308015865	3.28751564524281	0.00101075572682042	0.00239368472378255
YER103W	3120.96054506549	-5.07841674835091	0.493035016225453	-10.3003165722994	7.02297998095996e-25	1.3406767001334e-23
YER104W	306.176676171852	-0.53787478141131	0.171531142711022	-3.13572668443926	0.00171428886014679	0.0038851708303258
YER105C	2267.11411843003	0.141462381593118	0.10554304783469	1.34032875206227	0.180138487850038	0.246343870635455
YER106W	5.90856277175208	-0.351625277717427	0.836213935679778	-0.420496792404665	0.67412257212794	0.741940384364073
YER107C	1546.11588749448	0.0481671166177735	0.0927696204964721	0.519212177003626	0.603612788358214	0.679064843924336
YER107W-A	165.494236587372	-0.133119267952449	0.174030567118794	-0.76491888842482	0.444319845652923	0.528078693755857
YER109C	943.202953378109	-0.360194612407076	0.145850281410166	-2.46961890593904	0.0135257058958274	0.0253069031334998
YER110C	8600.34319766581	0.471560491114	0.164238422649423	2.87119471501851	0.0040892355349746	0.00857697618896264
YER111C	787.413139846003	0.34202106601587	0.188682763237455	1.81267785221822	0.0698815223952282	0.108495923266142
YER112W	1044.00965407439	1.06897771846726	0.166653329065541	6.414379625425	1.4139746263504e-10	9.08530428209146e-10
YER113C	1526.25140917019	0.620730750989695	0.0994184053829265	6.24362006812368	4.27557817938747e-10	2.56223456682856e-09
YER114C	1842.24130449384	0.0136398692107896	0.122190046443883	0.111628316771726	0.911118118802813	0.934967891934455
YER115C	400.024129926853	-0.0971315509897222	0.207946960634307	-0.467097719021422	0.640429966053973	0.712976295101486
YER116C	490.364785047674	-0.604782294848633	0.119964450458642	-5.04134593653755	4.6226893705289e-07	1.92568198572444e-06
YER117W	21232.2626617053	0.868121092316794	0.205741082070323	4.21948345746556	2.44862688187992e-05	7.8284740990588e-05
YER118C	1476.90660936633	0.160537065734933	0.101243400100927	1.5856546261277	0.112817677273488	0.163949078226653
YER119C	1140.64350942436	-1.10926535040195	0.244597923050256	-4.53505629389191	5.75881234559483e-06	2.0260437023551e-05
YER119C-A	108.351699689175	0.0767032951970359	0.494716462364774	0.15504496217973	0.876785871165964	0.909371928740006
YER120W	6080.99861482614	0.304758862906717	0.147223902236729	2.07003657882046	0.0384489191511772	0.0640123589815991
YER121W	31.3510442381453	0.0693755267352662	0.342004444349161	0.202849781286581	0.839252446864855	0.880042634975266
YER122C	5208.80198438892	0.180301586581695	0.0800418132704438	2.25259247903961	0.024284855768739	0.0425372500247115
YER123W	1282.48399925653	0.0143001239904572	0.134451924570826	0.106358641098694	0.915297806513378	0.938964385311076
YER124C	684.469564004607	-1.80800361880488	0.353993948122985	-5.10744217066879	3.26548988891553e-07	1.39381182167192e-06
YER125W	5338.29550951673	0.581932402666073	0.109040381675339	5.33685221681212	9.45740607742537e-08	4.32244805176429e-07
YER126C	3236.22791684905	0.962770055872685	0.160909343063601	5.98330735519901	2.18651610036614e-09	1.22140755190937e-08
YER127W	1715.2063680715	0.87955452964743	0.209928236330276	4.18978668626379	2.79216812531321e-05	8.84522331568676e-05
YER128W	276.341329636397	-0.51387697781723	0.200825880670967	-2.5588184954068	0.0105028562024859	0.0200556134965416
YER129W	2062.02671050751	-0.0390731183820643	0.105774448828061	-0.369400349658911	0.711829337394945	0.774509832493492
YER130C	1890.25368076898	-0.611728482694815	0.237941553373585	-2.57091909345636	0.0101429019772188	0.0194415461065085
YER131W	19968.234483442	1.09237830170743	0.249704855855747	4.37467784903026	1.21611939883748e-05	4.05332103276501e-05
YER132C	1287.27980650187	-0.349644025955404	0.15174322405002	-2.30418213494759	0.0212124216233687	0.0379015216526062
YER133W	4197.63364700643	0.345777785722383	0.11014896066228	3.13918337171194	0.00169419394113892	0.00384227317367111
YER133W-A	353.915595859605	-0.272251145772182	0.163582434255577	-1.66430550450682	0.0960513929560952	0.142572565699536
YER134C	576.087828545008	-0.108389109075213	0.131024561817273	-0.82724267550975	0.408099527778998	0.492080463191592
YER135C	8.87745098262666	-0.978181802927539	0.815505396342537	-1.19947925214792	0.230341647580368	0.303770542844274
YER136W	4056.21308764588	-0.104698142458776	0.132111916051928	-0.792495829200023	0.428071622737414	0.511573164098822
YER137C	185.848858525324	1.33873783441477	0.19157758122313	6.98796709859042	2.78897768748919e-12	2.16351084214415e-11
YER137C-A	0	NA	NA	NA	NA	NA
YER137W-A	18.9061448494687	1.44590224278249	0.868516394499673	1.66479556625461	0.0959535488144078	0.142538466547106
YER138C	11435.3611080377	-5.75966957931063	0.440436003338564	-13.077199719486	4.44516238257324e-39	1.48608322089479e-37
YER138W-A	1.31003066848467	-4.29596759490411	3.38755210544312	-1.26816280936354	0.204739815244422	0.27462656276981
YER139C	392.742137085054	-0.0127569933251388	0.125659708061685	-0.101520157271705	0.919137557033817	0.941798967629231
YER140W	605.348414560437	-0.0640282024130675	0.140681140711559	-0.455129963328529	0.649015742812906	0.720933999353314
YER141W	5644.30625211726	1.57622779756653	0.126211940861146	12.4887374903825	8.60076211714607e-36	2.62243607886685e-34
YER142C	277.215151063116	-0.274482530398504	0.23839050141485	-1.15139877121549	0.249568219129646	0.325540956860339
YER143W	1292.07325558057	0.0658415604414593	0.154167831022148	0.42707716651991	0.669323123388711	0.73813832730041
YER144C	1750.15042768966	-0.199831011318374	0.156766017997937	-1.27470872750626	0.202412356598154	0.271892266072903
YER145C	11697.6754443308	0.453892352136171	0.171984908324083	2.63914058831762	0.00831165042073535	0.0162290334037839
YER145C-A	204.56619235023	0.642568242842898	0.227084331252384	2.82964588221078	0.00465995501253927	0.00964805523815896
YER146W	991.581347409478	0.921498874525517	0.198741711921541	4.63666567836199	3.54074405857554e-06	1.29264636196112e-05
YER147C	784.827495546757	-0.188735468231727	0.111116289482713	-1.69854005304136	0.0894058798131757	0.134159745830389
YER147C-A	720.355132223651	-0.111327772866782	0.198500362012755	-0.560844180524104	0.574903765423949	0.651577387555004
YER148W	2151.83924623656	-0.167466829483619	0.0993945613028896	-1.68486914463347	0.0920138208161527	0.137446818755995
YER148W-A	138.775359928343	0.296517778007979	0.32014190122697	0.926207337657304	0.354338239992715	0.437508745517814
YER149C	744.886121359433	0.315262970635407	0.132599583954537	2.37755625797059	0.0174277842798069	0.0318301129414333
YER150W	991.131033135117	-1.74455840307396	0.665338789625785	-2.62206026504958	0.00873999745691298	0.0169898533799377
YER151C	3806.49210131553	0.339580424506704	0.0624693531916646	5.4359523055221	5.45045340857025e-08	2.56588178333407e-07
YER152C	1246.9298601877	-1.24423008103931	0.29767889142683	-4.17977262370029	2.9180070970298e-05	9.22168653600685e-05
YER152W-A	68.2550048827954	-0.949826867002206	0.386309096672649	-2.4587224975628	0.01394323473726	0.025992115476817
YER153C	183.987370076497	-0.322855100679168	0.225608918141753	-1.43103873436561	0.152419114217778	0.212992210107848
YER154W	3172.10454966736	1.08053593145316	0.222376271931093	4.85904328762191	1.17954344519712e-06	4.65178031740611e-06
YER155C	2701.55552729099	-0.294507788515404	0.129835757895465	-2.26831031211389	0.0233102998439179	0.0410595439347535
YER156C	4071.45077717768	0.776505153331989	0.112104824072933	6.92659891983603	4.31078491462514e-12	3.28978325002563e-11
YER157W	933.565073076587	-1.10405427210838	0.154410048104099	-7.1501452506773	8.66861258583619e-13	6.97939883744708e-12
YER158C	908.213311417053	-1.03440598569684	0.312035452536037	-3.31502711403403	0.000916342359999325	0.00219535495924174
YER158W-A	449.666521618579	-0.179945598052733	0.146008462151317	-1.23243266452766	0.21778750534916	0.289884500854804
YER159C	1406.38635432455	-0.311468824716605	0.171504803729642	-1.81609388158947	0.0693559721090673	0.107842129667508
YER159C-A	0.483163104724391	3.65867996325461	5.92188415427584	0.617823629767038	0.53669160529675	0.616437201340146
YER160C	1685.74436288181	-15.7351768818214	2.97491949911027	-5.28927820955406	1.22799986832817e-07	5.5356653886443e-07
YER161C	1535.79405353012	0.107587221534485	0.131355693766495	0.819052592617246	0.412756408037274	0.496423247504289
YER162C	647.359832546059	-1.1617261131653	0.151397040013042	-7.67337401751861	1.67530070490016e-14	1.55621021755606e-13
YER163C	1283.13311030474	-0.272884076266422	0.115628645059826	-2.3600040986836	0.0182747331505627	0.0331745844899686
YER164W	2614.62798297847	-0.289652130688145	0.0912955453395604	-3.17268635190059	0.00151035595115843	0.00345749193407349
YER165C-A	28.8206436440767	0.481947290157609	0.365876718210977	1.31723956778168	0.187758334747934	0.255016785450586
YER165W	26253.394897445	0.609780647909533	0.106307506837292	5.73600741895704	9.6934417071827e-09	4.98757867839885e-08
YER166W	3050.47205461112	0.197472180675129	0.108217655747688	1.82476860463085	0.0680359554639423	0.105880151863309
YER167W	1790.00966188593	-0.318458033718516	0.100820676027994	-3.15865798826912	0.00158497374546008	0.00361448652617731
YER168C	1478.68604191383	0.0233527967199841	0.0871267143422339	0.268032564940464	0.788674252327298	0.838451755581531
YER169W	1824.46162549606	-0.509343227979286	0.167181042395224	-3.04665661059329	0.00231401898211173	0.00511070724888928
YER170W	479.544905729382	0.807726930232279	0.155101625896841	5.20772703420597	1.91167866190772e-07	8.40475011169842e-07
YER171W	1438.80985016009	0.566893142797797	0.102321447569603	5.54031589918793	3.01926501338319e-08	1.45890531020849e-07
YER172C	1296.58897690111	-0.239873176876912	0.124784039936205	-1.92230654657075	0.0545671967389096	0.0870168420635493
YER172C-A	56.4275826868309	-0.584999718363109	0.27271004817217	-2.14513444694851	0.0319420989686248	0.0543453019393859
YER173W	570.905239194993	-0.194574025299144	0.163470869151531	-1.1902672709153	0.233941360323937	0.307839720098591
YER174C	740.061374593899	1.0800950064077	0.122481963210719	8.81840050644435	1.16106307030732e-18	1.51421017446416e-17
YER175C	662.784941507422	-1.21053429506772	0.17409532697998	-6.95328424988069	3.56878578401057e-12	2.7457970997072e-11
YER175W-A	3.52280187809206	-1.75926255244688	0.933623766906011	-1.88433779730886	0.0595192978484902	0.0940259284313161
YER176W	2123.93975997987	-0.556303907504782	0.118665019460582	-4.68801935088862	2.75861939010834e-06	1.02761692891706e-05
YER177W	24448.7630265138	0.224140240746588	0.112858365300539	1.98603125386151	0.0470298536762469	0.0763090949277561
YER178W	14644.445022393	-0.269636411017763	0.141448690687371	-1.90624889991885	0.0566179206024529	0.0900255009869037
YER179W	76.9330937885018	-0.802357756348223	0.340041971946421	-2.35958447057426	0.0182954151351819	0.0332029771508151
YER180C	435.381231901815	-0.238906254603008	0.141938005094919	-1.68317325893966	0.092341555889857	0.137811349895898
YER180C-A	138.222280142654	0.113930128592836	0.293645603629945	0.387985133046337	0.6980270356398	0.763031221316945
YER181C	1.13396546568053	0.565020369221558	1.39151913728213	0.406045705073909	0.68470901839738	0.751832876819797
YER182W	1925.50057384835	2.1577781078006	0.135786787095048	15.8909283735405	7.32348758541865e-57	4.1579732101351e-55
YER183C	602.556216493169	0.00352630482660638	0.0955678616908013	0.0368984380755042	0.970565985136017	0.980240389220336
YER184C	543.139873256921	-1.9982970096725	0.229078329379832	-8.72320404589274	2.70438309511388e-18	3.45845962415922e-17
YER185W	91.8551963105348	-3.05222569783647	0.373979614201998	-8.16147613914558	3.30954774689398e-16	3.53842231510451e-15
YER186C	528.105314126218	-2.44414307360624	0.169157323247583	-14.4489344397401	2.54594081056083e-47	1.14846343687353e-45
YER187W	63.0262566754432	0.808651291150108	0.336998071970949	2.39957245577303	0.0164142309808655	0.0302220087335701
YER188C-A	5.91381797525929	-4.83029336903197	1.54819445517979	-3.11995263441959	0.00180880122811098	0.00407552681776905
YER188W	120.25332039849	1.32939981191796	0.277573917226184	4.78935422031994	1.67318899576837e-06	6.4216915653441e-06
YER189W	15.3346823074606	-4.94160109238588	0.874478928690909	-5.65090927895019	1.59601313083399e-08	7.94947569771018e-08
YER190C-A	28.6025594567051	-8.73468379966708	5.89037054891929	-1.48287509709718	0.138107598938319	0.195271929284622
YER190C-B	0	NA	NA	NA	NA	NA
YER190W	60.0027613933617	-10.7259687952647	3.81684057034307	-2.81016945758901	0.0049515421550817	0.0101908926979275
YFL001W	1125.48966067059	0.499043539559393	0.135059032052731	3.69500308105683	0.000219884120944276	0.000592535523952129
YFL002C	1600.97137884502	0.156433097645431	0.111398944024554	1.40426014820168	0.160241396706671	0.222694627286376
YFL002W-A	1252.2108590616	-2.90257290044057	0.357008290003014	-8.13026750839895	4.28344097251964e-16	4.49932093221919e-15
YFL002W-B	10.7707272289802	7.15012404094576	4.16871566115453	1.7151863120752	0.0863110736200231	0.130236523650169
YFL003C	74.465380834764	-0.435905022933404	0.225269096585357	-1.93504137736103	0.052985218330189	0.0848227146141528
YFL004W	2206.46391010561	-0.228817232932488	0.135920932627071	-1.68345837914678	0.0922863900757936	0.137806085403973
YFL005W	2359.3771829726	0.0734319801933916	0.0762827150592541	0.962629347111621	0.335733564553645	0.418144208752681
YFL007W	2658.31462136091	0.26552147413323	0.106756563990114	2.4871676664099	0.0128764696999807	0.0241401734825143
YFL008W	1069.11469486022	-0.362047544096322	0.142222528581906	-2.54564131088289	0.0109077205100136	0.0207445126419143
YFL009W	1518.88556196546	-0.587564802771931	0.117821142631952	-4.9869216139531	6.13489410284812e-07	2.50337128632948e-06
YFL010C	1990.68269522554	-0.967764629485813	0.146051803072687	-6.62617378988587	3.444995591975e-11	2.35849698219827e-10
YFL010W-A	456.654235509246	-1.33267789881959	0.194423660447136	-6.85450472311186	7.15600072596308e-12	5.33742024702071e-11
YFL011W	41.6668134379662	-3.26143738275428	0.492252330757875	-6.62553974652177	3.45981619787971e-11	2.36618374654577e-10
YFL012W	3.62691112112	-1.97295004404744	1.2050662407576	-1.63721294093102	0.101585984005631	0.149942915881015
YFL012W-A	18.286387128909	-0.456659950981401	0.644997723887514	-0.70800242244117	0.478943753143813	0.561167685145908
YFL013C	1568.03549802912	-0.21509417947021	0.0792911037136751	-2.71271516470407	0.00667344413126935	0.013294405035856
YFL013W-A	284.928178450697	-0.582582563120076	0.226957359028899	-2.56692519516802	0.010260474449009	0.0196400317151829
YFL014W	536.803832716904	-1.89914766788679	0.869698241478518	-2.18368576284364	0.0289853466549397	0.0497947719967618
YFL015C	5.61599399845085	-3.94156155595135	0.950640848961674	-4.1462152191929	3.38016126685992e-05	0.000105356091356079
YFL015W-A	0.706475203744055	-3.07797879547297	2.83554175300787	-1.08549937316491	0.277700541169602	0.357633117744035
YFL016C	3560.2672728179	-0.720185300195919	0.210585095273975	-3.4199253240546	0.000626383280668894	0.001549722121144
YFL017C	815.46903904089	0.267589580459585	0.239642974825818	1.11661767115886	0.264157832668423	0.341930716579055
YFL017W-A	294.540655849259	0.0139908149725604	0.199894801973295	0.0699908893800528	0.944200911076468	0.961575259061329
YFL018C	6618.98576784845	-0.0429841685417712	0.137724442097777	-0.312102687707784	0.754962483994684	0.80959371900071
YFL019C	15.2907414366861	-0.57418525833856	0.454864826844077	-1.2623206378087	0.206833433436497	0.277208993205692
YFL020C	143.441334589056	-1.94421542773752	0.246162186825552	-7.89810755587467	2.83169755177091e-15	2.79603599339778e-14
YFL021C-A	44.9063552797041	-1.10794518740697	0.32863952766513	-3.37130836110476	0.000748120681011767	0.00182216080071875
YFL021W	943.823558454621	-1.23801330653984	0.145494598890701	-8.50899838192527	1.7544228583042e-17	2.08944465547767e-16
YFL022C	9034.0957590406	0.827907198553262	0.114549135360438	7.22752900707796	4.91861108502343e-13	4.03411863087974e-12
YFL023W	1146.25588127096	-0.0584588153756483	0.167817002872712	-0.348348584320678	0.727578410910006	0.787256456099417
YFL024C	1181.13319763784	-0.454411147067796	0.10890615771665	-4.17250187312709	3.01273121959565e-05	9.49370708720428e-05
YFL025C	827.681513761914	-0.25212280487107	0.159440580920215	-1.58129632629245	0.11381029920979	0.165172902290805
YFL026W	191.293039391409	-1.25669419164901	0.309753943952413	-4.05707244793652	4.96916713154584e-05	0.000150815367411801
YFL027C	338.902849195261	-0.54397882877479	0.13234573104364	-4.11028617610202	3.95169062019291e-05	0.000122072394111588
YFL028C	1219.54084642011	-0.0461597710241187	0.0995712186320165	-0.463585478397231	0.642944760404931	0.715517774928502
YFL029C	582.664750973204	-0.964434504296675	0.0950453210680142	-10.1471013350203	3.4135169378314e-24	6.14246517829442e-23
YFL030W	265.649610307199	-0.594795606176062	0.178226124934448	-3.33730874974041	0.000845939185155104	0.00204004228247218
YFL031C-A	0	NA	NA	NA	NA	NA
YFL031W	8989.87760052891	-0.575793353970786	0.143868844286271	-4.00221018544548	6.27535122208407e-05	0.000187435207023336
YFL032W	17.4423853832891	0.213272435969633	0.533140230776577	0.400030655459968	0.689133937936701	0.755432109728881
YFL033C	1527.11433022268	-0.249838854987185	0.146494048460313	-1.70545395948197	0.0881097920292341	0.132516805276213
YFL034C-A	2688.53768277559	1.21253305318501	0.197645410080667	6.13489102878802	8.52175871034587e-10	4.97115171535322e-09
YFL034C-B	919.725198765121	0.16186684172719	0.144592126394438	1.11947203325324	0.262938815456558	0.340687593664546
YFL034W	1127.20052760023	-0.533587728442923	0.153307929887027	-3.48049659816113	0.000500485179753487	0.00126582004372368
YFL036W	3054.06164728938	1.31315429812503	0.107411741437016	12.225426015414	2.27386488702187e-34	6.51116267214176e-33
YFL037W	11060.5728836353	0.195330658714594	0.0995899331668515	1.96134943064315	0.0498382747390983	0.0803315901692858
YFL038C	7620.80748028224	0.235025478898614	0.121699790588189	1.93119049558515	0.0534594989447196	0.085498848967927
[truncated: 4,714 more rows]
