# Supplementary material for: The impact of the genetic background on gene deletion phenotypes in Saccharomyces cerevisiae
Source: Mol Syst Biol. 2019 Dec 9;15(12):e8831. doi: 10.15252/msb.20198831 (PMC6901017; doi:10.15252/msb.20198831)
Supplement: Supplementary file 9 — Table EV8 [file MSB-15-e8831-s009.zip › Table_EV8/Table_EV8/Y55.csv]

	baseMean	log2FoldChange	lfcSE	stat	pvalue	padj
YAL001C	1246.70045998586	-0.396161006474897	0.117847147348071	-3.36165121846185	0.000774779201118437	0.00347595083008585
YAL002W	862.500366388513	-0.205564583207726	0.220683908005486	-0.931488775351106	0.351600788205642	0.515618523964008
YAL003W	39657.6588488509	-0.134275764775473	0.136093859786362	-0.986640874072182	0.323818724941168	0.487133422216202
YAL004W	0	NA	NA	NA	NA	NA
YAL005C	30476.6952015465	-0.803895732446926	0.33793385012009	-2.37885530603474	0.017366491342516	0.0500331198520605
YAL007C	1788.85618812468	-0.16706126053908	0.0882728262473525	-1.89255592735811	0.0584169494760625	0.133356682582096
YAL008W	392.998563339485	-0.60240035394641	0.239503934405075	-2.51520024271319	0.0118964793818011	0.036667520701619
YAL009W	529.357158833274	-0.255190549987781	0.127766590428052	-1.99731830623972	0.0457906159641433	0.110701514688164
YAL010C	430.407994229673	-0.356047223747524	0.122436146079768	-2.9080237752302	0.00363720683988336	0.0135490069273031
YAL011W	962.082584301755	0.148630583181552	0.157576352291067	0.943228987221444	0.345563789560868	0.510058968634666
YAL012W	12092.0423592457	-0.347901365709359	0.247527355656253	-1.40550673596052	0.159870647710974	0.290099143072459
YAL013W	1459.21513619371	0.0739796055335078	0.184431350412064	0.401122723269224	0.688329771696383	0.803731595379051
YAL014C	1154.96651465329	-0.150347675202785	0.174623047499315	-0.860984144738252	0.389246775605855	0.552376484408567
YAL015C	998.354769611349	0.00386447946985291	0.147058266314566	0.0262785599660652	0.97903515567401	0.986225077571739
YAL016C-A	425.191617851354	0.152710730915311	0.159552361029058	0.957119844108724	0.338506768602913	0.50245787198981
YAL016C-B	5.73765837631403	0.0865151491042773	0.877316415454337	0.0986133937314664	0.92144523519911	0.958105197193139
YAL016W	3933.95251536232	-0.00456540000802493	0.080678354431804	-0.0565876689005102	0.954873657596936	0.97214374848252
YAL017W	1468.05679895075	-0.684067352261617	0.240941442667133	-2.83914358895358	0.00452347966711362	0.0161999114125124
YAL018C	2.0605305144812	-1.39643121320911	1.47005939523978	-0.949914825027424	0.342155533314278	0.506617882735574
YAL019W	1972.95273890381	0.166602474790351	0.089063619270663	1.87060077004112	0.0614004378021011	0.139154605424858
YAL019W-A	79.955258714256	-0.0395880269226377	0.463640181605669	-0.0853852372879705	0.931955129236856	0.962952067956375
YAL020C	665.568198635488	-0.176448637367415	0.205546379453454	-0.85843709744044	0.390651150328773	0.553892029292852
YAL021C	3664.07206198296	0.258134537416198	0.11581870900311	2.22878099434925	0.0258284801059926	0.0697729163158603
YAL022C	1299.04676452509	-0.880274348893181	0.118826868868149	-7.40804127280283	1.28178417041249e-13	2.04898799668365e-12
YAL023C	10018.047968665	-0.220098024424494	0.116431529997622	-1.89036444362613	0.0587092353790617	0.133838360749914
YAL024C	579.790246100652	0.0712298685543246	0.157740868397861	0.451562548614006	0.651584155241635	0.778826360512052
YAL025C	2990.60843849612	0.259129148063374	0.146985377002432	1.76295869254454	0.0779074567956467	0.167536120108852
YAL026C	1572.68176854885	-0.424062758444356	0.0962053590696692	-4.4078912291909	1.04381939684668e-05	6.66788995890617e-05
YAL026C-A	127.364085285873	-0.481258924557621	0.234951119377652	-2.04833637665741	0.040527050963069	0.0997344170120773
YAL027W	357.606399361462	0.0123502455719012	0.126685206679885	0.0974876695990918	0.922339125822487	0.95842939139585
YAL028W	524.540416919973	-0.467723988793045	0.337107474279034	-1.38746252895566	0.165300769511512	0.298167466789849
YAL029C	2714.83179969878	0.136533276369692	0.124254735616973	1.0988174872511	0.271847682965037	0.431024065378892
YAL030W	743.677255382232	-0.394844056351054	0.145003813160594	-2.72299084930793	0.00646938497626992	0.0218052044287174
YAL031C	876.351565719259	-0.325030636940213	0.132030812663349	-2.4617786589633	0.0138249956044478	0.0416902111038888
YAL031W-A	93.2667999956667	-0.0222214565079322	0.231985562046942	-0.0957881012588005	0.923688867722528	0.959529161328166
YAL032C	731.294359276543	-0.0831799625540264	0.189324177547193	-0.439352034334294	0.660406476135154	0.785238680596882
YAL033W	483.413776311706	0.412856754110293	0.199229791817997	2.07226414454848	0.0382408142919468	0.0953270260888577
YAL034C	917.172924726627	0.0800859022645824	0.330417009868088	0.242378267076974	0.80848707275379	0.889937181854131
YAL034C-B	19.3683182134654	1.08192919313457	0.431999838067258	2.50446666363362	0.0122636161494624	0.0376190852167486
YAL034W-A	375.570345602904	0.345597706283667	0.18373383279601	1.88096934040105	0.0599760896213167	0.136207767671032
YAL035W	12566.425611517	0.164786286468006	0.0776019311365978	2.12348177493087	0.0337135011147582	0.0866317277962535
YAL036C	2914.77957524682	0.374308711095769	0.0932332394756822	4.01475603766185	5.95073143500153e-05	0.000340499715299045
YAL037C-A	0.0307944720220883	0.408741250565396	6.00582262393133	0.0680574962265268	0.9457398649653	0.966769363933846
YAL037C-B	37644.294865523	-0.420244113330357	0.162540783441365	-2.58546873241789	0.00972466927199328	0.0308064799544722
YAL037W	95.9449108844042	-0.395997143949393	0.240608114940855	-1.64581790621125	0.0998012545694515	0.202473390510364
YAL038W	174609.886077095	-0.623700680702779	0.144855087226649	-4.30568710180608	1.66468219668366e-05	0.00010382194078938
YAL039C	3084.75990167656	1.41581800188214	0.241363623796976	5.86591293091068	4.46668156384399e-09	4.65467797143616e-08
YAL040C	2665.31548284966	0.333426774975549	0.0992150385058446	3.36064753889006	0.000777599871566946	0.00348241479047757
YAL041W	1965.2913493096	0.0420045138800628	0.117650425243119	0.357028151774739	0.721070730692446	0.828501715342019
YAL042C-A	385.326394020008	0.0473221331057722	0.240004769194073	0.197171636483217	0.843693225707761	0.909162479215105
YAL042W	6304.70882702012	-0.271752427441075	0.130133080017975	-2.08826554634332	0.0367738875462703	0.0925026359240889
YAL043C	2349.18369427772	-0.216430568795914	0.106312538423228	-2.03579532579976	0.041770912001778	0.10228342205483
YAL044C	5662.06263086849	0.101743004360913	0.194781153790482	0.522345218625996	0.601429990619739	0.739606765281019
YAL044W-A	767.538167600544	-0.174370178874959	0.144223212573106	-1.20902991802774	0.226651351537185	0.376475611910189
YAL045C	125.778122921928	-0.53921426038109	0.365222261855577	-1.47640030933907	0.139836459725076	0.262009366642774
YAL046C	668.465725776219	0.167002337010679	0.143034683825324	1.16756532432808	0.242982144118126	0.39577688803644
YAL047C	443.041055539892	0.182134955170282	0.103447437631385	1.76065216636187	0.0782972934368776	0.168133672831847
YAL047W-A	10.7144434098012	-0.0821486514949442	0.725896163606606	-0.113168598504213	0.909896890465638	0.950298274755264
YAL048C	765.124896747581	-0.121184027755269	0.118426123479271	-1.02328797223933	0.306171708925253	0.468636149843463
YAL049C	1386.75513007925	0.406428433749891	0.107340116260293	3.78636103546161	0.000152869522429464	0.000804152296102594
YAL051W	1308.042746338	0.409727576286361	0.0910402061053836	4.5005123979188	6.77898504882146e-06	4.48696265756649e-05
YAL053W	7075.18222015971	0.677037185314717	0.132703216458345	5.10188979124883	3.3627856727982e-07	2.72414593370836e-06
YAL054C	448.352618134455	-0.497237313584894	0.176852991316772	-2.81158554278713	0.00492979801055699	0.0173623795173948
YAL055W	283.809394745985	-0.268472100562268	0.168088685478393	-1.597205069444	0.110220003075543	0.218449876694411
YAL056C-A	70.9502823621335	-0.755960344008727	0.244143466882787	-3.09637752613573	0.0019590076979071	0.007876693955077
YAL056W	1149.54581698021	-1.01255875551835	0.186176979990919	-5.4386893351033	5.36739511497483e-08	4.83579537992124e-07
YAL058W	785.16227213549	-0.623112547451565	0.119063834813339	-5.23343254001892	1.66390750673805e-07	1.39955234219372e-06
YAL059C-A	1.85234273842927	0.408689335442759	2.94940716859869	0.138566604093844	0.889792634739555	0.937477890320702
YAL059W	1083.65445961178	0.235994017199136	0.192300555287184	1.22721443443936	0.219742005587531	0.367850094190518
YAL060W	4665.63150856556	0.508499812551514	0.255080100926439	1.99349071411163	0.0462077393574023	0.111474055460751
YAL061W	1468.55053318263	0.46911276184571	0.243703454392183	1.92493275491607	0.054237771467563	0.126088938540547
YAL062W	766.372277088047	-0.46054299074404	0.285716933905026	-1.61188552757299	0.106986852056609	0.213290153735144
YAL063C	1958.09051000469	1.80939983004448	0.170369688194634	10.6204328317921	2.39448263478154e-26	8.76114590703956e-25
YAL063C-A	2.83057966452085	1.40263814444027	1.74462780139362	0.803975577667532	0.421411079714942	0.584209425402345
YAL064C-A	32.3680351673782	0.314109937231274	0.394912777463202	0.795390666387195	0.426386287584134	0.58896394505644
YAL064W	4.77512245584884	-1.7535209371929	1.0520377604441	-1.66678516981432	0.09555713016566	0.195750936009654
YAL064W-B	7.73506029123736	-0.68285329674236	0.744722955766373	-0.916922583700479	0.359183208828412	0.523474355685754
YAL065C	10.8711153764269	0.916508269976624	0.615854253942121	1.48819020752069	0.136700739002956	0.258042724870585
YAL066W	0.0785082063537761	0.408724390921837	6.00582262392898	0.0680546890101878	0.945742099618833	0.966769363933846
YAL067C	32.9838934351838	1.08983765617149	0.554254771554085	1.96631172541046	0.0492626132035284	0.116916602003041
YAL067W-A	1.49749534436838	0.408737204355657	2.25620622473188	0.18116127855477	0.856240986893561	0.916794527667207
YAL068C	11.5619610779733	-1.49134834648737	1.71116993738223	-0.871537252909462	0.383460874468337	0.54687598944315
YAL068W-A	2.75483350698975	4.51143975633903	1.83300170453892	2.46123052977403	0.0138461366678631	0.0417157621658492
YAL069W	7.76617580784294	-2.22628999859492	1.06840214223001	-2.08375658434016	0.0371823143256288	0.0931821621569982
YAR002C-A	3657.63644814845	-0.32039077942506	0.135182337521178	-2.37006390997541	0.0177850107112142	0.0510824598971028
YAR002W	1961.69003764268	-0.510745540778375	0.0731163201954947	-6.98538355613042	2.84078796305044e-12	4.12101971908595e-11
YAR003W	1070.38475029606	-0.313308824705731	0.110962525859258	-2.82355527039032	0.0047494236246143	0.0168532887886367
YAR007C	2492.76046872074	0.268654011727936	0.0602921957493815	4.45586710500076	8.35547822375911e-06	5.41093211225934e-05
YAR008W	536.829811436094	0.143638433655203	0.174175157435995	0.824678075620439	0.409554382092082	0.572194560979732
YAR009C	2664.07002102088	-10.0767526998339	1.7199200618846	-5.85884944489354	4.66084998902623e-09	4.83407213035067e-08
YAR010C	0	NA	NA	NA	NA	NA
YAR014C	2554.92696874576	-0.136073316248965	0.0940890175021723	-1.446218909086	0.148115811697163	0.273793692794625
YAR015W	6272.67311541413	-1.43150268131122	0.314887077325119	-4.54608265754011	5.46535799361798e-06	3.67294364754776e-05
YAR018C	818.50597703191	0.00805187757659323	0.12238880341905	0.0657893316353799	0.947545549956993	0.967524804963838
YAR019C	662.887561814222	-0.152052367487911	0.112802206004578	-1.34795561960676	0.177672657242738	0.314641602742854
YAR019W-A	20.8582383705234	1.37618295874213	0.488158824032675	2.81912953528832	0.004815408101717	0.017032372587491
YAR020C	17.6391873174331	-0.146043865669166	0.581610888914151	-0.25110235804186	0.801734972848928	0.885944048856215
YAR023C	153.230596922111	-0.0158117950317192	0.273030191354841	-0.057912258542754	0.953818518606416	0.971369841277541
YAR027W	959.371246370582	-0.399333381685318	0.142474924552482	-2.80283272961635	0.00506559342889849	0.0177835811954826
YAR028W	628.518810801425	-0.591963325610004	0.182753969207477	-3.23912705249077	0.00119896151989081	0.00511091299029182
YAR029W	93.9657452428869	0.320671239734479	0.287613197284345	1.11493924048781	0.264876459639168	0.422391371230886
YAR030C	121.258121098389	0.372351867115754	0.256461825999002	1.45188027756303	0.146534897323036	0.271547223908137
YAR031W	256.889259224371	-2.96073290507422	0.287240304260616	-10.3075120766754	6.51664722079164e-25	2.20095582544276e-23
YAR033W	243.5539794874	-3.72504785470365	0.260890364334591	-14.2782117086022	2.99180535369138e-46	2.59263553413308e-44
YAR035C-A	0.0309112053766812	0.408741250565398	6.00582262393133	0.0680574962265271	0.9457398649653	0.966769363933846
YAR035W	1277.61316704235	0.271038946745187	0.398958437043368	0.679366373985778	0.496905750329493	0.651656963693756
YAR042W	2587.59406954429	-0.0134763828352263	0.128893650427241	-0.104554280141469	0.916729494945376	0.955212762604217
YAR047C	0.803494522837607	-3.36529123865068	4.76829151439818	-0.705764575946952	0.480334554949097	0.636220208738341
YAR050W	779.80986929459	1.27017225593593	0.203945959393193	6.22798441172902	4.72474063632397e-10	5.49772823866249e-09
YAR053W	8.17521542846433	-2.2772988733953	0.950285765168418	-2.39643584789645	0.0165553912406932	0.0481385460093621
YAR060C	10.9657091263666	-0.719817638132571	0.578684395074492	-1.24388638134939	0.213541382272132	0.359229513063668
YAR061W	101.954796588038	-0.697642131173803	0.304034806675645	-2.29461270833399	0.0217553293222416	0.0605325724192154
YAR064W	12.3748527861682	-7.10215753747228	1.31649535794271	-5.39474559832162	6.86207074853629e-08	6.0990010728556e-07
YAR066W	2184.68797442466	5.13508592114388	1.29202640378579	3.9744434835832	7.05440102757785e-05	0.000398800731052598
YAR068W	5857.5009574978	6.97434755124412	0.257758801835794	27.057650414154	3.10450596135921e-161	6.81542542050392e-158
YAR069C	1.10557355137996	-2.75454416304199	3.07916753021261	-0.894574308157829	0.371014690850796	0.535318262504391
YAR070C	0.384513963745378	0.408622161657285	6.00582262375948	0.0680376673198348	0.945755649556404	0.966769363933846
YAR071W	519.115327049844	1.63270096826957	0.225785830265882	7.23119323452193	4.78768539012184e-13	7.38447212630971e-12
YAR073W	62.1996740853105	1.60564123319951	0.370429344298673	4.33454114235859	1.46064470213738e-05	9.14430228923648e-05
YAR075W	2.01398018593887	-3.92207187081151	5.2756166347861	-0.743433828180453	0.457219070045354	0.617107653486098
YBL001C	1627.07532635063	-0.0150340110766832	0.11267632622063	-0.133426528721262	0.893856066090977	0.940445920646991
YBL002W	5523.25966404599	0.119561509319033	0.234997788318798	0.508777168391201	0.610908424736566	0.747018731027668
YBL003C	4761.38142146639	-0.044396571889092	0.206717338469479	-0.214769463547669	0.829947061894459	0.902275780825482
YBL004W	2768.42215214112	0.844921419255923	0.161798301002355	5.22206607870145	1.76937804312793e-07	1.48258572417819e-06
YBL005W	2324.34524100439	0.929199269598633	0.109242712485151	8.50582385278041	1.8031055012877e-17	3.80051779739921e-16
YBL005W-A	268.402444273435	10.1703354706416	1.21433050436908	8.37526145810335	5.51014035502765e-17	1.12701193721156e-15
YBL005W-B	2755.56582308553	-14.7589600353247	1.18917135377252	-12.4111298077467	2.27420802246294e-35	1.21771821430414e-33
YBL006C	1493.37265202618	-0.0933041703665835	0.158291974904626	-0.589443466245216	0.555563825672556	0.702427213645509
YBL006W-A	0	NA	NA	NA	NA	NA
YBL007C	6256.87403490045	-0.437768800111505	0.161209018929534	-2.71553541494387	0.00661686989961934	0.0221887500809027
YBL008W	859.352756504758	0.293831885747067	0.0964819278530881	3.04546034978158	0.002323244090962	0.00917869561072329
YBL008W-A	0.656193433185337	0.258171838216915	2.33258064093908	0.110680777198329	0.911869489884097	0.952037759522017
YBL009W	1032.59946403388	0.362646168603076	0.152023454423618	2.38546196689198	0.0170576860662844	0.0492727721195391
YBL010C	409.797447767123	-0.218517810337176	0.131902419105022	-1.65666264364106	0.0975876995742709	0.199105510965349
YBL011W	3345.43008351483	0.314037364237057	0.117644399473657	2.6693779358989	0.00759918889165325	0.0249617247084431
YBL012C	197.938411722616	0.47481959209682	0.269275590657397	1.76332207066232	0.0778461849410684	0.167492640974151
YBL013W	147.555434784439	0.320670046672946	0.213969684277797	1.49867046705841	0.133959141898604	0.253886304617037
YBL014C	1023.76983149478	0.0401996964324321	0.155340131911922	0.258785002546704	0.795801130035911	0.881814502226469
YBL015W	2481.15799939763	-0.275856711109224	0.24805034411033	-1.11209969128899	0.266095289458865	0.424079424654426
YBL016W	2579.14164007449	0.768719399215313	0.114431599822893	6.71771958449476	1.84590478568184e-11	2.44119054588365e-10
YBL017C	4581.4354288389	-0.203558193153377	0.143105093128339	-1.42243849400121	0.154898994918452	0.283143153076027
YBL018C	404.5519224891	0.375668593187648	0.300425156007934	1.2504565136274	0.211132831318586	0.356213207155578
YBL019W	424.361537377362	-0.176734598540954	0.130627549459516	-1.35296573557577	0.176066577045374	0.312217144970607
YBL020W	1221.01318944797	0.071306081122615	0.112979016561522	0.631144466404396	0.527946068868248	0.67844932869586
YBL021C	460.940228519874	0.593793457730862	0.165542484033367	3.58695510217895	0.000334561902175142	0.0016370168556653
YBL022C	6061.05413836759	0.519731236481158	0.140503717783484	3.6990568269664	0.000216402149190287	0.00109886241678275
YBL023C	1385.87742359764	-0.145960319597158	0.0952906575592044	-1.53173798288119	0.125587105387448	0.241705632987065
YBL024W	4939.01687191881	0.289866286560557	0.121136530767271	2.39288912043759	0.0167162919620142	0.0484566456258034
YBL025W	289.068572347329	0.013560303245613	0.202816647198022	0.0668599123047984	0.946693226939043	0.967404436403497
YBL026W	447.536642678414	-0.0709386430095041	0.289589423218203	-0.244962824336483	0.806485216376904	0.888807167847772
YBL027W	40652.1709353726	-0.116482888001334	0.19384620524768	-0.600903627968896	0.547904176665807	0.695175804659196
YBL028C	894.865628381083	0.331088862651134	0.134016209404256	2.47051356043368	0.0134919203584203	0.0408353802759909
YBL029C-A	212.107581974839	-0.636268828547361	0.281245064984337	-2.26232886462486	0.0236770923319839	0.0647849314908374
YBL029W	319.006841249262	-0.0487869323586454	0.193558776368234	-0.252052287548208	0.801000648505743	0.885598673969444
YBL030C	8424.70797592065	0.123383727475532	0.117896943829586	1.04653881150538	0.295312335558292	0.456341398870697
YBL031W	380.230989817964	-0.167356172870438	0.110262413253751	-1.51779893013312	0.12906509490266	0.247027816050253
YBL032W	2850.34018581363	-0.386443827561851	0.113991835182446	-3.39010093962731	0.000698668930833554	0.00316213416000567
YBL033C	1460.38036025889	0.114923661363903	0.138341086668554	0.830726894890189	0.406127929294699	0.569097562198912
YBL034C	631.180116752888	0.0353209032959748	0.144887286206146	0.243781937124008	0.807399710436862	0.889666135676288
YBL035C	1047.83795519343	0.0194549405031663	0.160093724496297	0.121522193105179	0.903277437412302	0.946537025106988
YBL036C	1615.88755908166	-0.0903819903507534	0.140510164316243	-0.643241652947845	0.520067309614754	0.672787920079114
YBL037W	1113.12441022409	0.557361017005383	0.111547323672566	4.99663280708958	5.83400024446068e-07	4.60152402515186e-06
YBL038W	2043.02120659462	1.17663988577803	0.111563712749412	10.5467974915906	5.25580816569e-26	1.85105628765959e-24
YBL039C	6775.28865363218	0.343306060916554	0.138262393430713	2.48300389135528	0.0130279664433372	0.0396498091477906
YBL039C-A	0	NA	NA	NA	NA	NA
YBL039W-B	44.3263586388688	-0.0217045672336349	0.314027613397145	-0.069116747405858	0.944896690404877	0.966769363933846
YBL040C	1244.93290236302	-0.0577990333884522	0.225757850863121	-0.256022252016814	0.797933655175305	0.883230539483006
YBL041W	3914.58313097823	-0.23542759201083	0.123426318756962	-1.90743428453382	0.0564643732594002	0.129980553053621
YBL042C	1687.06906996491	-0.368774908511361	0.272538355713072	-1.3531119594029	0.17601986555892	0.312217144970607
YBL043W	59.6277971141828	2.385916920906	0.581509349412955	4.10297258902996	4.0787558896121e-05	0.000240274474856756
YBL044W	5.79697458965917	-0.45029165467133	0.884939437128397	-0.508838950756352	0.610865114726107	0.747018731027668
YBL045C	4129.26390210476	0.257563933336649	0.183270136929311	1.40537862661167	0.159908718917795	0.290099143072459
YBL046W	983.894190675108	0.00783919414146968	0.167619420709638	0.0467678154970435	0.9626982804656	0.976487120767972
YBL047C	6620.84681823764	-0.223561849702599	0.14725603693932	-1.51818461469747	0.128967864933419	0.24691347629404
YBL048W	39.3326653204702	-0.818556722640021	0.339229284806699	-2.4129895598679	0.0158222727777336	0.0464788084362862
YBL049W	264.856677641215	0.338180746391726	0.369799372305872	0.914497891878536	0.360455285094303	0.524965352397993
YBL050W	2293.01161705385	-0.0774141550250679	0.107862794862089	-0.717709522769627	0.472936410422809	0.63066905132022
YBL051C	2753.40368801061	-0.0387942155531084	0.103308636435308	-0.375517642006642	0.707275528400301	0.816560401031011
YBL052C	778.575483813951	-0.228460212610132	0.128789900076768	-1.77389851590811	0.0760799382834581	0.164506054704639
YBL053W	171.395824331005	-0.308829421290416	0.214190878485473	-1.44184207784255	0.149346929430102	0.275595090284856
YBL054W	1501.64476046788	1.06860367894582	0.210489583837988	5.07675325049961	3.8393894954873e-07	3.08368527039992e-06
YBL055C	1553.71579088337	0.128512993658246	0.104530481656393	1.22943079972296	0.218910328375587	0.36666923262503
YBL056W	3743.80143774333	-0.068914029791512	0.106875567494952	-0.644806211623315	0.519052776052081	0.671607383709039
YBL057C	1275.28798994376	-0.218173977242321	0.121892938558589	-1.78988200483372	0.0734728823294428	0.16070820425829
YBL058W	4195.90196229468	-0.432490573858245	0.137735288162547	-3.14001284367914	0.00168940427803091	0.00688942202793287
YBL059C-A	539.251847863339	0.396488112845569	0.267922692907499	1.47986013630603	0.138910576039001	0.260719593557383
YBL059W	329.1487837447	0.0980510985376833	0.14780317490694	0.663389663986709	0.507081023928017	0.661115355336377
YBL060W	852.922451304494	0.155400906536354	0.208098181559391	0.746767248862299	0.455204068336044	0.615095197796714
YBL061C	2064.69638030757	0.382527532596585	0.0962430479582295	3.97459910831799	7.04979015718145e-05	0.000398800731052598
YBL062W	196.819132793485	0.539467156124317	0.232656987405335	2.31872320767421	0.0204100493291292	0.0572489714146699
YBL063W	568.087383291946	-0.29823362219222	0.144835382452226	-2.05912130822448	0.0394826190668577	0.0979896216665306
YBL064C	1597.82932492487	0.314250317510281	0.29014040509001	1.08309739697506	0.278765194257072	0.437964591931555
YBL065W	18.8364461129736	-0.21179079062467	0.535636800315141	-0.395399999589392	0.692547709359145	0.806278807466737
YBL066C	816.482216620344	0.0766896868768225	0.108274270350571	0.708290959879165	0.478764589854143	0.634690738482163
YBL067C	1441.75463401818	0.044909682734538	0.0893764312731273	0.502477913861849	0.615331384533254	0.750615391468051
YBL068W	1294.16281979982	0.122682737017907	0.140301521610446	0.874421999203557	0.381888481240678	0.545815437814911
YBL068W-A	46.1507156750721	-0.561054209851316	0.826967516919395	-0.678447700027378	0.497487873772533	0.651771461441397
YBL069W	1079.86488333521	0.0419152384431327	0.0983380408915012	0.426236256723671	0.66993570063138	0.791666406221096
YBL070C	121.844515472702	-0.100745590685228	0.231469081796707	-0.435244266332337	0.663385134715547	0.787500810605009
YBL071C	264.398007810912	-0.0597105042358755	0.201679544044214	-0.296066239731211	0.767179495576422	0.861490905007045
YBL071C-B	0.292593805940012	0.408649460890144	6.00582262385418	0.0680422127798202	0.945752031189256	0.966769363933846
YBL071W-A	408.434648012602	0.299169535888634	0.20012722687069	1.494896724282	0.134941397326179	0.255233785982257
YBL072C	44937.4309702164	0.0464169589550293	0.179820440522782	0.258129491953661	0.796306971354076	0.882166141856677
YBL073W	47.1667448898808	2.27568797717394	0.339780748555803	6.69751887605897	2.11987854725103e-11	2.79230402243906e-10
YBL074C	258.694905074907	0.135350461695924	0.189562096984089	0.714016482457904	0.475216987471708	0.632789947328886
YBL075C	2158.43875115356	-0.104208198425718	0.459271655393946	-0.226898823826461	0.82050241665523	0.898299693679098
YBL076C	15401.814541036	-0.283280479488064	0.100620052037467	-2.81534817118341	0.0048724414126751	0.0171787468650312
YBL077W	1142.8216530409	-0.267629691114818	0.140550565725551	-1.90415235778852	0.0568903444381101	0.130732661712977
YBL078C	409.875955884061	0.442610240794884	0.295738994596931	1.49662455368163	0.134490977509359	0.254618312195807
YBL079W	2086.70854949242	0.324599334112604	0.155539567428775	2.08692450081067	0.0368949597684079	0.0926382787017668
YBL080C	935.97054588161	0.77780711790111	0.12125698738685	6.41453440880604	1.41253885601544e-10	1.74213125575238e-09
YBL081W	1312.57167808741	-0.058115012455416	0.163081390663908	-0.356355879839069	0.721574066198952	0.828872936007596
YBL082C	1504.69551646084	-0.0486982845931279	0.159288359357824	-0.305724064140384	0.759814749494402	0.855317701637698
YBL083C	205.125931452629	0.0394126356834278	0.235523710030196	0.167340416293437	0.867102204859667	0.923618813069023
YBL084C	786.238096372826	0.147630190906207	0.204663617202936	0.721330898592609	0.470705950668092	0.628689797424469
YBL085W	2785.40093536187	0.0356809454246547	0.10909459387217	0.327064285756114	0.743619263426647	0.844834458965129
YBL086C	1214.87251080308	-0.0143647773928264	0.186997076938578	-0.0768181921771148	0.938768178237105	0.966769363933846
YBL087C	14961.6068579645	-0.243003597209211	0.220137414611693	-1.10387231374481	0.269648530358449	0.428341828495115
YBL088C	1072.16134193963	-0.158435743537662	0.122083977182497	-1.29776033836794	0.194369702413585	0.335021947159348
YBL089W	562.527153461409	-0.266561505604937	0.103291419521609	-2.58067424031454	0.0098607581229057	0.0312075699170865
YBL090W	1864.16804174924	1.80359231839122	0.134162558543304	13.4433357411642	3.36900432358194e-41	2.33560657632743e-39
YBL091C	5235.42076665319	-0.58575748914403	0.12637904026201	-4.6349259175385	3.57065331749632e-06	2.47801082708438e-05
YBL091C-A	596.370632041191	-0.364373186782215	0.185456200310331	-1.96473984785893	0.0494443554054002	0.117305664517279
YBL092W	30740.5363593432	-0.256463202407151	0.175411376882724	-1.46206709601633	0.143722824373038	0.267464967878165
YBL093C	1745.22928937162	-0.108893381143478	0.188668129680396	-0.577168922636502	0.563825348562924	0.709467662521096
YBL094C	118.587274549712	0.360116558391943	0.25231326273187	1.42725972663052	0.153505044450884	0.281532782721671
YBL095W	522.399318486045	0.631330963059449	0.159051647368045	3.96934564027842	7.20702763671795e-05	0.000406730797047339
YBL096C	43.2930086673816	1.08183570520506	0.326481148280244	3.31362380616364	0.000920953247395054	0.00402214727277442
YBL097W	345.372439583957	-0.319067769731953	0.247388459987992	-1.28974395065736	0.197139574264841	0.338467475523525
YBL098W	834.795569368742	-0.0919841895370251	0.237931874079404	-0.386598852688091	0.699053207455486	0.811195439276561
YBL099W	7904.51096658793	-0.239529629670464	0.147637046369268	-1.62242225485434	0.104712967208895	0.210127849493535
YBL100C	306.541926148599	-0.043404612984903	0.235084655509577	-0.184633968945432	0.85351614061888	0.914767053208679
YBL100W-A	1.49162429775889	0.408648813248413	6.00582262382373	0.0680421049445243	0.945752117030433	0.966769363933846
YBL100W-B	310.339822207643	-4.04071608456792	0.432550159846122	-9.34161274152664	9.48777606308032e-21	2.41260591318328e-19
YBL100W-C	4.50441029695983	-0.20043386024757	0.916799306050946	-0.218623485995998	0.826943356160329	0.900802008546465
YBL101C	1255.97136738096	-0.945721673686751	0.182186911892833	-5.19094189511841	2.09232918658537e-07	1.73990909379435e-06
YBL102W	1375.38121357982	0.123303676031598	0.102292254916225	1.20540578690518	0.228046688581963	0.378411562358481
YBL103C	1035.12611981846	-0.20072314558669	0.137335793795042	-1.46155011770818	0.143864532199098	0.267577466552741
YBL104C	1077.585534302	-0.107296153771852	0.0808861045796178	-1.32650909979524	0.184671122989049	0.323125402764579
YBL105C	2577.24669617565	-0.287534945839879	0.0910841654047428	-3.15680496782493	0.00159507993585415	0.00654529374301273
YBL106C	736.416479334561	0.0443252808956487	0.143362638310354	0.309182932304109	0.757182376326726	0.853902707723082
YBL107C	972.268178051827	0.578188111839374	0.138497373213636	4.17472258443129	2.98349391291415e-05	0.000179118422155447
YBL107W-A	0.430712708891223	-2.49444004034228	5.67469772921417	-0.439572318980187	0.66024689289014	0.785190689161152
YBL108C-A	30.988005639978	-1.17403636404578	0.533924574596298	-2.1988805533693	0.027886416719399	0.0743562512202275
YBL108W	8.49378866607784	-1.40508675720373	1.68745536774024	-0.832666027241574	0.405033109554539	0.5677822993235
YBL109W	24.5986476864557	1.4747241175987	0.719650558903997	2.04922250021546	0.0404403628686393	0.0996409389647806
YBL111C	229.042005124114	-0.1951621654602	0.296539940915196	-0.658131126815097	0.510453876112549	0.664003402740914
YBL112C	23.3252822600903	-8.59946256038455	1.26227559379287	-6.81266642773706	9.58061178015236e-12	1.30637493134748e-10
YBL113C	1223.63089450628	-0.786354080979996	0.150977908239793	-5.20840492591179	1.90470903676034e-07	1.58790047039286e-06
YBL113W-A	0	NA	NA	NA	NA	NA
YBR001C	641.370999463179	-1.32221832529424	0.1521679518659	-8.68920366661347	3.64988817050243e-18	8.12100117936791e-17
YBR002C	1295.48627064712	0.0709508902214369	0.129842556421325	0.546437871965561	0.584764983148381	0.726379135989294
YBR003W	2330.73318391095	0.821049131681842	0.175191880300644	4.68657069193419	2.7782088566347e-06	1.95692871976429e-05
YBR004C	1035.98451808637	0.893503804432319	0.198866514549535	4.49298267461593	7.02325004939193e-06	4.63014262515468e-05
YBR005W	1404.73808116593	-0.0600588680777084	0.265684645819324	-0.226053213923965	0.821160032587024	0.898299693679098
YBR006W	1485.73009521292	0.819272766954294	0.348486865676104	2.35094302726392	0.018725900802398	0.0533509151228946
YBR007C	1257.92232481148	0.0738971038254722	0.11436602129534	0.646145620775243	0.518185052748764	0.670880038805458
YBR008C	941.617813997994	0.00747458373703436	0.188396384999273	0.0396747726187166	0.968352414370483	0.979206049599877
YBR009C	7585.24158079958	-0.0752045827028405	0.183358986123722	-0.410149424866997	0.681696338300395	0.799724275747489
YBR010W	9070.34223499023	0.236943489580772	0.149363946680979	1.58634995155056	0.11265994690951	0.221817163033193
YBR011C	21232.6091137478	-0.365132646124837	0.0993282934942571	-3.67601851677788	0.000236902335170123	0.0011937557608496
YBR012C	132.831100090608	0.235098720095384	0.299915622437013	0.783882874073219	0.43310883964893	0.594509132540195
YBR012W-A	0.920410422025539	5.125324441349	5.9021217615247	0.868386768087444	0.385182636063051	0.548026105230342
YBR012W-B	915.190337877886	-8.82452858127799	1.71170502694943	-5.15540262039478	2.53086540637886e-07	2.06802476010064e-06
YBR013C	52.2797807863457	-0.685708035536404	0.329176520934766	-2.08310129042372	0.0372419917919703	0.0932962183118738
YBR014C	744.749177957075	-0.258206898286574	0.0988278091150312	-2.61269475260786	0.00898314947824684	0.0287617999337548
YBR015C	4643.7827117178	0.051319123541991	0.110722780345122	0.463492005728449	0.643011743725753	0.772483373227496
YBR016W	1656.20395251875	-0.067231131456102	0.250388973647931	-0.268506757612398	0.788309273971347	0.875806264089413
YBR017C	3054.5188970343	-0.23433323813058	0.0660014826375976	-3.55042385058624	0.000384611384855595	0.00185435620838869
YBR018C	68.4283871156182	-2.01091435359405	0.529190055971943	-3.79998514881516	0.00014470475961045	0.000764868015083807
YBR019C	315.518870734864	-0.771213959809132	0.145644451448386	-5.29518256369992	1.18897565277039e-07	1.01696021417478e-06
YBR020W	215.799500248247	-0.817514241269884	0.23951630279598	-3.41318829543826	0.000642075623296725	0.0029386449305297
YBR021W	488.03837926402	-0.18066718880703	0.197643164264101	-0.914107955515291	0.360660122655948	0.524965352397993
YBR022W	480.221250686497	0.347840838559377	0.140407793896835	2.47736132664369	0.0132357831703845	0.0401524034823365
YBR023C	4192.16763247933	0.448868794498897	0.0936026217184419	4.79547245855037	1.62291867575498e-06	1.18498252755236e-05
YBR024W	726.279230076193	0.568145064879601	0.196446224795918	2.89211495649677	0.00382657906046966	0.0141265973611285
YBR025C	13228.1927325301	-0.263867884522906	0.121081289315181	-2.17926226269398	0.0293121909280719	0.0773747853516158
YBR026C	1049.28728465236	-1.50559928428082	0.197539749894333	-7.6217535209303	2.50252548381964e-14	4.20449817256025e-13
YBR027C	0.691461702307289	-0.553029263976707	2.75982913061884	-0.200385327425217	0.841179233792301	0.90804891554763
YBR028C	1193.43777873275	-0.319352802337194	0.101894438948332	-3.13415340064955	0.00172350729550621	0.00701980151404077
YBR029C	2189.32682280165	0.452041815779843	0.121397148560442	3.72366090258518	0.000196354620346953	0.00100872974228162
YBR030W	1123.37156951714	-0.343389739446887	0.145756993442943	-2.3559057533751	0.0184776050433834	0.052749677856837
YBR031W	70968.9063638135	-0.364025805068907	0.157340630339048	-2.31361603347133	0.0206887934055063	0.0579537502584486
YBR032W	25.4071956882293	0.936770683615895	0.353632366005093	2.64899588857883	0.00807313137700704	0.0262436541209123
YBR033W	439.912964190634	0.920694112156838	0.152404818038585	6.04110896234097	1.53058567062588e-09	1.69405131113551e-08
YBR034C	4752.22232172316	0.902667935699323	0.120182222920366	7.51082742326578	5.87548058801079e-14	9.62584954045747e-13
YBR035C	2253.28101899516	-0.310234135777085	0.120901706880592	-2.56600294389133	0.0102877955041645	0.0323878686378717
YBR036C	4255.41039662695	0.242874573462646	0.130058243568413	1.867429290131	0.061841662695341	0.139865793444889
YBR037C	1739.55727962935	1.14774039604265	0.225931170012777	5.08004449309822	3.77346479957103e-07	3.04186525948284e-06
YBR038W	2206.94921103259	0.0836923662976547	0.142756734742691	0.58625861994185	0.557701734093701	0.704454089133317
YBR039W	2392.42488923913	-0.556529891797112	0.0936148560303598	-5.944888614865	2.76644904698597e-09	2.97224036271609e-08
YBR040W	41.2113562195028	-0.979184504413065	0.526072003266604	-1.86131270687833	0.0627000297618214	0.141515557234872
YBR041W	1716.07407723122	-0.43596900700917	0.0816414279868325	-5.34004631912471	9.29228370176342e-08	8.11657565780025e-07
YBR042C	941.082835321339	-0.425467618897566	0.101407984644769	-4.19560274654873	2.72146879561775e-05	0.000164436637504023
YBR043C	1245.53579167954	-0.479439586331661	0.101461020166212	-4.72535743821865	2.29710942030252e-06	1.64086362712716e-05
YBR044C	1568.05709684134	0.756327922476063	0.0883473682041795	8.56084270363453	1.12045488204355e-17	2.40368594564782e-16
YBR045C	95.3415872084578	-0.739334422805716	0.256682070943004	-2.88035085617602	0.00397232843722543	0.0145343083819815
YBR046C	510.31789314953	-0.931316056156562	0.227252504342132	-4.09815530461417	4.16455832863473e-05	0.000244672445605605
YBR047W	176.693874231509	-0.220618855094434	0.227978826872058	-0.967716424026718	0.333186013288304	0.49679943027321
YBR048W	22780.1708807812	-0.217675994322291	0.218126559598175	-0.997934385997221	0.318311176527139	0.481156164472742
YBR049C	2114.80772811842	0.208654777288394	0.0931473397434797	2.24005084700231	0.0250876220454712	0.0681911179494317
YBR050C	83.9457981189843	-0.13953056046802	0.289295594013537	-0.4823113913774	0.629584756248798	0.761794084999923
YBR051W	5.36621397916966	-0.427567475444606	0.808435936026277	-0.528882322508123	0.596887085613188	0.736712583554808
YBR052C	2046.2215246487	-0.556753286926726	0.260093409021837	-2.14058975589029	0.0323071356246252	0.0838356167154379
YBR053C	1311.62029010123	-0.256313771985854	0.213348365114391	-1.20138615474473	0.229601444261221	0.380303722070213
YBR054W	2111.41022936055	1.61626981177494	0.360992654977884	4.47729279110668	7.5595540561404e-06	4.9245522268784e-05
YBR055C	1147.46022645526	-0.262951650070495	0.0804269113702739	-3.26944856628776	0.00107757325795532	0.0046384950829371
YBR056C-B	0	NA	NA	NA	NA	NA
YBR056W	1624.49660851097	-0.743952740884733	0.287134291084556	-2.59095748569317	0.00957093145406383	0.0303925528237533
YBR056W-A	898.975300314339	-0.374066105953645	0.361573073063878	-1.03455188956386	0.300878231940204	0.462715999683543
YBR057C	908.201398400547	-0.589266761967509	0.11045526601822	-5.33489061418135	9.56021721839192e-08	8.32851727517582e-07
YBR058C	2068.22760570147	-0.0341249308411298	0.124318262431561	-0.274496523468674	0.783703074927435	0.873344915646715
YBR058C-A	726.296586863166	-0.210049058935567	0.241762922543462	-0.868822467588291	0.384944242140589	0.548026105230342
YBR059C	2761.44101635045	-0.281314646940058	0.15944350695844	-1.76435310729451	0.0776725478852111	0.167282995543493
YBR060C	1051.99522538289	-0.0911997592954034	0.114392238255213	-0.797254784821447	0.425303074280751	0.588049019487228
YBR061C	1330.61624851444	0.23876273475388	0.0962922851373274	2.47956245314324	0.0131543691442613	0.0399238134488963
YBR062C	710.06220219655	-0.457600849415934	0.178634220872485	-2.56166398118413	0.0104172051081128	0.0327014837187944
YBR063C	461.362731201002	-0.158887546412371	0.20541126676853	-0.77350940341269	0.43922096581015	0.599649519242464
YBR064W	4.08699003384476	1.67350100255018	1.70972893935151	0.978810713226234	0.327673515281694	0.490637914255062
YBR065C	438.728180631497	-0.418220373309687	0.174576463436949	-2.39562862642555	0.0165918915817013	0.0482233883305758
YBR066C	515.299671200636	-0.609840723035552	0.346687765139851	-1.75904887439436	0.0785692075400157	0.168497818579793
YBR067C	6673.35528229449	-2.51343147860832	0.242470604872018	-10.3659224174203	3.54323162179657e-25	1.20287234335836e-23
YBR068C	6044.49421908954	-0.319672725365144	0.244660871217837	-1.30659522208813	0.191350220186774	0.33164014477634
YBR069C	3108.25107567847	-0.830873869802583	0.272057857034174	-3.05403372231302	0.00225786699126682	0.00895262613153719
YBR070C	835.558983962148	0.200293887048626	0.185450941724292	1.08003704476411	0.280125684214852	0.439036503968141
YBR071W	1884.61212094654	-0.0724337944676084	0.212093548964837	-0.341518140561725	0.732713550699688	0.837731996580299
YBR072C-A	0.732356525386824	-0.553023445187122	3.71332478594879	-0.148929457309999	0.881609296844561	0.932735554862374
YBR072W	1052.21542849602	-0.49995513476432	0.84695405683945	-0.59029782161973	0.554990999575062	0.702107322935336
YBR073W	2560.82554566842	-0.0167963668763568	0.0880459478316078	-0.19076819876459	0.848707204792508	0.911822456817225
YBR074W	1969.80964638052	-0.146274982015115	0.0853914951824777	-1.71299239698909	0.0867139383369964	0.181473783885433
YBR076C-A	56.6456307984151	-0.840953831286977	0.397204252113376	-2.11718234840784	0.0342443748900928	0.087722074300331
YBR076W	57.5239142139457	0.157584542586669	0.439126227701594	0.358859327103903	0.719700327932076	0.827215769591737
YBR077C	900.985861997183	-0.235012286237605	0.0954710452370901	-2.46160797395673	0.0138315757801818	0.041690964800127
YBR078W	25488.1294703477	-0.162098269690963	0.207295267346711	-0.781968019655007	0.434233368398328	0.595556219131901
YBR079C	15566.2919557028	0.374278913067872	0.104831060201723	3.57030552154734	0.000356565101471436	0.00172926197223187
YBR080C	3182.38584727612	-0.0824191852519536	0.081134966417687	-1.01582817977215	0.309711214319267	0.471838551354775
YBR081C	1416.80422290986	-0.0898665076613659	0.105423326772729	-0.852434754360388	0.393972837504731	0.556684211071907
YBR082C	7858.80368788882	-0.244100124633934	0.0983270113041602	-2.48253375543823	0.0130451707547824	0.0396838312198601
YBR083W	2628.4536587743	0.351151730044701	0.227745400706352	1.54186090676521	0.123107397568496	0.238116099966554
YBR084C-A	29584.6636316673	-0.129508586676354	0.20019277503535	-0.646919383846324	0.517684119822917	0.670668531017608
YBR084W	6411.52817506881	-0.135932434877211	0.125527630252944	-1.08288856089532	0.278857889892458	0.438005738810333
YBR085C-A	1533.91860868604	-0.189333565134379	0.270750611915089	-0.699291365567647	0.484369961966495	0.639931909631161
YBR085W	466.186985257763	-0.378548037250754	0.130636813534767	-2.89771333981603	0.00375893987613083	0.0139080775416841
YBR086C	4501.71096866757	-0.433935525567719	0.0964551006420625	-4.4988344077108	6.83270518302564e-06	4.51356031448414e-05
YBR087W	961.277353098858	0.0512989334033123	0.205773678595166	0.249297839031379	0.803130402770922	0.886545466905265
YBR088C	2391.32136666923	0.332578868477141	0.103885112397623	3.20141029644545	0.00136756648677739	0.00571497010273849
YBR089C-A	2054.23140511456	0.468780641081618	0.150357354338506	3.11777660057939	0.00182220868823204	0.00736261743600996
YBR089W	167.284063220801	-0.0235135417203841	0.715612132209281	-0.0328579417006133	0.973787872331349	0.983192844883376
YBR090C	597.969945461687	0.598431464659825	0.197536442749701	3.02947373319918	0.00244980205508366	0.00962672812337766
YBR091C	582.083796817708	0.902071894951938	0.174458349880155	5.17070060316185	2.33217964834657e-07	1.92236985782359e-06
YBR092C	5117.54866089914	-1.45677121863887	0.163933860308621	-8.88633511036926	6.31576714412049e-19	1.490883240544e-17
YBR093C	725.9180928353	-0.504214754652028	0.150850781669816	-3.34247359589863	0.000830352547185041	0.00368262752576477
YBR094W	1303.70175962815	0.66319903334457	0.157189165689258	4.21911415100724	2.45264078670289e-05	0.000149427310094591
YBR095C	803.986867268098	0.188470510037976	0.094421547753429	1.99605402074265	0.0459280430436638	0.110921192330609
YBR096W	1123.85143459193	0.121360417135164	0.161943869361115	0.749398032873633	0.453617336254621	0.613580566147656
YBR097W	460.956278071622	0.102128765391405	0.132403893450472	0.771342614857529	0.44050387941058	0.601027252910312
YBR098W	498.437702767537	0.327604664634038	0.196484745714686	1.66732874576305	0.0954490537363246	0.195590375826831
YBR099C	11.0067043761194	0.651286247364146	1.14724555291572	0.567695595514756	0.570241682816068	0.715420724143551
YBR101C	2026.89231472155	0.0792208986853738	0.203389232478515	0.389503897133503	0.696903428331793	0.809346848702731
YBR102C	1162.11915879032	-0.041278501521108	0.078489962647318	-0.525908028604706	0.59895211036588	0.738147640415882
YBR103C-A	2.89316477824632	0.695711084423542	1.01388578186034	0.686182898380338	0.492597780592884	0.647584726453243
YBR103W	1129.72084641534	0.215719324495889	0.0822254344144685	2.62351091279769	0.00870286570320623	0.0279759967299403
YBR104W	2356.51215730432	0.731291832913271	0.297611776124422	2.45720059345884	0.0140024476230835	0.0420538238412187
YBR105C	1608.06570930059	-0.463831083923166	0.160845857992163	-2.8836992740327	0.00393033887561963	0.0144328115855659
YBR106W	12175.2405602909	-0.0134451588961686	0.130939177597632	-0.102682475503892	0.918214982638425	0.956123270372159
YBR107C	486.162656683364	0.154665948089241	0.117970854034596	1.31105220314743	0.189840127355706	0.329891049805983
YBR108W	1467.45515220167	-0.178077054340112	0.202799195312454	-0.878095468109464	0.379891912147112	0.54402438212674
YBR109C	4662.62802807876	-0.0185843355958119	0.108192468242925	-0.171771065931174	0.863617513434269	0.921459123049412
YBR109W-A	25.9823595827217	-0.0551349061460642	0.551746833397804	-0.0999279068019815	0.920401560809425	0.957624751894292
YBR110W	1288.93769838731	-0.0474734580631869	0.144937645329149	-0.32754401353338	0.743256459171089	0.844834458965129
YBR111C	1827.87382859067	-0.536496299056674	0.106181757995794	-5.05262211874401	4.35785548256037e-07	3.4873434031765e-06
YBR111W-A	349.409157729256	-0.488191990325785	0.222692337862913	-2.19222625713468	0.0283631734174227	0.075231518375814
YBR112C	4339.9739776072	0.183539012943513	0.133807276529343	1.37166690559809	0.170167155336185	0.30462649770158
YBR113W	223.719422538744	-0.0736514834825736	0.173355591818429	-0.424857846868393	0.670940305191819	0.792327927199806
YBR114W	1127.13364714126	0.489084779242488	0.250415351988612	1.95309423067932	0.0508084304811081	0.119647955982639
YBR115C	2851.67508635943	12.2774277747243	1.03367877283156	11.8774111430118	1.55096671085984e-32	7.19342729417105e-31
YBR116C	36.7929508779858	0.168953641577801	0.552824934818281	0.305618706640534	0.759894975721018	0.855317701637698
YBR117C	348.228546964727	-0.0260733149462062	0.34941467315244	-0.0746199772063698	0.94051707892353	0.966769363933846
YBR118W	264129.923109559	-1.03524517660928	0.107934640809296	-9.59140799327253	8.68910451877314e-22	2.42484925256949e-20
YBR119W	562.076342616871	-0.0953309595351876	0.148527621671807	-0.641839938337092	0.520977115032929	0.673567977936174
YBR120C	698.048002928256	1.87482381143342	0.164361509112004	11.4067084292577	3.87101959907196e-30	1.65548929087584e-28
YBR121C	18386.242650922	0.00472382995307283	0.134682645430665	0.035073783544775	0.972020906246582	0.98201099686148
YBR121C-A	0	NA	NA	NA	NA	NA
YBR122C	2486.08717440653	1.33389710106268	0.135357760805648	9.85460377833782	6.54744241843631e-23	1.94240791746944e-21
YBR123C	975.805610726434	-0.167644997219661	0.100909051603596	-1.66134746641189	0.0966436820513515	0.197362880617117
YBR124W	59.6467134410065	-0.131315872095854	0.297309455015169	-0.441680780347717	0.658720219533184	0.784097184323085
YBR125C	1030.19040653574	0.270163181152387	0.105372838135611	2.56387875597217	0.0103509695637335	0.0325403401014043
YBR126C	11328.9031752907	0.374182734987568	0.352375919604466	1.06188508967236	0.28828785478207	0.448750605434818
YBR126W-A	979.873085883461	0.115589849681222	0.249329098787066	0.463603527400302	0.642931826667948	0.772483373227496
YBR126W-B	728.943855698062	0.0920380217355411	0.195780086406128	0.47010920990512	0.638276994479945	0.769055044532684
YBR127C	18330.2739823965	-0.430311958690787	0.119996715216844	-3.58603115021254	0.000335748870800135	0.00164038728715852
YBR128C	134.034887937931	-0.144348095694812	0.238193630922983	-0.606011567712678	0.544507071790633	0.69216822521002
YBR129C	609.396857903938	-0.406464305437361	0.137764714340661	-2.95042389760462	0.00317338211341377	0.0120114336775535
YBR130C	1560.19238462738	0.160684134824606	0.101073903191874	1.58976877067437	0.111886935656282	0.220691032714069
YBR131C-A	0	NA	NA	NA	NA	NA
YBR131W	452.753222327143	-0.0111539925863519	0.172151283687679	-0.0647918060639487	0.948339765556933	0.967585700380784
YBR132C	596.317970744076	-0.619689865581912	0.175917550243991	-3.52261536567799	0.000427311019807492	0.00201884532026696
YBR133C	1939.92967621614	0.387756605772731	0.101067798929763	3.83659889577889	0.000124749972979237	0.0006713473359702
YBR134W	14.7938185785174	-0.9136846547871	0.461972611791455	-1.9777896599627	0.0479524404570704	0.114508619597631
YBR135W	644.809257892903	-0.175290647444731	0.162710576870629	-1.07731562886723	0.281339282423776	0.440537449843792
YBR136W	462.348258566864	-0.170181766364284	0.143346603571768	-1.1872047340074	0.235146874037464	0.386011294220024
YBR137W	722.172677860746	0.116613301030904	0.118383263562478	0.985048878715525	0.324600062315513	0.487974437436651
YBR138C	333.718122017244	0.0488671516905238	0.180763850817902	0.270336969861035	0.786901025954467	0.875115081117096
YBR139W	1846.49526327807	-0.262160170705632	0.322037442206324	-0.814067360955097	0.415606362678011	0.578074657781917
YBR140C	1579.54037229368	-0.0944754148969947	0.178320029297206	-0.529808206455218	0.596244914810047	0.736403138901829
YBR141C	514.200478617757	0.476048355459806	0.128038142160072	3.71801986055572	0.000200790487802302	0.00102830960549453
YBR141W-A	0	NA	NA	NA	NA	NA
YBR142W	2082.54010866966	0.785469979819983	0.190471397614099	4.12382115981197	3.72638267197934e-05	0.000221697888687045
YBR143C	8573.26257681299	0.212622056129476	0.138644105036726	1.53358165551398	0.12513260415055	0.241042214371314
YBR144C	4.99725027322538	2.14723359227958	1.0728918130336	2.00135145612517	0.0453545281401608	0.10983153603657
YBR145W	1082.0749398404	-0.608477948316464	0.219893592544158	-2.76714724279323	0.00565492079279001	0.0195297893766728
YBR146W	4659.43684301055	2.07260714619881	0.116164466117199	17.8420063852207	3.33503012088079e-71	5.93635361516781e-69
YBR147W	75.3637871896216	1.04370968840715	0.338787001313116	3.08072530634825	0.00206497058513588	0.00824236137800298
YBR148W	109.294974598994	0.0503594891446475	0.29835704299813	0.168789342589654	0.865962341429341	0.922852424053987
YBR149W	5375.32939061679	0.375328741508283	0.203741349410535	1.84218246612278	0.0654484643011557	0.146763222978349
YBR150C	880.868849143643	0.722040398589485	0.121713546365539	5.93229283140761	2.98733206233601e-09	3.18874699555024e-08
YBR151W	2431.80050622332	-0.28097435040821	0.0733145570146552	-3.83244967779107	0.000126873557310237	0.000682113672200179
YBR152W	319.731872394896	-0.621325678948884	0.142325954646376	-4.36551211261948	1.26825273632206e-05	7.99302633628426e-05
YBR153W	640.437429688589	-0.186243630189225	0.150685991939163	-1.23597175684663	0.216469062132587	0.363134295263682
YBR154C	2907.62064198437	0.232852401778965	0.113204836113762	2.05691214061709	0.0396946779446625	0.0983555865099876
YBR155W	1887.31128476393	0.203519958161949	0.116211619367382	1.75128751556725	0.0798963971066501	0.1707879491543
YBR156C	775.956770561165	0.199937486303399	0.145231934765938	1.37667715179604	0.168612085820144	0.302335746586296
YBR157C	408.745872307449	-1.61191751956594	0.279162255868233	-5.77412413634737	7.73543943023108e-09	7.80177704249646e-08
YBR158W	2016.09012026458	-1.11827960260143	0.162175210948621	-6.8955026853994	5.36746596789716e-12	7.58586499239714e-11
YBR159W	2645.00762714028	-0.189284592649577	0.116913441464053	-1.61901480513492	0.105444077675329	0.211173667726999
YBR160W	1373.90129756712	-0.0430285496768991	0.115982362190106	-0.370992182469702	0.710643354376535	0.819666748147786
YBR161W	550.925895240301	0.207745480761741	0.119636443134456	1.73647322938431	0.0824801938746826	0.17500468970962
YBR162C	16261.1897666975	-0.181832509904481	0.134546162462412	-1.35145073316587	0.176551091604498	0.31299205634111
YBR162W-A	985.695614201979	-0.695467470837889	0.155115066952222	-4.48355846084315	7.34084791769747e-06	4.81062929213488e-05
YBR163W	756.263684294372	-0.579033505788069	0.094654935924002	-6.11730915176966	9.51686297747239e-10	1.08252261778296e-08
YBR164C	1145.57562475718	-0.488373860436284	0.116915694100392	-4.1771454567676	2.95190268725345e-05	0.000177545489481747
YBR165W	415.467976169688	-0.00564496218717551	0.190760727405202	-0.0295918466235706	0.976392567919418	0.984866725304229
YBR166C	1394.82383046053	-0.222138213864908	0.11687817472538	-1.9005961924615	0.0573549246250604	0.131524907235601
YBR167C	355.3356545511	-0.0252513525941252	0.174504077344581	-0.144703510533241	0.884944967329727	0.935062980079188
YBR168W	287.553305893773	-0.640677772678927	0.204131259688895	-3.13855787523846	0.00169781403548584	0.00691943269660255
YBR169C	1443.9630703168	-0.409927872602847	0.308499814134173	-1.32877834546947	0.183921108416042	0.322069774003737
YBR170C	1751.1940620114	0.000877226832112518	0.11993636381104	0.00731410228089447	0.994164242745689	0.99628206066998
YBR171W	1513.44694394242	-0.184290504070434	0.108542912983178	-1.69785846911069	0.0895344773577352	0.185958394158954
YBR172C	2966.88506939145	0.27838450215706	0.102596675651448	2.71338715791159	0.00665992462302209	0.022299066378863
YBR173C	2605.22270898545	0.35440480707024	0.129308213865726	2.74077567445371	0.00612943393928643	0.0208514731013122
YBR174C	42.3695675545326	-0.438418034122453	0.62688808784229	-0.6993561412715	0.484329489885279	0.639931909631161
YBR175W	907.742331388347	-0.10909391581618	0.168661890330911	-0.646820189208954	0.517748324261224	0.670668531017608
YBR176W	564.315737123836	0.41457321153785	0.101523570249995	4.08351686723579	4.43592078960083e-05	0.000258539595754965
YBR177C	2949.60626829827	-0.474072441846205	0.215819652409808	-2.19661386974165	0.02804803482018	0.0746361039699819
YBR178W	15.9124506478773	-0.580604674306994	0.550697049352783	-1.05430867114571	0.291741620082278	0.452415895894016
YBR179C	1877.86976276319	1.12061369043644	0.107739807263677	10.4011109625796	2.45059192262051e-25	8.36248621884905e-24
YBR180W	70.98533141852	-1.32412752968965	0.24015459125485	-5.51364653397152	3.51474141039847e-08	3.26029393364568e-07
YBR181C	53727.8579453142	0.692828551682637	0.189448245303319	3.65708613755369	0.000255098674122743	0.0012766564344775
YBR182C	881.576076040427	1.38704544744982	0.240486241365799	5.76767069738518	8.03746606319717e-09	8.08164144919337e-08
YBR182C-A	7.54825675914539	3.08754166955186	0.901106798993102	3.42638816287024	0.000611665590244012	0.00282300601075478
YBR183W	1256.43762039985	2.16778296689889	0.378088171259655	5.73353818416642	9.83569103444542e-09	9.78517540073377e-08
YBR184W	67.5393383015515	-0.809795058511148	0.269358650543058	-3.00638222265559	0.00264376447957665	0.0102302190731444
YBR185C	1180.53793106664	1.68462916024098	0.129923882400913	12.9662778629308	1.90036765997764e-38	1.16970293538437e-36
YBR186W	140.028542817842	-0.411734354922366	0.279358380448019	-1.47385718037902	0.140520048843608	0.262939442480409
YBR187W	3470.59660586455	-0.341214945755548	0.11817967616114	-2.88725571806691	0.00388618243591979	0.0142905625477207
YBR188C	293.816123563915	-0.217436775938886	0.167628372868346	-1.29713587394694	0.194584440100059	0.335216615877319
YBR189W	45498.2714809238	-0.290445854872715	0.182541935656623	-1.59111852204235	0.11158290487517	0.220487552207582
YBR190W	9.86143333142059	-0.568602670491421	0.790344600941918	-0.719436394977293	0.471872078991129	0.629608896320011
YBR191W	23620.0079257651	-0.184894797219914	0.191300075567729	-0.966517115433403	0.33378548675703	0.497580628289226
YBR191W-A	2.09043467735386	-1.57320104999202	1.41679348223378	-1.11039545969088	0.266828653849978	0.424784509126409
YBR192W	2062.66257808457	1.21716990376591	0.130083026833717	9.35686948091851	8.21341506928142e-21	2.10480745705398e-19
YBR193C	561.672257997162	-0.711398541782634	0.121517934415826	-5.85426789224605	4.79115811365523e-09	4.96140995857443e-08
YBR194W	211.028767393437	0.0444475499495736	0.198867375092704	0.223503477776855	0.82314367671119	0.899042164978425
YBR195C	715.668838431441	-0.178126937227662	0.0994827330451625	-1.79053119848243	0.073368556403699	0.160533326403575
YBR196C	43646.7947354762	-0.289496417323234	0.125162369811365	-2.3129668906041	0.0207244595839241	0.0580073484146723
YBR196C-A	9.23023031007391	1.22867771915042	0.695617898820121	1.76631124822184	0.0773436455240261	0.166629129676557
YBR196C-B	4.23749670190771	-5.28560632528992	1.38220617633826	-3.82403610674967	0.000131284676244764	0.000701818894275985
YBR197C	540.963736664456	-1.58622127124868	0.175325162811969	-9.04731098381959	1.46532245665447e-19	3.53502333315983e-18
YBR198C	2038.95076409377	-0.261440369231115	0.103925208909341	-2.51565882787094	0.0118810131071228	0.0366502821187405
YBR199W	4955.63925307649	-0.0271318509728516	0.101555285046328	-0.267163357972698	0.789343387136458	0.876072724583875
YBR200W	1287.35936025649	0.0539959868436431	0.0626204503801881	0.862274009781418	0.388536751323258	0.551530403114802
YBR200W-A	0.470433178489291	1.37052389986604	3.12602944511363	0.438423221511345	0.661079516078847	0.785755223406477
YBR201C-A	88.0980146813836	-0.479411677154684	0.230801680977078	-2.07715851602613	0.037786931253909	0.0943026635991832
YBR201W	317.037288613089	-0.175397448272226	0.132430764786358	-1.32444638944118	0.185354836686249	0.324149483381742
YBR202W	2233.65706178766	-0.13889384163702	0.125656669031485	-1.10534397185252	0.269010571305355	0.427534657967438
YBR203W	1143.71404249898	1.61972302717705	0.26345481009529	6.14801083567693	7.84606749573339e-10	8.97121536925349e-09
YBR204C	665.591237739101	-0.247732840527214	0.152252957467427	-1.62711348697587	0.103712997114102	0.208502380645138
YBR205W	2579.59550047117	-0.145015201948446	0.106270516196544	-1.36458546677467	0.172383375130011	0.307251251946385
YBR206W	489.749541635147	-0.181336821029196	0.146259998464286	-1.23982512603045	0.215040082595114	0.361197139497939
YBR207W	2700.21951569123	0.369267187545848	0.1044376923158	3.53576548234381	0.000406595471018212	0.00194327849936571
YBR208C	2951.4210388224	-0.627024606713223	0.203976170639852	-3.07400910972254	0.00211202983274037	0.00841999302568284
YBR209W	10.566553988074	0.124178447755629	0.761038209302869	0.163169793891662	0.87038474842534	0.925170102183552
YBR210W	378.512057024615	0.0394309739772776	0.17762390014622	0.221991375849861	0.824320596922685	0.899699825266977
YBR211C	466.635536592369	0.00800521551170572	0.178521175254695	0.0448418261883205	0.964233386128825	0.977316093768621
YBR212W	2435.68365648514	-0.0850087814798171	0.138580613869071	-0.613424772097863	0.539595510505625	0.687384145491305
YBR213W	204.34930229932	1.31106069650948	0.183033180498908	7.16296735343735	7.89491565688011e-13	1.20640172891444e-11
YBR214W	2584.51739842535	-0.202021854112173	0.616774127919345	-0.327545928026655	0.743255011409297	0.844834458965129
YBR215W	975.331091446342	-0.261711344501739	0.10620671353145	-2.46416950303468	0.0137331149093862	0.0414758174888591
YBR216C	843.35429337181	-0.0492726154372711	0.118658059538285	-0.415248788232318	0.677959786626625	0.796760020471619
YBR217W	207.621097073514	-0.74703772461121	0.15303834405501	-4.88137616245172	1.05348070750341e-06	8.002565097598e-06
YBR218C	5061.38973954772	-0.769571174797512	0.133085706895938	-5.78252310294487	7.35884590252796e-09	7.43333728743084e-08
YBR219C	180.104092130167	0.0946590290113002	0.205552107444677	0.460511109265941	0.64514939933366	0.77394425209681
YBR220C	1427.29724624856	-0.0775216321134528	0.10094272077171	-0.767976447640782	0.442501177537326	0.603036946252998
YBR221C	10590.6491713172	-0.376015632919193	0.133457714367606	-2.81748893048974	0.0048400783055368	0.0171012637984256
YBR221W-A	0.289296516101149	-0.552994971239675	5.29216420725018	-0.104493161886791	0.916777994597822	0.955212762604217
YBR222C	4192.54464620551	-0.221670211398479	0.203410318987568	-1.08976876149546	0.275815017817084	0.43519830075307
YBR223C	500.143660293827	-0.124701915265405	0.18134804947756	-0.687638580203397	0.491680406726081	0.646865193507385
YBR223W-A	0	NA	NA	NA	NA	NA
YBR224W	18.1561384069626	0.0252281667273599	0.458332666257734	0.0550433529718637	0.956103925447464	0.972372720996577
YBR225W	648.850966062004	-0.0405509284038972	0.206196195764701	-0.196661864946197	0.844092154602492	0.90925595849068
YBR226C	38.3663862203965	-0.00925517469320419	0.315202530366687	-0.029362628156688	0.976575378354858	0.984866725304229
YBR227C	1283.59331395292	0.0159079691189656	0.0825882776131886	0.19261776100323	0.847258334137839	0.911061009650366
YBR228W	469.308896021771	-0.433047611260348	0.127996736966693	-3.38327071082316	0.000716279900967894	0.00323332380245
YBR229C	1597.11915138826	-0.438054515928982	0.0977938825028267	-4.47936521915183	7.48653443667239e-06	4.88181344553707e-05
YBR230C	645.265360472484	-0.187274304116066	0.271787936827854	-0.689045681356649	0.49079452087431	0.646216056473052
YBR230W-A	138.305679451799	-0.278122361141568	0.347375154463265	-0.800639762424286	0.423340224491374	0.585862306892245
YBR231C	661.717395349875	0.0565231073069164	0.171998591113868	0.328625408736613	0.742438840417729	0.844819163115343
YBR232C	74.8717074529174	0.425013118938537	0.327372457047009	1.29825557950804	0.19419952506516	0.334816249235378
YBR233W	727.407522407666	0.362308526930627	0.126692548481037	2.85974614351416	0.00423980249142341	0.0153762881104155
YBR233W-A	289.300200883761	-0.340529313555331	0.196320733584459	-1.73455603663396	0.0828194721767731	0.175611411383203
YBR234C	4387.18507494612	0.0645978114174704	0.0996436506909167	0.648288284999167	0.516798509659521	0.670138803823115
YBR235W	1244.08555130514	-0.382322125575705	0.119984418027839	-3.18643147051809	0.0014403960699642	0.00596631982187688
YBR236C	1299.52260948372	-0.0459864214907915	0.0868321294234111	-0.529601448175391	0.596388290075179	0.736403138901829
YBR237W	1114.01596161597	-0.0761879736671064	0.124978120610318	-0.609610492581022	0.542119859365183	0.689532907257453
YBR238C	1526.47554586205	0.731417682212519	0.228824896646381	3.19640779011398	0.00139150295285015	0.00579660875867876
YBR239C	550.967598317482	0.0809713074746872	0.156767533021559	0.516505592159519	0.605501334218495	0.742474732296222
YBR240C	118.033378679244	0.664621467478613	0.206135312907811	3.22419995925612	0.00126325157732509	0.00534346492502442
YBR241C	642.576767906486	-0.148931905952036	0.424007511295626	-0.351248272694392	0.725402097947209	0.831857407169242
YBR242W	1414.62371058662	0.402309209961682	0.108172039298763	3.71916081613785	0.000199885764647934	0.00102447287624225
YBR243C	1116.77008413391	-0.35420222551556	0.146589341469971	-2.41628908325589	0.0156796072931749	0.0461809593875304
YBR244W	1424.32751729143	0.068525227269913	0.1388953683815	0.493358620005937	0.621759215261958	0.755378378844356
YBR245C	2296.54049193703	-0.0155658688624177	0.0872293831676143	-0.178447540234319	0.858371516682441	0.917656642860002
YBR246W	1284.70638377282	-0.434632438527726	0.0898632843309413	-4.83659641157892	1.32081223036725e-06	9.78500489223702e-06
YBR247C	2858.12156238977	0.938634851716646	0.0991572834659202	9.4661210846831	2.90428679130859e-21	7.74398089374833e-20
YBR248C	3268.2344047205	-0.294329045266142	0.110692867165959	-2.6589702914178	0.00783798740971977	0.0255929524444296
YBR249C	10840.0470499271	-0.256169189164492	0.192163043906461	-1.33308249056039	0.182504734696061	0.320446630160295
YBR250W	19.1416940286999	-1.0042938440731	0.4047555729626	-2.48123537057733	0.0130927887087376	0.0397919272892229
YBR251W	1673.96922299559	1.48900652121868	0.0753995294254158	19.7482203478681	8.30947960989659e-87	2.73631163553895e-84
YBR252W	1438.90304291499	0.0682284701052181	0.160757729681265	0.42441797505162	0.67126101391988	0.792564546015835
YBR253W	553.302311570014	-0.372426093428198	0.139239517792975	-2.67471547827342	0.00747926950612546	0.0246538883720432
YBR254C	488.257258225832	0.120858747790191	0.118766672195198	1.0176150055931	0.308860953376681	0.47108805904095
YBR255C-A	293.965800055867	0.283722379560549	0.164423493221104	1.72555864130085	0.0844268453869262	0.178102243343464
YBR255W	784.87271493728	-0.280802131841339	0.114125016688477	-2.46047834199082	0.0138751946289569	0.0417841937934659
YBR256C	1696.97531657753	-0.568035328085571	0.109653442548305	-5.180278109694	2.21555331523329e-07	1.83542567724861e-06
YBR257W	384.778010285058	0.406412557894747	0.209027111949796	1.94430547359981	0.0518586249902474	0.121588075537832
YBR258C	251.369292212679	0.385387667303925	0.185461030012723	2.07799809629811	0.0377095344856173	0.0941808851430699
YBR259W	403.640608769058	0.305535816068131	0.209192509343673	1.46054854940422	0.144139374772026	0.268012965061706
YBR260C	1126.22370375657	-0.121226231796826	0.116558907449223	-1.04004262265101	0.298320098872526	0.460017834505844
YBR261C	1720.01329660208	-0.0791629388215842	0.136252113498298	-0.581003382546232	0.561238173820902	0.707247816714713
YBR262C	1208.9603663213	1.54542313073214	0.155755071899693	9.92213680031813	3.33537945770561e-23	1.01229535061978e-21
YBR263W	7504.69451866318	-0.314900575794587	0.118370403347325	-2.66029824085838	0.00780714862517463	0.0255175587322085
YBR264C	499.668536219422	-0.321237735362882	0.213687391201848	-1.50330692679683	0.132759914730083	0.252053885396002
YBR265W	2021.98632467215	-0.518959925354298	0.145593638975399	-3.56444092617251	0.000364632558845903	0.00176319385650449
YBR266C	108.159995776009	-0.0750957857689432	0.515976782099782	-0.145541017297985	0.884283733370926	0.934514227853164
YBR267W	2283.71783141622	0.797749940615327	0.225924277038224	3.5310500981723	0.000413913343577798	0.00197110143225118
YBR268W	1439.78022329874	1.35552864445498	0.189611684506594	7.14897211098736	8.7430089234602e-13	1.33290409189604e-11
YBR269C	649.273386840257	-0.0191352724471785	0.211632561532933	-0.0904174306098015	0.927955505802499	0.960230457840858
YBR270C	411.916086704423	-0.412244649347633	0.174645269543515	-2.36046845371278	0.0182518705946934	0.0522184273399873
YBR271W	762.547992787931	-0.414291546200584	0.132415211777748	-3.12873076014824	0.00175563095575871	0.00713335887956446
YBR272C	668.257866970835	-0.00751325888248573	0.185247360109868	-0.0405579808426404	0.967648283003167	0.978644286219112
YBR273C	1725.6695772427	-0.103003642175213	0.144955927799853	-0.71058592593353	0.477340867043643	0.63382398192529
YBR274W	633.088256831677	-0.205562032414713	0.128461895224157	-1.60017904185534	0.109558870143794	0.217458864461205
YBR275C	1363.87763414861	0.179157621320017	0.0999042823000118	1.7932927117379	0.0729261321764742	0.159724478388513
YBR276C	1693.78391562387	-0.0315325603909784	0.0739828407053309	-0.42621451258638	0.669951543489064	0.791666406221096
YBR277C	10.3003491240528	0.735749464118659	1.00526964120007	0.731892652443315	0.464234091197776	0.623078403225708
YBR278W	414.447057526643	0.042109249755539	0.136639102204434	0.308178618537296	0.757946421157868	0.854281089915201
YBR279W	2464.1129321475	0.0484625119410311	0.0884992587616273	0.547603591478261	0.583964122828223	0.726160819442652
YBR280C	650.993443543813	-0.462096180922456	0.270430148988704	-1.70874505912341	0.0874981836531391	0.182650725052163
YBR281C	1309.02391562106	0.0151151657430466	0.129066782354226	0.117111199855923	0.906771934609427	0.948538748624156
YBR282W	1486.71031085603	1.41997169294795	0.118861269754463	11.9464624253237	6.77480878655949e-33	3.20999213440869e-31
YBR283C	6598.41194655305	-0.102821249583938	0.0944972863167771	-1.08808679689761	0.276556791812038	0.435638132234892
YBR284W	410.175692327121	1.01188075469212	0.44371028936493	2.28049873745411	0.0225781255855167	0.0622694870629032
YBR285W	67.3204600469124	-0.0442390866792534	0.597034198226287	-0.0740980781514394	0.940932344471985	0.966769363933846
YBR286W	18994.2944334473	-0.663473944760193	0.105243706831469	-6.30416739143024	2.89747219685928e-10	3.41373021261453e-09
YBR287W	2746.95344201708	-0.108994344546137	0.242008384460533	-0.450374249590976	0.652440609167769	0.779645360598883
YBR288C	1220.50938682495	-0.139612745466679	0.127380000439787	-1.09603348237288	0.273064122114129	0.432411711527687
YBR289W	1228.14616788819	-0.161427708853655	0.128543236897359	-1.25582420942577	0.209179712131274	0.354153620590378
YBR290W	1254.33839627224	0.337924982170148	0.157145249626059	2.15039896512476	0.0315236701395016	0.0823215271763511
YBR291C	881.585821764109	1.75524648970568	0.211546146068039	8.29722744814809	1.06569227857729e-16	2.12043786909668e-15
YBR292C	9.75884442726098	1.62931213883968	0.686010209323536	2.37505523488684	0.0175463242872141	0.0505129288738865
YBR293W	929.661800995985	-0.165900292476535	0.171210549827654	-0.968984052930943	0.332553145850739	0.496192799857945
YBR294W	599.990902976046	-0.350498497614549	0.193771522523383	-1.80882357247439	0.0704784169176502	0.155293025700784
YBR295W	1625.8495191932	0.0379763540732716	0.165928622187749	0.228871629093028	0.818968692021154	0.897458869492732
YBR296C	70.5695544375586	-0.239436344380155	0.458503153588814	-0.522213080773883	0.601521979398862	0.739606765281019
YBR296C-A	1.00207091620471	0.141937616864816	2.46537376693959	0.0575724536247545	0.954089192089523	0.971495271969944
YBR297W	452.903556531681	0.118374151443583	0.262011570635422	0.451789786063668	0.651420428558699	0.778826360512052
YBR298C	1664.12880277532	2.59500644168403	0.471860509159558	5.49952028472579	3.80825897281472e-08	3.51098573723275e-07
YBR298C-A	0.366483998998433	0.403293193346994	4.98514548908991	0.0808989816304478	0.935522289853739	0.965426167498703
YBR299W	3274.57096490966	3.63822837334399	0.464626443846486	7.83043759460679	4.86174811052132e-15	8.53852614823825e-14
YBR300C	21.0637811948779	-1.12037838806081	0.545418495229099	-2.05416280867081	0.0399599366883333	0.098772436489124
YBR301W	84.7038803007272	-5.55706149292332	0.905301295018077	-6.13835584186628	8.33799274770448e-10	9.5171612194769e-09
YBR302C	618.270284605549	-4.08304693474892	0.221629976044102	-18.4228099809768	8.6209679094055e-76	1.89258982171149e-73
YCL001W	1084.15984681484	-0.0847543289060025	0.118242794126309	-0.716782189834472	0.473508502799014	0.630994834177632
YCL001W-A	11.7740589301641	0.321463453091531	0.580224714841817	0.55403267883749	0.579556481359584	0.722531704499473
YCL001W-B	13.0018439605078	0.450268152775332	0.52352942891878	0.860062735547167	0.389754461313431	0.552977785913455
YCL002C	443.710486755775	0.180015725111935	0.267446361866227	0.673090947492404	0.500889432682234	0.655084455598807
YCL004W	544.046940650681	0.22167723577499	0.137298629026624	1.6145626314448	0.106405443325804	0.212552699345995
YCL005W	699.358481674116	0.0523395548381234	0.104151526953472	0.502532765184569	0.615292810507548	0.750615391468051
YCL005W-A	1551.15895871902	-0.255664609797288	0.157015911236485	-1.62827198711235	0.103467226563841	0.208071802793728
YCL007C	2.22945590073037	-0.0261650162166828	1.69401947185175	-0.0154455227058763	0.987676745882551	0.992332244132081
YCL008C	993.884582005112	-0.376827312228594	0.164533490231204	-2.290277266343	0.0220052488089207	0.0611246599137713
YCL009C	6828.80303133519	-0.540432204409666	0.255004048947605	-2.11930832722075	0.0340644183745126	0.0873290227382404
YCL010C	1133.61861647718	-0.344590587294063	0.127723434631474	-2.69794332017711	0.00697693186465837	0.0231953928625139
YCL011C	5206.04636433647	-0.232092659148651	0.124487462648776	-1.86438581211561	0.062267543853078	0.14068406305879
YCL012C	329.621960049188	0.822247293416857	0.195275667940804	4.21070019673988	2.54580408729031e-05	0.000154674037997177
YCL014W	1141.15329753497	0.213692909125213	0.095904256366463	2.22819004308488	0.0258678447637498	0.069850605007813
YCL016C	664.825790360265	0.123525634630867	0.122979816779252	1.00443827179053	0.31516741056714	0.477719808054127
YCL017C	5093.37892715284	1.01452101418356	0.114175397854931	8.8856359009372	6.35561835672752e-19	1.49493223205027e-17
YCL018W	1728.62956374047	10.4590078922486	0.736791237402046	14.1953478289556	9.78994821273316e-46	8.26623063193084e-44
YCL019W	407.008914760662	-5.97696515604376	0.30300395682029	-19.7257000164809	1.29748790553699e-86	4.06916921231743e-84
YCL020W	0	NA	NA	NA	NA	NA
YCL021W-A	61.3140348820749	-2.98610167028708	0.292512510222534	-10.2084579836102	1.81729895363709e-24	5.98436545432695e-23
YCL022C	62.6646653598506	0.198722188109585	0.421026147874886	0.471994884670769	0.636930439803013	0.768142075909658
YCL023C	23.8519505109041	-0.314756992152983	0.419182536203684	-0.750882885063799	0.452723141351248	0.612748583834632
YCL024W	1042.92115517148	0.111501001053405	0.118276612134655	0.942713855605398	0.345827284333211	0.510086027744847
YCL025C	3302.00714034479	-0.169650030314728	0.453930026412395	-0.373736083632858	0.708600676680379	0.817740328827226
YCL026C-A	32.3370827570212	-0.444036695028634	0.388466341218626	-1.14305062733539	0.253017571636803	0.407326748178925
YCL026C-B	212.257004840842	0.349327171213656	0.186856726671987	1.86949208324127	0.0615543840477247	0.139455511984284
YCL027W	712.202628763543	-0.0327498963481105	0.183615830229158	-0.178360963252665	0.858439504503564	0.917656642860002
YCL028W	3411.95371222583	-0.142159380520947	0.16157467375499	-0.879837026541152	0.378947603160991	0.543144486271662
YCL029C	1248.76583027745	-0.126557195780944	0.12684546772137	-0.997727376897227	0.318411574113525	0.481197482127507
YCL030C	6544.4432338676	-1.7617550938603	0.290718002306065	-6.06001375864416	1.3610990547535e-09	1.51678483495881e-08
YCL031C	1645.2694082265	0.020545018268112	0.130844465866749	0.157018626137653	0.875230168652053	0.928372667215723
YCL032W	1092.76686927873	0.333372628197865	0.109762132608094	3.03722805193822	0.00238764740723378	0.00939931011598426
YCL033C	700.488383739931	0.0082618430632124	0.15027928384164	0.0549765932603091	0.956157111456661	0.972372720996577
YCL034W	1914.17750178059	-0.123127488555752	0.176230068766555	-0.698674689384899	0.484755355147939	0.640055887931902
YCL035C	2045.25722322913	-0.425975207015768	0.204570546846716	-2.08229001477397	0.0373159874216664	0.0934015093798588
YCL036W	833.273508066272	0.67251331432961	0.205185431063126	3.27758803753815	0.00104698075642299	0.00452455069672036
YCL037C	201.651628574479	0.57055488521616	0.237095012976899	2.40643984051976	0.0161088569394071	0.0470896279640193
YCL038C	1017.24926300484	0.286436737734046	0.213906622033873	1.33907372764125	0.180546672360557	0.318291059270763
YCL039W	1587.6915851027	0.296879922466857	0.202587713019019	1.46543893527731	0.142801201238281	0.265975314297318
YCL040W	12302.3445200143	-0.864134037384471	0.482489018088404	-1.79099213658401	0.0732945568726487	0.160439039279651
YCL041C	163.115340549687	0.421865693350739	0.337042783196115	1.25166808008842	0.210690835843872	0.355797396119933
YCL042W	386.316759716196	-0.782422686084842	0.44214643081169	-1.76960081900576	0.076793662335288	0.165606764944403
YCL043C	19956.2384381138	-0.300123959143649	0.159155436938416	-1.8857285991416	0.059331536920899	0.134930076713067
YCL044C	993.4800739217	0.192388567701728	0.20529809213682	0.937118147077138	0.348697787747929	0.512273841201842
YCL045C	4539.38923663182	-0.385552116854928	0.110123822545917	-3.50107822214551	0.0004633798132766	0.00217366057709379
YCL046W	101.893311100029	-0.0716842973895075	0.305880046785166	-0.23435427757684	0.814709951491868	0.893981962766652
YCL047C	418.624760907178	0.290564247695733	0.108411755508941	2.68019133470974	0.00735800890576719	0.0243394508555413
YCL048W	15.3417777045882	-1.15005258005795	0.623409067178095	-1.84478000177915	0.0650695476580975	0.146112526722206
YCL048W-A	7.32175832890569	-1.24631176676416	1.22060291640579	-1.02106241924612	0.307224866654434	0.469353507721202
YCL049C	2667.09447867713	0.782105802595747	0.219285806967428	3.56660475847358	0.000361636281884963	0.00175248286644801
YCL050C	5348.80677191753	-0.205664596172773	0.112520168489861	-1.8278020636923	0.0675792634043	0.150822442826405
YCL051W	1256.81844460564	-0.269100221410787	0.166186292474353	-1.61926845712811	0.105389514344375	0.211163778969289
YCL052C	1609.83391800759	-0.141335162441482	0.160518463056437	-0.88049162538885	0.378593039955537	0.542990801643547
YCL054W	3134.88305285532	0.660834459937958	0.172638809688491	3.82784416279496	0.000129270556912869	0.000693302840250939
YCL054W-A	0.0523638886176774	0.408741250565397	6.00582262393133	0.0680574962265271	0.9457398649653	0.966769363933846
YCL055W	997.66053794203	0.482636775505947	0.170389610432324	2.83254814821965	0.00461786110366701	0.0164662876170823
YCL056C	290.663604815048	-0.166266587438771	0.160001058465588	-1.03915929702759	0.298730656980987	0.460453808546271
YCL057C-A	1199.23213222998	0.267733180272095	0.162366020705452	1.64894833973784	0.0991582186717964	0.20137404507322
YCL057W	4220.18778861462	-0.444306283644996	0.114816450370963	-3.86970928128746	0.000108965210116352	0.000593585503578406
YCL058C	391.293058733659	0.249945305500568	0.257894584517089	0.969176246831992	0.332457260305554	0.496162138312345
YCL058W-A	151.449490473613	0.602503320150117	0.36852335707392	1.63491216658287	0.10206746159926	0.206248964924864
YCL059C	2974.92347588474	-0.227493442904726	0.115908998689282	-1.96269008858034	0.0496821954935504	0.117742691443153
YCL061C	1019.93806088027	-0.0852706664066246	0.117436539475052	-0.726099958222455	0.467777494648814	0.626175321088839
YCL063W	1096.47851519022	0.0294107899597101	0.116696280465584	0.252028512325926	0.801019025331913	0.885598673969444
YCL064C	8504.9225458843	-2.00969218657531	0.356248355463699	-5.64126726693086	1.68803096522192e-08	1.6301131872363e-07
YCL065W	11.3600445969687	0.40848889748414	4.85937792890508	0.0840619732526507	0.933007158540053	0.963736691678919
YCL066W	378.711480121633	0.275710355327418	0.13916097490339	1.98123328410732	0.0475651182273052	0.113759598988303
YCL067C	656.91236610309	0.203403517908401	0.207310870301838	0.981152206887424	0.326517688576798	0.489739352531723
YCL068C	1.33779459518628	2.36219568017591	5.83688963850619	0.404701103922269	0.685697230637281	0.801704590977656
YCL069W	77.1623411901391	8.37223756389513	1.21535637358478	6.88870996677349	5.63005904667914e-12	7.93995050994194e-11
YCL073C	14.6071055167686	3.13353533791737	1.48169276730217	2.11483473974354	0.0344440348793283	0.0880622724049907
YCL074W	2.42643677450001	0.408489036659461	6.00582262363478	0.0680155013323121	0.945773294581153	0.966769363933846
YCL075W	1.30614373458493	-0.553043199095569	3.41407686219814	-0.1619890885349	0.871314446471884	0.925560797494166
YCL076W	0.965580613619881	0.408731482359745	2.71806072591287	0.150376140776792	0.880467864114194	0.931677595285361
YCR001W	10.6593038489005	-0.111227546079316	0.773641069449051	-0.143771511714763	0.885680899481263	0.935217424679132
YCR002C	2057.38413233643	0.152336104185394	0.172687057018599	0.882151255661199	0.377695017557604	0.541938863972632
YCR003W	1806.6138925868	1.95145055200271	0.208320787489221	9.36752676255931	7.42519905996088e-21	1.91024847691025e-19
YCR004C	2453.26972745423	-0.302649647618926	0.181714355507406	-1.66552415065848	0.0958082295001945	0.196143301053242
YCR005C	15896.5350034647	2.40498375642026	0.533750031813357	4.5058240994377	6.61158407899386e-06	4.38948025718608e-05
YCR006C	125.31545056348	-0.523648318733479	0.218018340467453	-2.40185443853359	0.0163121978952877	0.0475363430700728
YCR007C	505.574245420253	-0.0793426243232185	0.338120128100848	-0.234658092580498	0.814474116813568	0.893872110203993
YCR008W	1993.82995630996	0.331259594351616	0.146722647130617	2.25772640304613	0.0239627220801193	0.0654848496347161
YCR009C	3115.02248328971	-0.356064772653248	0.118062618027287	-3.01589765331947	0.00256219727650763	0.00997908412955604
YCR010C	58.6985316181761	-0.425415115370123	0.401624479106203	-1.0592360214618	0.289492303898158	0.449881149946501
YCR011C	2068.33264622574	-0.46968260327294	0.140147270391492	-3.35135034710925	0.00080418491632864	0.00357862287766245
YCR012W	136361.512499603	-0.00996545188612956	0.150469338493464	-0.0662291200712792	0.947195413199395	0.967467275330524
YCR013C	23589.2710401773	-0.0873437392217305	0.168823796130825	-0.517366279064392	0.604900494600103	0.742290787672122
YCR014C	440.593756453083	-0.158400655170752	0.158504881621979	-0.999342440118178	0.317628832969456	0.48067635430534
YCR015C	298.234429563677	0.090697323778875	0.14484783327069	0.626155888775918	0.531212697070365	0.681396089274135
YCR016W	1212.08024591608	0.13326546683468	0.122384172651474	1.08891095921524	0.276193152946779	0.43537771788116
YCR017C	5058.02847526712	-0.263193716305469	0.108321501489418	-2.42974582780483	0.0151094146254788	0.0449257809135003
YCR018C	274.03960006408	-3.39450394798437	0.212874896701254	-15.9460039703422	3.03719551306636e-57	3.77414521680284e-55
YCR018C-A	415.121666856324	-0.680959824345967	0.260366162055731	-2.61539294879727	0.00891248545765382	0.0285772294177741
YCR019W	518.528151665462	0.0651021949977059	0.110627102506255	0.588483233518883	0.556207984541673	0.702971749413061
YCR020C	186.350279834479	0.487238399155191	0.283260728557534	1.7201057189833	0.0854132263717274	0.179360877025668
YCR020C-A	350.788631830766	-0.396639761879442	0.18009867906911	-2.20234686855886	0.0276408158779378	0.0738508776357398
YCR020W-B	146.638868486026	0.565543076991455	0.523739114960112	1.07981829280505	0.280223103602601	0.439036503968141
YCR021C	1225.6128574391	1.60697998467273	1.08561755901121	1.48024501937532	0.138807870052112	0.260675401244143
YCR022C	15.5916497318341	0.596055867179064	0.442833567685297	1.3460042568468	0.178301143749162	0.315584878455248
YCR023C	1365.54750309809	-0.354529036027915	0.116705407393526	-3.03781156285635	0.00238302919052456	0.00938674057942269
YCR024C	906.169322393739	1.3513111684704	0.155308861035627	8.70079890779972	3.29555795378876e-18	7.38249819171862e-17
YCR024C-A	1599.56218045416	-0.4323870848227	0.239992698396928	-1.80166766618695	0.0715977081579706	0.157325233571492
YCR024C-B	1854.57916900663	0.755179564135373	0.377659719734795	1.99962962601806	0.0455402724102399	0.11018671348047
YCR025C	60.1365566118186	0.0835352757719703	0.261122683388644	0.3199081546188	0.749037955982743	0.847914056050592
YCR026C	1856.02717283058	-0.141329542052816	0.0962985185768382	-1.46761906768115	0.142207725633746	0.265244996041872
YCR027C	451.424942825842	0.46010430209853	0.150825509837618	3.05057349114144	0.00228404775208064	0.00904554329236506
YCR028C	1320.95231252966	0.414804597601068	0.091403976305071	4.53814608914399	5.67509412559199e-06	3.80225533175471e-05
YCR028C-A	2185.54750989908	-0.0101481789165589	0.152908762894336	-0.0663675431314	0.947085210040563	0.967467275330524
YCR030C	2398.33518327722	-0.13539943827326	0.179836526265033	-0.752902878438144	0.451508278304123	0.611706413208372
YCR031C	32120.8130565747	-0.0632030165854972	0.190081092090775	-0.332505542188879	0.739507555487118	0.842854894271531
YCR032W	693.413183248715	-0.253491220159287	0.0924067088250807	-2.74321229900231	0.00608413363601957	0.0207524029947728
YCR033W	2408.01410436326	-0.320487256858504	0.124253822788213	-2.57929494374403	0.00990022168489407	0.0313174159542326
YCR034W	3019.74794859833	-0.23791936453863	0.147582302963937	-1.61211310408109	0.106937329699078	0.213290153735144
YCR035C	1727.43935754064	0.00668205747153924	0.155577820972904	0.0429499361139852	0.965741442187395	0.977316093768621
YCR036W	2412.80691002263	0.0318671097897624	0.111068985229334	0.286912766187279	0.774179115264228	0.866249346437343
YCR037C	2245.72696102369	0.558525183434342	0.101648461421945	5.4946742490857	3.91432266433524e-08	3.59549917256791e-07
YCR038C	276.31785828881	-0.0978228125213074	0.145708850955055	-0.671358066995407	0.501992451428418	0.655716438934462
YCR038W-A	0	NA	NA	NA	NA	NA
YCR039C	656.91236610309	0.203403517908401	0.207310870301838	0.981152206887424	0.326517688576798	0.489739352531723
YCR040W	378.711480121633	0.275710355327418	0.13916097490339	1.98123328410732	0.0475651182273052	0.113759598988303
YCR041W	315.073693063557	0.0818587300690633	0.173163527096051	0.472725009947721	0.63640938105168	0.76779486785242
YCR042C	1364.64382974405	-0.200205055663361	0.0897233406159286	-2.23135980324632	0.0256573052369386	0.0694529438103073
YCR043C	656.713038616948	-0.0297776821537633	0.137974656803185	-0.215819940007098	0.829128104705368	0.90197137323107
YCR044C	1287.7402842786	-0.42580051542826	0.0894649144857189	-4.75941342900663	1.9415637851452e-06	1.40518011966663e-05
YCR045C	620.388090773896	-0.597503405668129	0.163637018992905	-3.65139507762625	0.000260819652856464	0.00130133199523687
YCR045W-A	2.06194709768119	3.65026609476141	5.92499441180891	0.6160792468405	0.537842218360877	0.686212485494912
YCR046C	2279.54720738405	1.5065896846667	0.213924423601946	7.04262589235742	1.88650251519849e-12	2.77953144633049e-11
YCR047C	1141.0321926459	0.906166034956842	0.223630064222979	4.0520760842483	5.07651496237839e-05	0.000294312742449156
YCR047W-A	0.117859361042188	-1.82285209601211	5.95753678223318	-0.30597412364256	0.759624347859475	0.855317701637698
YCR048W	2254.45687867336	-0.538936825006707	0.199045034823133	-2.70761250329904	0.00677690971717146	0.0225988493150842
YCR049C	186.4628515937	-0.573803778777505	0.220778877569948	-2.5989976264632	0.00934964197510133	0.0298336928527216
YCR050C	242.065528814072	-1.08532068335495	0.27519849718609	-3.94377401930742	8.02092452044816e-05	0.000449581352269545
YCR051W	2509.68852277921	-0.145420398405619	0.249579850041579	-0.582660813288383	0.560121658031314	0.706660213968067
YCR052W	2089.82164021477	-0.445364451099431	0.13978847677825	-3.18598829720367	0.00144260432567491	0.00597171092953799
YCR053W	12063.4817986382	-0.315778211495444	0.112123897311387	-2.81633281635292	0.00485753172134492	0.0171436315985153
YCR054C	358.639324026791	-0.0695817621533073	0.207741417050677	-0.334944100897961	0.737667253888102	0.841526746177412
YCR057C	3192.98136725041	0.293934367278599	0.149168667326822	1.97048329616435	0.0487830075194028	0.116029211817547
YCR059C	1580.79761260283	-0.18230195472912	0.164478834484283	-1.10836117790305	0.267705864068764	0.426022156342303
YCR060W	969.715746857973	-0.191596821212197	0.218380986975198	-0.877351201063841	0.380295909941591	0.544484535407678
YCR061W	1993.71196783072	0.693716421916549	0.264102821522972	2.62669068780171	0.0086219668423409	0.0277673709651135
YCR063W	163.418139460391	0.00508256530690342	0.214129247238234	0.0237359696186141	0.981063214474653	0.987812617417836
YCR064C	37.9046090611279	0.204776870271831	0.403013863582929	0.508113712147011	0.611373599493117	0.747310045705581
YCR065W	1803.20386118523	-0.680721777730082	0.148149868145195	-4.59481865392508	4.33125778961826e-06	2.96216654230798e-05
YCR066W	434.968419612612	-0.147670194626968	0.10864419470929	-1.35920925201852	0.174080290335363	0.309372630732516
YCR067C	2641.61442419715	0.100284617888741	0.137826204841506	0.727616479058274	0.466848390135279	0.625502598887888
YCR068W	963.433332407948	-0.0742665310627958	0.140573613517273	-0.528310606838532	0.597283770929787	0.737064065082177
YCR069W	2785.57465417842	-0.245873286576128	0.133235095667227	-1.84540931460155	0.0649780191942542	0.146006562406468
YCR071C	1822.33877030052	2.06652347270174	0.142243848126979	14.5280340760817	8.04976446138884e-48	7.46700686516999e-46
YCR072C	1519.22855223687	0.318750674233596	0.179036344927361	1.78036852999273	0.0750156684965185	0.16303152678821
YCR073C	1706.50423116478	0.242914370604133	0.137172059099405	1.77087354523197	0.0765817324554622	0.165312123877966
YCR073W-A	1362.66588735209	-0.00948754546857077	0.245288686965456	-0.0386790992521678	0.969146237318124	0.979858323453663
YCR075C	363.80884387513	-0.847474424401966	0.167689853670178	-5.05382052553296	4.33058579062313e-07	3.46973698504184e-06
YCR075W-A	243.370677691111	0.0602555538786078	0.17752468322549	0.339420709187082	0.734292819905066	0.839009804284311
YCR076C	714.629473565251	-0.309332844758624	0.139536731906443	-2.21685602444829	0.0266329316445804	0.0715644585113041
YCR077C	3577.29450490685	0.139111882874928	0.087866335728938	1.58322162544799	0.11337095912827	0.223066162072021
YCR079W	789.537308146671	-0.0111286633363883	0.168582740782531	-0.0660130644734509	0.947367424197616	0.967492922277175
YCR081C-A	24.9735840818636	0.0598092228366868	0.636282350461794	0.0939979284248245	0.925110802329095	0.959732538287909
YCR081W	588.726635270666	-0.246995815033868	0.159180300283808	-1.55167325726545	0.120740424676516	0.234156783545211
YCR082W	987.165121805061	-0.238105192064753	0.150645485465235	-1.58056639619447	0.1139772143381	0.2240758010838
YCR083W	562.649918320321	0.073385427997746	0.181001080298355	0.405441933698852	0.685152692468734	0.801636886984715
YCR084C	6602.2245108024	0.183916383410278	0.128387650505809	1.43250836576339	0.151998385651094	0.279282989453069
YCR085W	12.5954768481526	1.75213209800793	0.531825868795264	3.29455974373154	0.000985759875333595	0.00427682117190188
YCR086W	404.657960154971	0.320069809385376	0.161706614433363	1.97932416374515	0.0477795207189054	0.114178491819561
YCR087C-A	0	NA	NA	NA	NA	NA
YCR087W	1487.30186139003	0.170501837492168	0.113120931467713	1.50725277170152	0.131745878272564	0.250701633719476
YCR088W	5024.66044035462	-0.506934539689356	0.22710713973072	-2.23213827751266	0.0256058252672704	0.0693706150597461
YCR089W	1725.72941364434	0.102685277579804	0.249733813617504	0.411178911226967	0.680941350675397	0.799123260076294
YCR090C	500.234728743883	-0.267006705604196	0.192361571653062	-1.38804597669727	0.16512304536405	0.297945308703462
YCR091W	508.025511620734	-0.304064303236372	0.342349268028286	-0.88816986520108	0.374449385951733	0.539200148506542
YCR092C	740.359953576501	-0.327211282850278	0.154849470782113	-2.1130926776669	0.0345928362891813	0.0883740961212368
YCR093W	3121.50999309538	0.429314507036708	0.119528252536485	3.59174084725839	0.000328476410348905	0.00160963217154605
YCR094W	935.517938842202	-0.218376781779554	0.127149226968175	-1.71748414824584	0.085890748323086	0.180037068254565
YCR095C	462.244078299905	-0.130819701530333	0.148258798229	-0.88237395077403	0.377574617666873	0.541884164731756
YCR095W-A	8.9377241713299	-0.815891094932845	0.622132031415517	-1.3114436385416	0.189707923700311	0.329891049805983
YCR096C	368.419000605156	-0.528698305058438	0.342845308753178	-1.54208995007442	0.123051736795249	0.238078360321243
YCR097W	0.0612787710432063	0.408722937745985	6.00582262392705	0.0680544470490426	0.945742292229347	0.966769363933846
YCR097W-A	0.115448377321122	0.408701375867169	6.00582262389095	0.0680508568870098	0.945745150138813	0.966769363933846
YCR098C	37.5733254446055	-6.76644618486122	1.02477776790135	-6.60284248624783	4.03348040841495e-11	5.14815929647691e-10
YCR099C	65.1911330087208	-5.42118261862052	0.729789101454455	-7.42842364707313	1.09899488694675e-13	1.76967734118125e-12
YCR100C	103.924298134393	-6.0818230911454	0.749277037445909	-8.11692176217858	4.78156804442129e-16	8.99754489730246e-15
YCR101C	65.9613567041906	-3.00034632639114	0.389593118991944	-7.70123028392907	1.3476237390001e-14	2.31131508985798e-13
YCR102C	341.31037346303	4.92878459204173e-05	0.317580929901936	0.000155197750493509	0.999876170111507	0.999876170111507
YCR102W-A	7.70460878153642	0.68296502573843	1.05114785027244	0.649732599996674	0.515864962241359	0.669329203038976
YCR104W	15.7529888396491	-7.24972546837928	1.3479569356818	-5.37830644026647	7.51897594860365e-08	6.64697659026894e-07
YCR105W	135.136114795731	-9.78669126530867	1.19319194814413	-8.20210971129223	2.36204577225255e-16	4.57542160472215e-15
YCR106W	225.172427177258	-10.2114974771721	1.18479173933347	-8.61881218290464	6.76522153970831e-18	1.48025744387106e-16
YCR107W	296.232005668767	-0.728677228229009	0.196840467066799	-3.7018669945633	0.000214018808747313	0.00108759866852608
YCR108C	3.58806607912417	1.83453236327746	1.26481640287481	1.45043372232344	0.146937608948674	0.271987378453053
YDL001W	612.134967882037	0.287003662737431	0.118313075252413	2.42579835005664	0.0152747548431332	0.0452539520453779
YDL002C	823.012464195086	-0.0135219604007975	0.105316120673709	-0.128394022817184	0.897837161109573	0.942786279188082
YDL003W	1643.25747034229	-0.0940714214710215	0.160383291747267	-0.586541281489969	0.557511828621627	0.704349300460778
YDL004W	1495.85319228706	-0.493320550998618	0.0918128748788735	-5.37310863699066	7.73906695262476e-08	6.82322556224721e-07
YDL005C	1230.94083855667	-0.0329419293540438	0.155755514914132	-0.211497675521824	0.832498945855724	0.90356592903853
YDL006W	646.953483701714	0.118142613788852	0.1123610312719	1.05145540630507	0.293049480178441	0.453877689835995
YDL007C-A	0.0570555231127799	0.408724390921837	6.00582262392898	0.0680546890101877	0.945742099618833	0.966769363933846
YDL007W	6161.46266661575	-0.223470666955705	0.111404376838987	-2.00594153745581	0.0448624858473906	0.108893889058527
YDL008W	594.136271972782	-0.196425093142044	0.143826595502005	-1.36570772920302	0.172030717384282	0.306878197370769
YDL009C	193.064983799358	-0.00213389701716464	0.199512174018821	-0.0106955729777339	0.991466330154363	0.994637814226449
YDL010W	720.015764993248	-0.12092471709623	0.102730435124708	-1.17710702723527	0.239152790639791	0.391222125969613
YDL011C	24.6135222530356	0.250706001713848	0.648853665420528	0.38638296286939	0.69921306598183	0.811195439276561
YDL012C	970.318497039316	-0.660335495182971	0.180087916171534	-3.66673960819227	0.00024566272595077	0.00123318194596934
YDL013W	1311.21092920486	-0.24485987221566	0.186761547653207	-1.31108290380167	0.189829756043556	0.329891049805983
YDL014W	14037.8476047132	0.345016178310172	0.119725437265568	2.88172827922004	0.00395500631541137	0.0144950871415132
YDL015C	2838.81832562494	0.0911437196352989	0.181044233246362	0.503433431714294	0.614659571644818	0.750073733343111
YDL016C	27.669880281147	-0.0140035155550185	0.329264009034986	-0.0425297486842256	0.966076397177872	0.977504862776688
YDL017W	469.128481655162	-0.200471194620887	0.125990943880071	-1.59115558981535	0.111574564584887	0.220487552207582
YDL018C	620.250490678405	0.439080962538728	0.130145832246664	3.37376122584196	0.00074148655004314	0.00333567651542631
YDL019C	2618.04242010084	-0.217498526669771	0.221747108015431	-0.980840420496646	0.326671441984731	0.48978881963044
YDL020C	3156.35684718728	0.0287521546887744	0.322387323559469	0.0891851279117388	0.928934784482764	0.961037463179938
YDL021W	368.783591626441	1.24985806716985	0.584346861729974	2.13889754360896	0.0324439670402329	0.0840796905890895
YDL022C-A	0.859155432884923	1.63228201145113	2.40706376630645	0.678121632795715	0.497694575576233	0.651912584475948
YDL022W	8921.05455301146	0.274128652638057	0.217536809980137	1.26014835219422	0.207615850328599	0.3517772035668
YDL023C	208.12068543814	0.271336355521996	0.317272142794582	0.855216449613331	0.392431331250228	0.555857431499274
YDL024C	125.230010867101	0.437281753738767	0.399979110365772	1.09326147892794	0.274279010830911	0.433726426568689
YDL025C	1421.48734097782	-0.325490984648964	0.188965258632008	-1.72249114469674	0.0849805855595787	0.178746114742175
YDL025W-A	0	NA	NA	NA	NA	NA
YDL026W	80.9376189202022	-0.34949289908223	0.415581509410241	-0.840973169326523	0.400362965572715	0.56305583840741
YDL027C	602.088511993397	-0.398808628817335	0.18180539722091	-2.19360170222419	0.0282640559441253	0.0750290497573597
YDL028C	865.187582780256	0.167453687248064	0.113610482509074	1.47392814069502	0.140500940030431	0.262939442480409
YDL029W	5459.29339310127	-0.303886442837548	0.0931751930707636	-3.26145224734609	0.00110843100364441	0.00476509568537997
YDL030W	707.178138293087	0.391163173127184	0.129950278340766	3.01009877101951	0.00261162746415936	0.0101356384672679
YDL031W	3603.36504030743	0.514803517756996	0.123090727963947	4.18230947425853	2.88562810627176e-05	0.000173876914070501
YDL032W	41.5711760932397	1.47627791010826	0.380712262668017	3.87767365243913	0.000105460050214398	0.000576398249553549
YDL033C	1312.39789369367	1.59359127643108	0.138894806243586	11.4733683679743	1.79532234626307e-30	7.77894274505827e-29
YDL034W	73.8718348385346	-0.222545142739402	0.274424813982379	-0.810951238373406	0.417393673749121	0.579948256394875
YDL035C	1573.20550747196	0.0978831760377915	0.0995715632679232	0.983043479737396	0.325586039793118	0.488920950278411
YDL036C	1057.64320236698	0.553633429647362	0.0935672499624153	5.91695737418541	3.27951640810759e-09	3.48642643907933e-08
YDL037C	621.964613280179	-1.04367422934545	0.395462339090832	-2.63912420015735	0.00831205224432812	0.0268759552773114
YDL039C	3010.89220181907	-1.57253457037306	0.329008312563557	-4.77961957289234	1.75627195604055e-06	1.27810023231857e-05
YDL040C	3700.36046422362	-0.321476836685119	0.124027785483422	-2.59197433407443	0.00954268905354589	0.0303321187773423
YDL041W	7.80083168872919	-0.894732707026265	0.928751898347922	-0.963371066716341	0.335361340775722	0.499251760928776
YDL042C	488.455943912604	-0.583923943744	0.174599783644816	-3.34435662836708	0.000824736451993922	0.00366512434064235
YDL043C	388.563174187037	-0.596953243430868	0.1849914347048	-3.22692369181015	0.00125128825507243	0.0052996684552457
YDL044C	741.519955404013	0.87177782570822	0.12958742223083	6.72733364628048	1.7280020973975e-11	2.28986354395572e-10
YDL045C	824.154255630142	0.19944583941532	0.152354578706241	1.30908989482933	0.190503901838977	0.330608352440449
YDL045W-A	1249.36434414473	1.20989288274667	0.117920790432995	10.2602168651012	1.06467365232764e-24	3.54138417890395e-23
YDL046W	3737.74469556957	0.158489403742139	0.103441008437678	1.53217187395874	0.125480027205959	0.241570142992823
YDL047W	2535.59995156702	0.383978883643377	0.139028619647039	2.76186935192344	0.00574714707389238	0.0198067559542937
YDL048C	1463.66365122469	0.696711430172428	0.364371294297789	1.91209198165602	0.0558643971401748	0.12923179471907
YDL049C	286.368819116485	1.085947799301	0.202167152057264	5.37153433804816	7.80694979026042e-08	6.8738731709432e-07
YDL050C	776.361720951433	-0.145467870411297	0.186666779903354	-0.779291690179755	0.435807908613149	0.597342536134485
YDL051W	3182.08506620207	-0.269772879374294	0.109220300225949	-2.4699884436886	0.0135117417018641	0.0408765874361402
YDL052C	3033.48114683711	0.350620409395546	0.163151109784715	2.14905316830639	0.0316301855193359	0.0824688843350539
YDL053C	1226.43668114245	0.530404557995947	0.129260778357038	4.10336812711192	4.07178583880864e-05	0.000240078617138708
YDL054C	784.374033590384	-0.286676082811168	0.148117215221086	-1.93546767931914	0.0529329311332638	0.123555562361828
YDL055C	26870.1354113071	-0.861682236358785	0.160024426392709	-5.38469192349527	7.25688348918716e-08	6.42390250803584e-07
YDL056W	1072.27041874071	0.0854012295078601	0.117163099597839	0.728908929526434	0.466057372221449	0.625143351008241
YDL057W	288.467572193052	0.0611568641868571	0.143576912152494	0.425951939416985	0.670142866847179	0.791670120368703
YDL058W	1648.67909629236	0.100929807465961	0.0824111022869894	1.22471129089479	0.220684018467181	0.368942534440012
YDL059C	149.156705448102	-0.742182184195178	0.281119211077215	-2.64009770570722	0.00828821285044953	0.0268236706796367
YDL060W	3680.28280493621	0.448442567392967	0.114270438219614	3.92439702148613	8.69472418016879e-05	0.000484052860951747
YDL061C	8721.76786281111	0.138635095010297	0.289426934737908	0.478998594708673	0.631939628386976	0.76380150349727
YDL062W	223.962823729898	0.606246543005265	0.183187098056609	3.3094390895254	0.00093483104024705	0.00407195584065283
YDL063C	1539.93398050981	1.14865794983699	0.218563594001598	5.25548618965604	1.4763393218981e-07	1.24816056149177e-06
YDL064W	1022.77976703468	-0.505405742588112	0.101840886630093	-4.9626997496973	6.95200090977006e-07	5.41204231580917e-06
YDL065C	1467.99663164488	0.269253723463305	0.12743658746686	2.11284473961078	0.0346140589435973	0.0883940256698455
YDL066W	3487.63258353323	-0.762420996919099	0.164102885110679	-4.64599386174646	3.38443066064941e-06	2.3537339314717e-05
YDL067C	948.204205712872	-0.227386711847945	0.151532249826722	-1.50058295912562	0.133463461621531	0.253092530446128
YDL068W	23.5313621876555	0.134833035421156	0.601345211877934	0.224219022215355	0.822586882672354	0.898789908601146
YDL069C	200.381464785848	-0.261976544944874	0.189816891197464	-1.38015401733844	0.167539228458655	0.301067764973725
YDL070W	4258.90646917737	0.949430115595261	0.168708220416201	5.62764584471955	1.82685684144749e-08	1.76159284886869e-07
YDL071C	63.3824082483951	0.386532014521106	0.264751287568784	1.45998162301924	0.144295124601741	0.26822683901413
YDL072C	3478.53418418277	-0.318050344501806	0.136923338060964	-2.32283516459551	0.0201880092165868	0.056698604989527
YDL073W	1293.11701599944	0.0527446232795826	0.151228870464558	0.348773505465967	0.727259355479525	0.832996541771852
YDL074C	1973.46019693949	0.0678577100208588	0.173430244695794	0.391268029056206	0.6955991280972	0.808691441741212
YDL075W	27762.8459209093	-0.259149330339184	0.221294503273166	-1.17106085558433	0.241574316736472	0.394497508065064
YDL076C	871.305474878079	-0.259221856773261	0.10914548654747	-2.3750121509653	0.0175483724967282	0.0505129288738865
YDL077C	776.70391252421	-0.177789999385524	0.105820808993099	-1.6801043299255	0.0929370186024878	0.191276001411245
YDL078C	2860.35359469526	-0.00806921756465694	0.113706659587773	-0.0709652151765844	0.94342543993343	0.966769363933846
YDL079C	336.269879925351	0.293325304318258	0.327917156267833	0.894510392980717	0.371048871596196	0.535318262504391
YDL080C	807.688250988654	-0.508666488442717	0.111671799013808	-4.5550129301653	5.23823561119379e-06	3.52978924801961e-05
YDL081C	13915.7814300656	0.0819921739578924	0.18002804529477	0.455441116541826	0.648791920694785	0.777207089236491
YDL082W	18684.0741772246	-0.0397122956866725	0.18293259402411	-0.217087041806441	0.828140512316664	0.901420777606868
YDL083C	25326.6711900854	-0.165446280559262	0.20508838785708	-0.806707207014356	0.41983519093083	0.582357743780634
YDL084W	9275.14262294046	-0.244199475130797	0.123370344455446	-1.97940174527913	0.0477707921691868	0.114178491819561
YDL085C-A	635.375082890129	-0.0842354258408638	0.234078988426777	-0.359858979257396	0.718952594543113	0.826712469571036
YDL085W	116.640008334292	-0.424011666851941	0.464694241506798	-0.912453026052268	0.361530286627877	0.525787857035216
YDL086C-A	270.301170977617	3.02687793431129	2.29503373089103	1.31888167636478	0.187208672912288	0.326610945642471
YDL086W	4779.40837602709	0.595038055248118	0.147232635992796	4.04148204802388	5.31144478315779e-05	0.000306852415279624
YDL087C	482.705229491961	-0.239232862209828	0.138547354814189	-1.72672269730933	0.0842174773389392	0.177774456972517
YDL088C	1602.26517683038	0.401891760597262	0.116296001083674	3.45576594940786	0.000548731568527661	0.00255583176119036
YDL089W	516.139854799267	-0.324273089088886	0.116100033659156	-2.79304905320597	0.00522137734112134	0.0182332933025584
YDL090C	833.162061896879	0.0522629556506154	0.0835618962421071	0.625440039072258	0.531682290521304	0.681654577647131
YDL091C	721.225215292856	-0.0664657443549577	0.155148645888145	-0.428400415449815	0.668359622265957	0.79126666766917
YDL092W	1171.49164882526	0.166170121152471	0.150569156108873	1.10361328605918	0.269760925365379	0.428417037486468
YDL093W	968.274781085402	-0.503911696471554	0.128922716968928	-3.90863385692534	9.28195139931077e-05	0.000513705310217317
YDL094C	47.3185280432895	0.0725479792220793	0.36490387715334	0.198813944614771	0.842408287517157	0.908776244787571
YDL095W	6056.19897613625	-0.179086691775903	0.0986219366347753	-1.81589104703055	0.0693870869529989	0.153918273719249
YDL096C	299.880663842719	0.0961525351285788	0.271588378097191	0.354037738294418	0.723310601412454	0.830206277605859
YDL097C	6339.57371367723	0.0267645904097786	0.123361583409213	0.216960496696898	0.828239130714052	0.901420777606868
YDL098C	301.032945185146	0.198956213987755	0.173407471204773	1.14733357568436	0.25124378243604	0.405661081422838
YDL099W	1986.29494798616	-0.033796775857477	0.0767702396067239	-0.440232778100082	0.659768521816517	0.784763497324108
YDL100C	5681.59058639718	-0.470022054134471	0.0682939997009166	-6.88233309211443	5.88801352877567e-12	8.26832773998221e-11
YDL101C	730.14143911059	0.184065838401129	0.121291168521953	1.51755350899942	0.129126994504346	0.247074487450791
YDL102W	1204.2336428108	0.364053494202715	0.126426844857043	2.87955848786994	0.00398232424415848	0.0145547100288722
YDL103C	2122.03801041829	0.0535970042810255	0.0711299626105188	0.753508118294715	0.451144634722718	0.611491781083314
YDL104C	313.179784906001	0.48974961280384	0.132714786854174	3.69024149013609	0.00022404126382333	0.0011359012806316
YDL105W	300.192499401017	-0.0978069336434585	0.240451590588023	-0.406763512789715	0.684181687624459	0.801212765770748
YDL106C	982.259432623982	-0.00385667586227254	0.138165415220618	-0.0279134677525076	0.977731166916258	0.985361509611396
YDL107W	553.797421520561	0.934631476436414	0.157961567954241	5.91682830539618	3.28208987584146e-09	3.48642643907933e-08
YDL108W	699.146242418073	-0.301924549210192	0.0882488488324648	-3.42128597941689	0.000623257576139584	0.00286446224456057
YDL109C	397.535169294349	-0.372091498846134	0.149807080153298	-2.48380449352175	0.0129987151220038	0.0395790743381955
YDL110C	1118.11033925517	0.947045688273429	0.341972509152527	2.76936204790376	0.00561661838308071	0.0194280717809714
YDL111C	1363.32012587703	-0.236481436607724	0.0864962557448929	-2.73400778532181	0.00625685650066872	0.0212301169054118
YDL112W	2095.13011542598	0.399511864924793	0.122585775789264	3.25903933268401	0.00111790168048521	0.00479954398153557
YDL113C	1026.11247445115	-0.358218032569734	0.173329692955699	-2.06668590050114	0.038763760595162	0.0963914610654507
YDL114W	6.50798958590731	-0.561885247235488	0.796990142396256	-0.705009030031546	0.480804616628664	0.636626297771689
YDL114W-A	0	NA	NA	NA	NA	NA
YDL115C	1049.26576995391	0.0675882624271624	0.116896040843012	0.578191202539796	0.563135037644693	0.708869907860846
YDL116W	1299.91034025698	0.0499204556404142	0.180448815779616	0.276646069550173	0.782051886323346	0.872242798192304
YDL117W	1521.99392222072	0.219198856531591	0.0926862641369763	2.36495513733997	0.0180322551427341	0.0516799096475399
YDL118W	96.2943052520773	0.199488172679547	0.299795243907319	0.665414734668766	0.50578526312497	0.65975475201843
YDL119C	388.957279478606	0.00585918678191825	0.16948578161138	0.0345703735511749	0.972422325854078	0.982265864735423
YDL120W	1051.43382830131	-0.16152065036729	0.152525734457566	-1.0589731034026	0.289612029183829	0.44996103425447
YDL121C	1098.12309711978	0.010638770306307	0.162758373737452	0.0653654252128898	0.947883051868094	0.967551075521741
YDL122W	4116.49217949248	0.411380431267067	0.0784791234622811	5.24190909783525	1.58923663502549e-07	1.34016805099589e-06
YDL123W	653.822551588499	0.184523744675662	0.225556398058794	0.818082511796291	0.4133100740303	0.57585363815603
YDL124W	3791.69822412738	-2.59668389204136	0.266411793048804	-9.74688043019803	1.90223940887693e-22	5.5929235477069e-21
YDL125C	2144.56448969485	-0.451376928856125	0.0760692971300671	-5.93375968867359	2.96075098864355e-09	3.16550422259845e-08
YDL126C	17807.9667959248	-0.350254191837667	0.183672953900984	-1.9069448408092	0.0565277306871973	0.13003549923363
YDL127W	684.985555261359	-0.442214047700586	0.165374293761434	-2.67401926649203	0.00749481455593982	0.0246927707180689
YDL128W	3152.91608021959	0.309684455081144	0.0956070485233731	3.23913832572119	0.00119891413020701	0.00511091299029182
YDL129W	394.933126233283	0.50564684916364	0.138380378704437	3.6540357375639	0.000258150312324318	0.00128899011142378
YDL130W	15670.0869709097	0.0418176777017909	0.248716774663327	0.168133724628735	0.866478078575205	0.923252649327989
YDL130W-A	626.561281621791	-0.0342515338909085	0.2405396546596	-0.142394541720697	0.886768373532115	0.935605450578897
YDL131W	4460.04978893007	0.521528818180861	0.180298667810151	2.89258276012342	0.00382088504126226	0.0141134878753523
YDL132W	2571.9724225715	0.153458571963769	0.0958939791892483	1.60029412963368	0.10953334854232	0.217458864461205
YDL133C-A	420.152064083036	0.00689511544355805	0.457127914058228	0.0150835580840941	0.98796551821942	0.992332244132081
YDL133W	1223.08370540593	-0.629353316266608	0.196395275171567	-3.2045237122778	0.00135286146118679	0.00567313589903654
YDL134C	2778.62357715782	-0.463101210646689	0.0949584517124116	-4.87688249224222	1.07775594222901e-06	8.15873636266695e-06
YDL135C	1593.92255598392	-0.030433792547979	0.149992177650678	-0.202902531483057	0.839211215601956	0.906737703051566
YDL136W	16006.6661864532	-0.293463976768323	0.206491672961254	-1.42119036840478	0.155261423977986	0.283648193708464
YDL137W	5722.57310003531	0.117602511446761	0.124957349310417	0.941141214148315	0.346632497331521	0.510492313824999
YDL138W	1261.6925656158	-0.0299759313376066	0.145977613129312	-0.20534608488942	0.837301740599738	0.905976975870281
YDL139C	446.861694985979	0.240801551043588	0.184770350489442	1.30324779059911	0.192490179120483	0.332652930907242
YDL140C	8381.87525975116	-0.117269071019339	0.140246821835495	-0.836162056897745	0.403063740850662	0.565525734393366
YDL141W	1209.31888888675	-0.251069008793217	0.116237720453627	-2.15996156680809	0.0307756449474114	0.0805597764799886
YDL142C	424.83321079576	-0.149662034369618	0.13830643633955	-1.08210462456128	0.279206041147263	0.438293087337396
YDL143W	7794.70156548017	-0.13622648424369	0.0678792670422467	-2.00689385993084	0.0447609657804708	0.108700486958031
YDL144C	1034.41017961317	-0.18933704428355	0.167127767185308	-1.13288801419586	0.257261283972501	0.412746118451374
YDL145C	8392.58236685584	-0.104514804586453	0.104604196359403	-0.999145428423904	0.31772424717916	0.48071028989707
YDL146W	540.727437832418	-0.26085645539412	0.225499438876029	-1.15679425498495	0.247356429590982	0.400957284097024
YDL147W	4794.72400830647	-0.0180518495127093	0.0644060611761463	-0.280281842780894	0.779261280094878	0.870161883808896
YDL148C	2402.08871437786	0.00341402495907297	0.138071060529041	0.0247265788065334	0.980273054737158	0.987167941666502
YDL149W	450.352603897127	-0.525995942978974	0.211239042583255	-2.49005078107975	0.0127724844582035	0.0390346091144911
YDL150W	1559.83982603368	-0.0671028290765848	0.12999670897363	-0.516188675900993	0.605722638597204	0.742607836522931
YDL151C	164.434504515101	0.0756975724275813	0.238977997529324	0.316755405142654	0.751429204533759	0.849742686914438
YDL152W	92.600420281476	-0.113282935049877	0.279595202590822	-0.405167663823128	0.685354272246876	0.801636886984715
YDL153C	3322.37986573565	-0.103360555343184	0.0871112621257974	-1.18653493039649	0.235411115471229	0.386348768126966
YDL154W	328.102391413452	-0.56608262519545	0.144498270976126	-3.91757369393698	8.94447062242186e-05	0.000496278715410871
YDL155W	1271.65956958065	-0.103779156511538	0.0956737744334256	-1.08471895382107	0.278046150522394	0.437147755392811
YDL156W	501.748808937432	-0.10688262775427	0.167415364959746	-0.638427827577054	0.523195221209051	0.675089590577347
YDL157C	1253.21231875132	0.238869097383898	0.147125341910103	1.62357547845056	0.10446644243171	0.209824943536212
YDL158C	74.541955168433	-0.084588223653573	0.297348416377959	-0.284475110659588	0.776046305279	0.867159987541142
YDL159C-B	1.18187729051391	4.88178283539458	4.60836891500585	1.05932986820965	0.289449576875102	0.449881149946501
YDL159W	743.242356955475	0.378806968963078	0.099224982886892	3.81765718614319	0.000134724950981629	0.000719042566584286
YDL159W-A	0.125017716262569	0.408702057122225	6.00582262388742	0.0680509703194801	0.945745059842118	0.966769363933846
YDL160C	1327.77929796309	-0.876342150165965	0.111876670889964	-7.83310893320993	4.75951593572984e-15	8.38132939912213e-14
YDL160C-A	148.586836521754	-0.147158265844759	0.221853103737397	-0.663313982836802	0.50712948301843	0.661115355336377
YDL161W	2396.69785820458	-0.246156093337145	0.124955118819635	-1.96995605832249	0.0488434068276486	0.116078766072267
YDL162C	7.59663255817002	-0.720269840063569	0.967203744072726	-0.744692981677923	0.456457342919229	0.616535697388442
YDL163W	2.03409764400689	0.408452271605267	6.00582262356215	0.0680093797647002	0.945778167601848	0.966769363933846
YDL164C	1490.80911830021	-0.11351949393018	0.113129105486591	-1.00345082233179	0.315643393327256	0.47822116136492
YDL165W	973.750246550614	-0.174177980067308	0.108929669953981	-1.59899483897171	0.109821749368128	0.217791641475004
YDL166C	1242.37497820568	0.315346333641002	0.167263253982119	1.88532942014098	0.0593853764953113	0.135005899067352
YDL167C	2100.00026970075	0.0735381814037238	0.122550656567738	0.600063544849937	0.548463886892719	0.695720947433638
YDL168W	4199.1983540079	1.85901700242537	0.222128593428248	8.36910266136393	5.80586525423629e-17	1.18382131778329e-15
YDL169C	140.560057191663	0.724466145297776	0.524994294655338	1.37995051122107	0.167601882775812	0.301098199662166
YDL170W	1039.63149014362	-0.801637945645999	0.146701004863775	-5.46443391025434	4.64386351300817e-08	4.21273899403193e-07
YDL171C	7341.42076778983	0.313773408989682	0.137167720008388	2.28751639941594	0.0221656993357967	0.0614407810713625
YDL172C	496.162801709208	0.579580121736274	0.179412090834087	3.23044070799133	0.00123599537502156	0.00524163911132777
YDL173W	2245.74103990854	0.593872622274755	0.189933611243526	3.12673790798045	0.00176757426481781	0.00716384252805542
YDL174C	6897.71277348777	2.00592569257103	0.168786412882821	11.8844026501329	1.42651237535958e-32	6.66312801710509e-31
YDL175C	505.935452714743	0.0450513693170604	0.204333880584869	0.220479194092086	0.825497974427696	0.899980797391084
YDL176W	609.875115249891	-0.218093279408971	0.14421501298422	-1.51227861022232	0.130463000155289	0.248763555015267
YDL177C	312.946288822804	-0.00136771705786991	0.265484628983152	-0.00515177493743604	0.995889496499362	0.997100672536454
YDL178W	3374.55320452778	0.703660927148415	0.10585260307484	6.64755430389283	2.98003055803023e-11	3.84832965787982e-10
YDL179W	609.347235909415	0.139104327464892	0.159239155175182	0.873556050406452	0.382360069377562	0.546370886726106
YDL180W	807.081839999487	-0.38022230306134	0.142681714702733	-2.66482852307674	0.00770275887529247	0.0252515529878926
YDL181W	231.863189637121	-1.07639706060958	0.210150184201209	-5.12203719783079	3.02252244760918e-07	2.45757195554989e-06
YDL182W	6341.61969779981	1.09229001236009	0.181719335751028	6.01086289384543	1.84538427942197e-09	2.01583973413484e-08
YDL183C	390.45970156355	1.51996686937822	0.167583739658735	9.06989468353824	1.19132109102247e-19	2.89521797249963e-18
YDL184C	431.418430945317	0.00654988552230415	0.345633068358718	0.0189504018044544	0.98488067192109	0.990385401526268
YDL185C-A	64.5052251752257	1.73627891792086	0.574146258975917	3.02410560162457	0.00249369377942346	0.00975844755275277
YDL185W	20824.3074660552	-0.106815784363208	0.102054452548273	-1.04665481707113	0.295258809726632	0.456341398870697
YDL186W	201.142847185286	0.0187011263295631	0.217300672949807	0.0860610603533785	0.931417878072075	0.96263399116583
YDL187C	8.51453187588599	0.0322290862581165	0.738927526492226	0.0436160314816146	0.96521047258402	0.977316093768621
YDL188C	1872.51885446907	0.111753639642607	0.112198999143161	0.996030628579977	0.319235263678501	0.481889398713411
YDL189W	1763.12660465988	-0.261412080968017	0.0739826348240718	-3.53342485827445	0.000410212679645936	0.00195630753667497
YDL190C	1738.75616227486	-0.058984578978349	0.11125531251981	-0.530173145375385	0.595991888472912	0.736403138901829
YDL191W	20267.8879340713	-0.0399241911310365	0.214800714886739	-0.185866193006331	0.852549694271158	0.914179792652206
YDL192W	10889.9934123359	0.0616881943083478	0.139905055021417	0.440928987868983	0.659264407086606	0.784305524760186
YDL193W	906.918129806921	-0.301462341824572	0.102869480967842	-2.93053235020028	0.00338381758791459	0.0126912429578619
YDL194W	531.895813419178	0.184344014348359	0.169602736386513	1.08691651016911	0.277073709059844	0.436243712136776
YDL195W	8343.46391517641	-0.222372417607775	0.134336749983842	-1.65533569655751	0.0978564218210411	0.199345002818861
YDL196W	15.7003850347006	-0.0709948022939096	0.503455725741734	-0.141014986351211	0.887858103250602	0.936188515531294
YDL197C	1030.60080239313	-0.338380727381854	0.228884541324279	-1.47839048204851	0.139303291513917	0.261307740789137
YDL198C	2317.24512950147	-0.197322125150752	0.104481882203465	-1.88857743552602	0.0589484728884308	0.13433724652014
YDL199C	324.23542932788	-0.212470623183461	0.267436772995016	-0.794470486627581	0.426921583852077	0.589579692021342
YDL200C	289.968610267263	0.0206521675179612	0.210621187747754	0.0980536086554352	0.921889724868163	0.958264792926408
YDL201W	1737.96240752103	0.180128568788881	0.0644053774935153	2.79679392931154	0.0051612440648978	0.0180616118020281
YDL202W	2803.36862710636	1.71417733854033	0.126819941998739	13.5166229500197	1.24773347527115e-41	9.03029963531403e-40
YDL203C	1057.68055774745	-0.0706417086353174	0.085979795739315	-0.821608239795061	0.411299898198299	0.574024397019284
YDL204W	570.258679391469	0.662845772300623	0.688847568817845	0.962253192586794	0.335922435144716	0.499635311170528
YDL205C	1570.17027056397	0.394729217521663	0.096345577146198	4.09701440599279	4.18512867129464e-05	0.000245661830919309
YDL206W	459.445503266963	0.109483235710136	0.26306182756429	0.41618822739829	0.677272273623271	0.79652057037194
YDL207W	1536.93038436783	-0.249892155541213	0.082875616268478	-3.01526753938915	0.00256752668485813	0.00999393070122676
YDL208W	5072.54524969397	0.188105840746749	0.14442937754952	1.30240705830262	0.192777271002961	0.332887023289328
YDL209C	443.077935106172	-0.607032131934646	0.186492011263612	-3.25500340642789	0.00113391005795838	0.00486193466257416
YDL210W	117.121756935193	-1.23202308578995	0.431580064119686	-2.85468025105137	0.00430801775072123	0.0155722310133096
YDL211C	314.910769842582	-0.324585108270281	0.241254162180194	-1.3454072888817	0.178493742708859	0.315840889167262
YDL212W	3766.63359199325	0.0462868006414683	0.113301682087368	0.408527038511007	0.682886784014551	0.800407965744765
YDL213C	2788.49575604706	-0.109342386513104	0.14891817151688	-0.734244756025021	0.462799580595891	0.622040415878477
YDL214C	489.231612923614	1.21890171737606	0.203291950504349	5.99581889175679	2.02462564912396e-09	2.20764644455801e-08
YDL215C	3243.34235941584	0.138940035669251	0.183704601678781	0.756323110033988	0.449455495539474	0.609787660791733
YDL216C	318.927190687978	-0.0332444002355405	0.150331133012837	-0.221141153993043	0.824982527139217	0.899856728012402
YDL217C	1021.01257515028	0.590124847466885	0.123671017220901	4.77173116812654	1.82649187758809e-06	1.32481007773075e-05
YDL218W	162.712819205408	0.496147734324978	0.255240882162681	1.94384116729683	0.0519146076841121	0.121632730774657
YDL219W	399.574254287996	0.1586026684375	0.205671084023639	0.771147141030632	0.440619721250121	0.601060787935645
YDL220C	514.753507330103	0.152861320253244	0.126031353000144	1.21288327558515	0.225174450708828	0.374873339830217
YDL221W	113.887630630172	0.611659635923693	0.2202132849201	2.77757827437896	0.00547656475322866	0.0190125044613812
YDL222C	166.086710214822	0.267529377187999	0.340757467736404	0.785102022752878	0.432393753864786	0.594215570569395
YDL223C	1190.13882761822	-0.203261888102578	0.175065442616924	-1.16106231512152	0.245616558636682	0.398725820848211
YDL224C	2181.49061662961	-0.0919390937669946	0.0768817097070954	-1.19585131648691	0.231754586135053	0.382061502950052
YDL225W	2143.39094912735	0.119842359714351	0.0763864528288629	1.56889546871415	0.116672297898473	0.228351784237546
YDL226C	3012.32346631725	-0.248987772564542	0.121597640116485	-2.0476365522063	0.0405956249972606	0.09983673869752
YDL227C	428.178021327594	-2.72367469356779	0.159402328349261	-17.0867936608808	1.86130661766371e-65	2.91870604379363e-63
YDL228C	15125.9828802225	-0.192025174337439	0.138637592234061	-1.38508734350525	0.166025761469542	0.298918989895681
YDL229W	79696.5989337531	-0.0884228956459835	0.14895805682313	-0.593609352402972	0.552773424299615	0.700108802391781
YDL230W	886.291381106924	0.435034516041308	0.205588966019312	2.11604019643955	0.0343413890213214	0.0878680606427438
YDL231C	2815.20730207156	0.690487600903703	0.0684126078077778	10.0929875797718	5.9335593734408e-24	1.92504542036853e-22
YDL232W	183.201955029756	-0.255219805483768	0.209800408807024	-1.21648859949802	0.223798851314696	0.373149173356604
YDL233W	625.72104851942	0.159295411827361	0.171699273458401	0.927758217136283	0.353533002260573	0.517415189530696
YDL234C	2822.166165972	-0.487532634010071	0.274167428279582	-1.77822959156516	0.0753661547231803	0.16343031638951
YDL235C	1122.11964851129	0.297411039267519	0.152480072512341	1.95049119774945	0.0511176015041956	0.120235901252369
YDL236W	3141.72262106884	0.0771002339876315	0.12744266103771	0.604979787457654	0.545192426894444	0.692905697322811
YDL237W	1582.63282606533	-0.489110270079976	0.119179580786585	-4.10397709785393	4.06107683519601e-05	0.000239661756600367
YDL238C	288.86235177608	-0.739626485320158	0.243454458471478	-3.03804863531308	0.00238115520990473	0.00938497200025884
YDL239C	199.436320583591	-0.625187719564877	0.230225461223567	-2.71554551891101	0.0066166679916401	0.0221887500809027
YDL240C-A	0.1110521120869	0.408704959036467	6.00582262389737	0.0680514535028419	0.945744675209216	0.966769363933846
YDL240W	698.025655234534	-0.437177514186552	0.137946160159603	-3.16918944087129	0.00152864724104951	0.00628836397848349
YDL241W	160.67413583472	-1.01614981902451	0.246778690454146	-4.11765625773642	3.82745010201096e-05	0.000227095372719317
YDL242W	57.4391650551107	-0.184104958933617	0.307161572932974	-0.599374971210317	0.548922863529971	0.696035036428261
YDL243C	572.82447469151	0.347652860462948	0.192973947663932	1.80155334267397	0.0716157075990484	0.157325233571492
YDL244W	60.5358948928952	0.962903794111367	0.301906390561497	3.18941176541683	0.00142562652258916	0.00592003548409345
YDL245C	209.589101523411	-0.651437147451485	0.218783717268306	-2.97753944208102	0.0029057225466507	0.011100399473458
YDL246C	46.9086118568598	-1.80653841001202	3.84101179412626	-0.470328784924485	0.638120135114719	0.769055044532684
YDL247W	364.82153192175	-0.840834673657865	0.235764061983066	-3.56642427427408	0.000361885317092211	0.00175248286644801
YDL247W-A	0	NA	NA	NA	NA	NA
YDL248W	594.014726961393	-0.583657472689732	0.26918195267835	-2.16826375944733	0.0301386241215686	0.0792070943593977
YDR001C	5856.22274982669	-0.220649159110045	0.369226963962286	-0.597597631392335	0.550108445062099	0.69713569735982
YDR002W	10209.5273990567	-0.0636269802466427	0.149230100902387	-0.426368271963186	0.669839516998842	0.791666406221096
YDR003W	808.274563292799	-0.00948595112744817	0.151829535924543	-0.0624776402673229	0.95018246762874	0.968865417526379
YDR003W-A	26.4084110922729	0.629859098880258	0.493842949164171	1.27542389730641	0.2021592447174	0.34474903824671
YDR004W	859.113819104862	-0.103463535382275	0.103212434390461	-1.00243285601485	0.316134580169891	0.478745078178639
YDR005C	910.403253062267	0.0169959049436675	0.136882679123286	0.124164029024884	0.901185402476945	0.945096665718656
YDR006C	1924.31418000637	0.0901828007249186	0.154651222919761	0.583136680216935	0.559801292887422	0.706428686521664
YDR007W	1378.26941945356	-0.0863597176616627	0.104078140136878	-0.829758463670538	0.406675359319474	0.569380084285301
YDR008C	233.428725781921	0.0814967589701114	0.242963950870152	0.335427369691012	0.737302724597561	0.841281313963883
YDR009W	249.21554120758	0.601443980677364	0.14991802204318	4.01181907605567	6.02526701642196e-05	0.000344166596445404
YDR010C	28.5995943131059	0.442224684959425	0.396450725202505	1.1154593921692	0.264653610651537	0.422138212581987
YDR011W	13165.7879648978	0.902716324070449	0.227124500808255	3.97454400937814	7.05142230980661e-05	0.000398800731052598
YDR012W	38100.1800472004	-0.0161640540970845	0.170991659081013	-0.0945312431258782	0.924687165135703	0.959536073841414
YDR013W	319.65982407329	-0.0734062254754962	0.168462587803601	-0.435742003210085	0.663023927035743	0.787213914450586
YDR014W	269.31417627787	0.285991229833196	0.154044782395405	1.85654603412084	0.0633757678620277	0.142912286910532
YDR014W-A	14.6804900002679	-0.827199510070398	0.59904000018053	-1.38087525010201	0.167317321040497	0.300794782050896
YDR015C	0.327344435010649	2.02911716644773	5.98216070288261	0.339194693561135	0.734463066496793	0.839058760788878
YDR016C	355.76337198085	-0.297058949741782	0.139835660858338	-2.12434330354916	0.0336414471900248	0.0865208696401646
YDR017C	1533.23879888447	-0.353558623409523	0.0776219917751696	-4.55487697911177	5.24162448309016e-06	3.52978924801961e-05
YDR018C	92.6475988478401	0.228078231410591	0.429110996285038	0.531513369233468	0.59506307935338	0.735426053785205
YDR019C	3351.52476741022	-0.0941013089253567	0.256497855958673	-0.36686976806745	0.713716163032673	0.822059225206922
YDR020C	315.162085686408	-0.0592982248349532	0.207031619816316	-0.286421102668106	0.774555613834896	0.866376235176057
YDR021W	429.923781049424	0.309372158527763	0.258054510465295	1.19886359657089	0.230580988811919	0.38098504573891
YDR022C	250.233092219661	-0.235489830844692	0.213078291759435	-1.10517983272815	0.269081673705877	0.427544488064393
YDR023W	11824.8780502115	-0.182780306912194	0.107927381597059	-1.69354897902178	0.090351020219829	0.187299911604594
YDR024W	6.47696727546311	-0.134550040202221	0.936917062596982	-0.143609339154599	0.885808965529363	0.935217424679132
YDR025W	26590.547523763	-0.0941237271438346	0.203754794587653	-0.461946072652262	0.644119993261066	0.772990939434654
YDR026C	1372.24193925359	0.133357923633379	0.0930049068946298	1.43388051325579	0.151606363681311	0.278982819559965
YDR027C	1356.8509793214	0.0593813162799512	0.082194311692634	0.72245043552415	0.470017587899043	0.628152563697868
YDR028C	3842.05145218264	-0.107240534370036	0.109583172448477	-0.978622282727379	0.327766645144013	0.490637914255062
YDR029W	119.905666545057	0.160112289925679	0.199484496593785	0.802630242748736	0.422188482895065	0.584721806966706
YDR030C	309.964748870822	1.01618407062036	0.176024261221366	5.77297733601859	7.78829208515894e-09	7.84307212123192e-08
YDR031W	217.898657774777	0.235088395682742	0.370003575656147	0.635367902231344	0.52518849715487	0.676225110901656
YDR032C	2884.90801639483	-0.201181107459852	0.176185032285321	-1.14187399945559	0.253506397585786	0.408013962487777
YDR033W	14168.4645644667	-0.4213020905592	0.284349787481956	-1.48163321762966	0.138437915423698	0.260284875424479
YDR034C	1224.69020404437	0.0680095810193861	0.177700870558348	0.382719458861936	0.701927784909885	0.812654452892328
YDR034C-A	1251.38114476555	-1.89946267978077	0.27602280531805	-6.88154255077615	5.92078831645597e-12	8.2966620962083e-11
YDR034C-C	0	NA	NA	NA	NA	NA
YDR034C-D	415.465303257359	-5.63773626931799	0.271417248168005	-20.7714738373159	7.84149753009502e-96	3.22775642082536e-93
YDR034W-B	138.369225828661	0.996071950171728	0.387922667291802	2.56770752048492	0.0102373492518385	0.0322598957763677
YDR035W	4055.40182444697	-1.28064681882392	0.112718185414443	-11.361492505537	6.50241307485511e-30	2.71043623487315e-28
YDR036C	898.378282439387	-0.967986165474665	0.103208296083004	-9.37895694640836	6.66285764100707e-21	1.72084629112441e-19
YDR037W	10124.9265496641	-1.96447404993179	0.0929753257053942	-21.128982716947	4.30726992284726e-99	2.36397330932267e-96
YDR038C	718.676595350708	-4.43922370742608	0.279750757178283	-15.8684957717452	1.0472068690182e-56	1.25398262533706e-54
YDR039C	657.342395365127	-6.26320333636048	2.23656576027966	-2.80036627922682	NA	NA
YDR040C	1221.77998013769	-4.07881010498362	0.247815494669598	-16.4590600374756	7.22131193555447e-61	1.03390348712091e-58
YDR041W	2377.43868706344	1.4527752210998	0.0954553700366125	15.2194184627075	2.62857160987497e-52	2.83799551190764e-50
YDR042C	37.2074593631981	-0.18777128636083	0.362848283388993	-0.51749255806601	0.604812362590212	0.742290787672122
YDR043C	1281.04291763216	1.16543381959476	0.349128898715172	3.33811902676537	0.000843476091556823	0.0037328412192424
YDR044W	3131.45641875296	-0.246276610732871	0.12959401058277	-1.90037031515107	0.0573845396647991	0.131547016440086
YDR045C	498.864858597963	-0.299230686654731	0.175082570550727	-1.70908323834572	0.0874355319496764	0.182597016506325
YDR046C	3568.58968067814	-0.123496110844098	0.289814505882631	-0.426121220081758	0.670019518414271	0.791666406221096
YDR047W	4203.3821415316	0.330877145521805	0.0908787662728894	3.64086308707417	0.000271725613074194	0.0013536950739082
YDR048C	12.2654247332185	1.5404251626913	0.643194958830816	2.39495838943055	0.0166222515410998	0.0482690249778146
YDR049W	1258.51456232435	-0.176065278766177	0.0918100712198259	-1.91771203776341	0.0551475345118134	0.127887909258734
YDR050C	79304.2441006421	-0.125217931932101	0.168910048554621	-0.741329086123662	0.458493930049389	0.61751350169842
YDR051C	1437.39005344539	0.132086333928165	0.0920476396623438	1.43497795720449	0.151293379028487	0.278498592577673
YDR052C	1467.1748035871	-0.158460913134829	0.103555180522196	-1.53020749262142	0.125965377348623	0.242221306633001
YDR053W	43.8092507929656	0.110881105162803	0.321670022755535	0.344704502499046	0.730316532873982	0.8357714483941
YDR054C	2314.04785663886	0.319288744201685	0.108018062576894	2.95588290129158	0.00311775435596102	0.0118076654332141
YDR055W	8206.22717403714	0.665254340498365	0.278748417880781	2.3865762021397	0.0170060825958668	0.0491668393223787
YDR056C	1462.7393082687	-0.55707531353247	0.112577086585701	-4.94838985825405	7.4829914150942e-07	5.81167234195878e-06
YDR057W	907.483612054472	0.335222007652876	0.104272091870663	3.21487755389694	0.00130500175128684	0.00549535903706849
YDR058C	406.2692336743	0.6138604089031	0.132107724797126	4.64666551366159	3.37343484557316e-06	2.3497046981047e-05
YDR059C	446.585238350772	-0.400809152377053	0.153265273920533	-2.6151335010491	0.00891925858635713	0.0285850301945246
YDR060W	4971.42445554898	0.715235566493965	0.113043043266845	6.32710820431124	2.49798197333778e-10	2.96962261306906e-09
YDR061W	1614.92926040489	0.151810790657808	0.132767565952522	1.14343280731753	0.252858937663741	0.407170895709877
YDR062W	4826.02378373719	0.0801046636659717	0.0827470819615891	0.9680663265341	0.333011245816958	0.496701885647086
YDR063W	1110.02243471048	-0.356725649566075	0.107677697124861	-3.31290192018521	0.000923333533435601	0.00402987054420601
YDR064W	34023.8298271352	-0.19555578184756	0.185133774410017	-1.05629446853096	0.290833702340033	0.45139195796471
YDR065W	301.439284094634	-0.126265382370076	0.197290587545272	-0.639996990941611	0.522174555650273	0.673979906916512
YDR066C	198.913768544887	0.222770502073537	0.21584524484781	1.03208436317701	0.302032598401849	0.463787990924359
YDR067C	369.693156575367	0.104868839747929	0.180311014477063	0.581599743377126	0.560836315822333	0.707022994164652
YDR068W	1228.57203489846	0.11134128661702	0.0894761972922172	1.24436766409948	0.213364278195433	0.359206834405705
YDR069C	712.630901647645	-0.245441118494285	0.174419963564679	-1.40718478251069	0.159372602831236	0.289712382623936
YDR070C	124.376056335039	0.997832333541872	0.853139294104445	1.16960072105144	0.242161687038669	0.394869242593878
YDR071C	2007.81448643953	-0.27645267847998	0.168634994870077	-1.63935533483408	0.101139278014487	0.20464002611472
YDR072C	3155.85764520759	0.00862959823573327	0.175060097822869	0.0492950611992971	0.960684155326853	0.975195105885119
YDR073W	581.137813709174	-0.342397879267219	0.14247673104996	-2.403184553323	0.0162529826186272	0.0474104933425795
YDR074W	10581.4549919384	0.474690046061244	0.509375799837799	0.931905375583999	0.35138542928942	0.515517686875739
YDR075W	632.098875461944	0.156666975532237	0.206372103977953	0.759148026852379	0.447764012251363	0.608161225961534
YDR076W	268.801564338578	0.480296435776885	0.197498339503443	2.43190113387517	0.0150198064804261	0.0447420369989126
YDR077W	116690.603055977	0.223261558781419	0.287410745353138	0.776803102845373	0.43727494585289	0.598232819565254
YDR078C	165.56195625493	0.73417259464351	0.177095766629725	4.14562475780989	3.38888421289894e-05	0.000202533497514995
YDR079C-A	123.874537104568	-0.966189861263216	0.243008035513409	-3.9759584872242	7.00963534047782e-05	0.000397635300192824
YDR079W	389.686688740196	0.730006400630663	0.15530194368772	4.7005619073162	2.59446584982813e-06	1.83535468173663e-05
YDR080W	592.310689790517	-0.249396667661341	0.137421773267013	-1.81482644076174	0.0695505857087747	0.154221208426036
YDR081C	1273.4466834916	0.167218243778802	0.11725890438422	1.4260600903355	0.15385099753283	0.281796411520012
YDR082W	555.589821205393	-0.0314719965551519	0.186159315941999	-0.169059476802963	0.865749858885549	0.922852424053987
YDR083W	1896.68391232397	0.0491310793035618	0.123044604474322	0.399294869640666	0.689675946898784	0.804729672240491
YDR084C	762.119194286523	-0.241277528141323	0.0846415576682439	-2.8505799608157	0.00436395762419841	0.0157571408514094
YDR085C	1070.74694412037	0.569529122261342	0.285883934659468	1.99216903510069	0.0463525144705059	0.111741456919016
YDR086C	1980.48235147649	0.0442745318350261	0.159048049932933	0.278372050796571	0.780726772154627	0.871355112931769
YDR087C	1995.81332653802	0.516841436483948	0.103621108786541	4.987800676295	6.10705281729415e-07	4.80538230044197e-06
YDR088C	507.758623100631	-0.384633190027734	0.105206190745666	-3.65599388497561	0.000256187461156394	0.00128015980210623
YDR089W	770.284033568837	-0.477269690103872	0.191844944283526	-2.48778872899835	0.0128540067630808	0.039236155680973
YDR090C	770.562040881057	-0.0566990204082726	0.183153718693583	-0.309570675456119	0.756887459085323	0.853864475083237
YDR091C	4306.56878140414	0.356749117770679	0.159223348964766	2.2405578081995	0.0250547322837068	0.068129837663292
YDR092W	1478.56131615433	-0.301752940704618	0.0749487784811406	-4.02612219731571	5.6704229084632e-05	0.000325592025066597
YDR093W	3282.87379060914	-0.0332603423248652	0.107077893085667	-0.310618199204343	0.756090890169542	0.853258156726628
YDR094W	191.883475536775	0.34033656310726	0.249856637084681	1.3621273666303	0.173157693047668	0.308220693624848
YDR095C	2.57139996141933	1.6927774537451	1.4751273728851	1.14754663553854	0.251155770505311	0.40561841700539
YDR096W	1286.03028008919	0.231855680086053	0.168148149030483	1.37887738534678	0.167932561842069	0.3015277678004
YDR097C	1729.3605732575	0.290273420603797	0.0843632157818068	3.44075813035087	0.000580086824761082	0.00268290156452001
YDR098C	2171.30468758155	-0.138005876256404	0.105856135253123	-1.30371164530431	0.192331917366363	0.332572521188003
YDR098C-A	257.563883181701	9.66394430932335	1.65227579134243	5.84886879052538	4.94927292494434e-09	5.10108160934013e-08
YDR098C-B	2302.39910831977	-7.76675528005925	1.2790941972746	-6.07207451695747	1.26268311680784e-09	1.41188981448157e-08
YDR099W	8259.73765969012	-0.0127636419486564	0.0736247325470178	-0.173360792047772	0.862367841839078	0.920511281418504
YDR100W	479.003905302202	-0.0758911536005363	0.189810389477324	-0.399826130748248	0.689284582939482	0.804470718277411
YDR101C	4403.8425329621	0.881264947630188	0.155762084785068	5.65776291994436	1.53358776555352e-08	1.48751237465913e-07
YDR102C	9.35043291314581	-0.69865333540844	0.822145015114707	-0.849793312084928	0.395440008572392	0.558135712015747
YDR103W	1356.16664296825	-0.21488752354646	0.162614885487252	-1.3214505111422	0.186351193409648	0.325459814318733
YDR104C	627.82751234749	-0.0376543412307117	0.137710224869569	-0.273431702448933	0.78452138591398	0.873813266976065
YDR105C	1364.56834514106	-0.0532810736567766	0.114342380548013	-0.465978348547708	0.641230998511297	0.771347048256191
YDR106W	68.4095389090251	0.868765722432853	0.27778427977797	3.12748339512678	0.00176309778837132	0.00715322510595338
YDR107C	467.033461784545	-0.611992831879758	0.104446078036359	-5.85941419137552	4.64502826802106e-09	4.82526122605469e-08
YDR108W	722.295891620349	0.200375206877338	0.100897828778087	1.98592189052988	0.04704199764725	0.112866519673876
YDR109C	838.965949776349	-0.0297826067457082	0.0983434983851072	-0.302842661027588	0.76200977028554	0.857000742332747
YDR110W	903.119083107143	0.122320168269046	0.170017583016229	0.719455988604251	0.471860010336147	0.629608896320011
YDR111C	931.260322703404	-0.306333688237751	0.19590456163714	-1.5636883882528	0.11789076599742	0.230121098061353
YDR112W	96.1248119435668	-0.536648605359036	0.270379822988196	-1.98479531286055	0.0471672491977621	0.113043487342235
YDR113C	740.066623600169	-0.1233601745539	0.116912428618188	-1.05515021808989	0.291356627776771	0.45203174335402
YDR114C	5.35663971576818	-2.1937108261702	1.03547126574775	-2.11856272475707	0.0341274387071253	0.0874565413716449
YDR115W	1412.7011643958	1.60101971532125	0.144872935662536	11.0511995080339	2.16305189745207e-28	8.37991752742314e-27
YDR116C	2931.04754461786	1.79100631081699	0.103935183771072	17.2319540489952	1.52897774255971e-66	2.51746185312457e-64
YDR117C	978.019459661724	-0.283772017188196	0.140589621068632	-2.01844215121447	0.0435452332086163	0.106139491455199
YDR118W	342.282652501649	0.00419415569072221	0.143906193627469	0.029145067248319	0.976748892582788	0.984866725304229
YDR118W-A	5.5417544716643	0.742275190367457	0.656173349977237	1.13121813068636	0.257963292638614	0.413652434417634
YDR119W	3040.98381000363	0.172502379455832	0.135076774656432	1.27706913268096	0.20157784129618	0.344024789524914
YDR119W-A	172.456450333406	3.38843604074191	0.557520190624814	6.07769206877418	1.21924600739364e-09	1.36796494117453e-08
YDR120C	3407.80068640074	0.556782025405018	0.105157604338208	5.29473858699075	1.19186785317581e-07	1.01811176148066e-06
YDR121W	578.486749712046	-0.14750471057805	0.165997353381123	-0.888596761174773	0.374219832351969	0.539066451415151
YDR122W	2234.26904021474	-0.631083760743278	0.198896935068529	-3.17291847924072	0.00150914892793264	0.0062159192241178
YDR123C	529.986410285899	0.0766245587843503	0.331113291683475	0.231414928693345	0.816992468480207	0.89574036913778
YDR124W	187.423949677583	-0.0465890741458909	0.199286992676727	-0.233778800714131	0.815156708162541	0.894323185067216
YDR125C	184.901821883933	-0.313546316073463	0.147498838079987	-2.12575448156026	0.0335237079151782	0.086312408260111
YDR126W	532.851159305525	0.157185884206388	0.170666477877442	0.921012059083246	0.357044131109512	0.5214867105594
YDR127W	5815.07971594332	0.0304289727451972	0.173464173423911	0.175419351123502	0.860750136338047	0.919398003821104
YDR128W	1410.36016734128	-0.312432535735979	0.07034649634016	-4.4413375504192	8.94014259927391e-06	5.76687357089305e-05
YDR129C	8018.65039609569	-0.578107982694558	0.186860794469681	-3.09378960062358	0.0019761757768232	0.00793603272326683
YDR130C	570.676249725297	-0.0135498436231013	0.145637222131827	-0.0930383278722274	0.925873112023333	0.959828727535132
YDR131C	286.425690236127	-0.107112614670277	0.216612089662858	-0.494490472978635	0.620959833008872	0.75480982805344
YDR132C	355.580981104125	0.344457500732825	0.216620203675424	1.59014484747206	0.111802158959688	0.220589879840775
YDR133C	2773.54819906326	-0.356694017531917	0.240467929682647	-1.48333300828371	0.137985956599291	0.259663163406234
YDR134C	5284.07591928029	-0.639334839515206	0.226992918627087	-2.81654090084427	0.0048543861530358	0.0171426204846616
YDR135C	3810.61497000976	-0.0147300234439419	0.16303256838287	-0.0903501894747162	0.928008937770584	0.960230457840858
YDR136C	13.158109570952	0.0883936254948764	0.554801361286497	0.159324817246132	0.873412969156359	0.927042355336629
YDR137W	1128.42271213144	-0.143113473245248	0.0846759657309795	-1.69013098356537	0.0910028984800905	0.187983247022172
YDR138W	1096.79438621605	0.207834541547858	0.125859667808395	1.65131964168425	0.0986733236657353	0.200698736770393
YDR139C	817.905750698098	-0.00848700205860281	0.168839065921417	-0.0502668148054842	0.959909768273164	0.974559231362272
YDR140W	598.468827193759	0.00962268897694002	0.132209070218293	0.0727838790564961	0.941978099577953	0.966769363933846
YDR141C	1288.20765386787	-0.410366200896177	0.173513419122043	-2.36504013910036	0.0180281168898041	0.0516799096475399
YDR142C	496.812939701532	0.130341684761145	0.112731260633603	1.15621597796887	0.247592825890108	0.401241720303212
YDR143C	1747.50316726263	0.296830738943924	0.160976628219445	1.84393686355066	0.0651923419609711	0.146309228399369
YDR144C	2581.27293118259	0.165654158784348	0.193709969650302	0.85516589096265	0.392459316196724	0.555857431499274
YDR145W	2361.78720966855	-0.233191721650956	0.0844487970611243	-2.7613385834516	0.00575649641986329	0.0198182359755461
YDR146C	1658.51380031492	-0.126830522821886	0.158986707222923	-0.797742937364261	0.42501968135305	0.587939428983656
YDR147W	862.411487175356	-0.00121064442318923	0.137027225226774	-0.00883506486528985	0.992950729859504	0.995823588678954
YDR148C	2825.75585734996	-0.113718145302522	0.166868054252563	-0.681485415599103	0.495564392019118	0.650545562255912
YDR149C	9.94111949927821	-0.368020478956622	0.700060785782076	-0.525697891427366	0.59909812908294	0.738147640415882
YDR150W	2121.55986640143	-0.262407503977073	0.118448361562616	-2.2153747043462	0.0267343561041656	0.0717784220554565
YDR151C	1036.33970434465	-0.0268433479634646	0.163355593798053	-0.164324632780249	0.869475591112018	0.924651419839133
YDR152W	2436.27207763792	0.0508953501153435	0.104740942173975	0.485916481740315	0.627026382205479	0.760105457794751
YDR153C	2033.78644166619	0.402217148093696	0.100417310650401	4.00545628526139	6.18978807700424e-05	0.000352951898486146
YDR154C	9377.70869695844	-0.273180233431046	0.147148898229887	-1.85648847335753	0.0633839644800582	0.142912286910532
YDR155C	19815.3419504144	-0.282112611858542	0.174423286438102	-1.61740222661528	0.105791485426025	0.211711553635916
YDR156W	702.294187874413	0.271800188725001	0.232253504511994	1.1702737889622	0.241890806394601	0.394622950437167
YDR157W	13.1698176006393	1.05810268838323	0.587814585641192	1.80006198251962	0.0718508517123302	0.157789166181196
YDR158W	7233.91527524078	-0.947128875110136	0.107274752509711	-8.82900079423995	1.05614972749949e-18	2.43209863822086e-17
YDR159W	1053.31993148483	-0.0263473598563209	0.122828515378603	-0.214505237445137	0.830153083126997	0.902275780825482
YDR160W	922.881244191901	-0.0538567702690671	0.115657882839292	-0.465655854550802	0.641461855951892	0.771347048256191
YDR161W	2325.79286829261	0.0157538949641938	0.0808746604385951	0.194793954976232	0.845554254872149	0.910235423763971
YDR162C	703.017414819319	0.0425212664307049	0.111391538810237	0.381727973999377	0.702663148316881	0.813025209911275
YDR163W	525.335623379361	0.0345829022030672	0.155690953223529	0.222125316128137	0.824216330674312	0.899699825266977
YDR164C	1396.404258183	0.0358525867666379	0.0857365064980123	0.418171771058448	0.675821533423939	0.795382526649404
YDR165W	1391.6376731408	0.291292267637301	0.17843073417847	1.6325229449874	0.102569368887521	0.206918466144645
YDR166C	942.640794365059	0.0429051837240248	0.15624985411823	0.274593432206084	0.783628612783678	0.873344915646715
YDR167W	1375.24670093261	0.189455048125561	0.116261853159661	1.62955469035389	0.103195647185676	0.207715932874346
YDR168W	2243.42561718351	-0.00639113081605932	0.103996858976676	-0.0614550369977297	0.950996821962188	0.969395615143626
YDR169C	1457.36114616138	0.0534086954295846	0.139640435033587	0.382472995137394	0.702110555823284	0.812654452892328
YDR169C-A	11.2036974645289	0.373166689655701	0.585496538288988	0.637350804406488	0.52389636530238	0.675618065768841
YDR170C	3010.91737760909	-0.172536563338757	0.116776265449789	-1.47749684128188	0.139542504382875	0.26160743918748
YDR170W-A	526.406334330853	-5.24169046366795	0.353954134850485	-14.808953894216	1.28220273260547e-49	1.26038614879696e-47
YDR171W	5407.61328798432	-1.12383727763543	0.74409113787495	-1.51034896188254	0.130954404462163	0.249628280112245
YDR172W	9957.81904969994	-0.0284190320160032	0.0714335897918523	-0.397838497250556	0.690749237815965	0.804729672240491
YDR173C	277.805657189829	0.0147089222947549	0.154133554018168	0.0954297225445224	0.923973508626116	0.959533139006714
YDR174W	4719.22113244343	-0.00263700997655657	0.116946126829717	-0.022548929563065	0.982010081760238	0.988312713703075
YDR175C	3035.05704507244	1.44632237228243	0.0958762645970577	15.085301647503	2.02347748813253e-51	2.11533694235569e-49
YDR176W	1614.72166268673	0.0619583423939133	0.0882914846320944	0.70174765609719	0.482836547350464	0.638711684670207
YDR177W	2468.68943778345	0.414763292066688	0.109755675000085	3.77896898785749	0.000157479033097336	0.000823965920830048
YDR178W	793.026214856582	-0.628578590496468	0.235502422537283	-2.66909607011349	0.00760556926489775	0.0249702289026005
YDR179C	85.1187571330911	1.70802168247209	0.471855872426381	3.6197953279443	0.00029483613348985	0.00146219184876819
YDR179W-A	222.014017894534	0.168443075406688	0.255269073654934	0.659864796761024	0.509340596864743	0.66307910080079
YDR180W	397.480611239168	-0.0215146740435463	0.244509936147124	-0.0879910010307339	0.929883828537334	0.961868210263371
YDR181C	786.058090331337	0.0959503869875117	0.115777922662385	0.828745107712017	0.407248655343659	0.569819342276044
YDR182W	1770.9130812124	-0.164743792001947	0.0836351717529873	-1.96979080151243	0.0488623512333478	0.116078766072267
YDR182W-A	15.1432955658708	-0.00361329424215377	0.479944682297309	-0.0075285639687856	0.993993131788499	0.996262177135756
YDR183C-A	19.456561779536	1.14592911090526	0.702320541520749	1.63163262806461	0.102756900464921	0.207149356125488
YDR183W	388.329447776586	0.14787551536792	0.150585224154933	0.982005480270594	0.326097148355735	0.489438109622865
YDR184C	558.516537415297	0.223787365940175	0.207168650552193	1.08021829240904	0.280044984498734	0.439036503968141
YDR185C	257.75163276709	-0.0841586281761937	0.192195439110731	-0.437880464622819	0.661472937603634	0.786080975650944
YDR186C	3070.29857818693	0.200277230874818	0.109831737143848	1.82349142500144	0.0682289946416034	0.151912156426504
YDR187C	606.002905929429	0.223919714075572	0.193789398819024	1.15547968795076	0.247894045812132	0.40153226407248
YDR188W	9364.28290927351	0.35926013185133	0.118614949072376	3.02879303714171	0.00245532825366229	0.00964034411513038
YDR189W	2392.68195243532	-0.21831691531844	0.07559715596448	-2.8878985265136	0.00387824964649833	0.0142773349199765
YDR190C	4657.33766101893	-0.107378676198206	0.0756833328737925	-1.41878894759125	0.155960555878962	0.284609648384273
YDR191W	382.04826323738	-0.087050431360056	0.206296860137679	-0.421966826358676	0.673049231407606	0.793781088780225
YDR192C	630.267735236692	-0.118321746970077	0.11337691285372	-1.0436141185352	0.296663958134521	0.457785573634947
YDR193W	66.5761136592846	0.37538700299265	0.29392050552968	1.27717187447047	0.201541574261251	0.344024789524914
YDR194C	8642.00440607961	1.85283876935707	0.0949245103319114	19.5190763995355	7.55923379429011e-85	2.26295971678158e-82
YDR194W-A	0.14954698853477	0.408689564461632	6.00582262390065	0.0680488902278298	0.945746715676775	0.966769363933846
YDR195W	905.785671744303	0.713471235263715	0.100402397262297	7.10611753023987	1.19352787061183e-12	1.79875847959944e-11
YDR196C	790.885992953097	-0.402149110191098	0.118636600360871	-3.38975585079001	0.000699548963123028	0.00316213416000567
YDR197W	687.132037534739	0.579973967020474	0.111984970243385	5.17903398786441	2.23037835304691e-07	1.84538590868932e-06
YDR198C	560.156032111526	-0.0430485999544373	0.192360785207919	-0.223790934872235	0.822919984013807	0.898946925645204
YDR199W	119.337199260528	-0.393166778378971	0.21479974967173	-1.83038750734036	0.0671920144303652	0.150110789361732
YDR200C	618.454251929132	-0.310502932080185	0.116741716917363	-2.65974272333152	0.00782003608075955	0.0255470027916083
YDR201W	401.149302183629	0.0389981062310042	0.183689760599477	0.21230419215384	0.831869725112407	0.90318068077651
YDR202C	714.636703360105	-0.107501623570356	0.20188649059174	-0.532485473670193	0.594389800107371	0.734994994174229
YDR203W	89.8780405485273	-1.03235280292429	0.418601823821958	-2.46619279748617	0.0136557809761724	0.0412744256581328
YDR204W	862.55911048515	-0.529550121785699	0.225979310429231	-2.34335665853594	0.0191111042366035	0.0541824074482439
YDR205W	913.779006242273	0.132217987109634	0.0876799096300204	1.50796217363304	0.131564208465341	0.250500687179166
YDR206W	2233.56090252559	0.135868594907467	0.102679961556412	1.32322405314518	0.185760879314921	0.324687142029742
YDR207C	1554.83998557194	-0.132620903107425	0.130475356573246	-1.01644407488531	0.309417966218376	0.471609980447634
YDR208W	2265.4693322751	0.107077355829293	0.0930510892633482	1.15073726355044	0.24984034138508	0.40393198161129
YDR209C	1709.41429367689	-0.00544251615592314	0.30706757198319	-0.0177241644917851	0.9858589031976	0.991126047391145
YDR210C-C	1198.1717041947	12.7581278102153	1.20800797447084	10.5612943621535	4.50407788951244e-26	1.59483102044779e-24
YDR210C-D	3860.18404994618	0.685589143530422	0.332902280782072	2.05943059903284	0.0394530070013918	0.0979779427266841
YDR210W	159.029124128082	0.143566695882664	1.42293966148967	0.100894436895774	0.919634259287894	0.957114826241394
YDR210W-A	0	NA	NA	NA	NA	NA
YDR210W-B	748.781512373889	0.223712800062242	0.252879030526826	0.884663309552309	0.376338249995695	0.541052982857814
YDR211W	3239.92680239222	0.0964724016320381	0.102103457204963	0.944849511200964	0.344735710690842	0.50940753659634
YDR212W	5166.17792201631	-0.0467148673017208	0.113366012621828	-0.412071186251868	0.680287247278385	0.79865564307361
YDR213W	1023.59046609778	-0.43382750016273	0.168235451908034	-2.5786925124431	0.00991750217358224	0.0313570183942451
YDR214W	3562.70902049094	0.0634263992576252	0.160489323074808	0.395206347951637	0.692690608233773	0.806302641538994
YDR215C	17.6118254199356	-3.21219937371118	0.759349089594687	-4.23020112584284	2.33482464365541e-05	0.000142910363411845
YDR216W	843.601091607829	-1.36370809582055	0.267765854876949	-5.09291259875997	3.52604271595896e-07	2.85288910654861e-06
YDR217C	976.691040318942	-0.0627192069357638	0.194150610544299	-0.323044088091875	0.746661853055834	0.846359238128961
YDR218C	34.7545401646405	1.30310274527277	0.369743808258175	3.5243395999288	0.00042453976118379	0.00200993562647317
YDR219C	742.431153446853	0.0775828860989718	0.134502135510951	0.576815273632998	0.564064250606632	0.709632694268439
YDR220C	1.45025397292825	-2.45399468243494	1.68207263451984	-1.45891124561065	0.144589537541109	0.268698277157376
YDR221W	1443.64322320555	-0.172578098315043	0.095400980559579	-1.80897614786324	0.0704547090224261	0.155293025700784
YDR222W	877.770744249071	0.58361384913938	0.154317252008666	3.7819092910403	0.000155630076700266	0.000816066628302509
YDR223W	486.300480552599	0.461535288028902	0.162262664381458	2.84437143805241	0.00444991395624118	0.0159973435129937
YDR224C	10979.9530518667	0.614374720615321	0.119131354629669	5.15712024366014	2.50776770792148e-07	2.05169666141253e-06
YDR225W	8530.9339131205	0.130012423237278	0.109233680691032	1.19022285447854	0.233958812713744	0.384348401230411
YDR226W	13065.3438132985	-0.135882865272663	0.150794156177802	-0.90111492856821	0.36752721630873	0.531401590913127
YDR227W	1204.56432244473	0.0179297467856017	0.130228668796997	0.137678953115545	0.890494153952429	0.937916919547528
YDR228C	908.592956763912	0.107341391101725	0.18960960054409	0.566117911718108	0.571313627824598	0.716153702484355
YDR229W	998.217287596979	-0.817528106640922	0.135568864967814	-6.03035296367652	1.63601962717437e-09	1.80181024491144e-08
YDR230W	300.138118828791	-0.246978424103251	0.259351369020993	-0.952292733350716	0.340948542090497	0.505057826857402
YDR231C	629.472791306087	0.493213518893334	0.179127197892843	2.75342619487848	0.00589750659276625	0.020282495258464
YDR232W	5457.57437789158	0.540091214155309	0.160868203765226	3.35735217721166	0.000786928094080078	0.00351847143761805
YDR233C	11847.6565239073	0.354402608817444	0.113456523316928	3.12368648762011	0.00178600645976648	0.0072252079508735
YDR234W	4512.3535037298	1.01287390705935	0.106672830984189	9.49514414977397	2.1990691132739e-21	5.9114568081722e-20
YDR235W	544.092507950079	0.350183306671976	0.174444504072261	2.00741954316267	0.044705009623077	0.10860464528867
YDR236C	723.043550639219	-0.262664613156077	0.149878742099387	-1.7525141289343	0.0796854425324079	0.170447653302513
YDR237W	3259.59272366928	1.93390883303835	0.121881476529712	15.8671267209904	1.07029674345083e-56	1.25874542006556e-54
YDR238C	6004.15618090135	-0.0333574805639921	0.105976377965708	-0.314763357686995	0.752941334887786	0.850789200874536
YDR239C	853.104014331203	0.23029583836276	0.102438689308884	2.24813339487728	0.0245676852056524	0.0669159531697381
YDR240C	496.10121184551	0.0526596177066036	0.152300233955642	0.34576189634706	0.729521663214336	0.835006895017312
YDR241W	4.38252563880516	-1.43471565485786	1.01751400051503	-1.41002055414633	0.158533613827896	0.288426072008433
YDR242W	849.653670081596	0.422354495739009	0.23688585402039	1.7829451973213	0.0745952247181022	0.1624079834689
YDR243C	547.319606089457	0.268182458736635	0.117473680304467	2.28291527124682	0.0224353597578393	0.0620837308256847
YDR244W	1132.1716252093	0.140325299121177	0.117109157068127	1.19824360993004	0.230822192369727	0.38119011800374
YDR245W	3375.45053396979	0.281741941051738	0.0788160829970522	3.57467575573727	0.000350662192925155	0.00170565819985604
YDR246W	900.151740072125	0.0986383701961706	0.129522671331915	0.761552932639873	0.446326875382433	0.60683501264837
YDR246W-A	28.4037437900861	0.786183756612333	0.431655326211382	1.82132296041064	0.0685577782300233	0.152433149818358
YDR247W	595.144322554284	1.24967714716194	0.373722001934844	3.34386827827122	0.000826189549162082	0.00366910611650807
YDR248C	478.008829472764	-0.14085053903012	0.194251198914453	-0.72509482472821	0.468393859131936	0.62661831327299
YDR249C	255.503294382472	0.0195143815555235	0.207841961890771	0.0938904799492756	0.925196156330084	0.959732538287909
YDR250C	11.0806310641962	-0.0924011524965076	0.785452746431414	-0.117640625634474	0.906352413826885	0.948250515879883
YDR251W	2875.64919439651	-0.275283557154939	0.209075710449884	-1.31666924179088	0.187949517983408	0.327643071847201
YDR252W	137.547578996495	-0.120313019881969	0.194799475848596	-0.617624967202067	0.536822582688197	0.685408757419965
YDR253C	191.699020304617	0.677544102110942	0.22217344655494	3.04961782164817	0.00229132737702084	0.00906347273577131
YDR254W	378.129821963949	0.213907648603058	0.130881473150882	1.63436155976379	0.102182954701662	0.206371339977045
YDR255C	492.167385741995	-0.0568409950250071	0.156566299140306	-0.363047445951758	0.716569442003113	0.824624557929845
YDR256C	656.235479504714	-0.0521634003824272	0.101979407705478	-0.5115091522504	0.608994581418047	0.745370435461672
YDR257C	1038.46444871984	-0.0423396451293271	0.143837401037395	-0.29435769016933	0.768484593774294	0.862551303277265
YDR258C	3201.36990557078	-0.46530164127944	0.450347912616296	-1.03320483618159	0.301508050151388	0.463306583830388
YDR259C	701.23376361101	2.96253081506564	0.354524525788498	8.35634941892012	6.46889143904773e-17	1.31494194498668e-15
YDR260C	513.763267154567	-0.665129202795644	0.147404417729466	-4.51227455079649	6.41360924570749e-06	4.27392391880325e-05
YDR261C	2440.44141821179	-0.120645202100094	0.187668078681168	-0.642864801238041	0.520311830734575	0.672861867110363
YDR261C-C	0	NA	NA	NA	NA	NA
YDR261C-D	968.805108965937	-13.6371183014064	4.87958989420315	-2.79472631862096	0.00519436685240896	0.0181582272239732
YDR261W-A	14.3293647468771	7.68016468929638	1.679054743389	4.57410023082079	4.78270855117106e-06	3.24731118742398e-05
YDR261W-B	241.081227969316	-5.7114083637335	2.13865758328593	-2.67055764717522	NA	NA
YDR262W	801.669856800185	-0.889250202765452	0.183044252972425	-4.85811593822294	1.18508013723325e-06	8.83911413795946e-06
YDR263C	132.765250227133	-1.18954118917754	0.17797062688232	-6.68391863318039	2.32636005732921e-11	3.03996177332742e-10
YDR264C	3491.07346179632	-0.922815637703124	0.0835383277252733	-11.0466137260722	2.27640290474331e-28	8.7674792576839e-27
YDR265W	613.521556166981	-0.108385545928587	0.113264295763877	-0.956925968573005	0.338604622802379	0.502489870612093
YDR266C	1538.72877696761	-0.379825646282166	0.0860920996110587	-4.41185251606266	1.02489919660871e-05	6.55338457171354e-05
YDR267C	1211.44375125663	-0.0168128037662141	0.100613931122786	-0.167102145583561	0.867289677821301	0.923659917012045
YDR268W	776.958876109662	0.497401190194818	0.132075666577706	3.76603202605964	0.000165862525888785	0.000862851971171831
YDR269C	38.7568856048483	0.723744253248363	0.427877756480706	1.69147435753884	0.0907462412214726	0.187836818159541
YDR270W	1821.3393100354	0.876981251398144	0.148743894292408	5.8959142865665	3.7261236802744e-09	3.93904503343294e-08
YDR271C	123.713712614881	0.774019438998882	0.286108056868697	2.7053395401378	0.00682346048030581	0.0227389486981301
YDR272W	1378.06246232076	-0.76009780030087	0.165916918066534	-4.58119527025005	4.62325901830928e-06	3.1455355263001e-05
YDR273W	337.383962652474	-0.010549330174954	0.284888706912759	-0.0370296537524197	0.970461361673414	0.980736309341891
YDR274C	79.2276028723804	-0.877146818753673	0.307532760303684	-2.85220611256994	0.00434169387133925	0.0156853515286014
YDR275W	646.226218025296	0.803751576692365	0.131061449754608	6.13263151138083	8.64372015441798e-10	9.84905552543197e-09
YDR276C	2593.12026074743	0.252631764917483	0.148372954739164	1.70268068976319	0.0886278405156415	0.184366063687939
YDR277C	1055.7873434898	1.04884489353307	0.396737470959261	2.64367489916466	0.00820113835345491	0.0265941394366588
YDR278C	0.357025666947098	-0.3067088796253	3.72208074200542	-0.0824025325845156	0.934326622189872	0.964645733460181
YDR279W	547.818344646121	-0.209783155431467	0.16634994668133	-1.2610954173213	0.207274471510563	0.351379580275049
YDR280W	1338.51426242799	0.218179799931672	0.147090121010744	1.48330695788696	0.137992874570577	0.259663163406234
YDR281C	24.9711032059002	0.18986136170383	0.494918182948817	0.383621714143941	0.70125884364091	0.81225655016163
YDR282C	619.967784083893	0.597283089767493	0.130627211302147	4.57242471774086	4.82112463187307e-06	3.27002335999136e-05
YDR283C	1042.08234244226	-0.431562622946738	0.090377701104161	-4.77510069048292	1.79617360172154e-06	1.30569529149427e-05
YDR284C	1210.7761878483	-0.000278143293506595	0.0883063762360072	-0.00314975322691569	0.997486864685352	0.998548182218837
YDR285W	312.19423251387	-0.755675887175224	0.254476521853285	-2.9695308693778	0.00298254844315986	0.0113675139158859
YDR286C	254.005736861455	0.981165586466301	0.203219766099392	4.8281011502908	1.3784107898839e-06	1.01773693522146e-05
YDR287W	421.191146150825	-1.03212873363568	0.161577003869585	-6.38784424093389	1.68240569799626e-10	2.04811902532409e-09
YDR288W	451.239409322966	-0.253534507370367	0.132247657921275	-1.91711907307494	0.055222806068519	0.128017388513645
YDR289C	773.823391175821	0.18990626025651	0.10004037382334	1.89829618781575	0.0576570758779472	0.132079826689447
YDR290W	13.2936418574299	1.18512281375241	0.663322865155324	1.78664550252599	0.0739948024087013	0.16147440976266
YDR291W	1006.87239260072	-0.288813634093305	0.104948344163054	-2.75195989414172	0.00592397753840124	0.020352277552379
YDR292C	3051.01684515295	0.0997848913957506	0.108304827397864	0.921333737315188	0.356876212287761	0.521381263116058
YDR293C	8987.10102535638	-0.00282242025585491	0.204066976890259	-0.0138308524919871	0.988964928156068	0.992602024257541
YDR294C	3107.82229046351	-0.531904093467258	0.164427649773797	-3.23488229746638	0.00121692885724373	0.00517076997019821
YDR295C	790.456698688715	0.312952225654717	0.142271451372493	2.19968393262081	0.0278293275481041	0.0742340831234562
YDR296W	3198.14774613272	1.37977459512098	0.145961399470563	9.4530101802652	3.29223915805342e-21	8.6385207549561e-20
YDR297W	2361.17193118091	-0.862604580988237	0.113907700195354	-7.57283817958621	3.65157056164373e-14	6.05774400982005e-13
YDR298C	1622.5192148	-0.420062046375603	0.164390517267971	-2.5552693267025	0.0106105663133861	0.0332609184864164
YDR299W	1767.66375213725	0.0572384140767322	0.237550204064033	0.240952914783871	0.809591609977443	0.890888946250867
YDR300C	2055.10402944561	0.275917920492367	0.0825389109732386	3.34288297772462	0.000829128567074663	0.00367967705037313
YDR301W	1273.74253430053	-0.240759115253561	0.0877814390839684	-2.74271096220307	0.00609342948162628	0.0207719081604507
YDR302W	723.358117241538	0.517644329564023	0.195760287061685	2.64427651457679	0.00818657478120799	0.0265599908911507
YDR303C	1004.68111265759	0.319211613885939	0.196630367374835	1.62340953814844	0.104501887098016	0.209832142813273
YDR304C	4727.11997235422	-0.409770178080735	0.0918945253074123	-4.45913591380925	8.22907292608837e-06	5.3343183357498e-05
YDR305C	588.905749697983	0.50732505121378	0.110014171276306	4.61145182777963	3.99866329181547e-06	2.75184915777395e-05
YDR306C	689.135800695072	0.0202228823795274	0.0932166550335996	0.216944948005677	0.828251248216305	0.901420777606868
YDR307W	806.799514414227	0.143388708850161	0.118544547214264	1.2095765871963	0.226441406601878	0.37636619684059
YDR308C	543.150896544479	-0.126097353361356	0.144485981072737	-0.872730713562279	0.382809872758859	0.546426599675752
YDR309C	3119.8169601273	0.00157550577152463	0.125576418498926	0.0125461913180627	0.989989850262262	0.993459264639229
YDR310C	2325.24509740092	0.128089992012346	0.11479419077658	1.11582294492273	0.264497930210205	0.421992095049519
YDR311W	1101.61438845066	0.0609793732908999	0.109936668407749	0.554677289880484	0.579115412498076	0.722255797493283
YDR312W	1353.89061692628	0.897573460333596	0.145555067618846	6.16655589542237	6.97934168804328e-10	8.00800424345872e-09
YDR313C	779.858171502527	1.150939433333	0.129708240183591	8.87329464730953	7.10131226126324e-19	1.65848377846382e-17
YDR314C	294.817979626996	0.438843894047183	0.155562390570296	2.8210153652073	0.0047871909885545	0.0169507741132365
YDR315C	153.063528561875	-0.272598417918389	0.217739624561479	-1.25194676195201	0.21058926377376	0.355797005471376
YDR316W	2163.71580032625	1.85318369497792	0.126435862257297	14.6571048901196	1.21337310882128e-48	1.15815583981115e-46
YDR316W-A	385.475105661371	11.241442148116	1.31886157918839	8.5235951410715	1.54675615565722e-17	3.28610840037369e-16
YDR316W-B	808.604510136712	3.88243120527832	0.733101439476305	5.29589903417971	1.1843226607079e-07	1.01429766494437e-06
YDR317W	197.165902611223	0.0381643923166524	0.201786032608716	0.189132973294823	0.849988598890407	0.912324790138889
YDR318W	421.77408419605	0.0842941117603997	0.152206263897709	0.553814998159667	0.579705462845835	0.722531704499473
YDR319C	419.843896797172	0.127788306061517	0.157653455358027	0.810564575139267	0.417615767272958	0.580134453334676
YDR320C	1349.37875904445	-0.0184657439242803	0.138591725226343	-0.133238430318425	0.894004818779164	0.940445920646991
YDR320C-A	392.424952306243	-0.254882868764718	0.142446934080004	-1.78931803910617	0.0735636105127704	0.160799846942285
YDR320W-B	0.877043011638968	-1.52425957132336	1.81146371057392	-0.841451894634111	0.4000948236655	0.56279891257176
YDR321W	2945.1275442974	-0.776725224195705	0.115101658305889	-6.74816710400049	1.49724454206813e-11	1.99209142506277e-10
YDR322C-A	1093.75600667018	0.333065432848549	0.177454455131685	1.87690657076707	0.0605309001485357	0.137373021494919
YDR322W	2864.34089920312	1.64100333695919	0.120755841989892	13.5894322785356	4.62655118966078e-42	3.3856073483451e-40
YDR323C	371.491497964	-0.45983229310672	0.152283085904807	-3.01958875061255	0.00253118121153799	0.00988752043842775
YDR324C	3127.76416748645	0.595778538435001	0.160599191255137	3.70972315476056	0.000207486005979264	0.00105684674043266
YDR325W	806.600084760739	-0.087136546429432	0.132154611678359	-0.659353051117937	0.509669082919475	0.663215107863808
YDR326C	1690.41964078509	-0.23108137370213	0.143535294181292	-1.6099271960962	0.107413751013904	0.21385337490253
YDR327W	1045.44722300683	-0.313948176762856	0.127719430349994	-2.45810818214998	0.0139671093157886	0.0420033707551525
YDR328C	2620.96136535925	-0.26668970696301	0.137700370557369	-1.93673921053032	0.0527772301040445	0.123343347214746
YDR329C	1576.50615599477	-0.0600667301408044	0.104014892084298	-0.577482021440965	0.563613880263181	0.709337094479899
YDR330W	1485.1721396559	-0.228514055878814	0.175895611951546	-1.29914585897551	0.193893877615401	0.334376820627135
YDR331W	1018.30694785909	-0.0419457333618237	0.128441478832142	-0.326574668426561	0.743989605565893	0.844834458965129
YDR332W	638.501577159129	-0.0732059079950425	0.104434739926775	-0.700972761040731	0.483320014404847	0.639107017533158
YDR333C	1687.9254539814	-0.234294761125679	0.0937171347523398	-2.50002053247611	0.0124186108712039	0.0380413819524415
YDR334W	2145.25564981671	0.117790097415462	0.157438689215912	0.748164876131077	0.454360714061751	0.614207648360159
YDR335W	2518.38829925014	-0.130429249641418	0.100205656825882	-1.30161563501403	0.193047812324828	0.333262792490999
YDR336W	432.101807557013	-0.356161544022481	0.103079291584367	-3.45521916718815	0.00054984566636258	0.00255921099552223
YDR337W	2272.05862556909	1.68762908402541	0.0909537233548341	18.5548103120697	7.45701402611177e-77	1.75399622771329e-74
YDR338C	667.875039867733	0.250565782147352	0.148132715408511	1.69149523423207	0.0907422572402753	0.187836818159541
YDR339C	1472.75452161308	0.402051141441763	0.157608479383502	2.55094867366538	0.0107430145619334	0.0336121111187141
YDR340W	39.8318261387952	-5.02473355867742	0.780640918852512	-6.43667714224286	1.22117300025522e-10	1.51177544730844e-09
YDR341C	9798.73928745596	-0.175416991054043	0.123273260876703	-1.42299303033359	0.154738175691861	0.282927713799722
YDR342C	8181.82532939774	1.55990521951515	0.79568282019125	1.96046110325747	0.0499419200253759	0.118060834632852
YDR343C	617.093809943591	2.18044505082262	0.942670371454768	2.31305143011726	NA	NA
YDR344C	51.7619872016527	0.239627833203544	0.26534655216073	0.903074983459341	0.366486100072916	0.530245486616921
YDR345C	54630.2642610009	0.412986817092661	0.197280789932931	2.09339600289041	0.0363138189453685	0.0917739108112804
YDR346C	4950.16466444975	-0.0294163117959562	0.0898630963305073	-0.327345851602597	0.743406316407354	0.844834458965129
YDR347W	4948.40517047804	2.08330248703801	0.121248435451622	17.1820978908157	3.61594691361123e-66	5.80844545683989e-64
YDR348C	2224.11100722884	0.00750276319400311	0.0789592478842498	0.0950207023881708	0.92429838319202	0.959536073841414
YDR349C	3549.86502598346	0.219949030357048	0.0817182324928408	2.69155393658713	0.00711199972094423	0.0235849094471998
YDR350C	1330.81580223615	0.0628800561438699	0.184176077963438	0.341412722212234	0.73279289892182	0.837731996580299
YDR351W	1662.46151824245	0.355042746907229	0.0966924932980653	3.67187498012664	0.000240777468998045	0.00121142888527206
YDR352W	767.971313700019	-0.110514722098965	0.116489740333004	-0.94870777274498	0.342769259702136	0.507298504359161
YDR353W	11725.602278545	-0.119681794016525	0.138398392670245	-0.864762889997468	0.387168943373207	0.550257803421653
YDR354C-A	0.787638142830042	4.95457279892852	5.90374291168667	0.839225703599112	0.40134266609936	0.563725530224476
YDR354W	1490.82738800122	-0.572388845056726	0.138906103635963	-4.12068894075963	3.77741141261858e-05	0.000224328508237205
YDR355C	32.2958800444417	-0.0174767079307074	0.344952706199324	-0.0506640696438219	0.959593208131278	0.974388046369503
YDR356W	786.960544509925	0.26089697936264	0.119573922966145	2.18188859987899	0.0291177554122505	0.0769849607166125
YDR357C	226.14438064861	0.0126847600970154	0.244227319666636	0.0519383339846243	0.958577829379139	0.973783363018314
YDR358W	1188.09017963386	-0.0278261314489189	0.323724029333389	-0.0859563360378849	0.931501127497697	0.96263399116583
YDR359C	1724.9010025932	0.160881203723533	0.0632738844004773	2.54261620331815	0.0110026009047998	0.0343378807949913
YDR360W	85.9087713144996	0.0201981185370881	0.290822890412224	0.0694516119706343	0.944630147650543	0.966769363933846
YDR361C	2048.53228067493	0.39489977933625	0.11383801478253	3.46896228022464	0.000522472803388412	0.00243697300503972
YDR362C	1019.89401494532	0.381360926853593	0.0826504392780058	4.61414277026205	3.94721036434436e-06	2.71928111501799e-05
YDR363W	544.256953788043	-0.0329760044850879	0.119016429252822	-0.277071028698383	0.781725567021757	0.872026521748864
YDR363W-A	1491.37492635365	-0.293568717523868	0.149499485007426	-1.96367711573914	0.0495675480867233	0.11755222432731
YDR364C	797.014229810492	0.182824852635065	0.114371269836405	1.59852079019997	0.109927122279734	0.217934987156631
YDR365C	4102.30448497887	-0.753730508998498	0.101703864614583	-7.41103115260009	1.25321138589878e-13	2.00818739355946e-12
YDR365W-A	0	NA	NA	NA	NA	NA
YDR365W-B	12286.3706639877	-13.9312579893023	2.57846182979066	-5.4029335739414	6.55597429180179e-08	5.85062963222311e-07
YDR366C	201.086448959454	-1.19603312039252	0.241904889887227	-4.94422878739696	7.64458843870505e-07	5.92320699497782e-06
YDR367W	828.550465534293	0.711772215837062	0.249329351162833	2.85474699435694	0.00430711258051885	0.0155722310133096
YDR368W	1789.03276192748	-0.230958564014529	0.155474491643876	-1.48550776125742	0.137409368983533	0.258861013765889
YDR369C	410.349916080122	-0.149885933452744	0.135874923909941	-1.10311696330435	0.269976375132006	0.428655835732737
YDR370C	707.634619005958	-0.137575949868348	0.187667000122444	-0.733085464032498	0.46350630524139	0.622482162789517
YDR371C-A	0	NA	NA	NA	NA	NA
YDR371W	626.602914405719	0.113911050765326	0.169271788731041	0.672947640119293	0.50098060241348	0.655084455598807
YDR372C	2810.99759991381	-0.429390488616795	0.0912449561975558	-4.70590930732779	2.52736865457244e-06	1.79173842400582e-05
YDR373W	1224.40824994004	-0.392991137892443	0.117427230774303	-3.34667806863111	0.000817861319969114	0.00363702542425158
YDR374C	15.0242111459421	0.98212007720872	0.977726997561678	1.00449315571524	0.31514096857236	0.477719808054127
YDR374W-A	168.48140553415	-0.235246157636807	0.252823339023161	-0.93047642889985	0.35212446279217	0.515722266719266
YDR375C	2449.14882002969	1.35300631395016	0.108304412939108	12.4926240513474	8.19068665556405e-36	4.49532185946207e-34
YDR376W	1200.82715435675	0.338054126936841	0.138720074320331	2.4369517432366	0.0148116558459712	0.0442201112427771
YDR377W	765.205114443262	-0.293344044780951	0.0884685540684676	-3.31580014921377	0.000913811524006835	0.00399962890535512
YDR378C	929.220314963844	-0.319271837475889	0.138884848836254	-2.29882409889297	0.0215149297880752	0.0599650137893623
YDR379C-A	132.468570388765	0.00845727426528425	0.423442437042069	0.0199726657638805	0.984065177775658	0.98977600195945
YDR379W	1527.55732218779	-0.140319776595895	0.110879084098119	-1.26552070426306	0.205684731277666	0.349404085683443
YDR380W	2875.74788725533	-0.642488118151083	0.327676339609647	-1.96074003669738	0.049909356117789	0.118060834632852
YDR381C-A	760.113097542328	0.963105699423127	0.14668836122601	6.5656585933169	5.18033843259123e-11	6.586430292866e-10
YDR381W	7800.68914327081	-0.193177613125651	0.11120178512881	-1.7371808636155	0.0823552515869815	0.174795902981586
YDR382W	21283.0304881509	0.0146445535649178	0.225235189271129	0.0650189413666141	0.94815891913412	0.967551075521741
YDR383C	417.319305613722	0.378803640991381	0.198364249595948	1.90963664956247	0.0561800128610647	0.129643155116669
YDR384C	4520.73112819389	0.429862071640432	0.226076556785972	1.90140047137831	0.0572495778519828	0.131374815238034
YDR385W	52283.3892983112	-1.52288476566047	0.148360875762992	-10.2647329211866	1.01601726338111e-24	3.39669527747612e-23
YDR386W	583.957096601809	0.133230102423505	0.125206977925614	1.06407889265291	0.287292961821313	0.447307670580417
YDR387C	741.984656483864	-0.220600948251454	0.143105967840756	-1.541521654058	0.123189876916151	0.238205675093885
YDR388W	5230.82263651868	-0.331333172527498	0.169479592759732	-1.95500335546134	0.0505826742216684	0.119275865529505
YDR389W	2301.61030725161	0.192906148799957	0.141756565895803	1.36082690477809	0.173568397336347	0.308701448786709
YDR390C	1356.95034375089	0.105399081626891	0.101876149350406	1.03458054018481	0.300864845796265	0.462715999683543
YDR391C	1083.40913552787	0.0563597007451886	0.21261305986517	0.26508108571002	0.790946997705252	0.877408948439749
YDR392W	1103.67563133701	0.240860280294964	0.0907551080883449	2.6539583872293	0.00795536368388176	0.0259119808219808
YDR393W	943.960448876803	0.739952843202523	0.106031507283478	6.97861288743394	2.98108631432256e-12	4.31504054200623e-11
YDR394W	4677.16566731636	-0.228781055252693	0.132935725531741	-1.72099000729542	0.0852526371974993	0.179098522673917
YDR395W	3147.32508356547	0.257271258048479	0.11888620949272	2.1640126230472	0.0304633806343878	0.0799233100896997
YDR396W	1126.0355450057	0.562712511277912	0.122669765103892	4.58721438653883	4.49199339653683e-06	3.05938660905807e-05
YDR397C	721.739439810315	0.605964358839526	0.2218099811391	2.73190753512358	0.00629688104237676	0.0213439313150249
YDR398W	3551.94888936801	0.419996152799395	0.117797919181154	3.56539534585079	0.000363308115940094	0.00175808027302091
YDR399W	4840.32469142449	0.283963081853437	0.167041249677787	1.69995783916359	0.0891388561768216	0.185253552155427
YDR400W	1447.38835219331	0.744697581128736	0.105606404250929	7.05163277180879	1.76830382779833e-12	2.62890496837016e-11
YDR401W	18.8110760326994	0.169331255807109	0.669622033675215	0.252875872195746	0.800364134832694	0.885320489084334
YDR402C	82.2221543112088	1.2127884307005	0.244113435973915	4.96813469468388	6.76000026776342e-07	5.27504286297273e-06
YDR403W	136.838984901555	0.0372965611802673	0.214720392820708	0.173698271926179	0.862102595683843	0.920511281418504
YDR404C	1335.44316613322	0.0167814447908907	0.0980434175327091	0.171163401003358	0.864095284535859	0.921459123049412
YDR405W	3816.64795833874	1.85999503896228	0.153895912541849	12.0860587408811	1.25147598720469e-33	6.15091108338064e-32
YDR406W	4903.46680312157	2.01408343443391	0.354911443642456	5.67489009022469	1.38777729349291e-08	1.35606843545168e-07
YDR406W-A	2.76412833564523	3.68631651925468	1.51373439963671	2.43524657967698	0.0148816446997377	0.0443888188371706
YDR407C	1205.44405619537	-0.0885878471887191	0.120946358608182	-0.732455678766721	0.463890485243349	0.622744136936954
YDR408C	2670.03886404853	-0.245054427766884	0.126689958069454	-1.93428454394578	0.0530781525098737	0.123742553072576
YDR409W	894.864488063508	-0.103078752135174	0.0990220865647446	-1.04096728024184	0.297890734088425	0.459463319603364
YDR410C	720.301059243237	0.110118416551906	0.121182392952777	0.90869980257625	0.363508608425339	0.527211560248686
YDR411C	1388.26729909438	-0.177312163671863	0.228745359757329	-0.77515086583601	0.438250517763403	0.598850531431771
YDR412W	1078.99782080458	0.359745843612179	0.161734719800313	2.22429571125075	0.0261285550749918	0.0704390764322128
YDR413C	498.209847947223	0.014410086938808	0.148170324458577	0.0972535289469284	0.922525059519166	0.958471374348198
YDR414C	525.866559904377	-0.209908157001999	0.154578538266199	-1.35793855574257	0.174483181900299	0.309909988132515
YDR415C	849.821307020353	-0.0469499900492443	0.10180205003407	-0.461189043182645	0.644662981958926	0.773501621275549
YDR416W	749.412985247427	0.0191883641373074	0.122850995316669	0.156192174819961	0.875881544625467	0.928614915148636
YDR417C	7437.08701798324	0.207422240601517	0.366658779233625	0.565709188895087	0.571591487661125	0.716232120420321
YDR418W	20452.6779142734	-0.118253789364327	0.172371125134193	-0.686041755962696	0.492686777624716	0.647584726453243
YDR419W	754.099320032248	-0.554158010677487	0.101959949665488	-5.43505574978781	5.47793024974822e-08	4.92864052251937e-07
YDR420W	1630.44143725195	-0.587814066208646	0.107892788181891	-5.4481312061162	5.090180438206e-08	4.59231895424997e-07
YDR421W	836.564312604978	-0.275076088191385	0.134025647264604	-2.05241380142942	0.0401294643723047	0.0990230994215057
YDR422C	1277.35048564697	-0.274970454668713	0.0795390983059778	-3.45704767246586	0.000546128226627057	0.00254550636982717
YDR423C	1023.4713691843	-0.0849427712994651	0.121365875417619	-0.699890072124292	0.483995957910552	0.639822837976495
YDR424C	654.951409151265	-0.192921246879096	0.157534668340104	-1.22462724498582	0.220715697797396	0.368942534440012
YDR425W	427.102490708764	-0.0360725247838449	0.187042094052533	-0.192857789400676	0.847070343538308	0.911061009650366
YDR426C	43.2132643009945	0.082369049805936	0.424352985500301	0.19410503194369	0.846093641641209	0.910518418929576
YDR427W	2445.26239529392	0.326587245772333	0.143313954780013	2.27882376334981	0.0226775437077904	0.0624911743460589
YDR428C	600.256806018732	-0.47991805797829	0.127073753009877	-3.77668910070664	0.000158926907574775	0.000830049653677612
YDR429C	7900.38289428326	0.210715446262963	0.104771699096514	2.01118668571801	0.0443057415751472	0.107755683119154
YDR430C	4064.68809519367	1.41295913898619	0.121437943504992	11.6352360572386	2.72834279195415e-31	1.19792437518734e-29
YDR431W	22.8338063105344	1.22107561428425	0.68180278611707	1.79095134127918	0.0733011037340524	0.160439039279651
YDR432W	10063.4627604863	0.100005870106788	0.22674534900256	0.441049267588986	0.65917733007032	0.784305524760186
YDR433W	1730.70383937142	0.233625922156539	0.305793070721171	0.764000052733584	0.444867211173612	0.605475398385908
YDR434W	1242.43568013179	-0.119407956314241	0.211077779111429	-0.565705953591664	0.571593687356393	0.716232120420321
YDR435C	745.958360538079	-0.25288098997129	0.165387052453836	-1.52902531497668	0.12625816834523	0.242678960856259
YDR436W	890.182209025762	-0.349782241145467	0.166652944725266	-2.09886624999095	0.0358286927288625	0.0907219416810028
YDR437W	93.6882471276525	-0.309974045994635	0.244492244810564	-1.26782772285807	0.204859479670557	0.348181814996203
YDR438W	323.5494055946	0.132528945247866	0.131211804553995	1.01003827893647	0.312476950874523	0.474624815142899
YDR439W	404.905993030977	-0.126928748978739	0.109043068642826	-1.16402400041124	0.244414285626882	0.397361758859206
YDR440W	589.124265223753	-0.354320238975689	0.172896905560305	-2.04931509807794	0.04043131324291	0.0996409389647806
YDR441C	429.82693647319	-0.132361075828614	0.175472716368099	-0.754311431248108	0.450662239843674	0.610963670566167
YDR442W	73.977761898193	0.111165400564694	0.280732187922831	0.395983807155208	0.69211697394551	0.805919800283793
YDR443C	808.8725926387	0.124498090699473	0.132266158759478	0.941269421196911	0.346566808990856	0.510492313824999
YDR444W	1190.07117374894	0.649378279236808	0.119069055395806	5.45379550613012	4.93059006826962e-08	4.46055854253073e-07
YDR445C	57.4954755783682	0.731043564127327	0.332026927881245	2.20175986566004	0.0276822754566227	0.0739304540647779
YDR446W	5.64485845049612	-0.111829152370994	0.723818442181698	-0.154498898969643	0.877216379291533	0.929581186486571
YDR447C	12062.1350264605	-0.177759785153872	0.171728123864637	-1.03512331674915	0.300611324673817	0.462576211285457
YDR448W	650.457819696211	-0.560120391489742	0.174791697983506	-3.20450226155819	0.00135296227449547	0.00567313589903654
YDR449C	831.103182940473	0.661258278777309	0.260489206253212	2.53852467934707	0.0111320951131539	0.0346483829939657
YDR450W	22741.0282780933	-0.300225297690442	0.168174060657652	-1.7852057357502	0.0742279519593897	0.161768792721555
YDR451C	731.002661649411	-0.360917295062494	0.24759175198204	-1.45771130166192	0.144920135481297	0.269166612350713
YDR452W	4217.67997774533	-0.235652640737138	0.0702665285050881	-3.35369692726564	0.000797396498345068	0.00355321606096118
YDR453C	565.869525860965	0.711898203651327	0.274314048131351	2.59519411601715	0.00945375096694974	0.0301190475990319
YDR454C	5132.4354303793	-0.271211901319041	0.165899163515295	-1.63479969140433	0.102091045498794	0.206248964924864
YDR455C	127.607749591329	-0.307830849436999	0.182090093663154	-1.69054144157041	0.0909244168939101	0.187940620540811
YDR456W	1673.25121502559	-0.179430405554017	0.117583463195605	-1.5259833370916	0.127014014329809	0.243952842921003
YDR457W	2452.95050407727	-0.20440115941463	0.117084848770333	-1.74575243134637	0.0808539799960933	0.172387281403131
YDR458C	1469.92546807447	0.23290393675344	0.0900453269236153	2.58651886456041	0.00969508632053872	0.0307423391945441
YDR459C	564.279008740042	-0.20281717338389	0.0995646496845633	-2.03703999387782	0.0416460343368843	0.102038981451905
YDR460W	695.475430075005	0.234070657528673	0.132461087876557	1.76708995283813	0.0772131648680427	0.166402455438786
YDR461C-A	87.897341018158	-0.0551404558990906	0.299067710380208	-0.184374487733865	0.853719682550746	0.914767053208679
YDR461W	5.31239391636381	-2.828843989997	1.85018851318446	-1.52894906104898	0.126277072404251	0.242678960856259
YDR462W	1620.15166540901	1.97861411712205	0.139495420760578	14.1840793506623	1.14964590271787e-45	9.58426318392394e-44
YDR463W	2346.53873080266	-0.0616574167153326	0.0709071815730113	-0.869551085623755	0.384545778818731	0.547692249693259
YDR464C-A	14.3114569481247	0.995241326886087	0.914147445856505	1.08870984806352	0.276281857600073	0.435413331934454
YDR464W	1550.3341871726	0.147014994155564	0.113707151199185	1.29292654512144	0.196036465546751	0.337235416301373
YDR465C	3471.94812458474	0.245798187766427	0.11706359621876	2.09969790529156	0.0357554239796114	0.090606087852913
YDR466W	1209.85553985092	-0.0238516741256909	0.0874784978483295	-0.272657563999841	0.785116458071162	0.874032622186727
YDR467C	144.340620308253	-0.413206198471254	0.230148449496018	-1.79538988585888	0.0725916027769501	0.159044675944442
YDR468C	882.35401804954	-0.137536223769758	0.105005257808679	-1.30980321023878	0.190262416873206	0.33045049512841
YDR469W	636.611690835079	-0.148822946464714	0.207372119933913	-0.717661306216776	0.472966146911062	0.63066905132022
YDR470C	1018.12540745388	0.660957677587063	0.115431323614332	5.72598196825145	1.02837144359113e-08	1.02154665573019e-07
YDR471W	13360.2741671571	-0.0666659708141236	0.207070860593591	-0.321947620360578	0.747492376330113	0.8466009957885
YDR472W	848.405165512474	-0.036011557420976	0.155375466012732	-0.231771194932571	0.816715731013389	0.895586048027669
YDR473C	690.864850384691	0.109298358445995	0.124318306644376	0.879181525200892	0.379302859889842	0.543360841630778
YDR475C	1342.55964352395	-0.431306915151872	0.232175450785557	-1.85767665656538	0.0632149453898679	0.142628855888205
YDR476C	1721.20485348889	0.198900744977271	0.159389201920834	1.24789347446549	0.21207007069794	0.357393420065668
YDR477W	3086.65496624881	0.335428507817587	0.125713681269641	2.66819414108264	0.0076260178019517	0.025024889508547
YDR478W	359.091131130351	0.349081543554288	0.195526800759423	1.78533859398538	0.0742064123625132	0.161768792721555
YDR479C	1323.62580084876	0.107867877559405	0.17928946159735	0.601640925229926	0.547413180849149	0.694923517554451
YDR480W	445.345828892456	-0.218386895344447	0.134262659728531	-1.62656464415355	0.10382959347902	0.208673085948376
YDR481C	1998.3652250892	-0.369000173476125	0.223596561852848	-1.65029448761814	0.0988827191910702	0.201062546647851
YDR482C	550.021659239328	-0.103346578660774	0.198146975800755	-0.521565258531591	0.601973057646797	0.73993926048186
YDR483W	7188.39136247475	-0.225892069932051	0.106353546355112	-2.12397308480718	0.03367239427086	0.0865598706744279
YDR484W	432.345939849566	0.421940061715125	0.220705213437366	1.91178112715886	0.0559042734700603	0.129278632399514
YDR485C	1258.05410006922	-0.0329416697035277	0.0853363014386883	-0.386021765042106	0.699480549597873	0.811195439276561
YDR486C	1199.12999507999	-0.0902788550964479	0.0958422411386776	-0.941952671639013	0.34621687153686	0.510108348085404
YDR487C	4037.94316244074	0.0460707119209753	0.087654617349918	0.525593668808805	0.599170556584165	0.738147640415882
YDR488C	694.187424128566	-0.134614475153509	0.175364631549196	-0.767626139685668	0.442709328140487	0.603036946252998
YDR489W	487.159062291382	0.0586378490607827	0.111301752450969	0.52683670984079	0.598306987853833	0.737911951686394
YDR490C	1155.06799265954	0.130543558682218	0.175839342714776	0.742402449114982	0.457843536137034	0.61751350169842
YDR491C	71.8390064137051	1.34335265794613	0.400223262989243	3.35650818473847	0.000789333845772387	0.00352683358769128
YDR492W	1466.03648224017	1.25071912919205	0.251858201292573	4.96596546299933	6.83601207898802e-07	5.32804444404912e-06
YDR493W	1076.63473972503	1.88892471280962	0.160289119559815	11.7844849232248	4.69280187547005e-32	2.14630507998929e-30
YDR494W	3830.48251385397	1.79990382339968	0.112324412244892	16.0241552786895	8.66605162964915e-58	1.09758876986287e-55
YDR495C	472.087215842356	0.181761188971999	0.177305622553668	1.02512930133946	0.305302181464693	0.467826935115511
YDR496C	3304.37580986055	0.769415482117272	0.212333023109288	3.62362608910464	0.000290501484538795	0.00144286785608786
YDR497C	7539.36320315136	-1.20636729009467	0.204752967667991	-5.89181834009265	3.81968956409375e-09	4.01860630497148e-08
YDR498C	960.796854451101	-0.208594472691493	0.122293827448027	-1.70568275639375	0.088067161881269	0.183489505900044
YDR499W	528.60301888382	-0.342969905577448	0.12308583580466	-2.78642870103876	0.00532923402853704	0.0185509171839032
YDR500C	15268.785498771	-0.327565283889056	0.22878483895116	-1.43176132383048	0.1522121394507	0.279472860446699
YDR501W	297.517809805436	-0.313342928477177	0.152511032876864	-2.05455908708039	0.0399216107757919	0.0987354232056378
YDR502C	7401.69942243516	1.31028329448129	0.206443841423056	6.34692362556936	2.19663110714069e-10	2.63036590393247e-09
YDR503C	350.100502535328	-0.339273019507971	0.174058831362506	-1.94918589796446	0.0512732284357272	0.120515875259707
YDR504C	67.2652352088842	0.556781689908099	0.357956814115545	1.55544375173809	0.119840420950873	0.23275405850264
YDR505C	1429.06789989791	-0.080198112675564	0.172888144690023	-0.463872828407951	0.64273886108666	0.772483373227496
YDR506C	253.32630559757	-0.792516608771494	0.204488918351656	-3.8755968546355	0.000106363660775056	0.000580373711569611
YDR507C	2871.47121826378	0.0671924467786542	0.131077201200659	0.512617344306831	0.608219018266292	0.744928962592832
YDR508C	5678.97804473315	0.440686796654664	0.251005074820949	1.75568879222471	0.0791415615677512	0.16955963711295
YDR509W	223.208428480366	0.646228798363659	0.370264918850496	1.74531468001318	0.0809301079846198	0.172493751193109
YDR510C-A	92.6928183034843	0.142569213951392	0.32849843746517	0.434002715664387	0.66428646901628	0.787718884577101
YDR510W	3185.78067570062	-0.294030466114809	0.169880990989656	-1.73080263072348	0.0834869725407208	0.176742269737444
YDR511W	1040.36372977257	0.9226782444304	0.14876242086742	6.20236104689845	5.56222894969424e-10	6.45145459813704e-09
YDR512C	625.899064238973	-0.259414883324001	0.165997846063646	-1.5627605386189	0.118108929114136	0.230410369415194
YDR513W	2549.37899321022	0.0787377055252262	0.187787655427614	0.419291168772151	0.675003349917966	0.794987850958463
YDR514C	1061.8766123736	0.988469720226761	0.12998596195477	7.60443439708292	2.86152578043779e-14	4.78325096191961e-13
YDR515W	912.550666984377	0.842610175377872	0.12126403712125	6.94855783611555	3.69039209360015e-12	5.27221742482659e-11
YDR516C	4730.89916456664	-0.0200991046194047	0.454277464874368	-0.0442441154877959	0.964709817389026	0.977316093768621
YDR517W	2551.51906097844	-0.154068400308548	0.150502721529036	-1.02369178937953	0.305980874716932	0.468539883953897
YDR518W	1135.83793302516	-0.49853290126969	0.209514027245566	-2.37947266740939	0.0173374287277493	0.0499931285468287
YDR519W	901.806525528394	-0.0792622494868767	0.125763409626484	-0.630248891329242	0.528531755876261	0.679063401198239
YDR520C	602.954315606032	0.149665103520715	0.178285185683512	0.83947021703978	0.401205495359415	0.563725530224476
YDR521W	59.9836901471539	0.0528982003693863	0.434720153531753	0.121683340281399	0.903149807710664	0.946537025106988
YDR522C	28.1105071909738	-0.378137244151175	0.37734774902702	-1.00209222163426	0.316299054293307	0.478884039442694
YDR523C	89.5702628352805	0.6461261105353	0.244463554690802	2.64303655140956	0.00821661647029116	0.0266181190719811
YDR524C	978.922298876803	0.37009553047994	0.160041094840816	2.31250311582819	0.0207499738085837	0.0580540898484845
YDR524C-A	0.713736725001509	2.87852988901265	2.21418028570193	1.30004313903469	0.193586184234531	0.33402111851418
YDR524C-B	24599.628518082	0.064904836372819	0.252958231216132	0.256583215579821	0.797500533348878	0.883042789615957
YDR524W-C	67.9717084543225	0.136397714007031	0.387685299890319	0.351825859906526	0.724968863544031	0.831529943451931
YDR525W	4.32878686330054	-0.702888875603864	1.41906099910935	-0.495319705104307	0.620374463536296	0.754514219155071
YDR525W-A	203.28673859844	0.373102668720604	0.192980117072977	1.93337362615192	0.0531901878023347	0.123928634752175
YDR526C	144.682252460234	0.544221178859666	0.302735760444259	1.79767721547343	0.0722281741084361	0.158406511714339
YDR527W	1615.35856614145	-0.164300946011339	0.144396043956495	-1.13784935867662	0.255183390378439	0.410412163377875
YDR528W	764.447419874224	-0.612789345506853	0.253502135354984	-2.41729461035408	0.0156363556772668	0.0460971524129272
YDR529C	2076.67050314228	0.431044585470448	0.163077942115119	2.64318141300905	0.00821310169741689	0.0266181190719811
YDR530C	792.474736856894	-0.836217709788537	0.141554929742751	-5.9073725747892	3.47607008414623e-09	3.68653745155991e-08
YDR531W	1650.71985420105	0.23735753960886	0.115375535954299	2.05726055914383	0.0396611690485741	0.0983465584916825
YDR532C	324.344784319834	0.123208471561719	0.212271586418551	0.58042846732572	0.5616257125279	0.707510891872369
YDR533C	1154.6645877429	-0.0946178178501706	0.257258510850074	-0.367792760431985	0.713027767586087	0.821924110234008
YDR534C	678.863247700964	-0.172097839189149	0.315513276354309	-0.545453558017284	0.585441613528474	0.726631180793029
YDR535C	85.852614806457	1.05480631847824	0.362537543047102	2.90950920451622	0.00361996727238285	0.0134924190469233
YDR536W	153.985455986564	-0.0922416969930403	0.207089085449657	-0.445420369657598	0.656015994388677	0.782585392943144
YDR537C	33.3504959364504	-1.60209090844834	0.761006788446054	-2.10522551542509	0.0352716822164112	0.0896908490645884
YDR538W	387.151528677558	-1.44061224614214	0.181076028268212	-7.95584186333208	1.77917529909663e-15	3.25490236662511e-14
YDR539W	913.723912380416	-2.21993125592999	0.2313802698375	-9.59429798179882	8.44902968531417e-22	2.36788551095656e-20
YDR540C	95.3340854930785	-0.417407267397363	0.192895587586601	-2.16390262016733	0.0304718238134279	0.0799233100896997
YDR541C	362.213575063786	-1.27004397240129	0.168246103790629	-7.54872739271139	4.39531772455834e-14	7.23689063348531e-13
YDR542W	23.6594156340291	1.84441477533585	0.539905423621524	3.41618123219447	0.000635059667287278	0.00290951465552851
YDR543C	4.48206640919306	4.07489183493082	1.52782400724873	2.6671212231236	0.00765040717402335	0.0250924211395009
YDR544C	70.115228279514	1.80130167471263	0.420935268307784	4.27928427559445	1.87495264471871e-05	0.000115839006736561
YDR545C-A	115.500663612335	-10.8523822916202	4.89118524307612	-2.21876329607076	0.0265028322897296	0.0713312846179646
YDR545W	802.663570299414	-4.10976286628584	0.187932651807902	-21.8682747609325	5.2090150520836e-106	3.43065731330226e-103
YEL001C	3259.86971654649	-0.0765308806726677	0.0945242054652193	-0.809643205102926	0.418145268885831	0.580380345812873
YEL002C	4395.88939010063	-0.182608155669858	0.0765364782317133	-2.38589702438377	0.0170375209631306	0.0492361180619474
YEL003W	709.920586469914	0.310321231401723	0.217503802898073	1.4267393363561	0.153655042739591	0.281651019060102
YEL004W	289.731609992546	0.0636471880943054	0.229352213824988	0.277508496791196	0.781389682436009	0.871799500003991
YEL005C	352.671089130587	-0.348881749171276	0.178609329154942	-1.95332321565703	0.0507813082725227	0.119647955982639
YEL006W	846.146005669818	-0.137713972494379	0.0975579999948177	-1.41161127228617	0.158064451494686	0.287651969478863
YEL007W	2197.09938953928	-0.432632218025942	0.16046035139007	-2.69619388389745	0.0070136829888163	0.0233058103755521
YEL008C-A	0	NA	NA	NA	NA	NA
YEL008W	33.1873647736643	-0.58683573598402	0.365949190716911	-1.60359894452665	0.108802483553545	0.216487358514697
YEL009C	20404.3717905154	-0.263020039429048	0.0933961107052467	-2.8161776485439	0.00485987855973702	0.0171436315985153
YEL009C-A	1.73829801218861	-1.73403283722584	1.66129595827753	-1.04378321549865	0.296585698848601	0.457772067639298
YEL010W	1.55243564598423	-3.07768425787394	2.04872259052801	-1.50224548316263	0.133033722345125	0.252495704716137
YEL011W	1847.21550778404	1.48069010121189	0.76009043322952	1.94804464900399	NA	NA
YEL012W	663.175919342725	-0.224367186945876	0.25737627730591	-0.871747735628331	0.383346012413853	0.546830590807372
YEL013W	1870.35027132227	-0.0622981254904235	0.130033046788842	-0.47909456118173	0.631871358776443	0.76380150349727
YEL014C	18.0430180130848	0.86855338582644	0.438999381960332	1.97848430206884	0.0478740977795515	0.114363006157463
YEL015W	2327.77257367553	0.0251890392691962	0.0777772992608778	0.323861068828168	0.746043219345583	0.845978072074726
YEL016C	783.646362952764	-0.804398199098775	0.124502674187861	-6.46089093544308	1.04088320777691e-10	1.29834409212476e-09
YEL017C-A	924.859669792477	0.390143135559148	0.326310565272788	1.19561907299262	0.231845244996415	0.382115311197796
YEL017W	1453.88148153413	0.619851090341462	0.199471200242338	3.10747160285998	0.00188695112993515	0.00760554476239468
YEL018C-A	94.9508009891042	-0.57910332927761	0.452700501662234	-1.27921954393964	0.200819755413734	0.343264705204996
YEL018W	623.148892202079	-0.240273760843428	0.149980311949935	-1.60203534530341	0.109147793719297	0.216912302183251
YEL019C	210.290044073963	0.436816727975977	0.164072098595572	2.66234619850084	0.00775980226076827	0.0254006250941451
YEL020C	736.417436036978	0.000203330688455402	0.172052964834572	0.00118179125044956	0.999057067226663	0.99947313652206
YEL020C-B	133.607365713299	0.795070796508113	0.405616494754557	1.96015400455847	0.0499777926692742	0.118103244535285
YEL020W-A	1370.45624723002	1.32256048492764	0.140275070437127	9.42833591746745	4.1664634547706e-21	1.08459795704028e-19
YEL021W	8631.08008120751	11.8187387875357	2.14145597489857	5.519020202176	NA	NA
YEL022W	1563.3967462337	-0.126157275575515	0.160718543038239	-0.784957810036261	0.432478305470844	0.594215570569395
YEL023C	397.561987377321	-0.869543709843233	0.120093056100488	-7.2405827453974	4.46760915243546e-13	6.92321738304469e-12
YEL024W	2307.10551739466	1.10824724836489	0.139783010990986	7.92834007872644	2.2209442121318e-15	4.01844466513738e-14
YEL025C	1173.41978933959	-0.231899969075813	0.134106780398733	-1.72921882388285	0.0837699385885909	0.177159057250158
YEL026W	4523.75443181829	-0.151604946003173	0.174374036771662	-0.86942384778128	0.384615343885716	0.547692249693259
YEL027W	9566.36822000521	-0.299549037658963	0.109232682358339	-2.74230231457915	0.00610101613517418	0.0207762628057173
YEL028W	77.2132134075827	-0.873301361374586	0.270212510935255	-3.2319057261706	0.00122967617739271	0.00521820058267294
YEL029C	665.258561454232	-0.114179924495257	0.169495516670882	-0.673645691271976	0.50053659697066	0.655084455598807
YEL030C-A	2.54490349510673	0.514676802122737	1.22048706706584	0.421697874570737	0.673245556027955	0.793781088780225
YEL030W	359.896012434827	-0.701699324386029	0.170470963987198	-4.11623955173225	3.85104050278685e-05	0.000228289403702558
YEL031W	7991.54487616598	-0.385073178312843	0.147923734813765	-2.60318723562278	0.00923614971110275	0.0294858371290949
YEL032C-A	0.0922786729359079	0.408724908932581	6.00582262390274	0.0680547752619075	0.945742030959098	0.966769363933846
YEL032W	2585.89311412178	-0.55526107761799	0.118307158178554	-4.69338530454739	2.68720678792712e-06	1.89892101988069e-05
YEL033W	605.548735617921	1.17446878033064	0.350007572953541	3.35555248253596	0.000792066260130593	0.00353424687616537
YEL034C-A	36848.6380874838	1.26515206767828	0.166937856048008	7.57858102187708	3.49354706692246e-14	5.8102275208968e-13
YEL034W	9959.25966285681	0.612622875199346	0.212635956996102	2.88108786422504	0.00396305146142715	0.0145084251945299
YEL035C	9.5428083734545	0.318006976000749	0.677590740665319	0.469320132220964	0.63884082711778	0.769319013969227
YEL036C	4497.34213745177	0.181171324891798	0.113663252054343	1.59393050627462	0.11095160080352	0.219701516203243
YEL037C	5213.66601548271	0.315495340334611	0.137480979052428	2.29482901932417	0.0217429248896504	0.060523627778207
YEL038W	1625.03936441478	0.453804466100598	0.133697680209217	3.39425834008833	0.000688147437719276	0.00312345901090224
YEL039C	935.480410269815	4.85012716547059	0.647609519859429	7.48927712879107	6.92539743110477e-14	1.12897691785287e-12
YEL040W	12417.2601995153	-0.497206039746792	0.20628344296656	-2.41030512481504	0.0159391839245872	0.046738853663104
YEL041W	362.875112064794	0.622830427269577	0.197893715341125	3.14729766024129	0.00164787113836325	0.00673255540772975
YEL042W	5230.90373188218	0.00778330336396095	0.138645071297733	0.0561383343173211	0.955231605706081	0.972207596226279
YEL043W	2538.61744146462	-0.0725563046239965	0.128562448250268	-0.564366232997942	0.57250491437388	0.716964701666927
YEL044W	1315.74491440932	0.725211964004603	0.159035421699935	4.56006565237347	5.11376306361392e-06	3.45428138840628e-05
YEL045C	36.089829838449	-0.115230307878301	0.35500371371672	-0.324589020976414	0.74549213768454	0.845644371131653
YEL046C	9984.56726900356	-0.200334340028	0.155179280493663	-1.29098639580418	0.196708394901596	0.337903361716722
YEL047C	4669.81753050319	-0.488984623136769	0.137873220584782	-3.54662508834395	0.000390199450725557	0.00187443733222357
YEL048C	194.006591480584	0.711071339841769	0.305367364542554	2.32857673218278	0.0198814998928501	0.0560289081276469
YEL049W	138.219577427117	0.843055966305094	0.311120599874411	2.70974010285853	0.00673359485380309	0.0224885678028129
YEL050C	4275.50979768708	1.76789007621131	0.105275486395032	16.7929889165037	2.74657454376122e-63	4.11112271482078e-61
YEL050W-A	153.571495526455	1.86478824240324	0.25402421731413	7.34098607652521	2.12025869185669e-13	3.32476755823052e-12
YEL051W	4546.61671981774	-0.365831607014059	0.0675603282964627	-5.41488794146688	6.13271010555558e-08	5.48777564608546e-07
YEL052W	1644.71103276207	-0.607641403365711	0.100210082550928	-6.06367530988611	1.33045613084476e-09	1.48514984368536e-08
YEL053C	1412.6993434272	0.34351084737975	0.115908331751409	2.9636424076613	0.00304021352651654	0.0115605348069503
YEL053W-A	2836.06862899534	0.04546423979184	0.342655205800837	0.132682180285524	0.894444736321657	0.940519022114134
YEL054C	15259.7738057127	-0.228875504469939	0.179346160663223	-1.27616617843146	0.201896781691452	0.34439062528358
YEL055C	2649.54038404662	0.33653163994665	0.143150914374094	2.35088711391111	0.0187287148138676	0.0533509151228946
YEL056W	1285.06784077532	0.0289126989953118	0.127813512090286	0.226210034623633	0.82103806638143	0.898299693679098
YEL057C	61.5966347832053	1.04183972032882	0.252360627838219	4.12837663804165	3.65333352784752e-05	0.000217745290628088
YEL058W	5769.26110121608	0.232411754095985	0.128870774152879	1.80344811012213	0.0713178677446271	0.156775526357181
YEL059C-A	137.105534786124	0.834899132352617	0.293081426639715	2.84869342259262	0.00438991598811184	0.0158349142422236
YEL059W	91.414298857701	0.653834436829968	0.370909527340371	1.76278684863753	0.0779364463333115	0.167536120108852
YEL060C	11377.6019901389	0.267304683311675	0.493203117246073	0.541976873147599	0.587834437845528	0.729091828182796
YEL061C	876.959826081921	0.0248662773857379	0.150301986458945	0.165442107397098	0.868596013376882	0.924313030231078
YEL062W	515.89493354737	0.0760112298148392	0.121139186114523	0.627470203927073	0.530351061578928	0.680660088217998
YEL063C	2478.3125571542	-0.370065409656939	0.106203774186398	-3.48448454390554	0.000493085940000891	0.00230807675966302
YEL064C	369.151864274685	-0.51916616146844	0.154410472480692	-3.36224708808763	0.000773109107573799	0.00347082248294549
YEL065W	4917.9753947082	1.05695899663122	0.332451276919023	3.17928992911847	0.00147636339352796	0.00609613122869913
YEL066W	884.940178650054	0.416029955463758	0.209222611061759	1.98845599599631	0.0467612810895414	0.112469397257825
YEL067C	246.975831155371	0.176002525197138	0.301088897564288	0.584553354909269	0.558848079558584	0.705360952850294
YEL068C	367.050996131076	-0.349628287668444	0.165202852501508	-2.11635745009458	0.0343144180389882	0.087865008607105
YEL069C	87.9357459601384	0.381695161735606	0.290241556776713	1.31509479887902	0.188478044384661	0.328303729256116
YEL070W	108.659492467146	0.127871171381194	0.538435686829721	0.237486434329961	0.812279442055616	0.892194880730835
YEL071W	29635.790893817	0.60249953144021	0.234465746860104	2.56966972578599	0.010179551308223	0.032093118676858
YEL072W	117.247064244658	-2.14967105352242	0.273237908264129	-7.86739683076627	3.6209665779214e-15	6.44532050870009e-14
YEL073C	188.777204066018	-1.49154118318701	0.401393865744167	-3.7159042787606	0.000202478231687324	0.00103453966942802
YEL074W	68.5498108045846	-1.14899423557769	0.311415223463855	-3.68958916907623	0.000224616490074674	0.00113706702815665
YEL075C	7.91947857964351	-6.33328472115922	1.50439742763341	-4.20984814572716	2.55542386771906e-05	0.000155115406385233
YEL075W-A	12.0217834646559	-7.18658393294049	4.91657632826221	-1.46170494529486	0.143822081504223	0.267574075928479
YEL076C	33.5978877131158	-0.444824482771148	0.362604790459384	-1.22674739682176	0.219917547419679	0.367981953075714
YEL076C-A	0.154556026883406	0.408704449569644	6.00582262385845	0.0680513686744666	0.945744742735928	0.966769363933846
YEL077C	2396.42778990789	-0.137159055825835	0.215852022545292	-0.635430950372749	0.525147387581805	0.676225110901656
YEL077W-A	0	NA	NA	NA	NA	NA
YER001W	1911.17303177405	0.126158081639308	0.129510781127128	0.974112583843274	0.330000642038198	0.493390290230096
YER002W	2186.40576279392	0.223770697096323	0.140982140414713	1.58722726465976	0.112461181833596	0.221624579161
YER003C	5937.12798053368	-0.114923573402765	0.157877812692189	-0.727927322041307	0.466658077040567	0.625439579851276
YER004W	1782.22353181943	-0.717756849769371	0.16524880222769	-4.34349199566604	1.40235589435262e-05	8.80449563413379e-05
YER005W	1768.14679346603	0.075555287850547	0.0718650018788782	1.05135025221162	0.293097755067186	0.453877689835995
YER006C-A	9.84552391978001	-0.299285592825435	0.625782243934767	-0.47825836499227	0.632466325994711	0.764157626674219
YER006W	5501.36175514788	0.616165935655481	0.111816890232741	5.51049071721598	3.57834682847435e-08	3.30997081633877e-07
YER007C-A	1806.2736681524	-0.138146619134032	0.111833098187482	-1.23529278338007	0.216721558573585	0.363465287691784
YER007W	256.163765152879	0.555422263433568	0.202600953408366	2.74145927790403	0.00611669422448793	0.0208188879392649
YER008C	1814.23368035036	-0.103498411567612	0.112426311656496	-0.920588873215354	0.357265113580931	0.5214867105594
YER009W	4695.09574667952	-0.334999666378082	0.157215163415016	-2.13083559563368	0.0331026887393304	0.0854288040898237
YER010C	776.443776306896	-0.414493748577462	0.117392108683379	-3.5308484805857	0.000414228962414069	0.00197117915206579
YER011W	1718.96112521182	-3.92032360287572	0.365732208669506	-10.7191095286287	8.27966047663383e-27	3.06347437635452e-25
YER012W	2778.24255503753	-0.189298211986557	0.121890431515748	-1.55301945880879	0.120418485903945	0.233670049547254
YER013W	853.728407750677	-0.201608700758216	0.122776407731636	-1.64208013968687	0.10057339695438	0.203808120720476
YER014C-A	195.234730058204	-0.551867889913766	0.161087742324837	-3.42588381927231	0.00061280244177226	0.00282627232598887
YER014W	1192.02674342341	-0.300839710479309	0.0878653025827986	-3.42387383456418	0.000617352751747843	0.00284260837764937
YER015W	382.575731889104	-0.429450819166419	0.171068716680592	-2.51039949033031	0.0120594646955408	0.037079194437363
YER016W	1577.37904280121	-0.194944367661149	0.139998420799893	-1.39247547613264	0.163778462872513	0.296086416633405
YER017C	4773.38185398636	1.18073495669975	0.121604457800105	9.70963546945509	2.74316404097333e-22	7.95880104574906e-21
YER018C	364.242046734155	0.419941442200671	0.265466798185604	1.58189816983088	0.113672818824971	0.223544098172965
YER019C-A	2027.86351980836	-0.110880978248104	0.139891394876076	-0.792621864599529	0.427998165994575	0.590694870335345
YER019W	1419.46216055595	-0.273785916145941	0.201433287606754	-1.35918903672186	0.17408669442677	0.309372630732516
YER020W	2005.00648205694	-0.108633128457957	0.231728073626123	-0.468795717144006	0.639215661571749	0.769629679545071
YER021W	3816.90372539813	-0.189225751485885	0.148783136546964	-1.2718225726217	0.203436166924836	0.346298939097176
YER022W	831.094268628357	-0.0497358639391257	0.097789130081017	-0.508603194423759	0.611030389413771	0.747029171093205
YER023C-A	28.0123681361826	-0.63322658542646	1.40144130182944	-0.451839534484852	0.651384586603801	0.778826360512052
YER023W	4531.16626565671	-0.446598973022914	0.132060252574298	-3.38178190876664	0.000720172957461519	0.0032464470211099
YER024W	1633.7679469968	-0.0404612620148319	0.245762922353818	-0.164635338916506	0.86923101431042	0.92455183094366
YER025W	9443.25560746545	0.0646084541332665	0.0823934584058029	0.78414543318546	0.432954779085231	0.594492578102036
YER026C	2880.90916083886	-0.286815911489883	0.0942879163212851	-3.04191589633353	0.00235077566601321	0.00927633824827024
YER027C	1809.808025659	-0.0787633286130182	0.126162133109706	-0.624302448536823	0.532428976199757	0.682080769743552
YER028C	344.439815469256	0.0703898793030032	0.173825581740717	0.404945455082662	0.685517605146965	0.801636886984715
YER029C	780.431722465821	0.186628376616241	0.148569474170269	1.25616905934764	0.209054682070979	0.354032948346483
YER030W	1453.88924017071	-0.367082177773763	0.126510019585822	-2.90160557223486	0.00371255659834939	0.0137475681842685
YER031C	2587.11336128135	-0.58820863573493	0.162402583124468	-3.62191674798742	0.000292428239097328	0.00145134316706481
YER032W	963.019442646174	-0.188343808036166	0.15683746328063	-1.20088532482295	0.229795687597787	0.380355465825339
YER033C	628.177651171616	0.107806869141247	0.215906831820349	0.499321249968367	0.617553087226329	0.751932821681014
YER034W	756.508614783366	0.614060089444252	0.171794047010992	3.57439678573357	0.000351036251892438	0.00170621753133845
YER035W	576.358226803089	0.0337959083157317	0.356512928975589	0.0947957439098814	0.924477067517488	0.959536073841414
YER036C	13435.3119714002	-0.0588166332147855	0.109729845617181	-0.536013086357393	0.591949506214802	0.7326779642794
YER037W	916.140913778525	0.796416494272729	0.396233368211969	2.00996826154903	0.0444345481146402	0.108027291946482
YER038C	314.091825135984	-0.0708563244467436	0.1257012448713	-0.563688327186341	0.572966262819722	0.717269683887225
YER038W-A	38.0477319407557	-0.289100349277973	0.388725781525484	-0.743712825384133	0.457050228654451	0.617083396047194
YER039C	148.701825382392	0.0222097162096418	0.204997819070748	0.108341231679039	0.913725016934597	0.953238232461787
YER039C-A	50.4270335981792	0.0454149929398482	0.316614411854011	0.143439436865523	0.885943138866248	0.935217424679132
YER040W	948.979578644241	-0.57586453630613	0.152109809915824	-3.78584745207958	0.000153185630388113	0.000805172036501285
YER041W	616.533489096429	-0.428144081117544	0.101301902414074	-4.22641698640068	2.37441810341079e-05	0.000145064170956062
YER042W	595.229748431871	0.364261255757846	0.229004945612016	1.59062615344117	0.111693735029767	0.220574194574526
YER043C	37836.2833209673	0.767886283349726	0.0944617823585406	8.12906832982597	4.32602420609508e-16	8.21071914159718e-15
YER044C	4220.44922777003	2.57259733644987	0.163325149553011	15.7513851570966	6.71932469914019e-56	7.76376709974339e-54
YER044C-A	82.7160998878939	-0.0903714765119768	0.309154906177933	-0.292317782141111	0.770043664098817	0.863529298783383
YER045C	859.642444620245	-0.506234455601906	0.288719728028747	-1.75337674033657	0.079537360829838	0.170296833038138
YER046W	163.8799182456	-0.328574807437453	0.149534705389616	-2.1973147075212	0.0279979779816565	0.0745330165671745
YER046W-A	42.4645340257873	0.395619265758109	0.320407111801178	1.23473934000442	0.21692752965188	0.3636255307425
YER047C	1030.74852433437	-0.0388039901114497	0.0945154681457747	-0.410557032332537	0.681397375733113	0.799515965896719
YER048C	2676.2379340622	-0.340784082983427	0.0657033710719993	-5.18670621344509	2.14045989592685e-07	1.77768838267015e-06
YER048W-A	899.623095386342	0.556668039650866	0.148241270960437	3.7551488599921	0.000173238483509982	0.000897677932648889
YER049W	5014.01820256864	0.467648260699047	0.132903633955053	3.51870183517481	0.000433663800467844	0.00204592391825302
YER050C	1426.99773822097	0.94412615142054	0.174009475665645	5.42571689161718	5.77223891935942e-08	5.17928685598108e-07
YER051W	445.000413988541	-0.541026622791615	0.161129457336279	-3.35771392602958	0.000785899035170196	0.00351625750382535
YER052C	3787.16311486505	-0.571686266381017	0.162209028311261	-3.52438006893189	0.000424474919793986	0.00200993562647317
YER053C	2322.00704989603	0.918201045697384	0.634906294532596	1.44619931099178	0.148121306927915	0.273793692794625
YER053C-A	500.680569647305	7.91965378066972	0.586451503731469	13.5043626459794	1.47383702233302e-41	1.05507506837884e-39
YER054C	260.324836298769	0.698714999092062	0.463443487838742	1.50765954733878	0.131641683871705	0.250575760109552
YER055C	4833.90241151995	-1.38554470961261	0.120749550794667	-11.4745330354786	1.7713132658145e-30	7.72574117129425e-29
YER056C	8759.12134830875	-0.730894831421767	0.22697267901692	-3.22018859092412	0.0012810629052789	0.00540492011157387
YER056C-A	14151.5649439767	-0.218865260687262	0.226573998146672	-0.965976954449912	0.334055712904864	0.497870768316685
YER057C	1952.69680872712	-0.238431597281121	0.119526659133044	-1.99479847433639	0.0460648638420766	0.111170096469006
YER058W	970.260152180129	1.97250464080596	0.167866312049836	11.7504496090935	7.02441014777628e-32	3.16868255022292e-30
YER059W	837.477162127085	-0.24717047692046	0.112619537265882	-2.19473887853862	0.0281823341460267	0.0748724698207874
YER060W	1352.18650031043	0.293517595722857	0.151681581497999	1.93509055499088	0.0529791843470697	0.123555562361828
YER060W-A	538.594483603237	-0.450158077978533	0.161167969299269	-2.79309890132477	0.00522057276662301	0.0182332933025584
YER061C	886.964394448994	-0.694582000678143	0.203784471063793	-3.4084147680748	0.000653414939517964	0.00298225280087686
YER062C	4575.14260583035	1.35678257507037	0.202839027643446	6.68896213333928	2.24758874981538e-11	2.94286670105051e-10
YER063W	1886.21605069208	-0.297851831359093	0.133519949168886	-2.23076651251827	0.0256965992372685	0.0695307323650987
YER064C	2915.97215018314	-0.32971401021799	0.36200129828871	-0.910808916367559	0.362396063659434	0.526177353452609
YER065C	899.804172838046	-0.410233653317513	0.144528231737179	-2.83843266043352	0.00453356842454172	0.0162272182847999
YER066C-A	143.819247434422	1.23610732575908	0.810919992429415	1.52432710661857	0.127427019071235	0.244558104888077
YER066W	155.21257794321	0.156606771268001	0.255103488005707	0.613895060754705	0.539284674312014	0.687371544134262
YER067C-A	322.486489036292	1.46987449296883	1.06730816042936	1.37717910109253	NA	NA
YER067W	522.786500312637	1.25325958672683	1.031642121006	1.21482010205702	0.224434712143635	0.373830807834593
YER068C-A	18.8877642058613	-0.387150872126275	0.686430834636395	-0.564005654453664	0.572750283953717	0.717135621695662
YER068W	1836.4620862127	0.0885937667042958	0.10874464664723	0.814695430403079	0.415246669688993	0.577696359647594
YER069W	1381.68809026169	0.0599330564275219	0.208026987242657	0.288102314136829	0.77326842126984	0.865524442978104
YER070W	7751.08193348459	-0.304942490145515	0.118580826193487	-2.5716003162935	0.0101229683125567	0.0319300140356793
YER071C	260.925393886216	0.481012435373662	0.225622680053155	2.13193299211028	0.0330123555322135	0.0853008059233825
YER072W	1749.01174965782	-0.581798929228836	0.101127560632901	-5.75311938296227	8.7611568503693e-09	8.78249300099425e-08
YER073W	3145.64666869394	-1.1165787227984	0.282181623160149	-3.9569505281522	7.59126446326264e-05	0.000426223936530671
YER074W	28179.1763715988	-0.141144964690836	0.233741213293637	-0.603851424838475	0.545942426253928	0.693224693266028
YER074W-A	650.843229513838	-0.602909559322434	0.179699698154274	-3.35509500302461	0.000793377328202594	0.00353770012426695
YER075C	729.152675336488	0.630979133250911	0.219686365215239	2.87218158774991	0.00407648652514377	0.0148740943238764
YER076C	296.95627093756	-0.498007629595793	0.153869090079726	-3.2365670670942	0.00120976794936504	0.00514698431170422
YER076W-A	25.6590694462856	-0.379151619378649	0.464119947653789	-0.816925928944295	0.413970759028659	0.57665216137114
YER077C	1342.8679824622	0.665933631723167	0.162494051772817	4.09820313087035	4.16369812216221e-05	0.000244672445605605
YER078C	1054.00819040556	0.357250211978455	0.126662827506119	2.82048189679958	0.0047951579021271	0.0169698602597577
YER078W-A	2.36167386035546	-1.85129927501811	1.56683205946487	-1.18155565163148	0.237382059225784	0.389001801955962
YER079C-A	216.92505504547	-0.0268973084547259	0.282436910775552	-0.0952329792195639	0.924129775390159	0.959533139006714
YER079W	539.975654337425	-0.548190021800058	0.249631876543289	-2.19599367432947	0.0280923961521502	0.0746937913032141
YER080W	3144.72278316508	-0.0632776096304604	0.140916174197456	-0.449044334270627	0.653399675187923	0.780005485007732
YER081W	3402.91716577694	-0.110102418611388	0.365125546484395	-0.301546741036083	0.76299761341092	0.85781875758353
YER082C	2564.38528761035	0.455439415322715	0.0926735506520292	4.91444875175658	8.90326098107206e-07	6.8501024323996e-06
YER083C	2021.72223784351	-0.349623804627087	0.137690947582883	-2.53919237803654	0.0111108708621694	0.0346150404438258
YER084W	21.4325692118377	-0.324885238755866	0.585027811924414	-0.555332980986281	0.578666923976829	0.722072823287494
YER084W-A	6.73813107681655	-0.968878745036008	1.1828444683435	-0.819109165208221	0.412724133244576	0.575280664878048
YER085C	1.76568872244788	0.408711201266922	2.79873833404451	0.146034088394497	0.883894478233929	0.934402734133011
YER086W	7629.00815895956	-0.288653735659106	0.152901806507337	-1.88783731371581	0.0590477941777638	0.134424048549863
YER087C-A	286.18216480933	0.848973386033237	0.197218390812888	4.30473741588687	1.67183915098815e-05	0.000104169656087114
YER087C-B	1333.25333284841	-0.112259110389886	0.142929897063222	-0.785413777638348	0.432211005360074	0.594215570569395
YER087W	1096.10902261822	0.940074937119703	0.12307325445379	7.63833654429502	2.200460749091e-14	3.70645383465814e-13
YER088C	3558.38286116317	-1.15712511466532	0.156705136853232	-7.38409179112664	1.53497526597114e-13	2.43013151482836e-12
YER088C-A	173.12891676809	0.0181152190408175	0.22122025196266	0.0818877063926102	0.934736010483281	0.964917141856252
YER088W-B	14.3391837970554	-0.0890085569204271	0.531599479181311	-0.167435372693563	0.867027494621969	0.923618813069023
YER089C	3978.07976776466	-0.129523207167728	0.178028914501677	-0.727540284847987	0.466895046482365	0.625502598887888
YER090C-A	0	NA	NA	NA	NA	NA
YER090W	4452.33992820102	-0.296114596814727	0.0959675448242549	-3.08557020352038	0.00203162257089498	0.00813390045709079
YER091C	7573.81508910208	-0.069057354576907	0.348298949286382	-0.198270349992144	0.842833548447158	0.908776244787571
YER091C-A	3.24670040525175	-0.459416935419627	1.68465480934972	-0.272706867228761	0.785078555444069	0.874032622186727
YER092W	924.790119978227	0.163972137545475	0.164155419587209	0.998883484674498	0.317851137549619	0.480791821750527
YER093C	1131.71065279296	0.38909956889692	0.107370882092298	3.62388350840261	0.000290212356160758	0.00144251968126396
YER093C-A	637.178069039695	1.30351581303043	0.13633506575754	9.56111918667075	1.16490064690084e-21	3.22354439516343e-20
YER094C	3712.27163324967	-0.0528471558971134	0.15146881496431	-0.348897929316775	0.727165939785945	0.832996541771852
YER095W	1757.57042169214	-0.299003249927869	0.145411615678618	-2.05625423067103	0.0397580174713006	0.0984754806566326
YER096W	126.062104688839	-0.0881207035467553	0.319178802193387	-0.276085701623017	0.782482242491849	0.872427297960271
YER097W	11.9605788389646	0.622342293699434	0.698643544797674	0.890786579699472	0.373043676172366	0.537725027636507
YER098W	475.886710636184	0.127442702229137	0.15851047023464	0.804001792692215	0.421395939681574	0.584209425402345
YER099C	1238.31203741477	-0.280234658082334	0.0889117712040116	-3.1518285406701	0.00162251517433172	0.00664132065764369
YER100W	1869.80551742461	-0.225254911848188	0.107861487385496	-2.08837201589043	0.0367642897839011	0.0925026359240889
YER101C	475.044016816614	-0.0883906194310056	0.139681209719288	-0.632802505137526	0.52686262064639	0.677674775684331
YER102W	29671.3865793076	-0.524873535617881	0.192932069460575	-2.7205095404066	0.00651813909654573	0.0219470675305983
YER103W	3120.96054506549	-1.34732559578648	0.493826484778763	-2.72833806471537	0.00636543350575315	0.0215430344650001
YER104W	306.176676171852	0.245244090431056	0.179150437117184	1.36892822801565	0.171021711014683	0.305938880914159
YER105C	2267.11411843003	0.195340693785598	0.106517087018183	1.83389068602912	0.0666702224258149	0.149147447315359
YER106W	5.90856277175208	-3.06151499519005	1.16696858956977	-2.6234767778272	0.00870373782260061	0.0279759967299403
YER107C	1546.11588749448	-0.363682253453119	0.0935512179827355	-3.88752024073311	0.000101273545083934	0.000555673528717834
YER107W-A	165.494236587372	-0.292890478899116	0.1798695627466	-1.62834931283922	0.103450838756885	0.208071802793728
YER109C	943.202953378109	-0.409472000749038	0.147293640280344	-2.77997067605696	0.00543638072998685	0.0189039089164168
YER110C	8600.34319766581	0.190358348285692	0.164435898071033	1.15764471455899	0.247009053833612	0.400492769214222
YER111C	787.413139846003	0.221037488340123	0.189163650812456	1.16849874376377	0.242605645679534	0.395397372542789
YER112W	1044.00965407439	0.156281585100879	0.166718770428172	0.937396459315959	0.34855466156126	0.512177822633301
YER113C	1526.25140917019	0.292886044963172	0.100089302782849	2.9262472294228	0.00343078176303082	0.0128527466958595
YER114C	1842.24130449384	-0.0573068594095341	0.12291467731399	-0.466232842666476	0.641048843295281	0.771272868458662
YER115C	400.024129926853	-0.407062860891069	0.208978868546081	-1.94786613461499	0.0514309828921686	0.120843543820129
YER116C	490.364785047674	-0.40403558165867	0.124272774331919	-3.25119949909169	0.00114919187904357	0.00491785426600453
YER117W	21232.2626617053	-0.10821406312799	0.205688098057518	-0.526107558725785	0.598813477143958	0.738147640415882
YER118C	1476.90660936633	0.0148905932377998	0.10179254984389	0.146283723716874	0.883697414228954	0.934402734133011
YER119C	1140.64350942436	-0.50525925794256	0.245814108945487	-2.05545263496087	0.0398353060694837	0.0985927567732506
YER119C-A	108.351699689175	-0.476209479342814	0.502432875063785	-0.947807165847495	0.343227631846525	0.507748693472869
YER120W	6080.99861482614	-0.253538955428756	0.147184869856486	-1.72258844048285	0.0849629768672984	0.178746114742175
YER121W	31.3510442381453	0.30273246550565	0.385789547796574	0.784708832146172	0.432624303200767	0.594215570569395
YER122C	5208.80198438892	-0.0571524509028629	0.0803966661876277	-0.710880856296727	0.477158069916975	0.63382398192529
YER123W	1282.48399925653	0.139545118428293	0.135889654976247	1.02690023352171	0.304467444346874	0.466656408766235
YER124C	684.469564004607	-3.25695420196128	0.358491672248703	-9.08516000255027	1.03546269970848e-19	2.53515142761341e-18
YER125W	5338.29550951673	0.555401532122966	0.109277396585559	5.08249234953279	3.72514319177258e-07	3.006592286889e-06
YER126C	3236.22791684905	0.294314970720186	0.161606286712038	1.82118515750949	0.0685787158991489	0.152433149818358
YER127W	1715.2063680715	0.262129020093852	0.21054618077674	1.2449953693143	0.21313345240536	0.359001769192252
YER128W	276.341329636397	-0.515968664421576	0.211761959411141	-2.43655029381274	0.0148281072771447	0.0442491683404054
YER129W	2062.02671050751	-0.051584476475969	0.106735870878644	-0.483290912898619	0.628889191329286	0.761092284839154
YER130C	1890.25368076898	0.491370468260324	0.240006388714864	2.04732245208726	0.040626434842519	0.0998752145848562
YER131W	19968.234483442	-0.143548370063657	0.249594491693118	-0.575126354311349	0.565205845425182	0.710525996940304
YER132C	1287.27980650187	-0.0623879909850626	0.155693665607942	-0.40070988592538	0.688633731471685	0.80385355467432
YER133W	4197.63364700643	0.116399773072299	0.110361239602718	1.0547160714334	0.291555199244344	0.452233288323893
YER133W-A	353.915595859605	-0.033256875528241	0.165553402741014	-0.200883068409453	0.840790007296144	0.907777539024985
YER134C	576.087828545008	-0.115537325039604	0.133099516377094	-0.868052177682349	0.385365769166929	0.548168240979135
YER135C	8.87745098262666	2.4547910242035	1.08089471783032	2.27107319862845	0.02314254714135	0.0635070064470546
YER136W	4056.21308764588	-0.128497571290992	0.132318239518533	-0.971125158243912	0.331485957090348	0.494943372744595
YER137C	185.848858525324	1.36420039256097	0.195739118258504	6.96948267008811	3.18108554281159e-12	4.57437322815659e-11
YER137C-A	0	NA	NA	NA	NA	NA
YER137W-A	18.9061448494687	1.49539753129393	0.883845896625999	1.69192111091138	0.0906610162269369	0.187836818159541
YER138C	11435.3611080377	-8.1189940552555	0.446138032513551	-18.1983903266729	5.31466568303546e-74	1.02948200554328e-71
YER138W-A	1.31003066848467	-4.70697392794454	3.37752975464379	-1.39361434831858	0.163434093315089	0.295545562485771
YER139C	392.742137085054	0.061447547370754	0.136818624171855	0.449116834368768	0.653347377096522	0.780005485007732
YER140W	605.348414560437	0.154955030139703	0.143502382389333	1.07980806701381	0.28022765813777	0.439036503968141
YER141W	5644.30625211726	1.38178519561969	0.126756556799432	10.9010944325831	1.13879198696194e-27	4.33530868562505e-26
YER142C	277.215151063116	-0.1888185878425	0.241357127743527	-0.782320330075953	0.434026341949987	0.595396269127809
YER143W	1292.07325558057	0.0995386091683524	0.155178406566892	0.641446264145292	0.521232782936773	0.67363404796342
YER144C	1750.15042768966	0.191069316232747	0.15877682959771	1.20338286585553	0.228828195254162	0.379326074488777
YER145C	11697.6754443308	1.26659055559708	0.17212512732033	7.35854535195154	1.85925091935205e-13	2.92943219015613e-12
YER145C-A	204.56619235023	0.557935240068208	0.228039553549652	2.44665993852127	0.0144186808701755	0.0431446761521925
YER146W	991.581347409478	0.214179584347922	0.19770439959735	1.08333241336119	0.278660903095053	0.437956170575509
YER147C	784.827495546757	0.115855311197671	0.115421746374209	1.00375635300176	0.315496067192501	0.478107937995814
YER147C-A	720.355132223651	-0.446366359348392	0.199452461613845	-2.23795863804675	0.0252237525427023	0.0684199482068522
YER148W	2151.83924623656	-0.385579627370883	0.100036979944687	-3.85437092947108	0.000116027573751551	0.000629973289965138
YER148W-A	138.775359928343	0.267233756014957	0.3252433354633	0.821642526923081	0.411280378101901	0.574024397019284
YER149C	744.886121359433	0.426080024268046	0.135537031450893	3.14364288273807	0.00166858933707087	0.00681297543332223
YER150W	991.131033135117	0.284431862308576	0.665210846697585	0.427581516027028	0.668955825593552	0.791666406221096
YER151C	3806.49210131553	0.281281918314275	0.0633707412290269	4.43867174123306	9.05157429013586e-06	5.83303994861397e-05
YER152C	1246.9298601877	-0.779574060603459	0.298561765582492	-2.61109810588946	0.0090251998696817	0.0288757777538396
YER152W-A	68.2550048827954	-0.128670354474287	0.390751780707834	-0.329289233797489	0.741937080966714	0.844520846050255
YER153C	183.987370076497	0.162600586375371	0.229491574718036	0.708525298042638	0.47861910778792	0.634625617856098
YER154W	3172.10454966736	0.666176807572084	0.222537985062906	2.99354201209187	0.00275759540361679	0.0106021735716405
YER155C	2701.55552729099	-0.180241690752913	0.130471777978326	-1.38146113700431	0.167137219169215	0.300673511458195
YER156C	4071.45077717768	0.0355296815033531	0.112226997076964	0.316587652069023	0.751556506419162	0.849742686914438
YER157W	933.565073076587	-0.193094294429273	0.156342494463533	-1.23507236526991	0.216803573142067	0.363510268002458
YER158C	908.213311417053	0.49451510319129	0.314597905248987	1.5718957276588	0.1159747355427	0.227324288179827
YER158W-A	449.666521618579	-0.0110563626461193	0.151963412066133	-0.0727567412168117	0.941999695185519	0.966769363933846
YER159C	1406.38635432455	-0.259261254734233	0.173629542144178	-1.49318630650392	0.135388425538312	0.255858872480723
YER159C-A	0.483163104724391	0.408631662438666	6.00582262376324	0.0680392492481934	0.945754390278312	0.966769363933846
YER160C	1685.74436288181	-13.839997662413	2.97489600013951	-4.65226268809532	3.28312469979172e-06	2.29296492818964e-05
YER161C	1535.79405353012	0.143901184581206	0.132122596743071	1.08914892780256	0.276088216571395	0.435316493736942
YER162C	647.359832546059	-0.682379972297073	0.154980572919338	-4.40300328901369	1.06762546812939e-05	6.81128510139386e-05
YER163C	1283.13311030474	0.156033605520219	0.118949821411138	1.31175989731759	0.189601159801704	0.329823887600112
YER164W	2614.62798297847	0.109755630134229	0.0918260670241862	1.19525570125224	0.231987141758396	0.382253519044483
YER165C-A	28.8206436440767	-0.172239360465961	0.388936977592719	-0.442846451710549	0.657876801665908	0.783987099458045
YER165W	26253.394897445	0.0461886535909066	0.106305697752171	0.434488974415892	0.663933399557339	0.787560822551436
YER166W	3050.47205461112	-0.217013163851385	0.109098281982332	-1.98915289872786	0.0466843290018623	0.112342403355855
YER167W	1790.00966188593	-0.0476303689893508	0.102951157988407	-0.462650152946449	0.643615153404908	0.772906932273186
YER168C	1478.68604191383	0.0762224718781309	0.088402645056791	0.862219358133058	0.388566819078755	0.551530403114802
YER169W	1824.46162549606	0.0781149172372146	0.168926654414139	0.462419133961589	0.643780780590073	0.772906932273186
YER170W	479.544905729382	0.519521620233898	0.157593793598281	3.29658680314656	0.000978673668513816	0.00425167861532454
YER171W	1438.80985016009	0.0757460661978505	0.102107086533867	0.741829668920452	0.458190542305778	0.61751350169842
YER172C	1296.58897690111	-0.407785459880032	0.126123890515724	-3.23321345553634	0.0012240606462898	0.005197719804297
YER172C-A	56.4275826868309	0.11545052724402	0.293848512496432	0.392891310775044	0.694399759591291	0.807827707388811
YER173W	570.905239194993	-0.114239220138334	0.16495054811747	-0.692566477905715	0.488581653533494	0.644203957992311
YER174C	740.061374593899	0.286576760223539	0.124288661127515	2.30573535529136	0.0211254242986103	0.0590292933519929
YER175C	662.784941507422	-0.779866144455542	0.18082007706056	-4.31294000717824	1.61097843240171e-05	0.000100567810007561
YER175W-A	3.52280187809206	-1.74176236294885	1.05583795561789	-1.64964931756934	0.0990146818454461	0.201206632099385
YER176W	2123.93975997987	-0.370310046088864	0.119880457808446	-3.08899426027029	0.00200835319081742	0.00805160248677495
YER177W	24448.7630265138	0.0119984108358944	0.112877344192141	0.106296005826205	0.915347500526974	0.954326205235183
YER178W	14644.445022393	-0.472563173908833	0.141706376327547	-3.33480529356369	0.000853591441821742	0.00377298874888456
YER179W	76.9330937885018	-1.5483661738017	0.360087225473203	-4.29997529561606	1.70817150197066e-05	0.000106332868733258
YER180C	435.381231901815	-0.13444860171195	0.147594803145408	-0.91093045857105	0.362332015940763	0.526177353452609
YER180C-A	138.222280142654	0.0164568546337732	0.298357540136127	0.0551581656902811	0.95601245711077	0.972372720996577
YER181C	1.13396546568053	-2.77710424710041	1.76335707452465	-1.57489613829294	0.115280420189846	0.226232672041217
YER182W	1925.50057384835	1.36596444363931	0.137383270964995	9.94272762647615	2.71294950499807e-23	8.31045834414757e-22
YER183C	602.556216493169	-0.291130699422991	0.100232689405477	-2.90454841778478	0.00367783313712157	0.0136463149527226
YER184C	543.139873256921	-0.414874097017996	0.237972316652181	-1.74337125786094	0.0812687855317211	0.17298864326648
YER185W	91.8551963105348	-0.000609431314071818	0.411313766961108	-0.00148167010935339	0.998817798728101	0.999424798301925
YER186C	528.105314126218	-2.22109047407326	0.172823769406049	-12.8517650188199	8.40699034456215e-38	5.03349440084421e-36
YER187W	63.0262566754432	0.0396036005348467	0.340743811409885	0.116226910683954	0.907472709639053	0.949121052196729
YER188C-A	5.91381797525929	-0.918678406979108	1.27564724864045	-0.720166494270429	0.471422490761	0.629391551622125
YER188W	120.25332039849	1.1481799002839	0.280644082668312	4.09123146074279	4.29088608170435e-05	0.000251421492296306
YER189W	15.3346823074606	-3.76389068736097	0.859250266495168	-4.38043586848528	1.18442148882303e-05	7.50057685133509e-05
YER190C-A	28.6025594567051	-9.16597123799593	5.88966744274745	-1.55627993042	0.119641541676524	0.232552266647407
YER190C-B	0	NA	NA	NA	NA	NA
YER190W	60.0027613933617	-5.03144704630257	3.65776722656646	-1.37555145930529	0.16896054360052	0.30287810020496
YFL001W	1125.48966067059	0.284929660347472	0.13723392351538	2.07623343447978	0.0378723664006525	0.0944800776949612
YFL002C	1600.97137884502	0.3235051910828	0.112388136312052	2.87846388149521	0.00399617038304433	0.0145972147214254
YFL002W-A	1252.2108590616	-4.51267173918468	0.361187285810427	-12.493993882036	8.05083436490297e-36	4.45569706951689e-34
YFL002W-B	10.7707272289802	7.49068715348972	4.16800736907388	1.7971866386489	0.0723059949899573	0.158471641598622
YFL003C	74.465380834764	-0.438646939369122	0.251087019850648	-1.7469916988542	0.0806387780549968	0.172039842005251
YFL004W	2206.46391010561	-0.287031929680431	0.13602348481506	-2.11016450630334	0.0348441886108855	0.0887408453949311
YFL005W	2359.3771829726	-0.159129661642161	0.076876781872878	-2.06993135983885	0.0384587727381624	0.0957616171090879
YFL007W	2658.31462136091	-0.167618990361993	0.107058951047919	-1.56567002311621	0.117425887606003	0.229485725748704
YFL008W	1069.11469486022	-0.225141156532517	0.143359952255954	-1.57046059927915	0.116307993871056	0.227706435087627
YFL009W	1518.88556196546	-0.406028101850757	0.119151780135691	-3.40765451752689	0.000655237982160766	0.00298850232029834
YFL010C	1990.68269522554	-0.852649035283434	0.147412110976546	-5.78411793735925	7.28937904845572e-09	7.37447779003523e-08
YFL010W-A	456.654235509246	-1.13106470286615	0.198592858910074	-5.69539463339072	1.23086882282477e-08	1.21536762625546e-07
YFL011W	41.6668134379662	-1.83486705300368	0.615527061874537	-2.98096893971768	0.00287337934632916	0.0109832132181798
YFL012W	3.62691112112	-2.70611945344217	1.27875683800881	-2.11621113022234	0.0343268550176255	0.087865008607105
YFL012W-A	18.286387128909	0.640209310313127	0.673231192214684	0.950950160534115	0.341629676743936	0.505953013500239
YFL013C	1568.03549802912	-0.0378035287520427	0.0809065028716352	-0.467249570927829	0.640321331581276	0.770679146526733
YFL013W-A	284.928178450697	-0.873667135957412	0.23389351474045	-3.73532005334528	0.000187476598441244	0.000963872659901666
YFL014W	536.803832716904	2.36176124466725	0.889014781757529	2.65660514665256	0.00789318320575244	0.025760408618972
YFL015C	5.61599399845085	-3.08034119730231	1.5015518236601	-2.05143848435004	0.0402242645187848	0.0991827053989954
YFL015W-A	0.706475203744055	-1.35908142080724	2.99480545318999	-0.453812924428724	0.649963480423001	0.77801356835584
YFL016C	3560.2672728179	0.743892360134146	0.211729125783087	3.51341534794912	0.000442385351848743	0.00208355742573747
YFL017C	815.46903904089	-0.219052524163142	0.240312743288889	-0.911531037285902	0.362015639864115	0.525856860199616
YFL017W-A	294.540655849259	-0.216755146774008	0.199274282295214	-1.08772263172875	0.27671757355958	0.435787168690434
YFL018C	6618.98576784845	-0.274043361410055	0.137905618366591	-1.98718054170623	0.0469023933592331	0.112660016428319
YFL019C	15.2907414366861	0.190894949706004	0.787428470985383	0.242428305223862	0.808448303999399	0.889937181854131
YFL020C	143.441334589056	-0.948801262354124	0.27055547955993	-3.50686396704066	0.000453420879094126	0.00212997853759908
YFL021C-A	44.9063552797041	-0.971904047927374	0.343787707705704	-2.82704711699396	0.00469794149420159	0.0166975945390241
YFL021W	943.823558454621	-0.894591462064239	0.151654359349148	-5.89888392198905	3.65968575941525e-09	3.87503061278277e-08
YFL022C	9034.0957590406	-0.256213260923166	0.114386547077297	-2.23988980758401	0.0250980775050251	0.0681913937492142
YFL023W	1146.25588127096	-0.0743821272303911	0.17041511813311	-0.436476106376265	0.662491331310335	0.786865267449931
YFL024C	1181.13319763784	-0.160413360164212	0.111972786845995	-1.43261023220616	0.151969255954772	0.279282989453069
YFL025C	827.681513761914	-0.115976325621247	0.162748189649515	-0.712612078026836	0.47608583580095	0.633434609007082
YFL026W	191.293039391409	-0.430277642989623	0.345087367848068	-1.24686581740964	0.212446702277982	0.357936551855407
YFL027C	338.902849195261	-0.490347328067721	0.142203940093004	-3.44819790328611	0.000564340375327357	0.0026224464527269
YFL028C	1219.54084642011	-0.354153939518977	0.103016960341412	-3.43782167853976	0.0005864137367458	0.00271026025979498
YFL029C	582.664750973204	-0.708553218111352	0.101042861142112	-7.01240255969004	2.34260006989927e-12	3.42092329497929e-11
YFL030W	265.649610307199	0.269203296927216	0.186064591099227	1.44682712243541	0.1479453484063	0.273775797865662
YFL031C-A	0	NA	NA	NA	NA	NA
YFL031W	8989.87760052891	0.175435564792186	0.14411790922576	1.21730578617656	0.223487893632366	0.372725061398522
YFL032W	17.4423853832891	0.499242647584437	0.593309825988776	0.841453530206461	0.400093907739663	0.56279891257176
YFL033C	1527.11433022268	-0.196867690276969	0.147548764621975	-1.33425509038555	0.182120270330984	0.320107846383737
YFL034C-A	2688.53768277559	-0.0902726148680051	0.197374108791882	-0.45736806828697	0.647406511842118	0.776086510191515
YFL034C-B	919.725198765121	-0.0572952240305093	0.145298130673247	-0.39432870722444	0.693338371458214	0.806914033296307
YFL034W	1127.20052760023	-0.462139467001409	0.154078019063316	-2.99938608901443	0.0027052425977627	0.010425235663467
YFL036W	3054.06164728938	0.903008380551187	0.107706240543495	8.38399312792393	5.11617816229484e-17	1.04969312700541e-15
YFL037W	11060.5728836353	0.0205133634177449	0.0996987545250382	0.205753457156711	0.836983499040203	0.905976975870281
YFL038C	7620.80748028224	-0.18110890825165	0.121906176701684	-1.48564177100591	0.137373900127995	0.258861013765889
[truncated: 4,714 more rows]
