# Supplementary material for: The impact of the genetic background on gene deletion phenotypes in Saccharomyces cerevisiae
Source: Mol Syst Biol. 2019 Dec 9;15(12):e8831. doi: 10.15252/msb.20198831 (PMC6901017; doi:10.15252/msb.20198831)
Supplement: Supplementary file 9 — Table EV8 [file MSB-15-e8831-s009.zip › Table_EV8/Table_EV8/YPS606.caffeine.csv]

	baseMean	log2FoldChange	lfcSE	stat	pvalue	padj
YAL001C	1246.70045998586	-0.323238097741348	0.114833250345215	-2.81484758786868	0.00488003720712222	0.0128047510143852
YAL002W	862.500366388513	-0.82723259954183	0.218800758864382	-3.78075745182661	0.000156351942240067	0.00059384884174918
YAL003W	39657.6588488509	0.193662052118453	0.136092007508461	1.42302296559489	0.154729497876075	0.241652471665125
YAL004W	0	NA	NA	NA	NA	NA
YAL005C	30476.6952015465	-1.28498256191446	0.337905356077085	-3.80278838084271	0.00014307656677564	0.000548487932936184
YAL007C	1788.85618812468	0.232010664770153	0.0876232488983988	2.64782084306386	0.00810124453490217	0.0200355976368253
YAL008W	392.998563339485	-0.17029012901072	0.236250694292734	-0.72080266058273	0.471030938242785	0.583560902796648
YAL009W	529.357158833274	-0.323128418462713	0.121318645560254	-2.66346872709049	0.00773396003069434	0.0192210795328879
YAL010C	430.407994229673	-0.21841456932036	0.114121250576747	-1.91388166723143	0.0556352773577296	0.104959592288172
YAL011W	962.082584301755	-0.180985608664849	0.155698400760312	-1.16241148130651	0.245068361805521	0.351561801535866
YAL012W	12092.0423592457	0.133182066891971	0.247476783210209	0.538159843377492	0.590466700693249	0.690219844823113
YAL013W	1459.21513619371	-0.482170867702963	0.183029493908578	-2.6343889031557	0.00842888826052964	0.0207136783894956
YAL014C	1154.96651465329	-0.310043657054764	0.173800567600716	-1.78390474401124	0.0744391449215269	0.133607545738084
YAL015C	998.354769611349	0.322763409243768	0.140488411079049	2.29743796491625	0.0215937981146436	0.0469672240366719
YAL016C-A	425.191617851354	0.156027465004352	0.154893679003226	1.00731976933095	0.313781132525695	0.426711240721501
YAL016C-B	5.73765837631403	0.344547606387191	0.788084291876821	0.437196388684073	0.661968928527157	0.75090033814672
YAL016W	3933.95251536232	0.136382164510221	0.0796682297530201	1.71187642719087	0.0869194436771653	0.151482258813922
YAL017W	1468.05679895075	-0.108484667559322	0.239286537818859	-0.453367199626774	0.650284351173037	0.742248307942049
YAL018C	2.0605305144812	-1.18071233157452	1.06141069740617	-1.11239912548451	0.265966580470224	0.37573056606111
YAL019W	1972.95273890381	-0.104256486046766	0.0866295940829105	-1.20347425323251	0.228792848878494	0.333001039273759
YAL019W-A	79.955258714256	-0.245905998754414	0.443707882228338	-0.554206964995648	0.579437212198902	0.680534762310505
YAL020C	665.568198635488	-0.869186158673925	0.202256593328181	-4.29744288861617	1.72779757791559e-05	7.86404619775539e-05
YAL021C	3664.07206198296	0.0564473362311232	0.115241445982079	0.489818014257658	0.624262682189775	0.720160102452593
YAL022C	1299.04676452509	-0.591982531336764	0.116680924729873	-5.07351593850714	3.90531747234151e-07	2.34247913231705e-06
YAL023C	10018.047968665	-0.125635041386268	0.116400905927789	-1.07933044322016	0.280440446302847	0.391226600158981
YAL024C	579.790246100652	0.217906258801177	0.155739407075132	1.39917226406322	0.161761331722172	0.250202003457544
YAL025C	2990.60843849612	0.856636524294728	0.14667901237566	5.84021197320849	5.21344455938077e-09	3.978649579152e-08
YAL026C	1572.68176854885	-0.291224695586647	0.0946852665294112	-3.07571289875587	0.0020999994605829	0.00608205648522383
YAL026C-A	127.364085285873	-0.130565238214519	0.22556133428473	-0.578845832015269	0.562693202786912	0.6662886432137
YAL027W	357.606399361462	0.22995331104073	0.118575225816555	1.93930316773324	0.0524644334024489	0.0998066893092226
YAL028W	524.540416919973	-0.765485682132595	0.334146399147384	-2.29086916419219	0.0219709819063037	0.0476616886808024
YAL029C	2714.83179969878	-0.0195536005986955	0.123122592067915	-0.158814075226012	0.873815359130021	0.913919001942245
YAL030W	743.677255382232	0.115565893658362	0.140362715439532	0.82333754584669	0.410316068060344	0.526464372539533
YAL031C	876.351565719259	-0.422592098036188	0.128310955119936	-3.29349974552975	0.000989484312037436	0.00309143438286459
YAL031W-A	93.2667999956667	-0.354190315545752	0.220493383279331	-1.60635348906161	0.108196264010808	0.182012923314223
YAL032C	731.294359276543	-0.111946158402106	0.187244608293915	-0.597860517438163	0.549933006435675	0.654828924314835
YAL033W	483.413776311706	0.283105848521348	0.199900192728392	1.41623599586024	0.156706420140047	0.2439878210502
YAL034C	917.172924726627	0.103259346196884	0.327937765252613	0.314874824243991	0.752856697362842	0.824050890615203
YAL034C-B	19.3683182134654	0.567193016885141	0.422747593666947	1.34168242559411	0.179698987715072	0.273261956382236
YAL034W-A	375.570345602904	0.591129958176129	0.182596551904013	3.23735553608303	0.00120643004646622	0.00368874107986375
YAL035W	12566.425611517	0.45884117511779	0.0773875674729353	5.92913293570392	3.04538469565253e-09	2.3962847796377e-08
YAL036C	2914.77957524682	-0.272286888539919	0.092372393725181	-2.94770848257982	0.00320138801894168	0.00884781430665123
YAL037C-A	0.0307944720220883	0.865887447206652	6.00631008342227	0.144162961149233	0.885371788088235	0.923658893766691
YAL037C-B	37644.294865523	0.193531444612329	0.162562445208694	1.19050525085223	0.233847867442895	0.338562773132317
YAL037W	95.9449108844042	-0.015020025720851	0.214898868436173	-0.0698934611901511	0.944278457617521	0.967125502100942
YAL038W	174609.886077095	0.219307433979077	0.144862124153371	1.51390458521019	0.130050041035197	0.210134830779638
YAL039C	3084.75990167656	1.20672271399319	0.240033695575395	5.02730548350931	4.97419623478928e-07	2.94075910254239e-06
YAL040C	2665.31548284966	0.525304932106358	0.0992483890305019	5.29283081808931	1.20437330384663e-07	7.77647311679794e-07
YAL041W	1965.2913493096	-0.283813724693132	0.115467646682529	-2.45795019511795	0.0139732551092662	0.0321102087053828
YAL042C-A	385.326394020008	-0.427503334109645	0.23685766194192	-1.80489552503678	0.0710910321964986	0.128592567439203
YAL042W	6304.70882702012	-0.376245668495008	0.129865600492754	-2.89719269050005	0.00376518417246499	0.0101963416775717
YAL043C	2349.18369427772	-0.181226152800122	0.105333154953473	-1.72050436427327	0.0853408010514297	0.149601947225104
YAL044C	5662.06263086849	0.695210608530042	0.193003719270086	3.60205809068983	0.000315707790431909	0.00111071127552594
YAL044W-A	767.538167600544	-0.378633324711982	0.139327058254895	-2.71758644339768	0.00657599751036359	0.0166447039213123
YAL045C	125.778122921928	-0.736570319028436	0.348133376869561	-2.11577047179942	0.0343643336199201	0.0694883331964365
YAL046C	668.465725776219	0.429243277039768	0.136649025219387	3.14120994533717	0.00168251374916727	0.00497130352266292
YAL047C	443.041055539892	-0.56415584565059	0.0956288570093487	-5.8994310221175	3.64757224137193e-09	2.83623503915886e-08
YAL047W-A	10.7144434098012	0.547741473020487	0.691926608725251	0.791617876973399	0.428583519918505	0.544387861558972
YAL048C	765.124896747581	0.0566468162136475	0.111474735494108	0.508158337066801	0.611342306319445	0.708730932832224
YAL049C	1386.75513007925	0.844525945818905	0.105647764000691	7.9937891143004	1.30853513436446e-15	1.83361965849454e-14
YAL051W	1308.042746338	-0.0242541175740682	0.0855704640683182	-0.283440294944574	0.776839343370027	0.842460713886876
YAL053W	7075.18222015971	0.252903586814982	0.13132884005686	1.92572771301022	0.0541383816305377	0.102546845389336
YAL054C	448.352618134455	-0.723354111056007	0.16657632006701	-4.3424786354088	1.40884189395856e-05	6.53885321607546e-05
YAL055W	283.809394745985	0.0527005654319896	0.162700811172238	0.323910895417724	0.746005494973839	0.818047317665286
YAL056C-A	70.9502823621335	-0.306700511415397	0.2119505236072	-1.44703823418617	0.147886215404224	0.233232426880321
YAL056W	1149.54581698021	-1.03930039505282	0.183835513069417	-5.65342559606739	1.57281212677245e-08	1.13208094720474e-07
YAL058W	785.16227213549	-0.553460974866229	0.113188683209535	-4.88972006010232	1.00979478894729e-06	5.6988076092604e-06
YAL059C-A	1.85234273842927	-0.0448569020661299	2.4999779115707	-0.0179429193588142	0.985684389819851	0.991779833486176
YAL059W	1083.65445961178	1.04174515571342	0.191159668359502	5.44960746507611	5.04811129059343e-08	3.39600214094467e-07
YAL060W	4665.63150856556	0.809174350825487	0.254627456312419	3.17787548343827	0.00148358450138382	0.00443526442401898
YAL061W	1468.55053318263	-0.353242325514768	0.242576985385759	-1.45620708804268	0.145335380699915	0.229954488260469
YAL062W	766.372277088047	-1.50335069435545	0.282347643195939	-5.32446694910848	1.01249508710482e-07	6.62193907018111e-07
YAL063C	1958.09051000469	-0.775964402105821	0.170166610963052	-4.56002736209106	5.11469559543323e-06	2.56944204359445e-05
YAL063C-A	2.83057966452085	-3.28050587872589	1.37602271047684	-2.38404922662147	0.0171233116726398	0.0383271429138796
YAL064C-A	32.3680351673782	-2.22422060810237	0.431092263769534	-5.15950016976285	2.4760999936237e-07	1.52692832940128e-06
YAL064W	4.77512245584884	0.249678244621652	0.621512655935769	0.401726726297679	0.687885153049396	0.772919997289144
YAL064W-B	7.73506029123736	-2.15270170108364	0.714460514814027	-3.01304502690955	0.00258640539508754	0.00730448796399938
YAL065C	10.8711153764269	-1.92675444226758	0.604359231854787	-3.18809466408636	0.00143213642468396	0.00429314997404123
YAL066W	0.0785082063537761	-1.05767124247192	6.00631008342227	-0.176093346460941	0.860220608003722	0.904510847907648
YAL067C	32.9838934351838	-1.07257295938583	0.498114810742389	-2.15326454113515	0.0312978938584187	0.064402616996669
YAL067W-A	1.49749534436838	2.27055588851736	1.7105517419913	1.32738217311927	0.184382293689777	0.278902569187155
YAL068C	11.5619610779733	4.00224173967283	0.84139203735247	4.75669077195728	1.96792263966292e-06	1.06322711278261e-05
YAL068W-A	2.75483350698975	-0.0958934106499902	2.12608575100201	-0.0451032657571766	0.964024998375665	0.980702601066131
YAL069W	7.76617580784294	0.0853247380038537	0.601644678779935	0.141819151757284	0.887222856057127	0.924857507121279
YAR002C-A	3657.63644814845	0.234181127732934	0.134681255666386	1.73878040098627	0.0820733972937377	0.14479919490398
YAR002W	1961.69003764268	-0.0140182197650039	0.071480650686954	-0.196112089499521	0.844522433943889	0.894359985520896
YAR003W	1070.38475029606	-0.235665348772357	0.108480433637568	-2.17242262839501	0.0298237997413151	0.0617865822888648
YAR007C	2492.76046872074	0.601525842361244	0.0585247775167237	10.2781397535318	8.84176397126205e-25	1.94755376303451e-23
YAR008W	536.829811436094	0.420277246090508	0.170937406100218	2.45866165679445	0.0139455976271021	0.0320690314148375
YAR009C	2664.07002102088	-16.1573402467408	2.05856403117046	-7.84884026053542	4.19902034104899e-15	5.77343381339221e-14
YAR010C	0	NA	NA	NA	NA	NA
YAR014C	2554.92696874576	-0.296149882626664	0.092046690817588	-3.21738761052859	0.00129363699172263	0.00393528555542044
YAR015W	6272.67311541413	0.528809357731124	0.313980306300184	1.68421186654156	0.0921407307340946	0.158899935222505
YAR018C	818.50597703191	0.277570884344675	0.120425271161379	2.30492222826477	0.0211709294569089	0.0462434253195259
YAR019C	662.887561814222	-0.489575805252657	0.106530966352928	-4.59561967766944	4.31465060411582e-06	2.20110680702609e-05
YAR019W-A	20.8582383705234	-0.781497915565007	0.438516803242229	-1.78213904184949	0.0747265604809427	0.133991050184451
YAR020C	17.6391873174331	-0.225121370089424	0.483526647053854	-0.465582137946475	0.641514630877932	0.734657513295438
YAR023C	153.230596922111	0.41694416257437	0.243557581195389	1.71189153927376	0.0869166581702396	0.151482258813922
YAR027W	959.371246370582	-4.38732067080336	0.153153668288786	-28.646526849952	1.77097102785546e-180	1.06032865358692e-177
YAR028W	628.518810801425	0.27033422528743	0.172219179454189	1.56971033159138	0.116482516525344	0.193481425935918
YAR029W	93.9657452428869	1.22398476595996	0.215344495492708	5.68384514848864	1.31699533900584e-08	9.57365485948392e-08
YAR030C	121.258121098389	1.60827528287627	0.199270165586468	8.07082825541389	6.98228753607785e-16	9.99681428534972e-15
YAR031W	256.889259224371	-0.314944323801857	0.251981939183951	-1.24986864067247	0.211347536595425	0.312303090872217
YAR033W	243.5539794874	0.455169662435403	0.185027897634531	2.46000558972171	0.0138934851863357	0.0319826960633369
YAR035C-A	0.0309112053766812	-1.05767124247192	6.00631008342227	-0.176093346460941	0.860220608003722	0.904510847907648
YAR035W	1277.61316704235	-2.83435860465763	0.371995554612549	-7.61933461169917	2.54986685828924e-14	3.27996545482284e-13
YAR042W	2587.59406954429	-0.187394387911799	0.128081224159764	-1.46309023153972	0.143442690458015	0.227422619007339
YAR047C	0.803494522837607	-4.66075815346912	4.75677847497276	-0.979814001848343	0.32717793924116	0.441646630014814
YAR050W	779.80986929459	-0.297592936172713	0.202620529827727	-1.46872055080368	0.141908601019911	0.225587749533462
YAR053W	8.17521542846433	-2.5745914627152	0.637554420945701	-4.03823011515824	5.38560084604357e-05	0.000226497874661833
YAR060C	10.9657091263666	-2.84219330808423	0.668545437418515	-4.25130910930889	2.1252460678312e-05	9.53465299913917e-05
YAR061W	101.954796588038	-1.33639563450461	0.302276069419698	-4.42110960708926	9.81953452358892e-06	4.66605009901563e-05
YAR064W	12.3748527861682	-8.73788271405996	1.31230717442743	-6.65841266765335	2.76800682887838e-11	2.65357976346332e-10
YAR066W	2184.68797442466	-4.84301833717641	1.3187753456918	-3.67236038571517	0.000240320450111737	0.000872038834399944
YAR068W	5857.5009574978	6.71878740457918	0.240524875391157	27.9338567108814	1.03558578706325e-171	5.68363999466544e-169
YAR069C	1.10557355137996	-4.50073331308148	3.02537372051908	-1.48766193166683	0.13684007179583	0.219277059086943
YAR070C	0.384513963745378	-3.34637380835867	5.92463227420721	-0.564823883319654	0.572193560459239	0.674627065733001
YAR071W	519.115327049844	-0.223486626703418	0.219891579002907	-1.01634918316023	0.309463135357878	0.422146687959194
YAR073W	62.1996740853105	-0.948535850570916	0.376556524900724	-2.51897334887767	0.0117697564959654	0.0277336730885254
YAR075W	2.01398018593887	-6.37414616017984	5.26280245415759	-1.21116956520842	0.225830424471809	0.329490291442476
YBL001C	1627.07532635063	-0.30376785430914	0.109571374294115	-2.7723285964613	0.00556568219422671	0.0143803777682138
YBL002W	5523.25966404599	1.29847858978894	0.23543181646267	5.51530633921278	3.4817295186263e-08	2.38612597395138e-07
YBL003C	4761.38142146639	1.86440924771919	0.207943474995682	8.96594253682597	3.07638363537957e-19	5.20849938884572e-18
YBL004W	2768.42215214112	0.570334293944131	0.160561602503142	3.55212133569089	0.000382138600931858	0.00132322020280611
YBL005W	2324.34524100439	0.599536332375486	0.106692357479344	5.61929969999547	1.91733015989108e-08	1.36661649708253e-07
YBL005W-A	268.402444273435	11.8514109585306	1.21285645601085	9.77148688931457	1.49245419049456e-22	2.96063352367384e-21
YBL005W-B	2755.56582308553	-1.16702748927018	0.163249340822477	-7.14874242916084	8.75764770887671e-13	9.7100787560037e-12
YBL006C	1493.37265202618	-0.0259915860347802	0.156462614153855	-0.166120105913747	0.868062431760915	0.910359741333979
YBL006W-A	0	NA	NA	NA	NA	NA
YBL007C	6256.87403490045	-0.609650290332076	0.160790902958862	-3.79157202996772	0.00014969671739146	0.000571869246369002
YBL008W	859.352756504758	0.0881043800811704	0.0930653635323541	0.946693557485981	0.343794954284802	0.460490862094714
YBL008W-A	0.656193433185337	-0.0851128547267287	2.1857182472863	-0.0389404511914568	0.968937865625108	0.98367051906951
YBL009W	1032.59946403388	0.443059824828573	0.151924898928071	2.91630817564895	0.00354200452449597	0.00965947900551985
YBL010C	409.797447767123	0.281804789617466	0.12850642244771	2.19292377960436	0.0283128711151582	0.0592339800395274
YBL011W	3345.43008351483	0.349304463416639	0.117306720289768	2.9777020664613	0.00290418138091091	0.00811495060444601
YBL012C	197.938411722616	0.545232248012889	0.268703951547027	2.02911883086865	0.0424461883370225	0.0832513737807053
YBL013W	147.555434784439	-0.600183142710736	0.210581226181358	-2.85012654543973	0.00437018378889483	0.0116064258929012
YBL014C	1023.76983149478	-0.106919850277398	0.153059518619546	-0.698550807174328	0.484832795652651	0.595951622278529
YBL015W	2481.15799939763	-1.07147016180237	0.245352770237549	-4.36705956392904	1.25930393882762e-05	5.88628512499553e-05
YBL016W	2579.14164007449	0.472528764309002	0.112219166556371	4.21076700896401	2.54505122567135e-05	0.000112781808518668
YBL017C	4581.4354288389	-0.587632135887229	0.142152903366043	-4.13380326375802	3.56808939765016e-05	0.000154785123306239
YBL018C	404.5519224891	0.561213052718021	0.294389777838906	1.90636052935617	0.0566034460137811	0.10648108981627
YBL019W	424.361537377362	-0.156354288616777	0.122242767137713	-1.27904736024697	0.200880378715795	0.299117832742985
YBL020W	1221.01318944797	0.339979814805281	0.110014532974976	3.09031730273865	0.00199942769294434	0.00582149902110143
YBL021C	460.940228519874	0.592002592569945	0.15977587515868	3.70520638351693	0.000211218679226449	0.000780194179128093
YBL022C	6061.05413836759	0.661568698765993	0.140013316690707	4.72504126323511	2.30068635201312e-06	1.23390230572951e-05
YBL023C	1385.87742359764	0.244080338077121	0.0937934948998988	2.60231627297412	0.00925964146767084	0.0225257944780627
YBL024W	4939.01687191881	0.705914991282931	0.121037971456803	5.8321779751147	5.47085189841839e-09	4.1606270904138e-08
YBL025W	289.068572347329	0.0182776948146707	0.197782289029173	0.0924132029434382	0.926369749885648	0.954037712704751
YBL026W	447.536642678414	0.482601810940039	0.288336961797842	1.67374244332365	0.0941812284275947	0.161952368256955
YBL027W	40652.1709353726	0.627014465099126	0.193871411235283	3.23417703055857	0.00121993811691936	0.00372140455675354
YBL028C	894.865628381083	1.07439492353646	0.133036183622623	8.07596019579266	6.69477190405729e-16	9.60604962094147e-15
YBL029C-A	212.107581974839	-0.235432558655514	0.277119279068511	-0.849571200700578	0.395563529138046	0.513842485779718
YBL029W	319.006841249262	-0.0862873689135946	0.185928780406054	-0.464088285445371	0.642584494347477	0.735243481544907
YBL030C	8424.70797592065	0.0555286340339639	0.117485451765548	0.472642639573587	0.636468156221462	0.730529675300549
YBL031W	380.230989817964	0.278517347759228	0.110807882776744	2.51351565231496	0.0119534473448853	0.0280560955856788
YBL032W	2850.34018581363	-0.360482991319919	0.114109458295708	-3.15909826147582	0.00158258122194129	0.00469499095842582
YBL033C	1460.38036025889	0.334163388813927	0.136734478135617	2.44388535627784	0.0145300429147458	0.0332043243013588
YBL034C	631.180116752888	-0.204233221635856	0.141746008532022	-1.4408393135791	0.149630083996857	0.235274422789531
YBL035C	1047.83795519343	-0.0569648850981969	0.15811228139927	-0.360281216576387	0.718636844490953	0.796523436186034
YBL036C	1615.88755908166	-0.158365271799232	0.138845605254751	-1.14058541146237	0.254042490968263	0.362226422497722
YBL037W	1113.12441022409	-0.28390627430456	0.109432056351247	-2.59436113850677	0.0094766886243765	0.0229714653220992
YBL038W	2043.02120659462	1.45771274262744	0.108522228592191	13.4323885671874	3.90606210194858e-41	1.49565843043217e-39
YBL039C	6775.28865363218	0.577521747623685	0.138030547040206	4.18401404622022	2.86406402591629e-05	0.000125835394761072
YBL039C-A	0	NA	NA	NA	NA	NA
YBL039W-B	44.3263586388688	-0.500435380663715	0.291528585558999	-1.71659111817163	0.0860539064530799	0.150491510329258
YBL040C	1244.93290236302	-0.482205028092693	0.223946373171067	-2.15321651011668	0.0313016667182413	0.064402616996669
YBL041W	3914.58313097823	0.312725350167667	0.123081643754314	2.54079601660102	0.0110600425055782	0.0262680995101831
YBL042C	1687.06906996491	1.05323484414339	0.271650671950588	3.87716634963806	0.00010568010558752	0.000418526263018285
YBL043W	59.6277971141828	0.474526294552177	0.556885972541207	0.852106747072112	0.39415484752798	0.51272048702731
YBL044W	5.79697458965917	-0.241284570306177	0.985599497811012	-0.244809956622404	0.806603584198429	0.865758019154311
YBL045C	4129.26390210476	0.282584949135063	0.182827083070557	1.5456405275908	0.122191407698959	0.200586393595549
YBL046W	983.894190675108	-0.0504677137622059	0.16692125209817	-0.30234444762327	0.762389498478979	0.831720595822852
YBL047C	6620.84681823764	-0.12203179243337	0.146809538154437	-0.831225232143967	0.405846403212025	0.523175653073869
YBL048W	39.3326653204702	-0.298985811631113	0.29602546574663	-1.01000030817287	0.312495142396236	0.425401613853164
YBL049W	264.856677641215	0.671975629144622	0.353576554485528	1.90050958023046	0.0573662789537436	0.107731483658214
YBL050W	2293.01161705385	-0.0629418824703545	0.106604432425407	-0.590424629054669	0.554906002645403	0.658963385038339
YBL051C	2753.40368801061	-0.15224046697325	0.10180535978941	-1.49540718964274	0.134808205318316	0.216442428139061
YBL052C	778.575483813951	-0.363788318154021	0.127637992826156	-2.8501569955703	0.0043697654046933	0.0116064258929012
YBL053W	171.395824331005	-0.0507076144610335	0.21207420137636	-0.239103173002381	0.81102558142919	0.86922937010458
YBL054W	1501.64476046788	0.0731408791053388	0.207204370398189	0.352989075301753	0.72409663068512	0.800817331664617
YBL055C	1553.71579088337	0.173317842635033	0.099666447535649	1.73897883310268	0.0820384862035833	0.14477638535284
YBL056W	3743.80143774333	0.153703389723316	0.106253451677254	1.44657314465597	0.14801651224406	0.233326172723643
YBL057C	1275.28798994376	0.130624286391469	0.120894578638063	1.08048092696146	0.279928075652446	0.390756859990689
YBL058W	4195.90196229468	-0.283965716984211	0.137437826172415	-2.0661394675144	0.0388153125265056	0.0773253624620586
YBL059C-A	539.251847863339	1.58873441443546	0.264600320621743	6.00428000503681	1.92182795182294e-09	1.54922385443157e-08
YBL059W	329.1487837447	0.798733466243652	0.136531014969197	5.85019796728134	4.90988275370875e-09	3.76443397158625e-08
YBL060W	852.922451304494	-0.193742969383361	0.203704492734381	-0.951098165694317	0.341554545815259	0.457955667495785
YBL061C	2064.69638030757	-0.54751832814393	0.0919729232569489	-5.95303822859151	2.63209784447665e-09	2.09107314882065e-08
YBL062W	196.819132793485	-1.08704124128627	0.219358006831896	-4.9555576155436	7.21231460659513e-07	4.15876536109786e-06
YBL063W	568.087383291946	-0.0904311426818447	0.143742666479945	-0.629118304929052	0.529271607467469	0.636207849385061
YBL064C	1597.82932492487	0.0224047013678693	0.289127755337256	0.0774906627063012	0.9382332190204	0.962942805122074
YBL065W	18.8364461129736	-0.316170698058954	0.430732043520242	-0.734031059019867	0.462929808830355	0.575690279636842
YBL066C	816.482216620344	-0.329953404787444	0.100415885285306	-3.28586860385652	0.0010166842376267	0.0031673994271568
YBL067C	1441.75463401818	0.0555835988642701	0.0871881833547348	0.637512983131235	0.523790755847364	0.631117072449824
YBL068W	1294.16281979982	-0.0270557966780648	0.139192658894984	-0.19437660644501	0.845881005934457	0.895222931879212
YBL068W-A	46.1507156750721	1.37843473612014	0.804967196582822	1.71241106714877	0.0868209409623551	0.151390711458319
YBL069W	1079.86488333521	0.725158133757945	0.0951835584261268	7.61852304902795	2.56594675093752e-14	3.29421545841608e-13
YBL070C	121.844515472702	0.775366506515269	0.223056360520892	3.47610130777977	0.000508760061714897	0.00171128384395011
YBL071C	264.398007810912	-0.299496306605637	0.187196168385609	-1.59990617964305	0.109619398225937	0.184124804059173
YBL071C-B	0.292593805940012	-2.29991375515322	5.92673399424365	-0.388057530064116	0.697973460053869	0.779920802157242
YBL071W-A	408.434648012602	-0.278717002116213	0.190330330638443	-1.4643856351286	0.143088610791054	0.226976149673322
YBL072C	44937.4309702164	0.636260695978741	0.179848781788079	3.53775371538777	0.000403546275111989	0.00138858713055776
YBL073W	47.1667448898808	-0.944186193875735	0.277750208967912	-3.39940768139914	0.000675319734788715	0.00221166373611063
YBL074C	258.694905074907	-0.644682662679852	0.182733686905309	-3.52799023320709	0.000418727606153478	0.00143707139871121
YBL075C	2158.43875115356	-0.704568188764792	0.457064388608854	-1.54150751256131	0.123193315943022	0.201756153704233
YBL076C	15401.814541036	-0.059850303742659	0.100531528915711	-0.595338640406431	0.551617131915518	0.656359608093153
YBL077W	1142.8216530409	-0.134574732374674	0.140161016648584	-0.960143808831555	0.336982842572455	0.452529582592531
YBL078C	409.875955884061	0.096487589372196	0.287341147209614	0.3357945435563	0.737025805120189	0.811557423156959
YBL079W	2086.70854949242	0.0164636637506126	0.154450344565847	0.10659518952121	0.915110135047606	0.947032581619034
YBL080C	935.97054588161	1.13974018171831	0.116275213489917	9.80209063918114	1.10279130411061e-22	2.20090409965833e-21
YBL081W	1312.57167808741	0.307495056071129	0.162579557972113	1.89135128614308	0.0585774667613073	0.109426309639559
YBL082C	1504.69551646084	-0.109334716374792	0.158193782282059	-0.691144208056471	0.489474921004264	0.599978006650676
YBL083C	205.125931452629	-0.493642014571011	0.231483605618964	-2.13251393441476	0.0329646202068875	0.0672568118595294
YBL084C	786.238096372826	-0.201332790420074	0.200437183740661	-1.00446826613056	0.315152959703781	0.428223105551702
YBL085W	2785.40093536187	-0.185851010569275	0.108392187007711	-1.71461629938377	0.0864155983878141	0.150923662419025
YBL086C	1214.87251080308	0.634660213336875	0.185496977580992	3.42140460514926	0.000622985757369204	0.0020616132384227
YBL087C	14961.6068579645	0.214707035973562	0.220141102793483	0.975315528309046	0.329403770178142	0.44400252581945
YBL088C	1072.16134193963	0.0561629857138773	0.11743666319446	0.478240646371896	0.632478935657873	0.72709133709945
YBL089W	562.527153461409	-0.669661522097916	0.095351374860736	-7.02309246275662	2.17010492756613e-12	2.33499257102619e-11
YBL090W	1864.16804174924	2.50901107738465	0.133535712196938	18.7890642593374	9.28012732030448e-79	1.07226172862325e-76
YBL091C	5235.42076665319	-0.349575357238783	0.126186192737633	-2.7703138485652	0.00560023015309965	0.0144526315784931
YBL091C-A	596.370632041191	-0.007208530608266	0.180914801983375	-0.0398448912374147	0.968216786596853	0.983296184506843
YBL092W	30740.5363593432	0.583719698332997	0.175452810887888	3.32693272555197	0.000878075693646535	0.00278430742337799
YBL093C	1745.22928937162	-0.577798966697398	0.186641452004725	-3.09576977938841	0.00196302709136054	0.00572564057736957
YBL094C	118.587274549712	-0.720817226077268	0.243736660758087	-2.95736071806076	0.00310284894631164	0.00859712375280119
YBL095W	522.399318486045	-0.841494243763008	0.153367696896593	-5.48677629507848	4.0933497087487e-08	2.78212602495552e-07
YBL096C	43.2930086673816	-0.463455496710896	0.27791302205962	-1.66762785448561	0.095389625240371	0.163773741353776
YBL097W	345.372439583957	-0.214891315005549	0.244266724009656	-0.879740438968076	0.378999937075923	0.498222272571263
YBL098W	834.795569368742	1.05897080979185	0.23321182273757	4.54081099903542	5.60382504891312e-06	2.79808883791826e-05
YBL099W	7904.51096658793	-0.149435217170011	0.14740582681662	-1.01376736861234	0.310693769339639	0.42338695734965
YBL100C	306.541926148599	-0.384746283726769	0.232886490423745	-1.65207643872648	0.0985189693687093	0.168356495138121
YBL100W-A	1.49162429775889	-0.0958918976326354	6.00631008342227	-0.0159651926558541	0.987262160391036	0.991779833486176
YBL100W-B	310.339822207643	-2.11520352502986	0.403831350917677	-5.23783881618705	1.6246785520506e-07	1.02589961110309e-06
YBL100W-C	4.50441029695983	0.467946360219974	0.706579971398885	0.662269494128931	0.507798523753299	0.617647803704858
YBL101C	1255.97136738096	-0.0434239363461936	0.177870096521692	-0.244132865475215	0.807127919512384	0.866160690640325
YBL102W	1375.38121357982	0.212027241754085	0.0993721835902852	2.13366793496539	0.0328699726277124	0.0671052819981755
YBL103C	1035.12611981846	-0.0930144579414633	0.134252865774503	-0.692830334792959	0.488416032877713	0.598791510151269
YBL104C	1077.585534302	-0.300131916204118	0.0767530170848773	-3.91035984777272	9.21587217728235e-05	0.000369870409260095
YBL105C	2577.24669617565	-0.484704508097564	0.0898034352045893	-5.39739384126359	6.76158561650261e-08	4.48909303127885e-07
YBL106C	736.416479334561	-0.0604679379596731	0.134236746131472	-0.450457417229486	0.652380652041322	0.743481393726276
YBL107C	972.268178051827	1.27225387030568	0.133615292406778	9.52176840980472	1.70256720845062e-21	3.16754452962027e-20
YBL107W-A	0.430712708891223	-3.72966157229899	5.65818539482703	-0.659162136275848	0.509791658256216	0.619005874128952
YBL108C-A	30.988005639978	0.398894752515938	0.456811367773854	0.873215468476282	0.382545645102177	0.501581847231323
YBL108W	8.49378866607784	1.05619902327247	0.666289093253036	1.58519632689134	0.112921734813458	0.18849490113828
YBL109W	24.5986476864557	2.96561720582504	0.508028439806812	5.83750233934299	5.2989150932122e-09	4.03919615785828e-08
YBL111C	229.042005124114	-11.5862840457546	1.21283822062486	-9.55303341263875	1.25953250709142e-21	2.36332794635444e-20
YBL112C	23.3252822600903	-9.10200056213685	1.26236709500444	-7.21026442954363	5.58433264078865e-13	6.3630475384488e-12
YBL113C	1223.63089450628	-0.231672751307855	0.147845529350736	-1.56699192951756	0.11711657804016	0.194142910388243
YBL113W-A	0	NA	NA	NA	NA	NA
YBR001C	641.370999463179	-0.218965826165373	0.145989145778049	-1.49987743950686	0.133646152936845	0.214891006650894
YBR002C	1295.48627064712	0.217038981326443	0.128787427272732	1.68524976329267	0.0919403936516193	0.158595975010363
YBR003W	2330.73318391095	1.22126196007875	0.174729475729741	6.98944442532243	2.75976905809943e-12	2.92216061360817e-11
YBR004C	1035.98451808637	0.107228671957222	0.191386083940482	0.560274131480575	0.575292469277901	0.676826760032915
YBR005W	1404.73808116593	-0.175097577925114	0.260340661990962	-0.672570994427269	0.501220259963921	0.611076755298479
YBR006W	1485.73009521292	-0.562180118389135	0.344246399062524	-1.63307479735475	0.102453266418861	0.173816901760592
YBR007C	1257.92232481148	-0.490098498083438	0.108301904624507	-4.52529897588279	6.03101844941749e-06	2.97976650471595e-05
YBR008C	941.617813997994	-0.620822383365347	0.185553097171279	-3.34579369910642	0.000820474157151697	0.00262695323237777
YBR009C	7585.24158079958	1.33550417647878	0.183306020348504	7.28565365141689	3.20114399832399e-13	3.7380734703833e-12
YBR010W	9070.34223499023	1.65687560969849	0.149381804355802	11.0915490467105	1.37879230545535e-28	3.61781917280037e-27
YBR011C	21232.6091137478	-0.235478732529774	0.0993061792464085	-2.37123947690587	0.0177285401200767	0.0394593326227866
YBR012C	132.831100090608	-1.5705977176675	0.270360497695692	-5.80927217938216	6.27450116666082e-09	4.73354692825065e-08
YBR012W-A	0.920410422025539	-0.0958918976326345	6.00631008342227	-0.0159651926558539	0.987262160391036	0.991779833486176
YBR012W-B	915.190337877886	-11.5442084098771	1.70347059009999	-6.77687567778875	1.22802470129975e-11	1.21987491444346e-10
YBR013C	52.2797807863457	-0.0229613306628711	0.272628667857536	-0.0842219963267755	0.932879929779845	0.958643660092068
YBR014C	744.749177957075	0.232261507173042	0.0962121660718474	2.41405548441346	0.015776059774545	0.0357171294861305
YBR015C	4643.7827117178	0.103432446828786	0.110485040175106	0.936166983917986	0.349187219294534	0.466101951008066
YBR016W	1656.20395251875	-0.104809244447019	0.248942166696872	-0.421018447126481	0.673741611486191	0.761631008109861
YBR017C	3054.5188970343	-0.139777857118743	0.0647298536093044	-2.15940326332904	0.0308188949508016	0.0636080357712251
YBR018C	68.4283871156182	0.697082339353102	0.416539542222872	1.67350819956518	0.0942272937328539	0.161989286485141
YBR019C	315.518870734864	-0.105197428528213	0.122854508637759	-0.856276498882036	0.391844857279359	0.510522300700664
YBR020W	215.799500248247	-0.793680722566088	0.227139326833315	-3.49424616877783	0.000475402442292266	0.00161059695727205
YBR021W	488.03837926402	0.416427692535794	0.190817124155006	2.18233921289747	0.0290845069988739	0.0605023888485735
YBR022W	480.221250686497	0.440838125788547	0.133320801689483	3.30659672160764	0.000944367416067755	0.00297162150130064
YBR023C	4192.16763247933	0.135085394428268	0.0921555788030691	1.46584065970588	0.142691701188972	0.22655919576436
YBR024W	726.279230076193	0.968462108155741	0.193990015815828	4.99232965203317	5.96553220714101e-07	3.4707592858861e-06
YBR025C	13228.1927325301	0.0288885754310139	0.121379521781369	0.238002053452217	0.81187950153727	0.869719973507556
YBR026C	1049.28728465236	-1.3278877736793	0.195158170822196	-6.80416181441415	1.01639246989865e-11	1.01577553971966e-10
YBR027C	0.691461702307289	-2.9955475589664	2.5490949330358	-1.17514162385428	0.239938060382981	0.34593521577984
YBR028C	1193.43777873275	0.289930296792635	0.0995190698738747	2.91331397248867	0.00357614839448107	0.00974049351780492
YBR029C	2189.32682280165	0.278903672494381	0.12027216659189	2.31893779248829	0.0203984095755075	0.0446907653726484
YBR030W	1123.37156951714	-0.180072052763613	0.143648733952229	-1.25355823061759	0.210002621301938	0.310664255142534
YBR031W	70968.9063638135	-0.188109956622828	0.157354489912462	-1.19545337872135	0.231909941008661	0.336645111633909
YBR032W	25.4071956882293	-1.03981313969744	0.338396408304146	-3.07276647795526	0.00212084381829546	0.0061370287290395
YBR033W	439.912964190634	-0.765038673840135	0.140632871311574	-5.43997051830922	5.32893889882756e-08	3.57397063010981e-07
YBR034C	4752.22232172316	1.34797104645934	0.119729251316496	11.2584939071912	2.10322421210379e-29	5.72389862021304e-28
YBR035C	2253.28101899516	-0.175506551525506	0.11926613982534	-1.47155388597742	0.141141385986367	0.22469353833846
YBR036C	4255.41039662695	0.024788876960408	0.129271768125749	0.191757854942423	0.847931885121515	0.896672992198185
YBR037C	1739.55727962935	1.50212373382922	0.225057948924073	6.67438649028116	2.48268547585745e-11	2.39049218479491e-10
YBR038W	2206.94921103259	-0.145114399170598	0.142588971705676	-1.01771123975938	0.308815204191326	0.421612134080446
YBR039W	2392.42488923913	-0.235440261517655	0.091180648572415	-2.58212970848382	0.00981926722962143	0.0236625298113014
YBR040W	41.2113562195028	-1.99648698212923	0.435666535257565	-4.58260348353107	4.59222321040237e-06	2.33547351843321e-05
YBR041W	1716.07407723122	-0.194884360749705	0.0798255152748087	-2.44137930182841	0.0146312783111313	0.0334240717853314
YBR042C	941.082835321339	0.0767136296257104	0.0981839500066429	0.78132555901978	0.434611041244966	0.550028500699337
YBR043C	1245.53579167954	-0.131080006285088	0.0973630891040798	-1.34630081575335	0.178205522870089	0.27136683783177
YBR044C	1568.05709684134	1.03501463159722	0.0843104647782866	12.2762296984013	1.21531140494025e-34	3.81144805377928e-33
YBR045C	95.3415872084578	-0.428761491359319	0.235558557183328	-1.82019068416023	0.0687299712978271	0.125458866676133
YBR046C	510.31789314953	0.0112937015661821	0.222042293672028	0.0508628395942607	0.959434816869928	0.977845512829673
YBR047W	176.693874231509	-0.109125051114905	0.211436793514403	-0.516111927829967	0.605776237646616	0.70413736342051
YBR048W	22780.1708807812	0.414511761497256	0.218190226684391	1.89977235825893	0.0574629998898078	0.107820888112329
YBR049C	2114.80772811842	0.192889012079112	0.0925101151456954	2.08505860981071	0.037063980725732	0.0742406864536711
YBR050C	83.9457981189843	-0.720585691345258	0.272415746873121	-2.64516900956124	0.00816501239330274	0.0201705820038604
YBR051W	5.36621397916966	-0.970757561768885	0.766906192156878	-1.26581004521386	0.205581097845471	0.305082719786001
YBR052C	2046.2215246487	-0.38188163926318	0.259409370620406	-1.47211967844442	0.140988562396148	0.224504514492513
YBR053C	1311.62029010123	-0.00221578071620353	0.211351224617659	-0.0104838792404063	0.991635227848127	0.994312130602292
YBR054W	2111.41022936055	3.01356602429482	0.359876219802303	8.37389596331293	5.57439751489184e-17	8.63834871366533e-16
YBR055C	1147.46022645526	-0.19209264823359	0.0763288877285709	-2.51664414286607	0.0118478426014942	0.027877774695763
YBR056C-B	0	NA	NA	NA	NA	NA
YBR056W	1624.49660851097	-1.0294739283375	0.286032791597785	-3.59914652647635	0.000319263270616744	0.0011220212915058
YBR056W-A	898.975300314339	-0.578782369577328	0.343104029438335	-1.68690053137762	0.0916224799014924	0.158130412115102
YBR057C	908.201398400547	-0.0532283118085097	0.109658663704496	-0.485399967593507	0.627392655353531	0.723135291826837
YBR058C	2068.22760570147	-0.172048223874064	0.122469625102894	-1.40482363467281	0.160073729178039	0.248291469704796
YBR058C-A	726.296586863166	-0.26641440681023	0.240510354015678	-1.10770452232948	0.267989445663211	0.377858807351297
YBR059C	2761.44101635045	-0.504399994094871	0.158702741261085	-3.17826894536794	0.00148157251693848	0.00443126094303217
YBR060C	1051.99522538289	0.046473786316015	0.114337812810545	0.406460340403931	0.684404391636253	0.770491164949676
YBR061C	1330.61624851444	0.769444811256115	0.0947905059725218	8.11731938090049	4.76593345612742e-16	6.89855774550664e-15
YBR062C	710.06220219655	0.274919050023548	0.174873063820062	1.57210632682933	0.115925894465908	0.192848684251697
YBR063C	461.362731201002	-0.270473893273184	0.19597689847662	-1.3801315123142	0.167546156313406	0.257336517136216
YBR064W	4.08699003384476	-3.44553479527889	1.80396510469787	-1.90997862780498	0.0561359651597048	0.105692243150891
YBR065C	438.728180631497	-0.559612240106255	0.163645354587951	-3.41966468596267	0.000626983681715279	0.0020719089451966
YBR066C	515.299671200636	-1.46139115107374	0.343735427804176	-4.25149994112997	2.12343566177062e-05	9.53465299913917e-05
YBR067C	6673.35528229449	-0.0901915353748706	0.242090263113723	-0.372553336986142	0.709480908046636	0.789742296833647
YBR068C	6044.49421908954	-1.641511584228	0.244830159219357	-6.70469516280989	2.0182724729501e-11	1.96341839096741e-10
YBR069C	3108.25107567847	-1.1818592813677	0.27270735426087	-4.33380054810381	1.46556965002259e-05	6.78779304855752e-05
YBR070C	835.558983962148	0.414204802476087	0.181608002466656	2.28076294464027	0.0225624782017046	0.0487201578480087
YBR071W	1884.61212094654	-0.581663203628115	0.20845487722273	-2.79035545427234	0.00526502036440298	0.013705701233185
YBR072C-A	0.732356525386824	-2.43222686460537	3.44714269075095	-0.70557765744113	0.480450822674367	0.592667000961487
YBR072W	1052.21542849602	-2.58158193160046	0.842933504572532	-3.06261634826063	0.00219411161749859	0.00631850420325568
YBR073W	2560.82554566842	0.19717789233802	0.0859726114625032	2.2934966029736	0.0218194307113391	0.0474110097871592
YBR074W	1969.80964638052	-0.145670502944962	0.0840651266850403	-1.73282916102338	0.083126038135568	0.146342712419367
YBR076C-A	56.6456307984151	-0.369478299907747	0.357300390311047	-1.03408311305257	0.301097310072426	0.413302810366193
YBR076W	57.5239142139457	-1.72133327178781	0.404604392216595	-4.25436130922261	2.09646552105001e-05	9.45059679783394e-05
YBR077C	900.985861997183	0.0952061532141253	0.0884739840384268	1.07609207665809	0.281886078876746	0.39257807474778
YBR078W	25488.1294703477	0.30932998519469	0.207245801529512	1.49257540037857	0.135548366594982	0.217418787723953
YBR079C	15566.2919557028	0.539681240034769	0.104799055883162	5.14967654514413	2.60936060620347e-07	1.5986278095308e-06
YBR080C	3182.38584727612	-0.0227187294792276	0.07983433413756	-0.284573419752981	0.775970977562532	0.841657585346976
YBR081C	1416.80422290986	-0.0718341231920033	0.103673535006653	-0.692887757588215	0.488379993103323	0.598791510151269
YBR082C	7858.80368788882	-0.0646115764072635	0.09784925515074	-0.660317508883714	0.50905009647723	0.618391866269644
YBR083W	2628.4536587743	0.532265241929689	0.227411832507496	2.34053450983974	0.0192561587170082	0.0425003556669624
YBR084C-A	29584.6636316673	0.365707348105969	0.200221027890434	1.82651818322546	0.0677722448668146	0.12384794802798
YBR084W	6411.52817506881	0.425551955545156	0.125340189702108	3.39517561411509	0.000685845931937981	0.00224167806835908
YBR085C-A	1533.91860868604	-0.786007525879954	0.267193858302687	-2.94171254860782	0.00326402757569275	0.00898699231334133
YBR085W	466.186985257763	-0.419026473150584	0.137412301703697	-3.04941019075667	0.00229291177223867	0.00656284960102734
YBR086C	4501.71096866757	-0.0101210351629001	0.0959483532663108	-0.10548419872104	0.915991607629179	0.947349360528545
YBR087W	961.277353098858	0.703761843333507	0.205102398953651	3.43127065760232	0.00060076087427383	0.00199627200704715
YBR088C	2391.32136666923	1.5028093632218	0.105136836850233	14.2938422749254	2.39048114723949e-46	1.10871188983938e-44
YBR089C-A	2054.23140511456	0.744364388008726	0.149043332775075	4.99428169076214	5.90551497864586e-07	3.43887901409033e-06
YBR089W	167.284063220801	1.96916990705445	0.712447936270018	2.76394920499585	0.00571064282964952	0.0147145123928293
YBR090C	597.969945461687	0.448501967970471	0.192738471640909	2.32699763649716	0.0199653910432486	0.0438745630333118
YBR091C	582.083796817708	1.41105283605153	0.171135863733739	8.24521993967849	1.64856707498633e-16	2.45089452728216e-15
YBR092C	5117.54866089914	1.04037246920958	0.164083370669407	6.34051132034405	2.29003844965644e-10	2.01633599324028e-09
YBR093C	725.9180928353	0.122431698896365	0.146491832852141	0.835757847469487	0.403291144642266	0.520799113453719
YBR094W	1303.70175962815	0.741058167784153	0.155288256289629	4.77214559227197	1.82273662299056e-06	9.92111024712053e-06
YBR095C	803.986867268098	-0.0381567854794474	0.0892678612575842	-0.427441465964388	0.669057810574639	0.757506402001817
YBR096W	1123.85143459193	-0.421973977805811	0.16006756200654	-2.63622418256468	0.00838343242487497	0.0206250601233569
YBR097W	460.956278071622	-0.0479955333786662	0.129601069528033	-0.37033284951622	0.711134500618578	0.791137131938168
YBR098W	498.437702767537	-0.381250869822507	0.191859070812875	-1.9871401868424	0.046906863935948	0.0909148339853306
YBR099C	11.0067043761194	-2.46202770153782	1.14029100135144	-2.1591222754717	0.0308406819246616	0.0636330611390418
YBR101C	2026.89231472155	-1.48968893118249	0.201173496215567	-7.40499598210604	1.3115444004859e-13	1.58492319662387e-12
YBR102C	1162.11915879032	-0.318941055770761	0.0741291620330129	-4.30250453429816	1.6887821370596e-05	7.70777488196435e-05
YBR103C-A	2.89316477824632	0.278128323173552	0.860248896162288	0.323311456038279	0.746459378851049	0.81827254812134
YBR103W	1129.72084641534	0.084996453018217	0.0776227700598288	1.09499381370576	0.273519346717948	0.383602729447276
YBR104W	2356.51215730432	0.421644210112355	0.295637984136228	1.42621798529807	0.153805429684427	0.240437351032907
YBR105C	1608.06570930059	0.455255203540261	0.158474600340248	2.87273293362355	0.00406937962819321	0.0109213260926163
YBR106W	12175.2405602909	0.729533230499414	0.130902612575558	5.57309908599665	2.50247140662687e-08	1.75875073771991e-07
YBR107C	486.162656683364	-0.243721569880911	0.115840456233346	-2.10394172990794	0.0353835302601819	0.0712648104873267
YBR108W	1467.45515220167	-0.510090044802559	0.201471223448005	-2.53182581647548	0.011347034291423	0.0268721926800834
YBR109C	4662.62802807876	0.0619716319349916	0.107610360394292	0.575889084544677	0.564690154052369	0.668052695273739
YBR109W-A	25.9823595827217	0.351168500832304	0.478735001921774	0.733534208743078	0.463232671325917	0.575958159968376
YBR110W	1288.93769838731	-0.152847822579594	0.142974122963329	-1.06905934732537	0.285042928260006	0.395719377217622
YBR111C	1827.87382859067	0.0629985865292026	0.104461455560598	0.603079731094279	0.546455649560844	0.652279122984207
YBR111W-A	349.409157729256	-0.158325733964282	0.219277597370336	-0.722033330641101	0.470273985580755	0.582842391613634
YBR112C	4339.9739776072	0.150996978245692	0.133907558319596	1.12762102558325	0.259480003204083	0.36822970127694
YBR113W	223.719422538744	0.142113487432526	0.167885187864615	0.846492113092952	0.397278271790832	0.515663125347738
YBR114W	1127.13364714126	-0.0968211794427225	0.248630859962576	-0.38941738550595	0.696967413267687	0.779193241178236
YBR115C	2851.67508635943	14.6424170680304	1.1888365492528	12.316593965111	7.37436084245984e-35	2.33497790905964e-33
YBR116C	36.7929508779858	-1.32447772300945	0.526043395807751	-2.51781076155454	0.0118086747317744	0.0278054815099986
YBR117C	348.228546964727	-1.13136458143139	0.346069953912891	-3.26917887161094	0.00107860092689579	0.00333662081002144
YBR118W	264129.923109559	0.35899950866957	0.107921791223842	3.32647841180624	0.000879508323470206	0.00278750809353935
YBR119W	562.076342616871	0.0450209365111164	0.145044965161224	0.310392963044761	0.756262144752296	0.826761039310004
YBR120C	698.048002928256	2.95095192443963	0.16470268798964	17.9168413124214	8.71374503898136e-72	7.86146915434674e-70
YBR121C	18386.242650922	0.607601979462524	0.134640515842653	4.51277221911861	6.39857299030605e-06	3.14485087419072e-05
YBR121C-A	0	NA	NA	NA	NA	NA
YBR122C	2486.08717440653	1.32549789510941	0.133258680137677	9.94680341828363	2.60413790608559e-23	5.3263516302732e-22
YBR123C	975.805610726434	-0.39766398258275	0.10013158725549	-3.97141395120498	7.14473076698959e-05	0.000294463059019984
YBR124W	59.6467134410065	-0.359384411767899	0.293124175548936	-1.22604834996935	0.220180480763218	0.322820268545537
YBR125C	1030.19040653574	-0.46141906262695	0.102753202981129	-4.49055649108758	7.10373308094633e-06	3.46556933860093e-05
YBR126C	11328.9031752907	0.767105377688271	0.352468939800409	2.17637723801325	0.0295270643773144	0.0612875026753837
YBR126W-A	979.873085883461	0.184938824209801	0.247644810411468	0.746790630914171	0.455189951925784	0.568426435984682
YBR126W-B	728.943855698062	0.251410311132395	0.192617778777838	1.3052290018481	0.191814881479368	0.288159856164032
YBR127C	18330.2739823965	-0.279882546720774	0.119955258049458	-2.33322449779881	0.019636365728712	0.0432380824771974
YBR128C	134.034887937931	0.0381197092966143	0.228289413999352	0.166979750084787	0.867385982307397	0.909922115840085
YBR129C	609.396857903938	-0.29363887887118	0.134598019042815	-2.18159881519338	0.0291391544090337	0.0605679059335206
YBR130C	1560.19238462738	0.186146010838252	0.099941916870249	1.86254193102899	0.0625267407811099	0.115609521275797
YBR131C-A	0	NA	NA	NA	NA	NA
YBR131W	452.753222327143	-0.268611582686	0.166518478547801	-1.61310375298013	0.106721968648883	0.179946463267165
YBR132C	596.317970744076	-1.09711913354256	0.16368838361847	-6.70248620757203	2.04902921509068e-11	1.99039917560284e-10
YBR133C	1939.92967621614	-0.169959263762607	0.100418399562767	-1.69251117825646	0.090548550603108	0.156605240092455
YBR134W	14.7938185785174	-0.38193883566936	0.391443404507135	-0.975719174909226	0.329203647346049	0.443835255152728
YBR135W	644.809257892903	0.137996019711111	0.161328744731676	0.855371557874745	0.392345484128115	0.510972386487595
YBR136W	462.348258566864	-0.179047585717309	0.137579757299042	-1.30140937324183	0.193118366958142	0.289721540953605
YBR137W	722.172677860746	0.60989297531724	0.112242976165536	5.43368499439796	5.5201996286939e-08	3.69847759456541e-07
YBR138C	333.718122017244	0.41518637720488	0.172660635287611	2.40463830399604	0.0161884793333812	0.036512782496455
YBR139W	1846.49526327807	-0.559903716453502	0.321477439432842	-1.74165788256027	0.0815683264250149	0.144101126028741
YBR140C	1579.54037229368	-0.13740913387923	0.176341864406762	-0.779220149120535	0.435850042835496	0.550683990265898
YBR141C	514.200478617757	0.164283848485501	0.121186642554044	1.35562670128631	0.175217971765356	0.26731192078912
YBR141W-A	0	NA	NA	NA	NA	NA
YBR142W	2082.54010866966	0.516505791420817	0.189666658010936	2.72322925303527	0.00646471800618499	0.0164135053156262
YBR143C	8573.26257681299	0.630346384273862	0.138564824138926	4.54910824728413	5.38737267845978e-06	2.69409540321459e-05
YBR144C	4.99725027322538	-0.0827622403774255	0.887805326326309	-0.0932211577507552	0.925727866123583	0.953966139845621
YBR145W	1082.0749398404	0.267677895404428	0.219612606619953	1.21886397836739	0.222895823625757	0.325858356137455
YBR146W	4659.43684301055	2.4538555890061	0.115515603904379	21.2426330821709	3.8565528261423e-100	6.51262997768544e-98
YBR147W	75.3637871896216	-0.388412494699706	0.265639139474193	-1.46218097027618	0.143691624932608	0.227707661647295
YBR148W	109.294974598994	-0.479865678114251	0.259409410379011	-1.84983913040449	0.0643367391360321	0.118689569733868
YBR149W	5375.32939061679	0.748626517991447	0.203501229376398	3.67873216434865	0.000234396262716677	0.000852891594614386
YBR150C	880.868849143643	-0.452004993933509	0.115652514530947	-3.90830234661746	9.29469432603889e-05	0.000372579773775363
YBR151W	2431.80050622332	0.281254155654705	0.0716243798700978	3.92679358850721	8.6085797233911e-05	0.000348684539103652
YBR152W	319.731872394896	-0.476788530082887	0.13785738422908	-3.4585635927242	0.000543064053466525	0.00181186416217352
YBR153W	640.437429688589	0.209265436580283	0.147132606243448	1.42229137322579	0.154941682220369	0.241811829171411
YBR154C	2907.62064198437	0.852693002376724	0.11285190046224	7.55585859772062	4.16105712542218e-14	5.21994709105342e-13
YBR155W	1887.31128476393	0.399067272891747	0.115065551553293	3.46817329343715	0.000524009257539583	0.00175540435918398
YBR156C	775.956770561165	-0.343633579550339	0.141277040213505	-2.43233846795646	0.0150016812898611	0.0341753970857921
YBR157C	408.745872307449	-1.27831895702343	0.271216439994028	-4.71327975933752	2.43761166998312e-06	1.29782622946716e-05
YBR158W	2016.09012026458	-0.159304443822638	0.162103219679825	-0.982734606612285	0.325738073736229	0.440244398445886
YBR159W	2645.00762714028	0.129035859723766	0.11667348456386	1.10595702362124	0.268745121298978	0.378743046304075
YBR160W	1373.90129756712	0.438085237157169	0.11489452188262	3.81293407186749	0.000137326753665616	0.000530148886073707
YBR161W	550.925895240301	0.0594831458305015	0.122659040766872	0.484947097732129	0.627713872307825	0.723254647134243
YBR162C	16261.1897666975	-0.0316024856525259	0.134574309506071	-0.234832976431511	0.814338371836303	0.871786820044521
YBR162W-A	985.695614201979	0.28843026792709	0.150947246759975	1.91080178087468	0.0560300587762382	0.105553194250659
YBR163W	756.263684294372	-0.217804938683889	0.0915064701740128	-2.38021353320374	0.0173026083891826	0.0386157163168949
YBR164C	1145.57562475718	0.492938289311964	0.115784397237766	4.25738096904114	2.06835721224663e-05	9.34307311375603e-05
YBR165W	415.467976169688	-0.0555642329818512	0.185823410979349	-0.299016322480627	0.764927591464127	0.832971745598998
YBR166C	1394.82383046053	-0.441004434324006	0.113513967444022	-3.88502352841717	0.000102319978673917	0.000406686408899468
YBR167C	355.3356545511	0.168931206023525	0.165732972923259	1.01929750636735	0.308061747483809	0.420845191646623
YBR168W	287.553305893773	-0.823524917678053	0.20198932416587	-4.07707150404538	4.56064710570551e-05	0.000194159158617818
YBR169C	1443.9630703168	-0.493131930399793	0.306621054980453	-1.60827810872685	0.107774282920321	0.181488475406093
YBR170C	1751.1940620114	-0.146138574611052	0.11762359300714	-1.242425697727	0.214079539125217	0.31570260740678
YBR171W	1513.44694394242	0.232585210595726	0.107126326597039	2.17113027193219	0.0299213263233952	0.0619496558207736
YBR172C	2966.88506939145	0.181495192816934	0.101707325457169	1.78448496213151	0.0743448962111354	0.133488409609198
YBR173C	2605.22270898545	0.456446354118528	0.128605269535292	3.54920413267569	0.000386397413586452	0.00133586003458287
YBR174C	42.3695675545326	0.297578158016198	0.596026242639578	0.499270227932138	0.61758902605006	0.714087311370382
YBR175W	907.742331388347	-0.20278898281467	0.165768424707628	-1.22332695851056	0.22120622885458	0.323961749636281
YBR176W	564.315737123836	-0.0504623155951465	0.0983081604424142	-0.513307495207437	0.607736241830375	0.705419613798881
YBR177C	2949.60626829827	-0.284961457094438	0.215131470124982	-1.32459215255159	0.185306460108252	0.280043218511461
YBR178W	15.9124506478773	-1.03875385515331	0.453072587322811	-2.2926874947153	0.0218660030100825	0.0474965355621383
YBR179C	1877.86976276319	0.907695814782325	0.106178896888431	8.5487402994599	1.24439159104066e-17	1.97483446231176e-16
YBR180W	70.98533141852	-1.1906335916741	0.208738199253044	-5.70395641973873	1.17058017292353e-08	8.56604557652704e-08
YBR181C	53727.8579453142	1.32004989183198	0.189488489307772	6.96638564513504	3.25186986322307e-12	3.4048990332571e-11
YBR182C	881.576076040427	0.324505511905328	0.230184388560481	1.40976333770813	0.158609575500328	0.246310460798198
YBR182C-A	7.54825675914539	-0.568595903648163	0.693587603669074	-0.819789599237782	0.412336061252372	0.528541319464407
YBR183W	1256.43762039985	1.54853877258247	0.377269753605658	4.10459295446484	4.05027392610963e-05	0.000173779179657056
YBR184W	67.5393383015515	-0.0760661507056836	0.253386694773926	-0.300197888344337	0.764026215696809	0.83267857960933
YBR185C	1180.53793106664	2.11760665724543	0.128917722692533	16.4260321468437	1.2454641346671e-60	8.54440290720577e-59
YBR186W	140.028542817842	1.03017198290805	0.276642812108018	3.72383426505153	0.000196219765297701	0.000730940822539965
YBR187W	3470.59660586455	0.358653743739588	0.118268460554895	3.03253920831342	0.00242505591330266	0.00689314555244339
YBR188C	293.816123563915	-0.545608747163986	0.160207069192013	-3.40564714101385	0.000660074327899	0.00216928618939262
YBR189W	45498.2714809238	0.488097326191674	0.182564461109037	2.67356156409958	0.00750504993529913	0.0187015735428982
YBR190W	9.86143333142059	-0.719095707872195	0.665793477658024	-1.08005820423724	0.28011626223804	0.390857140487231
YBR191W	23620.0079257651	0.273471803326925	0.191356811847679	1.42911977204454	0.152969811539932	0.239472112859993
YBR191W-A	2.09043467735386	-0.545267833459108	1.70686668895635	-0.319455430811944	0.749381183195954	0.820655881697465
YBR192W	2062.66257808457	1.32200908567347	0.129853769146509	10.1807525061664	2.41685094140679e-24	5.2017582680082e-23
YBR193C	561.672257997162	-0.00945919282221337	0.117268464102727	-0.0806627160557599	0.935710188435975	0.960802510296123
YBR194W	211.028767393437	0.341932875708977	0.195303374785555	1.7507781219061	0.0799841365737649	0.141892598469303
YBR195C	715.668838431441	-0.104886631230542	0.0929584435287672	-1.12831742065564	0.259185888894244	0.367966860154665
YBR196C	43646.7947354762	0.1907796377094	0.125161160694926	1.52427187995176	0.127440808608094	0.206985244264588
YBR196C-A	9.23023031007391	0.685805162932624	0.767573545652273	0.893471598672459	0.371604675026233	0.49008032360975
YBR196C-B	4.23749670190771	-2.39410536413773	0.952773454513882	-2.51277504929987	0.0119785688367993	0.0281007032037489
YBR197C	540.963736664456	-1.41661263208326	0.168675535143828	-8.3984475334572	4.52420023806777e-17	7.04406212007432e-16
YBR198C	2038.95076409377	-0.944927097587074	0.103788986215347	-9.10430992770744	8.68165739892771e-20	1.50466830603521e-18
YBR199W	4955.63925307649	-0.0908251831055575	0.100638696453341	-0.902487674288062	0.36679786608938	0.485086495193706
YBR200W	1287.35936025649	-0.105379989659148	0.0586802691893428	-1.79583343967151	0.0725210107521816	0.130640967399854
YBR200W-A	0.470433178489291	-1.20063377001054	2.83282121139737	-0.423829702058144	0.671690014913515	0.759833465857164
YBR201C-A	88.0980146813836	-0.433609065188657	0.219147060908815	-1.9786214033191	0.0478586480320535	0.0923203535470726
YBR201W	317.037288613089	-0.0274128976366752	0.128369312649459	-0.213547124861003	0.830900236362612	0.884167868945991
YBR202W	2233.65706178766	0.272787720071967	0.125439749400381	2.1746513475667	0.0296562533566903	0.0614975077478472
YBR203W	1143.71404249898	0.236169529342525	0.260986338299314	0.904911463494587	0.365512293453016	0.48358054734463
YBR204C	665.591237739101	-0.383815377656603	0.14837596316146	-2.58677598095146	0.00968785540915516	0.0233935288272443
YBR205W	2579.59550047117	0.0259721292218247	0.105943467778927	0.245150831536126	0.806339645589512	0.865756913246255
YBR206W	489.749541635147	0.105284147435289	0.145632865147634	0.722942224123367	0.469715380782784	0.582369257875643
YBR207W	2700.21951569123	0.197818086571794	0.102624325915643	1.92759450361115	0.0539055830759038	0.102164653277094
YBR208C	2951.4210388224	-0.400565097566451	0.202914516015768	-1.97405836423908	0.0483751068981677	0.0930757972630243
YBR209W	10.566553988074	0.398132758835653	0.605491684884431	0.65753629451021	0.510836141679629	0.619931238087716
YBR210W	378.512057024615	-0.520320998156303	0.178206991292004	-2.91975637085821	0.0035030512654293	0.00956513085991599
YBR211C	466.635536592369	-0.124706225893968	0.176034759976284	-0.708418189173373	0.478685600232664	0.591364192813189
YBR212W	2435.68365648514	-0.246249099277545	0.137684431950348	-1.78850357872231	0.0736947987943504	0.13253794234287
YBR213W	204.34930229932	-0.179650788079452	0.186634601348492	-0.962580286728293	0.335758194338643	0.451102298636128
YBR214W	2584.51739842535	-0.278445144714661	0.616479051843485	-0.451670083325645	0.651506673393373	0.743257050228434
YBR215W	975.331091446342	-0.581330207258998	0.102791734143699	-5.65541784173345	1.55467584402031e-08	1.12270779700853e-07
YBR216C	843.35429337181	-0.0247760776246636	0.115082396339554	-0.215289900216893	0.829541303472688	0.883038471742545
YBR217W	207.621097073514	-0.21904515653177	0.140542622209925	-1.55856745154924	0.119098791727146	0.196834289163108
YBR218C	5061.38973954772	-0.0936797507346202	0.132936037281051	-0.704697933311822	0.480998237754461	0.593120088719505
YBR219C	180.104092130167	0.062941244898381	0.206160815111771	0.305301688219738	0.760136390265985	0.829949977833518
YBR220C	1427.29724624856	0.217407483791115	0.10087788588687	2.15515503600985	0.0311497041605854	0.0641500786746764
YBR221C	10590.6491713172	-0.331047332179725	0.133066300205912	-2.48783750406714	0.0128522441086126	0.0299415916870613
YBR221W-A	0.289296516101149	-0.182625818400718	5.15318633195594	-0.0354393974206247	0.971729369831611	0.98549578529581
YBR222C	4192.54464620551	-0.406582024541548	0.20254806127121	-2.00733604651559	0.0447138934490668	0.0872291772083988
YBR223C	500.143660293827	-0.0261693054254502	0.177797059851451	-0.147186378938519	0.882984911535335	0.921460723716006
YBR223W-A	0	NA	NA	NA	NA	NA
YBR224W	18.1561384069626	-0.346259321558905	0.414299435393274	-0.835770681729795	0.403283923047024	0.520799113453719
YBR225W	648.850966062004	-0.442868563231985	0.202645898361208	-2.18543067890074	0.0288572834994632	0.0600866484753288
YBR226C	38.3663862203965	-0.836558498969579	0.281946867521018	-2.96707853619696	0.00300644153491812	0.00836519811954827
YBR227C	1283.59331395292	-0.246226791924009	0.0774888115631469	-3.17757863305665	0.00148510412441558	0.00443779299609845
YBR228W	469.308896021771	-0.522446465290861	0.119895649302689	-4.35750978729755	1.31550617756236e-05	6.13158081063389e-05
YBR229C	1597.11915138826	-0.143946442604491	0.096243933871075	-1.49564171802575	0.134747045612496	0.216396986687125
YBR230C	645.265360472484	0.348088425146008	0.270980689315971	1.28455066678249	0.19894934743394	0.296712047599621
YBR230W-A	138.305679451799	-0.805069203658879	0.31617580171897	-2.5462707749357	0.0108880694476896	0.0258876625929544
YBR231C	661.717395349875	-0.180247274224013	0.168668911512953	-1.06864550560742	0.285229435390306	0.395894849627092
YBR232C	74.8717074529174	-0.0971951786975693	0.327656785091591	-0.296637161566485	0.766743536324942	0.834397377765377
YBR233W	727.407522407666	0.430433835567249	0.12381549214636	3.47641339630133	0.000508168321180083	0.00171016686933675
YBR233W-A	289.300200883761	0.289583397876304	0.193909933381314	1.49339125039486	0.135334801942022	0.217182018905983
YBR234C	4387.18507494612	0.0379016374404855	0.0992169545414645	0.382007668101179	0.702455676887472	0.783998150818657
YBR235W	1244.08555130514	-0.259227116822705	0.117468791435446	-2.20677435815079	0.0273298273356189	0.0575245263126833
YBR236C	1299.52260948372	-0.288506134899979	0.0819293515438706	-3.52140142041149	0.000429272243620208	0.0014686685696014
YBR237W	1114.01596161597	-0.607769840731981	0.119917666803903	-5.06822603316528	4.01540405682277e-07	2.39976870401405e-06
YBR238C	1526.47554586205	0.912793458786073	0.229094431284278	3.98435463345423	6.766376174362e-05	0.000280096502101497
YBR239C	550.967598317482	0.0876877048715935	0.154060159673744	0.569178333043996	0.569235123039051	0.672222076445255
YBR240C	118.033378679244	-0.369236628206726	0.16989468965852	-2.1733264821218	0.0297557537106145	0.0616844173554004
YBR241C	642.576767906486	-0.810451873691258	0.421455234255478	-1.92298447810943	0.0544819992361243	0.103079128689777
YBR242W	1414.62371058662	0.802026394255561	0.105902283024509	7.57326821811714	3.63949779120567e-14	4.60956393324626e-13
YBR243C	1116.77008413391	-0.0228093516185839	0.146175304591492	-0.156041074669404	0.876000644844074	0.915622956188394
YBR244W	1424.32751729143	0.471897545178523	0.138001326966741	3.41951454780034	0.000627329780180053	0.00207201300514836
YBR245C	2296.54049193703	0.00340571337478997	0.0864774794284447	0.039382662368276	0.968585302611233	0.983518779370579
YBR246W	1284.70638377282	-0.0743513672824114	0.0887624555263164	-0.837644326551642	0.402230489876939	0.520143335230615
YBR247C	2858.12156238977	0.739433734310972	0.0982898012567333	7.52299551791308	5.35352596905069e-14	6.63998531679243e-13
YBR248C	3268.2344047205	-0.156781795630321	0.109153301503989	-1.43634497051462	0.150904203534205	0.236688517379442
YBR249C	10840.0470499271	0.535092873984777	0.192317197339492	2.78234542405583	0.00539675665905978	0.0140098696714891
YBR250W	19.1416940286999	-1.02812059309131	0.387028194482548	-2.65644882659232	0.00789684351051298	0.0195668214297361
YBR251W	1673.96922299559	1.86337150629798	0.0728895771778545	25.5643067012346	3.80704020761275e-144	1.25365834036688e-141
YBR252W	1438.90304291499	1.15184606468561	0.159678469095587	7.21353399246389	5.45181062676156e-13	6.24445648484376e-12
YBR253W	553.302311570014	-0.196983241244694	0.13369522606449	-1.47337528080229	0.140649871846489	0.224236275957632
YBR254C	488.257258225832	0.433629367591823	0.116724302298283	3.71498787359383	0.000203213439494851	0.000754432757899148
YBR255C-A	293.965800055867	0.207103318830043	0.157940884827602	1.3112711066302	0.189766186382103	0.285668595088578
YBR255W	784.87271493728	-0.529457390864174	0.108555746219506	-4.87728572003532	1.07555586813873e-06	6.04403664467717e-06
YBR256C	1696.97531657753	-0.167751571444501	0.10801333938599	-1.55306346788367	0.120407972661856	0.198549551314719
YBR257W	384.778010285058	0.245190385895881	0.204090160954685	1.20138268669562	0.229602788917741	0.333811030422128
YBR258C	251.369292212679	0.680850765742625	0.173844791193126	3.91642890804972	8.98703011493921e-05	0.000361126176552713
YBR259W	403.640608769058	-0.536039010944068	0.205992398627586	-2.60222714292081	0.0092620485038861	0.0225257944780627
YBR260C	1126.22370375657	-0.207978873293037	0.114206084993276	-1.82108399307518	0.0685940900922826	0.125280276580081
YBR261C	1720.01329660208	-0.00647431076297056	0.134571603380024	-0.0481105270380661	0.961628156558965	0.979239621783249
YBR262C	1208.9603663213	1.54467051651828	0.151639831796866	10.1864430883008	2.27952325283624e-24	4.92227545678015e-23
YBR263W	7504.69451866318	-0.121442897353883	0.118236535677416	-1.02711819707924	0.304364811034214	0.417179322678737
YBR264C	499.668536219422	-0.54700479579748	0.21218570368072	-2.57795311516637	0.00993874819973556	0.0238979903773123
YBR265W	2021.98632467215	-0.112648655490746	0.145042676653987	-0.776658691699959	0.43736016427321	0.552022622058904
YBR266C	108.159995776009	1.77164686177091	0.520770023611967	3.40197550059254	0.000669006348694487	0.00219644856056924
YBR267W	2283.71783141622	0.795382544713868	0.2252947886624	3.53040809082243	0.000414919144967979	0.00142548643127757
YBR268W	1439.78022329874	1.97899234035949	0.18772118702586	10.542189572277	5.51985408803335e-26	1.29372807913835e-24
YBR269C	649.273386840257	-0.253899300372713	0.209135949724497	-1.21403948344216	0.224732647190731	0.32810667576993
YBR270C	411.916086704423	0.104178268037514	0.162455645660215	0.641272069149312	0.521345932803539	0.628861595868884
YBR271W	762.547992787931	-0.13794359875619	0.128932452123344	-1.06989044638836	0.284668623859636	0.395366418544825
YBR272C	668.257866970835	0.153853798544008	0.18298027735763	0.840821758310622	0.400447795845828	0.51834693070767
YBR273C	1725.6695772427	0.0416351166299166	0.143293730430989	0.290557838816041	0.771389509191497	0.838068509986011
YBR274W	633.088256831677	-0.263667745939843	0.124799190269204	-2.112736031148	0.0346233675248339	0.0699691618651599
YBR275C	1363.87763414861	0.266212189429377	0.097384076711804	2.73363159992982	0.00626400859849054	0.0159964174601236
YBR276C	1693.78391562387	-0.158086026268881	0.0716738944849519	-2.20562908440912	0.0274099809364607	0.057623768536047
YBR277C	10.3003491240528	0.50725052191321	0.985147509332965	0.514898040250505	0.606624270410679	0.704874284566819
YBR278W	414.447057526643	-0.13661270017776	0.12918127656452	-1.05752709534132	0.290271095393245	0.401622990390738
YBR279W	2464.1129321475	-0.137185536441337	0.0876468589522968	-1.5652076763641	0.117534222187964	0.194664455735339
YBR280C	650.993443543813	-0.581859519739487	0.266052235810563	-2.18701232848796	0.0287416240105742	0.0599371416736802
YBR281C	1309.02391562106	0.0207797331959855	0.128886877270944	0.161224584193336	0.871916519015967	0.912947884616719
YBR282W	1486.71031085603	2.24114805446694	0.116432763790399	19.2484312963782	1.45502335929022e-82	1.71121140076524e-80
YBR283C	6598.41194655305	0.0787013824065734	0.0945367583855593	0.83249503950196	0.405129576974125	0.522456117867944
YBR284W	410.175692327121	-0.675464867698012	0.435524438700809	-1.5509229969114	0.120920138555648	0.199095008131874
YBR285W	67.3204600469124	-0.667057234494257	0.54120349766034	-1.23254420449608	0.217745864661217	0.320105862647047
YBR286W	18994.2944334473	-0.178429501749395	0.105147078240258	-1.69695159138601	0.0897058129946243	0.155351691922849
YBR287W	2746.95344201708	-0.139828406959148	0.241053241389225	-0.58007270988474	0.561865586201349	0.665667701155259
YBR288C	1220.50938682495	0.116273150900185	0.125025631135223	0.929994512680592	0.352373925618262	0.469404262565104
YBR289W	1228.14616788819	-0.351756536269427	0.125750534649095	-2.79725678503872	0.00515385538795785	0.0134375659481751
YBR290W	1254.33839627224	-0.20913898592041	0.153630329638673	-1.36131313662016	0.173414753310451	0.265175195101609
YBR291C	881.585821764109	-0.353553641955473	0.210157288741094	-1.68232871709265	0.0925051155054729	0.159403111124815
YBR292C	9.75884442726098	0.332627206420319	0.554727825979082	0.599622356843627	0.548757943991519	0.653784337758347
YBR293W	929.661800995985	-0.711714072028976	0.164829110232747	-4.31789063851646	1.57527443995393e-05	7.26523631760266e-05
YBR294W	599.990902976046	-1.3434535588437	0.187317416449663	-7.1720696575202	7.38723350794494e-13	8.26015617713504e-12
YBR295W	1625.8495191932	-0.387274502936578	0.16071813242279	-2.40965034311002	0.015967815618971	0.0360892359871458
YBR296C	70.5695544375586	-0.523267910387607	0.39458187528234	-1.32613265627872	0.184795760938417	0.279404307075681
YBR296C-A	1.00207091620471	-2.44041187192039	2.27937093074491	-1.07065148502304	0.284326164564015	0.39505740924443
YBR297W	452.903556531681	-1.78024065693831	0.253296301478125	-7.02829313554763	2.09075301030221e-12	2.25363327755325e-11
YBR298C	1664.12880277532	-0.157644795512311	0.473360629666761	-0.333033179424512	0.739109237795451	0.812785680434269
YBR298C-A	0.366483998998433	-2.30716627496078	4.99074002646137	-0.462289412537612	0.64387379106947	0.736255746271472
YBR299W	3274.57096490966	0.377888025775395	0.464085262269895	0.814264223619386	0.415493600381976	0.53155416707764
YBR300C	21.0637811948779	-1.8251492382434	0.517560449012704	-3.52644650827753	0.000421176236010895	0.00144472223456654
YBR301W	84.7038803007272	0.291681010007863	0.333619572703557	0.874292259426401	0.381959113656205	0.501012292877866
YBR302C	618.270284605549	-3.40901107623734	0.195777360228673	-17.4126930317966	6.61000800932549e-68	5.37450774684169e-66
YCL001W	1084.15984681484	0.296220500354747	0.118298354323782	2.50401201308341	0.0122793864816173	0.0287493918833741
YCL001W-A	11.7740589301641	-1.74474901695661	0.629220048474342	-2.77287575497169	0.00555633304020591	0.0143725745231199
YCL001W-B	13.0018439605078	-0.996896761960322	0.555450379554979	-1.79475394860478	0.0726929109401275	0.130893751807625
YCL002C	443.710486755775	-0.279242728711547	0.265223201218218	-1.0528593555501	0.29240545648744	0.40398202987755
YCL004W	544.046940650681	0.0779273530239851	0.133993564591234	0.581575341037557	0.560852756615331	0.664587307497044
YCL005W	699.358481674116	-0.4163973245077	0.103153497575512	-4.03667674189024	5.42136869532334e-05	0.000227711315225762
YCL005W-A	1551.15895871902	0.265434149933317	0.15694516879351	1.69125403460201	0.0907882948887106	0.156937456728884
YCL007C	2.22945590073037	0.655608906788049	1.58418686915723	0.413845689263177	0.678987120745184	0.76640629761063
YCL008C	993.884582005112	-0.750955004063467	0.163611952108524	-4.5898541908806	4.43555744633148e-06	2.25928703337503e-05
YCL009C	6828.80303133519	-1.11591261524203	0.25497163646827	-4.37661471173443	1.20536767321715e-05	5.65021458776379e-05
YCL010C	1133.61861647718	-0.868315816712871	0.125274417365513	-6.93130995915463	4.16961320206275e-12	4.33824210881283e-11
YCL011C	5206.04636433647	-0.2472435112586	0.124323906536934	-1.98870449091904	0.0467338300132518	0.0906061243648149
YCL012C	329.621960049188	0.516829682851947	0.187122488641282	2.76198594089202	0.00574509522527892	0.0147859308924138
YCL014W	1141.15329753497	0.156626455932437	0.0922485474643609	1.69787449491221	0.0895314519878191	0.155172142839941
YCL016C	664.825790360265	0.273890044961682	0.119048542745849	2.30065852671877	0.0214109400630833	0.0466465270444812
YCL017C	5093.37892715284	0.854528538590887	0.112931874517087	7.56676130848775	3.8264404911154e-14	4.82776572308161e-13
YCL018W	1728.62956374047	10.9288974023081	0.608062441537476	17.9733143436299	3.15302081191311e-72	3.00953551699417e-70
YCL019W	407.008914760662	0.246511256013107	0.240775751813604	1.02382093776596	0.30591985896086	0.418626154850142
YCL020W	0	NA	NA	NA	NA	NA
YCL021W-A	61.3140348820749	-1.5013212177262	0.245490422755841	-6.11559995242413	9.6194366100524e-10	8.00930588037991e-09
YCL022C	62.6646653598506	-0.166284694050885	0.416254191105586	-0.399478726230304	0.689540495920828	0.774031111693432
YCL023C	23.8519505109041	0.679133417544745	0.391456982232306	1.73488645846076	0.0827609181504834	0.145777856897321
YCL024W	1042.92115517148	0.451860894982866	0.116752440392053	3.87024796625683	0.00010872470827431	0.000428778999218327
YCL025C	3302.00714034479	-0.268059345381838	0.453713820666527	-0.590811505340628	0.554646725186021	0.65889309741615
YCL026C-A	32.3370827570212	-2.5430567163508	0.396839179201675	-6.40828035544951	1.47170103201212e-10	1.30452530239997e-09
YCL026C-B	212.257004840842	0.633872794059157	0.178279901000183	3.55549218113211	0.000377272165232728	0.00130705653878103
YCL027W	712.202628763543	-1.88350887229753	0.182308277335289	-10.3314501120183	5.07869260271732e-25	1.14548868087316e-23
YCL028W	3411.95371222583	0.373966626880847	0.16113588283705	2.32081532863182	0.0202968128508322	0.0444989378946674
YCL029C	1248.76583027745	0.189496037880843	0.123578745246127	1.53340315523864	0.125176551807643	0.204315432516762
YCL030C	6544.4432338676	-0.640984262276024	0.290130583388767	-2.20929574121154	0.0271540772272693	0.0572094538127945
YCL031C	1645.2694082265	-0.311777420866188	0.129709025533692	-2.40366789884798	0.0162315114368776	0.0365973071972872
YCL032W	1092.76686927873	0.176787243249013	0.106184800519371	1.66490159028704	0.0959323908999108	0.164448393145969
YCL033C	700.488383739931	0.210827796495237	0.145455166906265	1.44943490822227	0.147216165921934	0.232286935496371
YCL034W	1914.17750178059	-0.0693263774199934	0.175033886955418	-0.396074032439507	0.692050414271692	0.775407286218673
YCL035C	2045.25722322913	-0.378158721911596	0.202715287200311	-1.8654672133233	0.062115943740941	0.114946784343309
YCL036W	833.273508066272	0.735011279557435	0.20360147128376	3.61004895948442	0.000306139214979199	0.0010806045356141
YCL037C	201.651628574479	1.07181168436218	0.233275078575579	4.59462575645398	4.33526616771977e-06	2.20991199540266e-05
YCL038C	1017.24926300484	0.231780510652294	0.210008536073533	1.10367185537228	0.269735508674542	0.379670455253373
YCL039W	1587.6915851027	-0.353661521082913	0.201840650414354	-1.75218183431777	0.0797425462320642	0.141635493388451
YCL040W	12302.3445200143	-0.344187950210115	0.482512531764493	-0.713324375123397	0.475645057563634	0.58831130560822
YCL041C	163.115340549687	-0.722158167759769	0.337388122519772	-2.14043743557525	0.032319431883546	0.0662070850342252
YCL042W	386.316759716196	-0.486388163095863	0.442417277575821	-1.09938781270247	0.271598944376991	0.38147806518807
YCL043C	19956.2384381138	-0.51979301008532	0.159177613717723	-3.26549065503076	0.00109274611088585	0.00337403932784539
YCL044C	993.4800739217	-0.483946780863423	0.203290114268855	-2.38057213260943	0.017285776427556	0.0385912283226724
YCL045C	4539.38923663182	-0.485373678462395	0.109680441102958	-4.42534396818088	9.62887334472221e-06	4.58537670631529e-05
YCL046W	101.893311100029	-0.452677848136305	0.296219371801271	-1.52818448497689	0.126466739805074	0.205758386451635
YCL047C	418.624760907178	0.254404230149686	0.103452297202178	2.459145297204	0.0139268241099042	0.0320482402473198
YCL048W	15.3417777045882	-0.199948994228013	0.500905903430285	-0.399174760885687	0.68976443888988	0.774031111693432
YCL048W-A	7.32175832890569	-0.944655125091335	0.48525523857958	-1.94671803617513	0.0515685480788866	0.0984389725904302
YCL049C	2667.09447867713	0.775236522111693	0.217026132869155	3.57208835573309	0.000354145879394009	0.00123212084611143
YCL050C	5348.80677191753	-0.491786056070662	0.112205895404577	-4.38288963603422	1.17115449797418e-05	5.5094453740414e-05
YCL051W	1256.81844460564	-0.362625502900291	0.164821516814751	-2.20011021563318	0.0277990762655513	0.0583258095842373
YCL052C	1609.83391800759	0.102080353818595	0.158561785639368	0.64378912867925	0.519712184293272	0.627350521582751
YCL054W	3134.88305285532	0.790425912675573	0.171936840226861	4.59718761629357	4.28231982137531e-06	2.18630684833936e-05
YCL054W-A	0.0523638886176774	-1.05767124247192	6.00631008342227	-0.176093346460941	0.860220608003722	0.904510847907648
YCL055W	997.66053794203	-0.404580756227025	0.167332747195408	-2.41782175341066	0.0156137231781266	0.035434865903219
YCL056C	290.663604815048	0.113970063368215	0.146849306598551	0.77610215538695	0.4376886711535	0.552331402225896
YCL057C-A	1199.23213222998	0.323907905361372	0.159020684766784	2.03689165240615	0.0416609008408331	0.0819530146170033
YCL057W	4220.18778861462	-0.511903241715636	0.114041376636236	-4.48875010820399	7.16422772743409e-06	3.48991152462137e-05
YCL058C	391.293058733659	0.760698636896915	0.252204113955518	3.01620233296861	0.00255962397220993	0.00723195344529154
YCL058W-A	151.449490473613	0.628098412536772	0.364744836651548	1.72202139529343	0.0850656428218738	0.149199020938711
YCL059C	2974.92347588474	0.225622395122059	0.115498607276209	1.95346420569813	0.0507646146892132	0.0970628892194818
YCL061C	1019.93806088027	-0.17526214049109	0.114711234705103	-1.52785506094194	0.126548527943089	0.205840603860999
YCL063W	1096.47851519022	0.00405044988502076	0.113838388597278	0.0355807029151643	0.971616695420823	0.98549578529581
YCL064C	8504.9225458843	-0.949869250943535	0.353225400808745	-2.68913064793391	0.00716383755102308	0.0179463804150011
YCL065W	11.3600445969687	4.742297870391	4.61051740359593	1.02858257658724	0.303675868866286	0.416495058799117
YCL066W	378.711480121633	0.241854166772516	0.138683787019165	1.743925313628	0.0811721139628484	0.143516655720623
YCL067C	656.91236610309	-0.0526430199408267	0.203939433830819	-0.258130656499211	0.796306072627107	0.858620251170568
YCL068C	1.33779459518628	-4.35748573346395	5.9070646135068	-0.737673619398093	0.460712806689484	0.573908557756183
YCL069W	77.1623411901391	3.55037129823745	0.345217546201425	10.2844462493396	8.28167437118307e-25	1.83646826291622e-23
YCL073C	14.6071055167686	3.62842282836303	0.614573316762588	5.9039706563842	3.54855305965746e-09	2.7690486316237e-08
YCL074W	2.42643677450001	-6.33444717188426	5.8941015296215	-1.07470954479657	0.282504789076016	0.393107234492847
YCL075W	1.30614373458493	-4.85971695591111	3.22700469602615	-1.50595286145556	0.132079275019424	0.212683155324677
YCL076W	0.965580613619881	-4.2471096119312	2.49408574853953	-1.70287233084035	0.0885919630657647	0.153948989116392
YCR001W	10.6593038489005	-0.888784392338904	0.747174278271172	-1.18952755493055	0.23423213452899	0.338937667853202
YCR002C	2057.38413233643	0.366992331692932	0.172013681263159	2.13350664318078	0.0328831872814115	0.0671114569059115
YCR003W	1806.6138925868	2.75973133911781	0.208556905900551	13.2325099818741	5.69531419285794e-40	2.08385218189791e-38
YCR004C	2453.26972745423	0.275184126208112	0.181317798645254	1.5176895388329	0.129092682498111	0.209049522235692
YCR005C	15896.5350034647	-0.888266524697248	0.533166226163235	-1.66602174164215	0.0957090841127169	0.164147197139829
YCR006C	125.31545056348	-0.106873499663933	0.17958048537024	-0.595128693652834	0.551757449881261	0.656407977766977
YCR007C	505.574245420253	-1.76172261620587	0.317788879670474	-5.54368868423797	2.96165204995311e-08	2.04459542987329e-07
YCR008W	1993.82995630996	0.131763167550419	0.145543512383557	0.905318041268494	0.365296921289446	0.483392711193951
YCR009C	3115.02248328971	0.0960662683412358	0.116853330736574	0.822109799829335	0.411014408533129	0.52694975561596
YCR010C	58.6985316181761	-1.05590207905114	0.369271790280273	-2.85941711997475	0.0042442030629372	0.0113259000698964
YCR011C	2068.33264622574	-0.425594615090213	0.139328961202071	-3.05460265703817	0.00225358873861721	0.00646716140851109
YCR012W	136361.512499603	0.932105421492433	0.1504942932471	6.19362635872171	5.87955119033774e-10	4.98361958038151e-09
YCR013C	23589.2710401773	0.844340568408129	0.168948014847171	4.9976353328088	5.80376061250055e-07	3.38561270096799e-06
YCR014C	440.593756453083	-0.153086339847407	0.153362417763573	-0.998199833308631	0.31818246726998	0.431360586545922
YCR015C	298.234429563677	-0.164041389298423	0.136538256646671	-1.20143169634078	0.229583787071476	0.333811030422128
YCR016W	1212.08024591608	0.0575226555791604	0.120595191565088	0.476989628132181	0.633369507323827	0.727861032147047
YCR017C	5058.02847526712	-0.363494585563309	0.107973393421813	-3.36651997352038	0.000761230693024374	0.00245758105110712
YCR018C	274.03960006408	-4.56205555099169	0.21050957674976	-21.6714869766461	3.81243839726113e-104	7.17391979553194e-102
YCR018C-A	415.121666856324	-2.08713379464071	0.259221980598037	-8.05153093046199	8.17647459707836e-16	1.1580701440077e-14
YCR019W	518.528151665462	0.12840084106055	0.110227490002625	1.16487131347627	0.244071086876059	0.350469934718475
YCR020C	186.350279834479	-0.746344117427769	0.268585178456015	-2.77879859833738	0.00545603417876242	0.0141358934308927
YCR020C-A	350.788631830766	-0.552447977170483	0.172084994047772	-3.21032045953478	0.00132587067234916	0.00401801145445817
YCR020W-B	146.638868486026	0.301605329706592	0.517593077975707	0.582707425080263	0.560090273918307	0.663803229085112
YCR021C	1225.6128574391	-1.30853541209459	1.08523105938938	-1.20576664367757	0.227907480373391	0.331932478049348
YCR022C	15.5916497318341	-0.981447986952888	0.409118323506176	-2.39893431939641	0.0164428637643233	0.0370358073706679
YCR023C	1365.54750309809	-0.769082088393487	0.114170057782247	-6.73628535653662	1.62487031019454e-11	1.59722326312556e-10
YCR024C	906.169322393739	1.15189447681607	0.150779111021382	7.63961578638516	2.17870902075371e-14	2.84701936719919e-13
YCR024C-A	1599.56218045416	1.1805564868712	0.238905174802067	4.9415274819781	7.75128878887462e-07	4.43912938813289e-06
YCR024C-B	1854.57916900663	0.438071509222731	0.377811702356347	1.15949693058885	0.246253686945288	0.352871155087536
YCR025C	60.1365566118186	-0.488738241940971	0.213748159895874	-2.28651438299659	0.0222241836621417	0.0481475242101531
YCR026C	1856.02717283058	-0.231101974507457	0.0932952517433131	-2.47710328434824	0.0132453566067826	0.0307703416621764
YCR027C	451.424942825842	0.641286341818912	0.149089798627522	4.30134286666431	1.69766139441564e-05	7.74293486400374e-05
YCR028C	1320.95231252966	-0.0717360066216451	0.0879080651096441	-0.816034416548377	0.414480451752487	0.53056720218501
YCR028C-A	2185.54750989908	0.487916138348508	0.152561747015726	3.19815515942024	0.00138309841240878	0.00416701104488756
YCR030C	2398.33518327722	0.019431357755223	0.179291692908267	0.108378461043172	0.913695486083185	0.945856709702501
YCR031C	32120.8130565747	0.544562770556644	0.190104798501123	2.8645398477589	0.00417615607704621	0.0111714719429027
YCR032W	693.413183248715	-0.3175076381453	0.0849934922512434	-3.73566998761197	0.000187216060683044	0.000700173183224605
YCR033W	2408.01410436326	-0.513607089552875	0.122700033331924	-4.18587571336253	2.84068762342623e-05	0.00012489164678161
YCR034W	3019.74794859833	0.378332080254994	0.147423987651996	2.56628576041554	0.0102794103849651	0.0245914263695534
YCR035C	1727.43935754064	0.442672071006288	0.154338614956344	2.86818740165254	0.00412830926513729	0.0110704579886784
YCR036W	2412.80691002263	-0.0358514845625417	0.107716782488566	-0.332831001207702	0.739261855529896	0.812817793075108
YCR037C	2245.72696102369	0.520043116724437	0.100205494525388	5.18976648124499	2.10557972001499e-07	1.31195345657699e-06
YCR038C	276.31785828881	-0.032381568101651	0.136964369001105	-0.236423299999941	0.813104217810819	0.87075283536546
YCR038W-A	0	NA	NA	NA	NA	NA
YCR039C	656.91236610309	-0.0526430199408267	0.203939433830819	-0.258130656499211	0.796306072627107	0.858620251170568
YCR040W	378.711480121633	0.241854166772516	0.138683787019165	1.743925313628	0.0811721139628484	0.143516655720623
YCR041W	315.073693063557	-0.122950040675318	0.175715268687717	-0.699711764342039	0.484107328040139	0.595282087840246
YCR042C	1364.64382974405	-0.360655668062916	0.0872523636361646	-4.13347734127664	3.57315537659376e-05	0.000154821061251622
YCR043C	656.713038616948	-0.0715791081048257	0.139400911693768	-0.51347661385507	0.607617965523461	0.705406649204568
YCR044C	1287.7402842786	-0.106951398398521	0.0874357414445692	-1.22319999386434	0.221254167911326	0.323961749636281
YCR045C	620.388090773896	-0.764378701169064	0.161919048262612	-4.72074601086672	2.3498121219075e-06	1.25513889982829e-05
YCR045W-A	2.06194709768119	-0.0958918976326337	6.00631008342227	-0.0159651926558538	0.987262160391036	0.991779833486176
YCR046C	2279.54720738405	1.87600805245015	0.213607620455035	8.78249590746716	1.59886390626766e-18	2.63395182003227e-17
YCR047C	1141.0321926459	0.562590355499693	0.222845140042832	2.52457987368072	0.0115836678093513	0.0273539032600888
YCR047W-A	0.117859361042188	-0.0958918976326336	6.00631008342227	-0.0159651926558538	0.987262160391036	0.991779833486176
YCR048W	2254.45687867336	-1.29154408754951	0.197785504854924	-6.5300239696375	6.57591665614763e-11	6.15184475815174e-10
YCR049C	186.4628515937	-1.50147408312205	0.205645254862799	-7.30128241531169	2.85037738610121e-13	3.36426262811157e-12
YCR050C	242.065528814072	-1.17286901296248	0.263917105076822	-4.44408107849272	8.82683154091902e-06	4.22481922445441e-05
YCR051W	2509.68852277921	-0.615690536077883	0.249289994310306	-2.46977636539835	0.0135197542161956	0.031330436758573
YCR052W	2089.82164021477	-0.340671149918739	0.138818115778302	-2.4540827975421	0.0141244455693353	0.0323898323536359
YCR053W	12063.4817986382	-0.132301793299152	0.111906599944155	-1.18225192584865	0.237105754607818	0.342694131900722
YCR054C	358.639324026791	0.0357624187228468	0.201649924025103	0.177349031474937	0.859234239594564	0.904510847907648
YCR057C	3192.98136725041	-0.107128780610032	0.148711458411335	-0.720380135831327	0.471290977001134	0.583773250804866
YCR059C	1580.79761260283	-0.47960394351095	0.162935289803713	-2.94352404619481	0.00324498613580698	0.00894204129306476
YCR060W	969.715746857973	-0.783469389324891	0.212646730513139	-3.68437072808172	0.000229268346367748	0.000837471619067104
YCR061W	1993.71196783072	0.509039452481571	0.262420961650111	1.93978197961289	0.0524061915761892	0.0997535195724805
YCR063W	163.418139460391	-0.306333831381549	0.188297101807008	-1.62686429287436	0.103765923094682	0.175681843059531
YCR064C	37.9046090611279	-0.0941372416839356	0.360990906323358	-0.260774551477516	0.794266370564835	0.857125727763396
YCR065W	1803.20386118523	-0.191870611698757	0.146919625059626	-1.30595631196913	0.191567414901749	0.287919441931292
YCR066W	434.968419612612	-0.0544875366548126	0.102535357109891	-0.531402417572081	0.595139946573877	0.694470532979368
YCR067C	2641.61442419715	0.0930607370551182	0.136755166445435	0.680491563675216	0.496193261787271	0.606519825933736
YCR068W	963.433332407948	-0.591665774039203	0.134535388355925	-4.39784491849758	1.09331051692754e-05	5.15798213788306e-05
YCR069W	2785.57465417842	-0.633459421136423	0.132141295291215	-4.79380363073025	1.63648467006639e-06	8.99656764362042e-06
YCR071C	1822.33877030052	2.64168952101032	0.14126927329612	18.6996751620076	4.98072047321653e-78	5.65569397182829e-76
YCR072C	1519.22855223687	0.311426401323274	0.178241986018147	1.74721123950879	0.0806007028109065	0.142697910944256
YCR073C	1706.50423116478	-0.449416289876861	0.132482468667316	-3.39226989350126	0.000693161260728258	0.00226334162774234
YCR073W-A	1362.66588735209	-0.585679826426017	0.244851363313144	-2.39198107170423	0.0167577065842861	0.0376291358895697
YCR075C	363.80884387513	-0.445473777157967	0.16576567337779	-2.68737047954859	0.00720170260626082	0.0180275231337263
YCR075W-A	243.370677691111	0.489360193948239	0.177351521390657	2.75926696377367	0.00579311882309835	0.0148978838613533
YCR076C	714.629473565251	0.00201775727657833	0.134523998676229	0.0149992365409436	0.988032789466547	0.992100007840628
YCR077C	3577.29450490685	-0.855832451074435	0.0883993848747124	-9.68142993627611	3.61622250412379e-22	7.00483570945861e-21
YCR079W	789.537308146671	-0.465365965060714	0.16420536866333	-2.83404841661939	0.00459623677447988	0.0121423246677595
YCR081C-A	24.9735840818636	0.553431498914404	0.573195038282082	0.96552039350007	0.334284226476442	0.449213612645143
YCR081W	588.726635270666	-0.330558769964786	0.150057160323277	-2.20288568204706	0.0276028070311123	0.0579694155315388
YCR082W	987.165121805061	0.229979619236992	0.148816892891221	1.54538651337854	0.122252800516447	0.200620738848801
YCR083W	562.649918320321	0.533946302971111	0.17570395018026	3.03889754569159	0.00237445590916863	0.00676098859394059
YCR084C	6602.2245108024	0.0755466192658151	0.128389597939795	0.588416978307235	0.556252444368425	0.660205189873932
YCR085W	12.5954768481526	0.00094462009336637	0.517652203653509	0.00182481613465448	0.99854400818792	0.99884733261325
YCR086W	404.657960154971	0.384343460974402	0.158759332626735	2.42091885003098	0.0154813328439438	0.0351707685788941
YCR087C-A	0	NA	NA	NA	NA	NA
YCR087W	1487.30186139003	0.121297586782975	0.111510785817221	1.08776550980275	0.276698639248724	0.387236982170017
YCR088W	5024.66044035462	-0.664860213527552	0.226854176668063	-2.93078233468183	0.00338109595705905	0.00928990320116433
YCR089W	1725.72941364434	-0.783096693663499	0.246894998650867	-3.17178030313555	0.00151507576776543	0.00452120027480883
YCR090C	500.234728743883	0.0228213799698292	0.190871213052927	0.11956428423547	0.904828313756076	0.938900153520958
YCR091W	508.025511620734	-0.342393903418517	0.33910100196869	-1.00971068038935	0.312633923955542	0.425453042183291
YCR092C	740.359953576501	-0.586590684146117	0.152027242644552	-3.85845769443834	0.000114104813850006	0.00044652067974815
YCR093W	3121.50999309538	0.258695252493511	0.118884804892058	2.17601612526004	0.0295540548223117	0.061324198191476
YCR094W	935.517938842202	-0.0136854401006321	0.124060743647731	-0.110312413888891	0.912161612490189	0.9450204056746
YCR095C	462.244078299905	0.0147930526276079	0.140892273525306	0.104995485255981	0.916379391163247	0.947601612529619
YCR095W-A	8.9377241713299	-1.1753662096904	0.482280534424723	-2.4371006619465	0.0148055572359381	0.0337870408717563
YCR096C	368.419000605156	0.328310821101605	0.336661023391941	0.975197003186751	0.329462548387436	0.44400252581945
YCR097W	0.0612787710432063	-1.05767124247192	6.00631008342226	-0.176093346460941	0.860220608003722	0.904510847907648
YCR097W-A	0.115448377321122	-0.0958918976326344	6.00631008342226	-0.0159651926558539	0.987262160391036	0.991779833486176
YCR098C	37.5733254446055	-0.817690621225762	0.272992522101591	-2.99528578633179	0.00274187814311785	0.00768753063029977
YCR099C	65.1911330087208	-1.84065486876183	0.465588560304466	-3.95339367350039	7.7050511227722e-05	0.000315341387693025
YCR100C	103.924298134393	-1.69750860547199	0.47797003341731	-3.55149588214856	0.000383047986319168	0.00132567211660433
YCR101C	65.9613567041906	-2.07470631151504	0.284599682013752	-7.2899108559608	3.10160178044269e-13	3.62826808632247e-12
YCR102C	341.31037346303	1.08305119727302	0.304432221325943	3.55761027054177	0.00037424401407788	0.00129793105672297
YCR102W-A	7.70460878153642	0.742117243312144	0.640667385096647	1.15835027750038	0.246721121489395	0.353240283941121
YCR104W	15.7529888396491	-2.52486449599164	0.680625268572485	-3.7096249765854	0.000207566477797287	0.000769725688498274
YCR105W	135.136114795731	-0.521560374396068	0.191007150383894	-2.73058036491207	0.00632229164868843	0.0161133499016768
YCR106W	225.172427177258	0.0492849475171639	0.125605053385796	0.392380291944028	0.694777245651997	0.777821070170068
YCR107W	296.232005668767	-1.25852889489072	0.18814340300654	-6.68920023120329	2.24393531509066e-11	2.17331735076281e-10
YCR108C	3.58806607912417	-0.87913793078473	1.02470109908958	-0.857945728335633	0.390922432087389	0.509723844333309
YDL001W	612.134967882037	0.0906666339717868	0.114630753746521	0.790945108607371	0.428976023840317	0.544676324081807
YDL002C	823.012464195086	0.230687905111116	0.103342467061858	2.23226628577614	0.0255973687285326	0.054329445841481
YDL003W	1643.25747034229	0.893436023982004	0.160211030514474	5.57661991882193	2.45236878917217e-08	1.72926133249335e-07
YDL004W	1495.85319228706	-0.153528489776991	0.0887852805437351	-1.7292110678342	0.0837713262078188	0.147203296265927
YDL005C	1230.94083855667	0.0317667925569359	0.155075566170945	0.204847180902234	0.837691523527933	0.889414214727546
YDL006W	646.953483701714	0.179426219018213	0.110131245314387	1.62920357892996	0.103269929589219	0.174932036078858
YDL007C-A	0.0570555231127799	-1.05767124247192	6.00631008342227	-0.176093346460941	0.860220608003722	0.904510847907648
YDL007W	6161.46266661575	0.0929590278345284	0.111148298300467	0.836351336511088	0.402957280632927	0.520729727079344
YDL008W	594.136271972782	0.160170982056541	0.140672743379063	1.13860708342722	0.254867072672621	0.363093847726697
YDL009C	193.064983799358	-1.22929058431572	0.189059839097841	-6.50212435481628	7.91935903202948e-11	7.36679358544437e-10
YDL010W	720.015764993248	-0.907028835480004	0.096576195714424	-9.39184680831797	5.89572838488547e-21	1.07560296794614e-19
YDL011C	24.6135222530356	-1.6526798780035	0.646220583871404	-2.55745471322278	0.0105441286344577	0.0251698554499958
YDL012C	970.318497039316	-0.87369331382231	0.176224107032602	-4.95785354531929	7.12762589972227e-07	4.1141581223112e-06
YDL013W	1311.21092920486	-0.163453450629177	0.184821242173889	-0.884386711757908	0.376487493741114	0.49571104233886
YDL014W	14037.8476047132	-0.148172470665234	0.119838688634301	-1.2364326775754	0.216297775774538	0.318403475916653
YDL015C	2838.81832562494	-0.415382553108376	0.180761751389921	-2.29795601068477	0.0215642929132593	0.0469185441449375
YDL016C	27.669880281147	-0.595981848037712	0.316234999021799	-1.88461697750485	0.0594815684881243	0.110874168612788
YDL017W	469.128481655162	-0.0979219306662299	0.118494608349229	-0.826383006200867	0.408586860303268	0.525166483598229
YDL018C	620.250490678405	0.572288370548613	0.126571597352278	4.52145965224571	6.14146670801838e-06	3.03206144970083e-05
YDL019C	2618.04242010084	0.579746034663484	0.221441333045873	2.61805701171148	0.00884320289778561	0.021634665229674
YDL020C	3156.35684718728	-0.564484924269989	0.321025251395243	-1.75838169058857	0.0786825863533527	0.140160198987524
YDL021W	368.783591626441	0.88258903967127	0.582513118877082	1.51514019353358	0.12973690478717	0.209731775878326
YDL022C-A	0.859155432884923	-2.90642664625726	2.18557234268554	-1.32982404173635	0.183576252713077	0.27818541564431
YDL022W	8921.05455301146	1.22284416515268	0.218238159143999	5.60325549825508	2.10362782197429e-08	1.49294103831064e-07
YDL023C	208.12068543814	2.0313797988695	0.340778414951793	5.96099902382862	2.50700465334482e-09	1.99892647057251e-08
YDL024C	125.230010867101	-2.78660656090013	0.360761212672888	-7.72424102983272	1.12521750650465e-14	1.50318103404455e-13
YDL025C	1421.48734097782	0.120366565908273	0.186254739257841	0.646246996924162	0.518119407734213	0.626346259056081
YDL025W-A	0	NA	NA	NA	NA	NA
YDL026W	80.9376189202022	-0.143233599297457	0.400013647279077	-0.358071781479814	0.720289595969638	0.797950864867461
YDL027C	602.088511993397	-0.260779371015874	0.178393225248715	-1.46182328758447	0.143789640841222	0.227808172860306
YDL028C	865.187582780256	-0.0335301884108567	0.110036318997639	-0.304719284653425	0.760579960679288	0.830296638659671
YDL029W	5459.29339310127	-0.542926414600422	0.0924430771266098	-5.87308894809755	4.27748809481141e-09	3.29491656051789e-08
YDL030W	707.178138293087	0.128043124517019	0.123588377819605	1.03604502928193	0.300181135630114	0.412389019453468
YDL031W	3603.36504030743	0.459711781765939	0.122164908904705	3.76304280736245	0.000167858455470082	0.000635353900991933
YDL032W	41.5711760932397	0.221300646387921	0.338544406765564	0.653682772379009	0.513316204606908	0.621492944752911
YDL033C	1312.39789369367	0.605816527273383	0.134603994759852	4.50073215400645	6.77197964540113e-06	3.30862447660325e-05
YDL034W	73.8718348385346	-0.792361642002598	0.238569165880088	-3.32130784411956	0.000895966540088502	0.00283149502544284
YDL035C	1573.20550747196	-0.714769786964999	0.0954245349999174	-7.49041938706453	6.86538830059461e-14	8.435717788753e-13
YDL036C	1057.64320236698	0.222243043759276	0.0912085261703319	2.43664768076876	0.0148241148729007	0.033817672515734
YDL037C	621.964613280179	-0.345389653428026	0.392345826724941	-0.880319427152121	0.378686291260625	0.498008768818385
YDL039C	3010.89220181907	0.558310005590181	0.327612077591372	1.70418016849353	0.0883474329810513	0.153564579998206
YDL040C	3700.36046422362	-0.13329559058753	0.123798206314968	-1.07671665491177	0.281606869459852	0.392438180758059
YDL041W	7.80083168872919	-0.366642293120584	0.897280958180628	-0.408614815435297	0.682822356409527	0.769518829451257
YDL042C	488.455943912604	-0.00803363381921233	0.174519665946126	-0.0460328283099756	0.963284084426831	0.980190736013017
YDL043C	388.563174187037	0.202428106780129	0.181793607311217	1.11350508840274	0.265491564171266	0.3752204810369
YDL044C	741.519955404013	1.25207182545444	0.125795964314183	9.95319549621897	2.44212962925849e-23	5.01055007423564e-22
YDL045C	824.154255630142	-0.21083049369165	0.148822268731366	-1.41665958655833	0.156582478087702	0.243852494841713
YDL045W-A	1249.36434414473	2.07505936809767	0.115573800465881	17.954409734153	4.43269044337483e-72	4.1705284657238e-70
YDL046W	3737.74469556957	0.836430520921163	0.102283796447577	8.17754668844206	2.89681204107182e-16	4.24908777338507e-15
YDL047W	2535.59995156702	0.401728351407775	0.13839776142388	2.90270844899994	0.00369950867941573	0.0100474079021163
YDL048C	1463.66365122469	0.765261185437708	0.364035686020913	2.10215980142602	0.0355392798170232	0.0715566178156266
YDL049C	286.368819116485	0.144148746616457	0.19517468901237	0.738562706803243	0.460172576691971	0.57345252414254
YDL050C	776.361720951433	0.134808552208982	0.187683130880606	0.7182774049882	0.472586259114924	0.585047575663701
YDL051W	3182.08506620207	0.205179626674507	0.109418487161472	1.87518244857212	0.0607676279077887	0.112863958657839
YDL052C	3033.48114683711	0.577462165837197	0.163407469033768	3.53387864858162	0.000409509050187249	0.00140836898409045
YDL053C	1226.43668114245	0.209899779787068	0.126860971934873	1.65456543951772	0.0980126788504888	0.167665325430992
YDL054C	784.374033590384	-0.0387274475783263	0.143135586142825	-0.2705647744348	0.786725791478981	0.851124436563581
YDL055C	26870.1354113071	0.360788524846006	0.160022316678019	2.25461380847241	0.0241575799559426	0.0517741039992965
YDL056W	1072.27041874071	0.00603166887460012	0.113909081982402	0.0529516064007255	0.957770466077008	0.976602614891342
YDL057W	288.467572193052	-0.351676610135356	0.127952296425609	-2.74849783833164	0.00598690296832893	0.0153423124316787
YDL058W	1648.67909629236	0.0248218886919375	0.0806679695916032	0.307704393919953	0.758307275985867	0.82836485646756
YDL059C	149.156705448102	-0.294992096413267	0.27061377191827	-1.09008530616232	0.275675568315804	0.386133409810269
YDL060W	3680.28280493621	0.52617621084707	0.11364255897032	4.63009822741223	3.65492308256853e-06	1.8820424880216e-05
YDL061C	8721.76786281111	0.503940702301149	0.289454567835538	1.74100103539384	0.0816833970315192	0.144265715432981
YDL062W	223.962823729898	0.258641812864482	0.164725230998081	1.57014084179669	0.116382348751951	0.193481425935918
YDL063C	1539.93398050981	0.353849077422797	0.21657662184226	1.63382859337661	0.102294846650846	0.173592852368584
YDL064W	1022.77976703468	0.216914490507562	0.101977142965076	2.12708930845266	0.0334126634437214	0.0679604081038755
YDL065C	1467.99663164488	0.270754523061174	0.127222513519105	2.12819661844297	0.0333207850901365	0.0678154173682443
YDL066W	3487.63258353323	-1.05101871685398	0.162200876128752	-6.47973514039286	9.18837678753885e-11	8.45176669311884e-10
YDL067C	948.204205712872	-0.234117532846765	0.147578183253055	-1.58639663184713	0.112649363996739	0.188277924971717
YDL068W	23.5313621876555	-0.810647135513345	0.584029048042466	-1.38802537002303	0.165129319916422	0.254455241218895
YDL069C	200.381464785848	-0.0423029151592099	0.18061906046402	-0.234210692108194	0.81482141474446	0.872162170893388
YDL070W	4258.90646917737	-0.294711998489303	0.168243841137814	-1.75169561332052	0.0798261615948952	0.141669388376173
YDL071C	63.3824082483951	-0.0960742592397177	0.241073365373452	-0.398527058727068	0.690241716621227	0.774326152948699
YDL072C	3478.53418418277	-0.523352525693767	0.135460003641388	-3.86352068230614	0.000111764425632215	0.00043866537974599
YDL073W	1293.11701599944	-0.107906267772675	0.149397777555851	-0.722274919600695	0.470125469517279	0.582767992140185
YDL074C	1973.46019693949	-0.0806548235496765	0.172924654994816	-0.466415986500563	0.640917770712186	0.73422933343372
YDL075W	27762.8459209093	0.545419890032759	0.221338991246707	2.46418349953004	0.013732578612458	0.031706967109033
YDL076C	871.305474878079	-0.302425675339106	0.106808509270824	-2.83147548265347	0.00463337855891739	0.0122257336494511
YDL077C	776.70391252421	-0.122776695685896	0.10247842120957	-1.19807364552208	0.230888347712147	0.335457899411471
YDL078C	2860.35359469526	0.601367513598842	0.1141417440253	5.26860281253057	1.37466042337971e-07	8.81549517855774e-07
YDL079C	336.269879925351	-0.569987324803736	0.328128770299311	-1.73708426811769	0.0823722977648399	0.145170980219223
YDL080C	807.688250988654	-0.793406521876591	0.108649586436678	-7.30243480806065	2.82606250410444e-13	3.34155254075976e-12
YDL081C	13915.7814300656	0.430865960500724	0.18001570336008	2.39349097027872	0.0166888921157397	0.0375182262624495
YDL082W	18684.0741772246	0.534658251826972	0.183003063334324	2.92158088550801	0.00348259833111747	0.00952505822699035
YDL083C	25326.6711900854	0.634045670600899	0.205146313725227	3.09069979902315	0.00199685409193934	0.00581657720013821
YDL084W	9275.14262294046	0.213795585919778	0.123342897521511	1.7333433072828	0.0830346676511888	0.146220941484152
YDL085C-A	635.375082890129	-0.571797190334811	0.232048518500867	-2.4641277351343	0.0137347154197413	0.031706967109033
YDL085W	116.640008334292	0.0608393193657657	0.44557641120583	0.136540709597083	0.891393844277947	0.928177052713764
YDL086C-A	270.301170977617	21.8965220647905	2.5792558448332	8.48947269370503	2.07576781162946e-17	3.27841889865506e-16
YDL086W	4779.40837602709	1.02140142917775	0.146229926343311	6.9849001139463	2.85058718952914e-12	3.01347788607366e-11
YDL087C	482.705229491961	-0.681618747240811	0.131536794134123	-5.18196259630434	2.19563252079547e-07	1.36419205490179e-06
YDL088C	1602.26517683038	0.110978748423182	0.114308606880894	0.970869573616781	0.331613231349806	0.446170529452466
YDL089W	516.139854799267	-0.50770831758033	0.113871978343091	-4.45858871486914	8.25010502987578e-06	3.96607238881474e-05
YDL090C	833.162061896879	-0.124465866932616	0.0820856850193432	-1.516291992974	0.129445535406783	0.209414958533302
YDL091C	721.225215292856	-0.502265788112966	0.151696648655719	-3.31098803146849	0.000929671847648018	0.00292957836775591
YDL092W	1171.49164882526	0.701717737882381	0.150388275850134	4.66604018109538	3.07059680447722e-06	1.59865221773019e-05
YDL093W	968.274781085402	-0.706078662045064	0.126742343891572	-5.57097683666885	2.53315008932624e-08	1.77293586485681e-07
YDL094C	47.3185280432895	-0.46394920731772	0.355572330862171	-1.30479558460795	0.191962463040127	0.288315799676688
YDL095W	6056.19897613625	-0.00330994070819315	0.0984183324597167	-0.0336313431194126	0.973171128204265	0.986502239549529
YDL096C	299.880663842719	-0.177750250572813	0.272139414936285	-0.653158788536491	0.513653915482441	0.621632614363718
YDL097C	6339.57371367723	0.134647727881337	0.123126909795908	1.093568644779	0.274144207321473	0.38439722150718
YDL098C	301.032945185146	-0.0493988922159555	0.167577638549849	-0.294782123936309	0.76816032299898	0.835387035546777
YDL099W	1986.29494798616	0.123447547476888	0.0760403830654936	1.6234472066055	0.104493840319163	0.176641794748976
YDL100C	5681.59058639718	0.174081177670852	0.0678473948989211	2.56577541304567	0.0102945458979101	0.0246186925503398
YDL101C	730.14143911059	0.765183740082063	0.116446590384412	6.57111331088394	4.99404356050027e-11	4.72568547262281e-10
YDL102W	1204.2336428108	0.648781567176723	0.124167898568755	5.2250346076162	1.74122539643946e-07	1.09529230763613e-06
YDL103C	2122.03801041829	0.893377143175144	0.0700051605826614	12.7615897990871	2.68661311578748e-37	9.16789325418465e-36
YDL104C	313.179784906001	0.996369435246664	0.1250186286812	7.96976775187179	1.58972842322857e-15	2.21352037957364e-14
YDL105W	300.192499401017	-0.00245163102741889	0.236974070828732	-0.0103455665796903	0.991745579399705	0.994312130602292
YDL106C	982.259432623982	-0.0217787719259364	0.135067755885787	-0.16124330920514	0.871901771559657	0.912947884616719
YDL107W	553.797421520561	1.47308714369642	0.151175888106262	9.74419374775547	1.95323144778282e-22	3.83999472092467e-21
YDL108W	699.146242418073	0.28109177668389	0.0830738284483227	3.38363816781054	0.000715322053750642	0.00232417910508225
YDL109C	397.535169294349	-0.309619251830416	0.142060214930352	-2.17949305498527	0.0292950600375028	0.060844296880162
YDL110C	1118.11033925517	0.869738430279629	0.341392917373988	2.54761708874836	0.0108461448381892	0.0258066148498243
YDL111C	1363.32012587703	0.397483430115473	0.0849094646902167	4.6812617599893	2.85114606153115e-06	1.4974200926032e-05
YDL112W	2095.13011542598	0.287744210446155	0.121195986811094	2.37420576388109	0.0175867468289086	0.0391967223740075
YDL113C	1026.11247445115	-0.454855089684213	0.169777296362027	-2.67912788948115	0.007381419537166	0.0184239122756909
YDL114W	6.50798958590731	0.77997784215285	0.664254069460518	1.17421612905784	0.24030846721185	0.346317629115371
YDL114W-A	0	NA	NA	NA	NA	NA
YDL115C	1049.26576995391	-0.00196014018161639	0.114062327492934	-0.0171848166235063	0.986289174981257	0.991779833486176
YDL116W	1299.91034025698	-0.385403559119646	0.179119147985349	-2.15166029681634	0.0314241193470284	0.064614189828139
YDL117W	1521.99392222072	0.349870937588559	0.0899824319805741	3.88821384227635	0.000100984637518687	0.000401863941207294
YDL118W	96.2943052520773	0.256132580374844	0.285170120589379	0.89817467498165	0.369092432609141	0.487533646442801
YDL119C	388.957279478606	0.336708068098763	0.159678850774417	2.10865788716404	0.0349741223490537	0.0705265063658505
YDL120W	1051.43382830131	-0.0246155377179459	0.151678517607782	-0.162287567851882	0.871079404320513	0.912361475326797
YDL121C	1098.12309711978	0.0652024833652785	0.161718326301504	0.403185494535212	0.686811769860224	0.772296792948512
YDL122W	4116.49217949248	0.440088256805754	0.077067422152698	5.71043178184658	1.12689901553935e-08	8.28321084413186e-08
YDL123W	653.822551588499	0.165007844772076	0.219976545937328	0.750115627413697	0.453185068288497	0.566674930652751
YDL124W	3791.69822412738	-0.635762956044843	0.265339620637659	-2.39603476675285	0.0165735182058093	0.0373045765220301
YDL125C	2144.56448969485	-0.620362363560523	0.0741975373925166	-8.36095624412316	6.22119189636335e-17	9.61802108672512e-16
YDL126C	17807.9667959248	0.0512079913042589	0.183628799294154	0.278866885265797	0.780346982509117	0.845429384241659
YDL127W	684.985555261359	-0.438459946321368	0.161058569397371	-2.72236334869943	0.00648168336308553	0.0164502376220737
YDL128W	3152.91608021959	0.871403438794529	0.0956766142833431	9.10779969924413	8.40695970036205e-20	1.46090334001542e-18
YDL129W	394.933126233283	0.152747272202551	0.131007593347269	1.16594212823722	0.243637844492574	0.349967032459781
YDL130W	15670.0869709097	0.192157053303871	0.248756243674703	0.772471277364815	0.439835352234542	0.554615284284261
YDL130W-A	626.561281621791	0.0464369121675294	0.233854557023341	0.198571765111657	0.842597741927956	0.892937359758549
YDL131W	4460.04978893007	-0.369431467371534	0.180328519360714	-2.04865801971431	0.0404955669250639	0.0799821711401912
YDL132W	2571.9724225715	0.207813268251312	0.0948745121873439	2.1904014414425	0.0284951355823475	0.0595396456044862
YDL133C-A	420.152064083036	0.13539875926129	0.459140717623894	0.294895996072825	0.768073330680569	0.835387035546777
YDL133W	1223.08370540593	-0.552055495367229	0.193169476771419	-2.85788161046006	0.00426479477755027	0.0113624346298325
YDL134C	2778.62357715782	-0.237180550771696	0.0936323164438405	-2.53310566030857	0.0113056868310058	0.0268128388437178
YDL135C	1593.92255598392	0.0361845186668436	0.149358190148166	0.242266718892	0.808573500192352	0.866872289658554
YDL136W	16006.6661864532	0.618622654500866	0.206521982203945	2.99543248568068	0.00274055962861737	0.00768710635182026
YDL137W	5722.57310003531	0.0284365176059463	0.12428248416476	0.22880551348047	0.819020081323041	0.875375893475098
YDL138W	1261.6925656158	-0.187456976363938	0.142873445548056	-1.31204910503041	0.189503566671938	0.285403725154672
YDL139C	446.861694985979	0.783099423266826	0.175788772430755	4.45477496906292	8.39812333854352e-06	4.03134404574691e-05
YDL140C	8381.87525975116	-0.106124499899518	0.13996514865174	-0.758220892284949	0.448318756002257	0.561763190074365
YDL141W	1209.31888888675	-0.895171749176838	0.11526802902406	-7.76600204545863	8.10022444742027e-15	1.09319832398996e-13
YDL142C	424.83321079576	-0.350430198580993	0.130147248713981	-2.69256708876819	0.00709042686762163	0.0177827689833039
YDL143W	7794.70156548017	0.123719942153004	0.0677311270627647	1.82663344784379	0.0677549008159538	0.12384794802798
YDL144C	1034.41017961317	-0.201671709556169	0.165030135006936	-1.22202959809548	0.221696434322403	0.32453716746996
YDL145C	8392.58236685584	0.237624777705865	0.104461334625774	2.27476298821129	0.0229201516270205	0.0494114954551741
YDL146W	540.727437832418	0.083157799315607	0.225019616558856	0.369557999374939	0.711711850499296	0.791512030967302
YDL147W	4794.72400830647	-0.0630547746368713	0.0633216998667953	-0.995784616798262	0.319354806193101	0.432593737883127
YDL148C	2402.08871437786	-0.179011622757532	0.137107605074016	-1.30562868967695	0.191678858990564	0.288021210429353
YDL149W	450.352603897127	-0.4973850699324	0.205487753033571	-2.42050955635853	0.0154987719119746	0.035198245452505
YDL150W	1559.83982603368	0.32451551435318	0.129506486045696	2.50578580472545	0.0122179609992114	0.0286259306797603
YDL151C	164.434504515101	-0.174854568485741	0.24132878237303	-0.724549168012055	0.468728653069655	0.581693406654748
YDL152W	92.600420281476	-0.0749125625613708	0.261976320554581	-0.285951655488509	0.774915149401551	0.840789320256774
YDL153C	3322.37986573565	-0.00840333597186581	0.0862536706024685	-0.097425836062046	0.922388228110157	0.951723150608412
YDL154W	328.102391413452	-0.490296243154431	0.138815147532194	-3.53200822727738	0.000412416524103259	0.00141762798942801
YDL155W	1271.65956958065	0.145714746569734	0.0947855322922457	1.53730999917225	0.124217414013379	0.203015140707117
YDL156W	501.748808937432	0.144555945167263	0.163368110024856	0.884847998457409	0.376238617818267	0.49548241090804
YDL157C	1253.21231875132	0.434195335367921	0.146036540248463	2.97319653443715	0.00294715675600954	0.00823154130410468
YDL158C	74.541955168433	-0.459906339791717	0.281327911379196	-1.63476968046664	0.102097338952932	0.173391715921612
YDL159C-B	1.18187729051391	-0.389556451459719	4.50988134204503	-0.0863784259306194	0.93116559643496	0.957377043957764
YDL159W	743.242356955475	-0.351809232465454	0.0933714777418297	-3.76784475274344	0.000164663049061692	0.000623617504957047
YDL159W-A	0.125017716262569	-0.0958918976326344	6.00631008342227	-0.0159651926558539	0.987262160391036	0.991779833486176
YDL160C	1327.77929796309	-0.311593896390411	0.108412613509234	-2.87414800090462	0.00405119072759579	0.0108769433884818
YDL160C-A	148.586836521754	0.350644616148545	0.219444396451073	1.5978745496321	0.110070899153321	0.184741830230318
YDL161W	2396.69785820458	-0.329424662115297	0.123744242928299	-2.66214131922221	0.00776452721872633	0.0192824948199591
YDL162C	7.59663255817002	-0.428146424903611	0.827295689748691	-0.517525269633243	0.604789533635752	0.70311453989851
YDL163W	2.03409764400689	2.7228559101242	5.93497911340754	0.458781043386163	0.646391409016727	0.738700992501156
YDL164C	1490.80911830021	-0.313679272940975	0.111655113655501	-2.80935877159015	0.0049640293342044	0.0129940767865939
YDL165W	973.750246550614	0.349103874244752	0.106697680832617	3.27189749130921	0.001068283017085	0.00331092327083379
YDL166C	1242.37497820568	0.288484309761645	0.166271135472927	1.73502339381461	0.0827366616826706	0.145774118202801
YDL167C	2100.00026970075	0.0844326345711224	0.120347991830085	0.701570780593748	0.482946879122078	0.594254086537423
YDL168W	4199.1983540079	0.529296539696292	0.222246797100575	2.38157105794765	0.0172389645057506	0.0384997694930056
YDL169C	140.560057191663	-0.597016174851813	0.507765060014754	-1.17577246223768	0.239685813393203	0.345647201008897
YDL170W	1039.63149014362	-0.477736474696724	0.13982419122406	-3.41669399632842	0.00063386483988731	0.00209045259664388
YDL171C	7341.42076778983	-0.329675564246218	0.136487326895462	-2.41542985524745	0.015716649375632	0.0355948599683329
YDL172C	496.162801709208	-0.57502925114371	0.169614086390505	-3.39022107998632	0.000698362795027511	0.00227631144763169
YDL173W	2245.74103990854	-0.411851176733448	0.188054726633432	-2.19006022399136	0.0285198694403958	0.0595724263033451
YDL174C	6897.71277348777	0.835766149349084	0.168332430737883	4.96497404383406	6.87102588597432e-07	3.97999793184053e-06
YDL175C	505.935452714743	-0.196997792160019	0.203698784487092	-0.967103425069789	0.333492333469791	0.448240920047356
YDL176W	609.875115249891	-0.719361169440324	0.140164177552713	-5.13227546439094	2.86260127160158e-07	1.74404181080185e-06
YDL177C	312.946288822804	-0.326037682373913	0.262323971477126	-1.2428817714905	0.21391140381747	0.315595991384824
YDL178W	3374.55320452778	1.12567904754784	0.103868901806206	10.8374983077041	2.28637837725482e-27	5.68229735569819e-26
YDL179W	609.347235909415	1.05087267862317	0.158541201716698	6.62838850244746	3.39371315301985e-11	3.23627378455778e-10
YDL180W	807.081839999487	-0.722368590588597	0.140199279843571	-5.15244152034582	2.57116809255107e-07	1.57963741208408e-06
YDL181W	231.863189637121	-0.651091287886497	0.185984565848145	-3.50078128750806	0.000463896388765325	0.00157729562024183
YDL182W	6341.61969779981	0.624766639521762	0.181458408367595	3.44302942554265	0.000575236720963308	0.00191338840619412
YDL183C	390.45970156355	0.833505286071574	0.158253464759244	5.26690071108149	1.38746198096026e-07	8.88893444222204e-07
YDL184C	431.418430945317	0.138283359108586	0.348293976998356	0.39703057830724	0.691344911647273	0.775012355422798
YDL185C-A	64.5052251752257	0.194804289165069	0.566379685848519	0.343946462121472	0.730886549346838	0.806706689123223
YDL185W	20824.3074660552	0.0262543237909468	0.101924382278509	0.257586292936332	0.796726209471035	0.858795223498565
YDL186W	201.142847185286	-0.341176510516243	0.209986248617904	-1.62475644363292	0.104214465248069	0.176276190596636
YDL187C	8.51453187588599	-0.938274048426134	0.638212601710491	-1.47015907537933	0.141518675661457	0.225239728831888
YDL188C	1872.51885446907	0.380963588948469	0.112396956005512	3.38944756590905	0.000700336010456603	0.00228111422594816
YDL189W	1763.12660465988	-0.281927732316023	0.0723283891214574	-3.89788485186082	9.70365346014545e-05	0.000387557681555597
YDL190C	1738.75616227486	-0.339504705669261	0.109665182654075	-3.09582948254584	0.00196263190353584	0.00572564057736957
YDL191W	20267.8879340713	0.535500409133503	0.214853946977318	2.4923927005634	0.0126885662073896	0.0295812024926966
YDL192W	10889.9934123359	0.542153180439319	0.139895323604928	3.87542032477362	0.000106440804526354	0.000421002855130872
YDL193W	906.918129806921	-0.205892701217251	0.100439027441862	-2.04992726892373	0.0403715287325837	0.0797740438742263
YDL194W	531.895813419178	-0.872541280004432	0.168007917459849	-5.19345333956035	2.06428696931736e-07	1.2898855768429e-06
YDL195W	8343.46391517641	-0.177562767886669	0.13406721109368	-1.32443098083539	0.185359951115976	0.280059793083234
YDL196W	15.7003850347006	-0.641386400931728	0.386381060423577	-1.65998405881644	0.0969176595074036	0.166094120613
YDL197C	1030.60080239313	-0.410587052757762	0.226958542676953	-1.80908393187113	0.0704379649702121	0.12779736564568
YDL198C	2317.24512950147	1.49007296804211	0.104284714594269	14.2885078972446	2.58079859216472e-46	1.18861115580398e-44
YDL199C	324.23542932788	-0.146746977995657	0.25892405472427	-0.566756835906686	0.570879400236498	0.673680653997058
YDL200C	289.968610267263	-0.244925426752305	0.19962057239226	-1.22695483645353	0.219839566265596	0.322607705754281
YDL201W	1737.96240752103	0.603413520938773	0.063665273971301	9.47790660903743	2.59435325627181e-21	4.78610939658435e-20
YDL202W	2803.36862710636	2.55154963857042	0.126968893798272	20.0958641305037	8.0206089789081e-90	1.07803532112426e-87
YDL203C	1057.68055774745	-0.0503286565029828	0.082508054326411	-0.609984769533858	0.541871896720823	0.648268638703926
YDL204W	570.258679391469	0.694084249946705	0.68891633453343	1.00750151383299	0.313693830609442	0.426680621312223
YDL205C	1570.17027056397	0.312892264805788	0.0959247423309845	3.26185150152571	0.00110687110555461	0.00341125554571017
YDL206W	459.445503266963	0.318410616952078	0.256544724458937	1.24115051527026	0.214550151317559	0.316325788354027
YDL207W	1536.93038436783	-0.615924502514431	0.079727583315894	-7.72536275273809	1.11535256995866e-14	1.49303089954222e-13
YDL208W	5072.54524969397	0.711971112790618	0.144277384323318	4.93473815130393	8.02583613187257e-07	4.59236809422352e-06
YDL209C	443.077935106172	-0.569161861826599	0.182407244019185	-3.12028102220949	0.00180678578440676	0.00530499659466464
YDL210W	117.121756935193	-1.81064734271775	0.395437391510855	-4.57884707311006	4.67545861077545e-06	2.37048271059023e-05
YDL211C	314.910769842582	-0.11444464767592	0.23784519307559	-0.481172842705081	0.630393660461598	0.72558067944776
YDL212W	3766.63359199325	0.180072328615735	0.11271687055919	1.59756323718352	0.110140213567965	0.184811069186909
YDL213C	2788.49575604706	0.158869108987328	0.148146529193215	1.07237820455536	0.28355019344809	0.394145541166974
YDL214C	489.231612923614	-2.04723651801937	0.180661325421708	-11.331902460256	9.12019726437805e-30	2.5132058235646e-28
YDL215C	3243.34235941584	0.246454074241078	0.1810960219741	1.36090274957186	0.173544424504721	0.265311880173652
YDL216C	318.927190687978	-0.265477442530319	0.14327594430972	-1.85291008765879	0.0638952469898308	0.117941170592776
YDL217C	1021.01257515028	0.839967755329927	0.11884552435352	7.06772728631616	1.57491665277138e-12	1.71444645870286e-11
YDL218W	162.712819205408	0.592104462900427	0.250498486837835	2.36370474877853	0.0180932256669424	0.0401895393735186
YDL219W	399.574254287996	-0.199080335108782	0.204818695263198	-0.971983220833227	0.331058896065319	0.445699613049546
YDL220C	514.753507330103	-0.665633288106185	0.119492771808815	-5.57048998052518	2.5402392555922e-08	1.77601016319854e-07
YDL221W	113.887630630172	-0.41536123062998	0.192524263378767	-2.15744874615004	0.0309707165732857	0.0638813464928467
YDL222C	166.086710214822	0.0907147462513675	0.309542426168786	0.293060784507462	0.76947569083458	0.83654125121105
YDL223C	1190.13882761822	-0.222257555180611	0.169954801311812	-1.30774507966291	0.190959787666714	0.287202822921438
YDL224C	2181.49061662961	-0.34716585181166	0.0752548053004595	-4.61320510265861	3.96506684657326e-06	2.03063221240525e-05
YDL225W	2143.39094912735	0.168794118537161	0.0744468741667068	2.2673096812525	0.0233713144738964	0.0502853567870245
YDL226C	3012.32346631725	-0.305679195187313	0.121177438373402	-2.52257515334975	0.01164990536826	0.0274906043551989
YDL227C	428.178021327594	0.790865251357101	0.165254668133075	4.78573622331952	1.70361680882937e-06	9.32670016870341e-06
YDL228C	15125.9828802225	0.565020240417847	0.138683632893475	4.07416671044267	4.61793941438821e-05	0.000196091224907548
YDL229W	79696.5989337531	0.491465247809447	0.148972729833092	3.29902827423571	0.00097020138679246	0.00303695167937982
YDL230W	886.291381106924	0.0635798532689159	0.204007043804888	0.311655186424462	0.755302588796109	0.8263160880085
YDL231C	2815.20730207156	0.119073107293769	0.0657563558011556	1.81082278424675	0.0701682882321461	0.12748368173708
YDL232W	183.201955029756	0.45657132136897	0.19977659956003	2.28540941418806	0.0222888325141088	0.0482558352853124
YDL233W	625.72104851942	-1.20174056667407	0.165563003792172	-7.25850908203256	3.9138011592185e-13	4.55411562448993e-12
YDL234C	2822.166165972	-0.95149205521877	0.271932767357849	-3.49899743404832	0.000467011075368975	0.00158543038267014
YDL235C	1122.11964851129	0.37718463569417	0.149936782698045	2.51562444456192	0.0118821721023781	0.027938588170747
YDL236W	3141.72262106884	0.96322720202644	0.126509362471915	7.61388076902431	2.65986183413432e-14	3.40814203105226e-13
YDL237W	1582.63282606533	-0.466644714800536	0.116932038769306	-3.99073444465614	6.58690005461939e-05	0.000273182139544857
YDL238C	288.86235177608	-0.49417209184627	0.231924119003007	-2.13074903106504	0.0331098233758113	0.0674277355451741
YDL239C	199.436320583591	-1.01801130817256	0.223371106922405	-4.55748875581387	5.17688609312952e-06	2.59870211961517e-05
YDL240C-A	0.1110521120869	-1.14632853725997	5.97139715590381	-0.191969903748007	0.84776578026833	0.896672992198185
YDL240W	698.025655234534	-0.114611818344364	0.137547947459129	-0.833249935470099	0.404703785257291	0.522101440472176
YDL241W	160.67413583472	1.40656802031753	0.250802670490044	5.60826572368323	2.0436409277336e-08	1.45193302589574e-07
YDL242W	57.4391650551107	-2.31804327726753	0.298217657581428	-7.77299136498847	7.66539688279174e-15	1.03877168456927e-13
YDL243C	572.82447469151	-0.283264363471381	0.184677206269834	-1.53383500429122	0.125070249071078	0.204192528602409
YDL244W	60.5358948928952	-2.3597828845694	0.321464903550074	-7.34071700676904	2.12452598508218e-13	2.52565489851105e-12
YDL245C	209.589101523411	-2.75618048305139	0.202540944392869	-13.6080163510308	3.58851985180696e-42	1.42373444240968e-40
YDL246C	46.9086118568598	-10.6691722023802	4.0124633058828	-2.65900804294901	0.00783710920628612	0.0194407537599248
YDL247W	364.82153192175	-1.30654223400087	0.223391937131061	-5.84865439093416	4.95565539206674e-09	3.7951100479246e-08
YDL247W-A	0	NA	NA	NA	NA	NA
YDL248W	594.014726961393	0.40391321766357	0.259268583676214	1.55789495177709	0.119258152111871	0.196998793531172
YDR001C	5856.22274982669	-0.154915751332049	0.368913446484747	-0.419924382827977	0.674540694834348	0.762272652055425
YDR002W	10209.5273990567	0.326356563353622	0.149111698824697	2.1886717536315	0.0286207064246091	0.0597262270318364
YDR003W	808.274563292799	-0.423148605662148	0.146154841475386	-2.89520758526093	0.00378907869977776	0.0102568320249635
YDR003W-A	26.4084110922729	-0.407983171593674	0.439299585884625	-0.928712852692796	0.353037918139648	0.469908595163242
YDR004W	859.113819104862	0.163012148696305	0.0989908076520088	1.64674026369556	0.0996114444557926	0.169826811593541
YDR005C	910.403253062267	-0.0640277233883136	0.133716734314331	-0.47883104322457	0.632058830396911	0.726862136719759
YDR006C	1924.31418000637	-0.128551188852726	0.15248792368624	-0.84302537371572	0.399214253087755	0.517360305162526
YDR007W	1378.26941945356	-0.0854534397040361	0.0994938241312667	-0.858881849704495	0.390405704070368	0.509150884555929
YDR008C	233.428725781921	-0.258860264036594	0.233675771882584	-1.10777536734388	0.267958840786986	0.377858807351297
YDR009W	249.21554120758	-0.371727545399357	0.138265750739771	-2.68850053907408	0.00717737197955021	0.017973449375406
YDR010C	28.5995943131059	0.152940495697207	0.364491214088291	0.419599951345219	0.67477772392335	0.762409691157863
YDR011W	13165.7879648978	0.601191719924275	0.226882028219758	2.64979877269944	0.0080539725012035	0.0199336576072628
YDR012W	38100.1800472004	0.569140019601874	0.170988238551831	3.32853314603478	0.000873046155541161	0.00277236353924498
YDR013W	319.65982407329	0.443446034353287	0.163250520755032	2.71635295435723	0.00660055087581995	0.0167004333723205
YDR014W	269.31417627787	-0.04206108623353	0.140642266441076	-0.299064337470357	0.76489095627112	0.832971745598998
YDR014W-A	14.6804900002679	-1.77046196984742	0.532858956931374	-3.32257147377826	0.000891918182333038	0.00282276460780653
YDR015C	0.327344435010649	-2.99821599578462	5.93411096723694	-0.505251083496449	0.613382495214467	0.710652991535826
YDR016C	355.76337198085	0.53842702148376	0.137273970519526	3.9222805273719	8.77147808245387e-05	0.0003546283281218
YDR017C	1533.23879888447	0.0422646678755585	0.0763609262834803	0.55348553157483	0.579930985197253	0.680945884918721
YDR018C	92.6475988478401	-0.191083216923023	0.40100650909543	-0.476509015661762	0.633711785898909	0.728127324132976
YDR019C	3351.52476741022	1.03904777259385	0.253195893439268	4.10373074570848	4.06540581700218e-05	0.000174314861398283
YDR020C	315.162085686408	0.302559663731386	0.200259389931091	1.51083883674816	0.130829517168728	0.21110607888843
YDR021W	429.923781049424	0.276326486677477	0.254567773401727	1.08547316490612	0.277712142769481	0.388490265989762
YDR022C	250.233092219661	0.275167363632075	0.20643423669363	1.33295410702853	0.182546864772144	0.2769531562749
YDR023W	11824.8780502115	0.291910795832208	0.108023850801987	2.70228096540731	0.00688655415220937	0.0173573844800807
YDR024W	6.47696727546311	-0.862642757563795	0.73047557306782	-1.1809330652097	0.237629314669042	0.343207602282963
YDR025W	26590.547523763	0.605763607149368	0.203804201460082	2.97228223368111	0.00295594819819716	0.00825259636851483
YDR026C	1372.24193925359	-0.118522118398254	0.0915090641081735	-1.29519539461303	0.195252833137013	0.29245739345926
YDR027C	1356.8509793214	-0.0880521368369695	0.0797802215207117	-1.10368378475999	0.26973033200868	0.379670455253373
YDR028C	3842.05145218264	-0.0642937122592645	0.108437895366961	-0.59290815301874	0.553242621399193	0.657699621757236
YDR029W	119.905666545057	0.106264379424636	0.179655695639645	0.591489064937762	0.554192779834256	0.658710277565135
YDR030C	309.964748870822	-0.110123363135802	0.154388949938901	-0.713285265424651	0.475669253319734	0.58831130560822
YDR031W	217.898657774777	1.18360511589459	0.361896054013567	3.27056651424615	0.00107332297907704	0.00332497889943622
YDR032C	2884.90801639483	-0.374831983108457	0.174997286259784	-2.14193026143284	0.0321990942993056	0.0660427390393106
YDR033W	14168.4645644667	0.787818431317052	0.284293600194836	2.771143742867	0.0055859761447522	0.0144214970165966
YDR034C	1224.69020404437	-0.581925206611823	0.174363019893158	-3.33743477813359	0.000845555644351952	0.00269676972092104
YDR034C-A	1251.38114476555	-7.17125439694445	0.312476366399939	-22.9497497028814	1.48197695141754e-116	3.36562075932274e-114
YDR034C-C	0	NA	NA	NA	NA	NA
YDR034C-D	415.465303257359	-3.37604907139615	0.211701328518491	-15.9472266660871	2.97832368233126e-57	1.83319997867605e-55
YDR034W-B	138.369225828661	-0.509923383034307	0.299197664817477	-1.70430268346306	0.088324553912574	0.153564579998206
YDR035W	4055.40182444697	-0.808530842282244	0.111631224980475	-7.24287350984156	4.39276570628305e-13	5.08449120238668e-12
YDR036C	898.378282439387	-1.40367576821395	0.0990977111721843	-14.1645629511567	1.51808429199692e-45	6.7554750993863e-44
YDR037W	10124.9265496641	-1.67182056579336	0.0926821397426957	-18.0382171843968	9.76435064784157e-73	9.45706078921832e-71
YDR038C	718.676595350708	-4.19912985875744	0.268420681277791	-15.6438387637192	3.65984487232716e-55	2.09597724601275e-53
YDR039C	657.342395365127	-14.1214286491274	2.52140751043322	-5.60061338387187	NA	NA
YDR040C	1221.77998013769	-4.46873734505183	0.241768175802645	-18.4835631497657	2.80060251147327e-76	2.9749626033166e-74
YDR041W	2377.43868706344	1.85875906448102	0.0940934988247013	19.7543835408219	7.35481675617479e-87	9.31515829926292e-85
YDR042C	37.2074593631981	-0.259063335497519	0.346571028668789	-0.747504303786169	0.454759205893632	0.568103970033281
YDR043C	1281.04291763216	0.825723180312752	0.346385210572686	2.3838292026024	0.0171335522938751	0.0383293394726432
YDR044W	3131.45641875296	-0.352743402593358	0.12943294859561	-2.72529836043093	0.00642434038372658	0.016317279509149
YDR045C	498.864858597963	0.338764507466478	0.172879954276032	1.95953607741927	0.0500500391020892	0.0959061849072911
YDR046C	3568.58968067814	-1.08068479368976	0.289984356762341	-3.72670031499475	0.000194002898385773	0.000723501182768235
YDR047W	4203.3821415316	0.636073958283234	0.0907970002368422	7.00545124424868	2.46191057838394e-12	2.6279000112215e-11
YDR048C	12.2654247332185	-0.871935939141198	0.556810980275658	-1.56594602123244	0.117361254593401	0.19445062207601
YDR049W	1258.51456232435	-0.110219504184703	0.0890513483933454	-1.23770730228425	0.215824610534804	0.317991249436739
YDR050C	79304.2441006421	1.01821346437997	0.168937399031071	6.02716432370728	1.6686133119252e-09	1.35172045170226e-08
YDR051C	1437.39005344539	0.391959613391035	0.0908016237255167	4.31665863791033	1.58408846699229e-05	7.289735911228e-05
YDR052C	1467.1748035871	-0.0635276620077009	0.102050692617526	-0.62251083631343	0.533606020590374	0.640482823329361
YDR053W	43.8092507929656	-0.247685732447083	0.312341197007501	-0.792997320943016	0.427779383661628	0.543785952672357
YDR054C	2314.04785663886	0.226669485455432	0.106895283914865	2.12048162607396	0.0339654494324092	0.0688720597173174
YDR055W	8206.22717403714	1.65694609854857	0.277749116750706	5.9656214857949	2.43704643993938e-09	1.94550155799282e-08
YDR056C	1462.7393082687	-0.0623431110424533	0.111186179763249	-0.56070917424451	0.574995811998931	0.676598609581018
YDR057W	907.483612054472	-0.10400863400431	0.100505026198733	-1.03486002579263	0.300734285336299	0.412976647878412
YDR058C	406.2692336743	-0.0754314740644835	0.118384446265426	-0.637173855553295	0.524011605397287	0.631267684863093
YDR059C	446.585238350772	0.278621868223638	0.140606164672073	1.98157647549416	0.0475266622444962	0.0918188904494725
YDR060W	4971.42445554898	0.212135198920842	0.112796492170019	1.88068968138733	0.0600141441419138	0.111732017831049
YDR061W	1614.92926040489	0.875446623946523	0.130542767828731	6.70620547202655	1.99750410041929e-11	1.94608905404755e-10
YDR062W	4826.02378373719	0.299617446687191	0.0815930949002994	3.67209317226293	0.000240571936028474	0.000872470688702382
YDR063W	1110.02243471048	0.33714630978958	0.106914195700316	3.15342885555267	0.00161364555891507	0.00478068810212085
YDR064W	34023.8298271352	0.839032629784732	0.185180415690127	4.53089289522243	5.87349120725564e-06	2.91067066147371e-05
YDR065W	301.439284094634	0.296202329066145	0.192264413424397	1.54059882320666	0.123414454520684	0.201989959610642
YDR066C	198.913768544887	0.561129086865753	0.206192483646129	2.72138478058575	0.00650090429878295	0.0164863133276028
YDR067C	369.693156575367	0.0863170052136471	0.17238816660699	0.500713053062582	0.616573084467787	0.71317162397813
YDR068W	1228.57203489846	0.0600325130146431	0.086994425847801	0.690073098702571	0.490148219415585	0.600579753129496
YDR069C	712.630901647645	-0.0446291468704235	0.169640959767102	-0.263080018715376	0.792488904391786	0.855768474229267
YDR070C	124.376056335039	1.43625036405817	0.842131878242907	1.70549340449488	0.0881024413256721	0.153222240514452
YDR071C	2007.81448643953	0.22759856670434	0.168328836742704	1.35210681133757	0.17634114868462	0.268900857892315
YDR072C	3155.85764520759	0.395427957003111	0.174710859056454	2.26332787291336	0.0236154853147089	0.0507444000922261
YDR073W	581.137813709174	0.291668841758416	0.137696236485557	2.11820489217952	0.0341577190545578	0.0691342156402328
YDR074W	10581.4549919384	0.933701115434727	0.509400027538216	1.83294280518012	0.0668110771538842	0.122329094838888
YDR075W	632.098875461944	0.248334497932534	0.203653728044417	1.21939578674628	0.222694008299615	0.325635599169908
YDR076W	268.801564338578	-0.483818203528858	0.185425299973472	-2.6092351129974	0.00907448705816292	0.0221104594025383
YDR077W	116690.603055977	-0.0251467599051007	0.287368270346142	-0.0875070858547147	0.930268453341913	0.95685585408556
YDR078C	165.56195625493	0.023972462533471	0.170449510169335	0.140642601493283	0.888152291583664	0.925386962880875
YDR079C-A	123.874537104568	-0.0502806081808923	0.223267719471062	-0.225203214777357	0.821821188653578	0.877262803980981
YDR079W	389.686688740196	1.40243916554608	0.151218521136143	9.27425526323892	1.78864177526758e-20	3.1924104964532e-19
YDR080W	592.310689790517	-0.902570700504364	0.132267885807318	-6.82380832652901	8.86581573853707e-12	8.91454388610766e-11
YDR081C	1273.4466834916	-0.237544486613854	0.114945873110096	-2.0665769042994	0.0387740389376199	0.0772665114805339
YDR082W	555.589821205393	-0.250375362091252	0.176954442779763	-1.41491424661696	0.157093640362363	0.244417367216282
YDR083W	1896.68391232397	0.170164715489508	0.121239472143067	1.4035422002556	0.160455217122134	0.248540085071031
YDR084C	762.119194286523	-0.390107683782018	0.0814109036755124	-4.79183581276667	1.65262123166059e-06	9.06258403973075e-06
YDR085C	1070.74694412037	-0.163666145591825	0.283109774547022	-0.578101359635824	0.563195689166074	0.666763762151315
YDR086C	1980.48235147649	0.329341485907174	0.158448743775195	2.07853642799743	0.0376599793355261	0.0752742409419651
YDR087C	1995.81332653802	0.729060789914835	0.102912494806648	7.08427865133963	1.39770418964847e-12	1.53166053128533e-11
YDR088C	507.758623100631	-0.245209046885853	0.101466601089838	-2.41664788464477	0.0156641617930412	0.0355004024669544
YDR089W	770.284033568837	0.823044278989462	0.191254269257039	4.3034034334853	1.68194175341408e-05	7.68720915196748e-05
YDR090C	770.562040881057	-0.765831117569425	0.179250247965285	-4.27241315570031	1.93368871927943e-05	8.78294752080986e-05
YDR091C	4306.56878140414	0.765958423233887	0.159388743368866	4.80559923520611	1.54288685918133e-06	8.51042952643908e-06
YDR092W	1478.56131615433	0.410397490841279	0.0739257298204085	5.55148379107353	2.83254983524945e-08	1.96179496610205e-07
YDR093W	3282.87379060914	0.119284125681956	0.106334471584287	1.12178227723081	0.261955023439784	0.371178094744927
YDR094W	191.883475536775	-0.0914896219433595	0.242053557733615	-0.377972638782883	0.705450919925662	0.786009094676098
YDR095C	2.57139996141933	0.334397770906391	1.00153451043858	0.333885420243738	0.73846602204404	0.812621089587644
YDR096W	1286.03028008919	0.422712149483049	0.167168690771487	2.5286562186509	0.0114500118508441	0.0270576885718189
YDR097C	1729.3605732575	0.11288963237761	0.0810668399151094	1.39255005494015	0.163755895184897	0.252812078220285
YDR098C	2171.30468758155	-0.539772028731538	0.103693276281571	-5.20546797331225	1.93508320751326e-07	1.21145038067322e-06
YDR098C-A	257.563883181701	-0.0958934302675981	2.02758203463141	-0.0472944761936749	0.962278530517101	0.979531128591287
YDR098C-B	2302.39910831977	-13.5050028162957	1.46320737695644	-9.22972575793525	2.71325679818376e-20	4.81657931882432e-19
YDR099W	8259.73765969012	-0.0538292138791509	0.0731282855051109	-0.736092929122328	0.461674145621744	0.574779947649301
YDR100W	479.003905302202	-0.707966156734187	0.187216774279856	-3.78153164670973	0.000155866402646741	0.000592346294190097
YDR101C	4403.8425329621	0.996968245687369	0.155410112932418	6.41507960373797	1.40749296760417e-10	1.25436382742098e-09
YDR102C	9.35043291314581	-0.374603560478656	0.701084976232436	-0.53431976604568	0.593120319113995	0.692727508722251
YDR103W	1356.16664296825	-0.537045211258343	0.160031177648591	-3.35587864283314	0.000791132761521821	0.00254538366750499
YDR104C	627.82751234749	-0.315729510492075	0.129670769091917	-2.43485492299556	0.0148977614358378	0.0339739116400374
YDR105C	1364.56834514106	0.00825706712632044	0.112524406543141	0.0733802326089564	0.941503547275141	0.964945901393414
YDR106W	68.4095389090251	0.861080388262443	0.263688229153838	3.26552455915688	0.00109261530287499	0.00337403932784539
YDR107C	467.033461784545	-0.690628472279935	0.0999249509000264	-6.91147172012023	4.79651164712782e-12	4.95915631208537e-11
YDR108W	722.295891620349	0.0393717200004767	0.0965042409642436	0.407979168657101	0.683288968581296	0.769781243085257
YDR109C	838.965949776349	-0.0874968231510698	0.0919380016480325	-0.951693767350253	0.341252311200907	0.457643600400972
YDR110W	903.119083107143	-0.227840069262098	0.166992652929432	-1.36437181675519	0.172450573360848	0.263823339408721
YDR111C	931.260322703404	-1.16734341081984	0.201412599401835	-5.79578146693243	6.8003768947354e-09	5.1068736862859e-08
YDR112W	96.1248119435668	-0.906944551226541	0.310781660530687	-2.91826921085966	0.00351980322168255	0.00960688935681778
YDR113C	740.066623600169	0.0289024857135542	0.114160666937062	0.253173763687703	0.800133939743358	0.861059171102902
YDR114C	5.35663971576818	0.573233921679065	0.692652462913959	0.827592410871528	0.407901367635439	0.52495117201934
YDR115W	1412.7011643958	1.98917139884543	0.14302273599748	13.9080782154837	5.65793250158488e-44	2.35842680097709e-42
YDR116C	2931.04754461786	2.30262232543073	0.103167797334815	22.3191963472665	2.40574947390002e-110	4.95133313597047e-108
YDR117C	978.019459661724	-0.0286659036735322	0.140365270216574	-0.204223620481781	0.838178753840556	0.889788083944858
YDR118W	342.282652501649	-0.51668617621374	0.140892221665933	-3.66724415375354	0.000245178666623473	0.000887711214063876
YDR118W-A	5.5417544716643	-5.05215686811643	1.31946811188409	-3.8289344188109	0.000128699293657318	0.0004994776358439
YDR119W	3040.98381000363	0.180824844445159	0.134942425622768	1.34001477749225	0.180240540664333	0.273958966262473
YDR119W-A	172.456450333406	-0.872841794299359	0.567839410634783	-1.53712788854091	0.124261994755532	0.203023938838982
YDR120C	3407.80068640074	0.536294268809122	0.104343879875937	5.13968111447233	2.75205114756202e-07	1.67979692843777e-06
YDR121W	578.486749712046	0.217312795544625	0.164915532725268	1.31772181766921	0.187596788190057	0.283049816041172
YDR122W	2234.26904021474	-0.437943232720772	0.198006345679491	-2.21176362412981	0.0269830017513779	0.056867215851064
YDR123C	529.986410285899	-0.237699431850978	0.327913411960753	-0.724884750610405	0.468522736840712	0.581547445313405
YDR124W	187.423949677583	-0.794580202625764	0.190388303696245	-4.17347172698947	2.99992903967518e-05	0.000131527415177319
YDR125C	184.901821883933	-0.38235008277439	0.127348201296381	-3.00239876874692	0.0026786104452163	0.00754547835423206
YDR126W	532.851159305525	0.314430815647308	0.158988476715132	1.97769563017255	0.0479630535382292	0.0924486055053032
YDR127W	5815.07971594332	-0.318222357875296	0.173205174750195	-1.8372566427894	0.0661720172679621	0.121530648557389
YDR128W	1410.36016734128	-0.931403170260149	0.0664284252752638	-14.0211538419078	1.15717824348116e-44	4.98116072651434e-43
YDR129C	8018.65039609569	-0.573877584459934	0.186454179746522	-3.07784778673291	0.00208501384063751	0.00604397057853814
YDR130C	570.676249725297	0.0546393498275117	0.142013381182819	0.384747897503915	0.70042420467338	0.782178913568149
YDR131C	286.425690236127	-1.10663596601634	0.210193920314379	-5.26483337082817	1.40316564543326e-07	8.98080557903152e-07
YDR132C	355.580981104125	-0.149689924698393	0.213144035902833	-0.702294690369066	0.482495403842947	0.594187496205993
YDR133C	2773.54819906326	0.84211616085025	0.240314303634893	3.50422820494975	0.00045793275437572	0.00155862796915684
YDR134C	5284.07591928029	0.69609223104745	0.226856421787652	3.06842638864781	0.00215189336592018	0.00621867911713484
YDR135C	3810.61497000976	-0.225713642899897	0.162369557490439	-1.3901229170572	0.164491555353479	0.253591147836614
YDR136C	13.158109570952	-0.339700797713089	0.441822371246942	-0.768862827734054	0.441974746614663	0.556139422288316
YDR137W	1128.42271213144	-0.126113772522925	0.080619766091393	-1.56430337914846	0.117746338942199	0.194941525458352
YDR138W	1096.79438621605	-0.17440245186149	0.12225488313397	-1.42654794140513	0.153710238807209	0.240345591829126
YDR139C	817.905750698098	0.243920819466749	0.167773570039047	1.45386916073837	0.145982584332503	0.230893684057125
YDR140W	598.468827193759	0.0462042086155095	0.128144658873534	0.360562890577504	0.718426234720098	0.796523436186034
YDR141C	1288.20765386787	-0.380156077460541	0.171100310104641	-2.22183160993716	0.0262946876420626	0.0556302000676596
YDR142C	496.812939701532	0.0708289327568774	0.106425212848794	0.665527752878532	0.50571299872512	0.615642478669805
YDR143C	1747.50316726263	0.181945216555036	0.160223480512528	1.13557149035225	0.256135946242365	0.364501154267981
YDR144C	2581.27293118259	0.38492479077553	0.19407496008985	1.98338204267734	0.0473247714178106	0.0915093789071347
YDR145W	2361.78720966855	-0.137360285573636	0.0818144803499928	-1.67892388958562	0.0931668779864481	0.160291812544082
YDR146C	1658.51380031492	0.458852307817008	0.157806764562997	2.90768465526605	0.00364115304558677	0.00990525979274451
YDR147W	862.411487175356	-0.639944331663203	0.134285105401908	-4.76556450358277	1.88325635087768e-06	1.01999394135529e-05
YDR148C	2825.75585734996	0.0539067688300889	0.16611991034612	0.324505164478907	0.745555612943945	0.817826326923522
YDR149C	9.94111949927821	-1.80658682545506	0.665884926996777	-2.71306160000196	0.00666647128806196	0.0168531459961897
YDR150W	2121.55986640143	-0.166048031913264	0.116354909768101	-1.42708229712182	0.15355617455759	0.240170363494514
YDR151C	1036.33970434465	-0.338670150942447	0.159507415084364	-2.12322512256451	0.0337349917276905	0.0685102237183379
YDR152W	2436.27207763792	0.187468534839684	0.104029512303417	1.8020706882957	0.0715342846984183	0.129181463949488
YDR153C	2033.78644166619	0.336818360713562	0.098963131007944	3.40347316503683	0.00066534948696018	0.00218553203048366
YDR154C	9377.70869695844	0.141101548763567	0.146992997217027	0.959920210044008	0.337095373853471	0.452529582592531
YDR155C	19815.3419504144	0.177283683580816	0.174361601656049	1.01675874674822	0.309268211338385	0.421968187253905
YDR156W	702.294187874413	0.216630265778578	0.230517485226588	0.939756329397921	0.347342564020954	0.464434519002944
YDR157W	13.1698176006393	0.537293153376051	0.511397809049484	1.05063640060308	0.293425616242586	0.405051584274507
YDR158W	7233.91527524078	-0.232185100445258	0.10720969842729	-2.16570985509046	0.0303333654832531	0.062723876003989
YDR159W	1053.31993148483	-0.0518613625705124	0.121074923759218	-0.428341071464551	0.668402820891248	0.756894941263713
YDR160W	922.881244191901	-0.156208654475573	0.112016655559956	-1.39451275075753	0.163162821803477	0.252014621106402
YDR161W	2325.79286829261	0.138510436917945	0.0801259561186724	1.72865877210627	0.0838701841938468	0.147337698879881
YDR162C	703.017414819319	0.0825987979763957	0.107617705888875	0.767520523636569	0.44277209546183	0.55671955340046
YDR163W	525.335623379361	0.300965661418547	0.152847791428203	1.96905469556567	0.0489468105356588	0.0940109927640271
YDR164C	1396.404258183	-0.150517552782292	0.0827861350011034	-1.81814929251481	0.0690413177724889	0.125957373642552
YDR165W	1391.6376731408	0.65213551975264	0.178560774811689	3.65217680333425	0.000260026752242299	0.000932753916267856
YDR166C	942.640794365059	-0.163918116893402	0.153427387224355	-1.06837586078232	0.285351001318946	0.395896712594603
YDR167W	1375.24670093261	0.498799983380805	0.114819845711001	4.34419660026607	1.39786287761675e-05	6.49247172918471e-05
YDR168W	2243.42561718351	0.0169914129452773	0.103008869579092	0.164950969899064	0.868982573654974	0.910599718391672
YDR169C	1457.36114616138	-0.418312496075457	0.138001614494994	-3.03121450865803	0.00243572138566037	0.00692047499825677
YDR169C-A	11.2036974645289	0.105579058244678	0.53690786717577	0.19664278491586	0.844107086726038	0.894063890829477
YDR170C	3010.91737760909	-0.103962521290063	0.115726655221728	-0.898345511592587	0.369001376066828	0.487527262145301
YDR170W-A	526.406334330853	-0.851406915650871	0.140802916775136	-6.04679885297104	1.47752032880253e-09	1.21031702555889e-08
YDR171W	5407.61328798432	-1.53643472944574	0.743855264677276	-2.06550225884645	0.0388755020292679	0.0774069282847648
YDR172W	9957.81904969994	0.251721868373374	0.0710279368940001	3.54398395027347	0.000394129237361016	0.00135973554597153
YDR173C	277.805657189829	-0.675172676644159	0.158744660377704	-4.25319928895693	2.10737870675958e-05	9.48680530602775e-05
YDR174W	4719.22113244343	0.113262985683018	0.116780191513067	0.969881828549188	0.332105398689531	0.446741453384242
YDR175C	3035.05704507244	2.15176951419905	0.0952862149581719	22.5821700981996	6.48835404507161e-113	1.42440999136139e-110
YDR176W	1614.72166268673	-0.337947073360082	0.0872851625183574	-3.8717585395915	0.000108052964678775	0.00042664078259857
YDR177W	2468.68943778345	0.859097063814025	0.109033051828814	7.87923523559479	3.29390862746345e-15	4.54794176529859e-14
YDR178W	793.026214856582	-0.296453531970353	0.232691656689488	-1.27401874303534	0.202656773721166	0.301354145795349
YDR179C	85.1187571330911	-0.149301940052325	0.459666798816053	-0.324804707315988	0.745328881632524	0.817713812165884
YDR179W-A	222.014017894534	-0.443400994891071	0.245075191630092	-1.80924471359927	0.0704129938842053	0.12779736564568
YDR180W	397.480611239168	-0.200802646232919	0.243425708496841	-0.824903201362254	0.409426548680198	0.525835267084201
YDR181C	786.058090331337	-0.146036145661904	0.111649317533801	-1.30798959534789	0.190876838363132	0.287143640351664
YDR182W	1770.9130812124	-0.0271544924047436	0.0818345923411584	-0.331821686011948	0.740023908117672	0.813384088595292
YDR182W-A	15.1432955658708	-0.757292371595705	0.410608276538307	-1.84431833176907	0.0651367614340857	0.120030976722129
YDR183C-A	19.456561779536	-0.732565619873171	0.69978785625878	-1.04683957190916	0.295173575885677	0.406612250738981
YDR183W	388.329447776586	0.429224802177122	0.145121102939265	2.95770079942651	0.00309942806062499	0.00859125976737213
YDR184C	558.516537415297	0.310167262618536	0.204240836519997	1.51863490134192	0.128854420978081	0.208891847649691
YDR185C	257.75163276709	0.350773060898246	0.193691111395699	1.81099203969994	0.0701420838945621	0.127471237452976
YDR186C	3070.29857818693	-0.178171798091928	0.107946049936352	-1.65056338973944	0.0988277595969004	0.168796583170432
YDR187C	606.002905929429	-0.315620223016889	0.191186556600766	-1.65084945630338	0.0987693186183953	0.168740527216797
YDR188W	9364.28290927351	0.0367321697915239	0.118441402389049	0.310129473736458	0.756462499678422	0.826761039310004
YDR189W	2392.68195243532	0.0249159181349467	0.0741150790312082	0.336178797359916	0.736736040655656	0.81139524477561
YDR190C	4657.33766101893	0.263854973984302	0.0753236805913506	3.50294850056226	0.000460138417338045	0.00156532624823779
YDR191W	382.04826323738	0.0911999433028351	0.202678557096695	0.449973320361291	0.652729678149526	0.743750460258266
YDR192C	630.267735236692	-0.132461250403426	0.110217416742024	-1.20181777362344	0.229434137673441	0.333786885512984
YDR193W	66.5761136592846	0.303703485244563	0.283008865104238	1.07312357559083	0.283215674493514	0.393787464076741
YDR194C	8642.00440607961	2.22698461528197	0.0944872703863358	23.5691496449877	7.98877011021795e-123	1.94866814614427e-120
YDR194W-A	0.14954698853477	1.80811058714886	5.97478653971629	0.30262346196467	0.762176832330868	0.831651475615938
YDR195W	905.785671744303	0.120802510926608	0.0976347782127566	1.23728975614986	0.215979529532689	0.318148329568842
YDR196C	790.885992953097	0.570248481551106	0.116818221599528	4.88150284898199	1.05280402027732e-06	5.92629681841576e-06
YDR197W	687.132037534739	1.33311514084443	0.104197416650787	12.7941285273157	1.76824907410523e-37	6.16173989526829e-36
YDR198C	560.156032111526	-0.125468811269636	0.190012129484658	-0.660320010148441	0.509048491684337	0.618391866269644
YDR199W	119.337199260528	-0.12907907192885	0.199291784218459	-0.647688877065583	0.517186199805898	0.625332901032062
YDR200C	618.454251929132	-0.171747015144862	0.112382536184541	-1.52823580047028	0.126454003096676	0.205758386451635
YDR201W	401.149302183629	0.585162857322333	0.183130464927148	3.19533321533978	0.00139669482969513	0.0042041280385613
YDR202C	714.636703360105	0.306629797938188	0.197971832537275	1.54885568319652	0.121416416298308	0.199562894370016
YDR203W	89.8780405485273	0.649415014251736	0.399710958892964	1.62471155669674	0.104224033735697	0.176276190596636
YDR204W	862.55911048515	-0.132503580818117	0.223260935557716	-0.593492007399847	0.552851930356738	0.657591261211752
YDR205W	913.779006242273	0.10303708758554	0.0834743616915625	1.23435610045468	0.217070239689641	0.319397810231452
YDR206W	2233.56090252559	-0.0257282457696289	0.100484687095626	-0.256041457790924	0.797918825304258	0.859422116239819
YDR207C	1554.83998557194	-0.149428256823981	0.12984837018516	-1.15079039198491	0.249818478461222	0.357053927765974
YDR208W	2265.4693322751	-0.0340832774323262	0.0900072557059429	-0.37867255439581	0.7049310366008	0.785828674179565
YDR209C	1709.41429367689	-0.223223261129309	0.305560982957379	-0.730535878530165	0.465062690343574	0.577797185173132
YDR210C-C	1198.1717041947	-0.0958934909190404	1.68704468796944	-0.0568411089539422	0.954671766646322	0.974801279865532
YDR210C-D	3860.18404994618	-15.6471829086176	1.22384494157531	-12.7852658266307	1.98184023137071e-37	6.86968408621448e-36
YDR210W	159.029124128082	0.124239307666583	1.41708998039517	0.0876721375391689	0.930137265350932	0.95685585408556
YDR210W-A	0	NA	NA	NA	NA	NA
YDR210W-B	748.781512373889	-9.46785158456924	0.600493333292547	-15.7667888378649	5.26599432289389e-56	3.09659273308743e-54
YDR211W	3239.92680239222	0.19133672254123	0.101098920462297	1.89256939308849	0.0584151572474085	0.109265045620969
YDR212W	5166.17792201631	-0.104698940615273	0.113355546833786	-0.923633148440398	0.355677349031999	0.473134926423904
YDR213W	1023.59046609778	-0.88668909059748	0.16442012223746	-5.39282588123186	6.93581545588619e-08	4.60012896198051e-07
YDR214W	3562.70902049094	-1.01168363532152	0.159875052113153	-6.32796438186924	2.48416461706749e-10	2.17562608617107e-09
YDR215C	17.6118254199356	-3.27577035808155	0.59426665041219	-5.51229041005319	3.54193854242272e-08	2.41983477597469e-07
YDR216W	843.601091607829	-1.34909950053238	0.256900564784128	-5.25144622265048	1.50909594986819e-07	9.57505387845076e-07
YDR217C	976.691040318942	-0.732396756312726	0.192318945695969	-3.80824028367205	0.00013995924057494	0.00053778970736672
YDR218C	34.7545401646405	-0.18170173699995	0.288267707182816	-0.630322899417647	0.528483343626194	0.635492295256913
YDR219C	742.431153446853	0.00631422567135049	0.130777533696948	0.0482821895539223	0.961491348675133	0.979239621783249
YDR220C	1.45025397292825	0.0804643763081398	1.24904846222692	0.0644205399081796	0.948635375512956	0.970292371972097
YDR221W	1443.64322320555	-0.301164960108458	0.0900293723043832	-3.34518560331888	0.000822275244772263	0.00263144060353262
YDR222W	877.770744249071	1.06201767720983	0.148611725183486	7.14625764487014	8.91756155413032e-13	9.85420476434602e-12
YDR223W	486.300480552599	-0.0538659546420386	0.149504613523861	-0.360296270278252	0.718625588183994	0.796523436186034
YDR224C	10979.9530518667	1.389655482239	0.119062723018819	11.6716252325201	1.77990042574977e-31	5.09670617564695e-30
YDR225W	8530.9339131205	1.18051974853995	0.109095917685106	10.8209342163232	2.73970358715659e-27	6.75793551498625e-26
YDR226W	13065.3438132985	0.494694991147692	0.150801825088399	3.28043106147889	0.00103648591701601	0.00322299161920087
YDR227W	1204.56432244473	-0.332962741017965	0.127185256358159	-2.61793505436139	0.00884636402421989	0.021634665229674
YDR228C	908.592956763912	-0.0633048770291963	0.188600057924026	-0.335656721031854	0.737129745721975	0.811557423156959
YDR229W	998.217287596979	-0.387208775111273	0.13136567040621	-2.94756441248267	0.00320288018427292	0.00884822520705598
YDR230W	300.138118828791	-0.0864752415003624	0.253101646039691	-0.341662106325462	0.732605192515499	0.80806193232408
YDR231C	629.472791306087	0.209377365552915	0.175279062937084	1.19453722563584	0.232267888123236	0.337032846269412
YDR232W	5457.57437789158	0.110127779530202	0.16037709284659	0.686680233289586	0.492284255889563	0.602748486575323
YDR233C	11847.6565239073	0.867467238534396	0.113647652418402	7.63295343172381	2.29435777351371e-14	2.96869161028709e-13
YDR234W	4512.3535037298	-0.250998554590662	0.106262492366352	-2.36206161742674	0.0181736212916469	0.0403273146316666
YDR235W	544.092507950079	-0.664880952869395	0.171834870609785	-3.86930167613799	0.000109147523415873	0.000429674590087828
YDR236C	723.043550639219	-0.219357757731836	0.145582577833969	-1.50675830168363	0.131872621389223	0.212454277022853
YDR237W	3259.59272366928	2.63406544909603	0.121789281974641	21.6280563148775	9.78186812335616e-104	1.78953842945621e-101
YDR238C	6004.15618090135	0.107270818192195	0.10565891682805	1.01525570593128	0.309983952685586	0.422547467828739
YDR239C	853.104014331203	-0.276840083515249	0.096590690024656	-2.86611560021553	0.00415542474673172	0.0111322949348434
YDR240C	496.10121184551	-0.215591122594699	0.146193669744638	-1.47469533373969	0.140294471174033	0.223723822555007
YDR241W	4.38252563880516	-3.49901005678782	1.03295691625193	-3.38737269845089	0.000705654564502787	0.00229503257373598
YDR242W	849.653670081596	-0.522251170351243	0.231746049989717	-2.25354939328811	0.0242245300657907	0.0518838227685519
YDR243C	547.319606089457	-0.0321059546533729	0.110936961919018	-0.289407192138629	0.772269791849947	0.838748161135183
YDR244W	1132.1716252093	0.325098694684625	0.113433912310506	2.86597445210848	0.00415727794205504	0.0111322949348434
YDR245W	3375.45053396979	0.424062552786741	0.0781049897640592	5.42939131120503	5.65465775875167e-08	3.78471300804253e-07
YDR246W	900.151740072125	-0.325896890640881	0.126283322426464	-2.58068036522126	0.00986058319397458	0.0237273660633966
YDR246W-A	28.4037437900861	0.305093702530223	0.378879587920547	0.805252413318722	0.420674036201954	0.536208839596849
YDR247W	595.144322554284	-0.0393836297270482	0.371697068311106	-0.105956256007068	0.915617059390883	0.947110719828546
YDR248C	478.008829472764	1.36286491831234	0.189005081467128	7.21073162548476	5.5652043605173e-13	6.3630475384488e-12
YDR249C	255.503294382472	-0.252265573747192	0.197614065539543	-1.27655677270965	0.201758771337252	0.30029000407393
YDR250C	11.0806310641962	0.636806353368949	0.504580168362704	1.26205188649269	0.206930116480935	0.306601067973777
YDR251W	2875.64919439651	0.81091085307668	0.20808638567825	3.8969913886175	9.73950808450641e-05	0.000388283294458591
YDR252W	137.547578996495	0.378896348705431	0.188944930111477	2.00532688800849	0.0449281121452895	0.0875433569789575
YDR253C	191.699020304617	0.480735946069442	0.226646754593407	2.12108021106174	0.0339150529507897	0.0688122423702714
YDR254W	378.129821963949	-0.03975626768561	0.127745748352728	-0.311214018456692	0.755637926657971	0.82640840002813
YDR255C	492.167385741995	0.380525161554386	0.150935541536298	2.52111038713088	0.0116985146540717	0.0275855415365974
YDR256C	656.235479504714	0.219358071613018	0.0975438822531205	2.24881424181782	0.0245243168954916	0.0524066032036689
YDR257C	1038.46444871984	0.0671147523703865	0.14095054960959	0.47615814593333	0.633961714882982	0.728287433144832
YDR258C	3201.36990557078	-0.988658454432692	0.449808717307912	-2.19795307736536	0.0279524499071315	0.058610262683339
YDR259C	701.23376361101	1.59174425163718	0.347382978325537	4.58210203421521	4.6032517703801e-06	2.337472333055e-05
YDR260C	513.763267154567	-0.762839648486491	0.141817772623271	-5.37901304170756	7.48952838540194e-08	4.95241304681297e-07
YDR261C	2440.44141821179	-0.248312972899143	0.186741636157992	-1.32971402633025	0.183612511661982	0.27818541564431
YDR261C-C	0	NA	NA	NA	NA	NA
YDR261C-D	968.805108965937	-14.8652722527321	4.87981952623576	-3.046275005215	0.00231695812725588	0.00662879505912563
YDR261W-A	14.3293647468771	-5.80896127348642	1.69347530392865	-3.43020134985752	0.000603133509263246	0.00200314538174873
YDR261W-B	241.081227969316	-8.65075811727504	2.19710894197484	-3.93733690305745	NA	NA
YDR262W	801.669856800185	-1.88517131424394	0.179880958195328	-10.4801049158126	1.06625391055979e-25	2.46398184384098e-24
YDR263C	132.765250227133	-0.787460156463577	0.162076690034679	-4.85856514157023	1.18239507638473e-06	6.62745018984667e-06
YDR264C	3491.07346179632	-1.503001840521	0.0814235627790736	-18.4590527510948	4.41008064598612e-76	4.61028430705787e-74
YDR265W	613.521556166981	-0.245903920460786	0.105692121932954	-2.32660595665565	0.0199862472199808	0.0439057452270826
YDR266C	1538.72877696761	-0.0916432712472507	0.0842331630910061	-1.08797138661691	0.276607739451739	0.387192045064644
YDR267C	1211.44375125663	-0.080387643794605	0.0971221593698158	-0.827696215942953	0.407842562692224	0.52495117201934
YDR268W	776.958876109662	0.511246192687794	0.125428976779803	4.07598153005195	4.58206559425742e-05	0.000194819134950157
YDR269C	38.7568856048483	0.964350571540622	0.403011078188086	2.39286367976852	0.0167174510447559	0.0375515459006692
YDR270W	1821.3393100354	1.27928316612439	0.146835988717464	8.7123271161128	2.97699130882079e-18	4.8173132088191e-17
YDR271C	123.713712614881	1.24750681066639	0.273992440002807	4.55307018928554	5.28686241250733e-06	2.6498687860558e-05
YDR272W	1378.06246232076	-0.506887378986031	0.163204369927087	-3.10584440363016	0.00189736525620019	0.00554886659739542
YDR273W	337.383962652474	0.2037253987242	0.273657154258181	0.744454860960789	0.456601339743272	0.569864776113168
YDR274C	79.2276028723804	-0.211864466162583	0.282874573365592	-0.748969635700574	0.453875507001321	0.567430540833466
YDR275W	646.226218025296	-0.19153498146618	0.12385577730517	-1.54643558527152	0.121999405559612	0.20032113812406
YDR276C	2593.12026074743	0.586590428981861	0.148113319914475	3.96041645221765	7.48191670454224e-05	0.000307782032580357
YDR277C	1055.7873434898	-0.000449197154623019	0.396195286439073	-0.00113377712960776	0.999095376926703	0.999247099838916
YDR278C	0.357025666947098	0.576126241857776	3.61066492304212	0.159562367081232	0.873225825797327	0.913788136717265
YDR279W	547.818344646121	0.468971740241223	0.162504761772853	2.885895373926	0.00390301883261343	0.010522014748912
YDR280W	1338.51426242799	0.357579164272428	0.146590320239698	2.43930952390125	0.0147153580570031	0.0335994359429648
YDR281C	24.9711032059002	1.04581025947378	0.472434611203182	2.21366139286522	0.0268520806274203	0.0566638266620283
YDR282C	619.967784083893	0.430396996264354	0.121598414274677	3.53949513923869	0.000400893153145522	0.00138017893707078
YDR283C	1042.08234244226	-0.481334329386789	0.0855181193276969	-5.62844848753472	1.81837788581515e-08	1.30172138651941e-07
YDR284C	1210.7761878483	0.58672400157237	0.0856273112021248	6.85206616131386	7.27908741734324e-12	7.42106342579297e-11
YDR285W	312.19423251387	-0.190183586737007	0.244552476225716	-0.777680069620199	0.436757644547949	0.551521975863289
YDR286C	254.005736861455	1.10927131563404	0.193782230246816	5.72431906796194	1.03849416017881e-08	7.65903979724259e-08
YDR287W	421.191146150825	-0.547220261721785	0.150238953968331	-3.64233274572143	0.00027017852036447	0.000964442132856587
YDR288W	451.239409322966	-0.349744209412394	0.126554896531239	-2.763577064172	0.00571715900561158	0.0147197846798115
YDR289C	773.823391175821	0.35728260021937	0.0978710296269823	3.65054502421286	0.000261684430425291	0.000937168928102756
YDR290W	13.2936418574299	0.54383001825384	0.577192154872462	0.942199254898061	0.346090635332708	0.462906767729735
YDR291W	1006.87239260072	-0.240009593767474	0.101877421232156	-2.35586640164895	0.0184795625056709	0.0409372346661111
YDR292C	3051.01684515295	0.458991261239681	0.107711127154512	4.26131703720134	2.03225693631275e-05	9.20525734701224e-05
YDR293C	8987.10102535638	0.472561902532182	0.203536061732303	2.3217600778466	0.0202458579970339	0.0444020049179039
YDR294C	3107.82229046351	-0.074421040183718	0.163182698428151	-0.456059624583826	0.648347102953215	0.740293692796441
YDR295C	790.456698688715	-0.249475931438576	0.138778824244802	-1.79765128286796	0.0722322861159123	0.130156453176306
YDR296W	3198.14774613272	1.94143823955731	0.145042679772765	13.3852893686115	7.37097377503301e-41	2.78995593576824e-39
YDR297W	2361.17193118091	-0.212281683304837	0.113018879625307	-1.87828515030955	0.0603421668932322	0.11216931748498
YDR298C	1622.5192148	0.00111499927926365	0.162482585753937	0.0068622694185345	0.994524744151225	0.996340122449037
YDR299W	1767.66375213725	-0.0520830233672742	0.236751590647662	-0.2199901729268	0.825878808110328	0.880278011039751
YDR300C	2055.10402944561	0.100254063601516	0.0824870218256673	1.21539196570096	0.224216630850993	0.327425882657348
YDR301W	1273.74253430053	-0.353342592041586	0.086009727972025	-4.10817009160304	3.98806361486736e-05	0.000171445084644363
YDR302W	723.358117241538	0.714996397734081	0.19518502337641	3.6631724369304	0.000249110718224849	0.0008975072156613
YDR303C	1004.68111265759	-0.446701087560128	0.19557820186494	-2.28400242614259	0.0223713883600822	0.0484107057656155
YDR304C	4727.11997235422	-0.42862055715327	0.0911956064087329	-4.7000132356401	2.60144629565193e-06	1.37626878136499e-05
YDR305C	588.905749697983	0.63289691621722	0.108253144586927	5.8464529472306	5.02165525101052e-09	3.84118716412953e-08
YDR306C	689.135800695072	-0.320065332868915	0.0846183742026106	-3.78245665772955	0.000155288138845732	0.000590489424040411
YDR307W	806.799514414227	-0.0441567030156806	0.11681103539738	-0.378018248579544	0.705417037688415	0.786009094676098
YDR308C	543.150896544479	0.966326125933774	0.142118178096797	6.79945478386028	1.0501581748631e-11	1.04793056661339e-10
YDR309C	3119.8169601273	-1.03851436363081	0.124299097157345	-8.35496304785059	6.54531987200203e-17	1.00954277932097e-15
YDR310C	2325.24509740092	-0.057770268902198	0.114376805035656	-0.505087276080045	0.613497537774139	0.710652991535826
YDR311W	1101.61438845066	-0.0814615508747217	0.106953626126554	-0.761653006306969	0.446267129773864	0.560044839308435
YDR312W	1353.89061692628	0.388051751675114	0.142723045400188	2.71891445832758	0.00654965439584109	0.0165971619280529
YDR313C	779.858171502527	0.575344822193316	0.122163604421604	4.709625464289	2.48172408862675e-06	1.3202451411709e-05
YDR314C	294.817979626996	-0.401622020191558	0.137481720688261	-2.92127577528823	0.00348601105245566	0.00952650157322529
YDR315C	153.063528561875	-0.288324885787659	0.201609514885199	-1.43011546826963	0.152683881365201	0.239195062481259
YDR316W	2163.71580032625	2.1047165573073	0.12384550490669	16.99469479246	8.98970492432788e-65	7.04835674185993e-63
YDR316W-A	385.475105661371	-0.0958934775568317	1.76771249402436	-0.0542472137754265	0.956738204883372	0.976154580536311
YDR316W-B	808.604510136712	-11.4746353125701	1.38166474701527	-8.30493456343734	9.98744744874287e-17	1.52262335410696e-15
YDR317W	197.165902611223	-0.291658969166553	0.190402280668086	-1.53180396864563	0.12557081644476	0.204744708768305
YDR318W	421.77408419605	0.0668571287790194	0.149603406960675	0.446895763520905	0.654950322965688	0.745578002985583
YDR319C	419.843896797172	-0.524241305917467	0.151189443946128	-3.4674464845857	0.000525428353032722	0.00175926341284876
YDR320C	1349.37875904445	-0.273700433354002	0.135978926906615	-2.01281507054375	0.0441340878682388	0.0861746524459592
YDR320C-A	392.424952306243	-0.152501294364405	0.134208227542711	-1.13630361682463	0.255829517614485	0.364143765508753
YDR320W-B	0.877043011638968	-0.961325109471453	1.74056191628165	-0.552307332752129	0.580737807544808	0.681407304559078
YDR321W	2945.1275442974	-0.603255611175913	0.114881503705627	-5.25111172571088	1.51183938666891e-07	9.58322829701775e-07
YDR322C-A	1093.75600667018	0.613515848083919	0.175688045663742	3.49207509119976	0.000479283486165855	0.00162207658781517
YDR322W	2864.34089920312	2.13828824177649	0.120097385070551	17.8046194804355	6.5073014909071e-71	5.71427834921522e-69
YDR323C	371.491497964	-0.215174956632437	0.141141883278113	-1.52452944253582	0.127376507767864	0.206982896659056
YDR324C	3127.76416748645	0.456517056280519	0.160101928562027	2.85141509774914	0.00435251081404385	0.0115773975045609
YDR325W	806.600084760739	-0.0302202008170322	0.130075527178124	-0.232328105621659	0.816283184442318	0.873017384335353
YDR326C	1690.41964078509	0.0138522486772484	0.14162630531029	0.0978084448852875	0.922084401491219	0.951594472045373
YDR327W	1045.44722300683	-0.195953986389618	0.124898118904798	-1.56891062978284	0.116668764673197	0.193693089018825
YDR328C	2620.96136535925	-0.162158163485203	0.136684048808186	-1.18637225703466	0.235475322767795	0.340469917837256
YDR329C	1576.50615599477	-0.289276076929467	0.100138711933845	-2.88875372314129	0.00386771861387927	0.0104396699963151
YDR330W	1485.1721396559	-0.491177666340056	0.174436767417774	-2.81579206959098	0.0048657146979056	0.0127738503596333
YDR331W	1018.30694785909	0.207925484880999	0.12704184742768	1.63666924789773	0.101699597854203	0.172849948765879
YDR332W	638.501577159129	-0.20616609074292	0.0967988909347649	-2.12983938919156	0.0331848755130283	0.067559687829615
YDR333C	1687.9254539814	-0.221965429385943	0.0916160050763435	-2.42278005028684	0.0154022489824424	0.0350152612351969
YDR334W	2145.25564981671	0.234597511459068	0.156763477362045	1.49650617227165	0.134521800670888	0.216087946150846
YDR335W	2518.38829925014	-0.493534997751698	0.0984234943930385	-5.01440231110719	5.31985722840351e-07	3.1306580982221e-06
YDR336W	432.101807557013	-0.150752619299722	0.0965162548775779	-1.56194020883775	0.118302074997196	0.195615733349619
YDR337W	2272.05862556909	2.20062699127299	0.0899479982169216	24.4655471483188	3.43842202784635e-132	9.05817899015841e-130
YDR338C	667.875039867733	-0.149110552622882	0.143615739532759	-1.03826052149994	0.299148782981757	0.411485773750595
YDR339C	1472.75452161308	0.404223794937495	0.156475683329164	2.58330103653974	0.00978598934341806	0.0235909684537889
YDR340W	39.8318261387952	-3.07344459066164	0.556146320721651	-5.52632369602582	3.27010550646143e-08	2.24576797346767e-07
YDR341C	9798.73928745596	0.0986936563536963	0.123219122931092	0.800960549028488	0.423154485146588	0.538738727851426
YDR342C	8181.82532939774	2.48275241526533	0.795713368710373	3.12015923433481	0.00180753300310165	0.00530499659466464
YDR343C	617.093809943591	0.685585469300884	0.943756626746461	0.726443078513149	NA	NA
YDR344C	51.7619872016527	0.00722640665093094	0.263075593276936	0.0274689360609892	0.978085715926166	0.990112592236355
YDR345C	54630.2642610009	-0.201626508185678	0.197235134989717	-1.02226465987508	0.306655654772097	0.419272190643352
YDR346C	4950.16466444975	0.475424467402382	0.0892897558507368	5.32451301801223	1.01223853143137e-07	6.62193907018111e-07
YDR347W	4948.40517047804	2.52683987275427	0.120438373156451	20.9803554011134	9.91497041370969e-98	1.51860453824865e-95
YDR348C	2224.11100722884	-0.00166899932158486	0.0775768460970593	-0.0215141424993833	0.982835521991307	0.991779833486176
YDR349C	3549.86502598346	-0.295937249512596	0.0798935635377278	-3.70414381845474	0.000212105902667385	0.000783032216909976
YDR350C	1330.81580223615	-0.515607267155497	0.179910515868899	-2.86590955878988	0.00415813020645533	0.0111322949348434
YDR351W	1662.46151824245	-0.0853533637471091	0.0916828767212024	-0.930962975852725	0.351872716331556	0.468926286879731
YDR352W	767.971313700019	0.0566349707876451	0.112620262923041	0.502884377266517	0.615045565638626	0.711771234457211
YDR353W	11725.602278545	0.181628046691074	0.138217441283093	1.31407472895601	0.188821057465865	0.284571049077847
YDR354C-A	0.787638142830042	-0.0958918976326336	6.00631008342227	-0.0159651926558538	0.987262160391036	0.991779833486176
YDR354W	1490.82738800122	-1.10426485244635	0.138119417547054	-7.99500079031362	1.29573035998152e-15	1.81954800657533e-14
YDR355C	32.2958800444417	0.557864994094213	0.330265685149305	1.68914004445244	0.0911925954171465	0.157471010334905
YDR356W	786.960544509925	-0.0196842033911479	0.117215279143534	-0.167932060862509	0.866636727367576	0.909298946382485
YDR357C	226.14438064861	-0.113283608978752	0.238079786142988	-0.475822037704263	0.634201168223713	0.728435454119528
YDR358W	1188.09017963386	-0.577974869666046	0.322044915263045	-1.79470267119094	0.072701084742225	0.130893751807625
YDR359C	1724.9010025932	-0.268767476572928	0.05887632289451	-4.56495010828861	4.99613146136836e-06	2.5214192953695e-05
YDR360W	85.9087713144996	-0.484663830542702	0.268220567579963	-1.80695997669236	0.0707685198380403	0.128114753065787
YDR361C	2048.53228067493	0.693585457063629	0.113586192790807	6.10624795164157	1.02000508331537e-09	8.47131586218795e-09
YDR362C	1019.89401494532	0.0429097836843272	0.0782758795358904	0.548186541483096	0.583563822308959	0.683505483501121
YDR363W	544.256953788043	-0.204084429002282	0.112662672357682	-1.81146447826441	0.070068982862753	0.127373536056884
YDR363W-A	1491.37492635365	0.317471382959264	0.147774095127096	2.14835612890214	0.031685475119591	0.0650906235613306
YDR364C	797.014229810492	0.1807760231036	0.109927270754605	1.64450569783682	0.10007178832264	0.17050760079072
YDR365C	4102.30448497887	-1.65797603764989	0.100716733753228	-16.4617732909428	6.90476478734501e-61	4.88976138596282e-59
YDR365W-A	0	NA	NA	NA	NA	NA
YDR365W-B	12286.3706639877	-18.2825957316534	2.7778788342745	-6.58149502637623	4.6574109147863e-11	4.41984269233178e-10
YDR366C	201.086448959454	-2.31557437996121	0.239221984631133	-9.6796052567313	3.68134613433047e-22	7.11007203539604e-21
YDR367W	828.550465534293	1.14960635978896	0.248697393343144	4.62251069195074	3.79123264581504e-06	1.94918487161107e-05
YDR368W	1789.03276192748	-0.0671452839952973	0.154278254820607	-0.435221957063054	0.663401326386504	0.75239558043422
YDR369C	410.349916080122	-0.379491205276292	0.124846246429865	-3.03966852130777	0.00236838659920177	0.00675246499668522
YDR370C	707.634619005958	0.122156144223967	0.18486164090709	0.660797684281954	0.508742068096828	0.618391866269644
YDR371C-A	0	NA	NA	NA	NA	NA
YDR371W	626.602914405719	-0.14881102236371	0.166686253358608	-0.892761216748683	0.371985059658302	0.490469189771688
YDR372C	2810.99759991381	-0.271550093285743	0.0897327732318775	-3.02620863599115	0.00247641362205913	0.00702094710068078
YDR373W	1224.40824994004	-0.133749534016352	0.114145842047772	-1.17174249729022	0.241300455409414	0.347284961815061
YDR374C	15.0242111459421	-1.00662155641926	0.548386821769018	-1.8356049351661	0.0664161067409459	0.121876979380292
YDR374W-A	168.48140553415	-0.83787252210947	0.236628784016171	-3.54087321030314	0.000398805172114439	0.00137442745345144
YDR375C	2449.14882002969	1.54836670694789	0.107766483624459	14.3677946507338	8.24140114289938e-47	3.93317883529966e-45
YDR376W	1200.82715435675	0.65663069954909	0.136428466885464	4.81300358011318	1.48678624735323e-06	8.22264313401816e-06
YDR377W	765.205114443262	-0.438968574982887	0.0829574326744423	-5.29149180285717	1.21322629238785e-07	7.81830563763833e-07
YDR378C	929.220314963844	-0.0192989546601443	0.136733512797366	-0.141142827865065	0.887757110540058	0.925121571205193
YDR379C-A	132.468570388765	-1.09484466507365	0.405924368748964	-2.6971641748139	0.00699327827507083	0.0175859987474672
YDR379W	1527.55732218779	-0.303134256961301	0.107721410094273	-2.81405763901541	0.00489204559350981	0.0128209360441128
YDR380W	2875.74788725533	-2.60389049302457	0.322361147373264	-8.07755684654362	6.60772291888e-16	9.50184784797897e-15
YDR381C-A	760.113097542328	1.02057191211063	0.142103616452094	7.18188556766736	6.87564615341276e-13	7.7406847122011e-12
YDR381W	7800.68914327081	0.316076245273248	0.111020864890783	2.8469985852136	0.00441335585160473	0.0117155830869281
YDR382W	21283.0304881509	0.147370123798697	0.225217895341692	0.654344645105187	0.512889788795972	0.621164426077651
YDR383C	417.319305613722	-0.628352650554387	0.193101022709212	-3.25400995675002	0.00113788291534634	0.00350027878583419
YDR384C	4520.73112819389	0.321808270432311	0.225981899828406	1.4240444508019	0.154433604990638	0.241247562255299
YDR385W	52283.3892983112	-1.03920787241714	0.148364269877986	-7.00443491732729	2.4798466367415e-12	2.64276212776367e-11
YDR386W	583.957096601809	-0.429609801590371	0.119821732348768	-3.58540803215809	0.00033655159213141	0.00117775174589664
YDR387C	741.984656483864	-0.130799245508858	0.138327430715724	-0.945577061845836	0.344364348375207	0.461159739406082
YDR388W	5230.82263651868	-0.488256222084636	0.168968490440799	-2.88962883441102	0.00385696924759206	0.0104149239297422
YDR389W	2301.61030725161	0.319308690485774	0.140505171004863	2.27257607817667	0.0230517385689558	0.0496464192986079
YDR390C	1356.95034375089	0.278904343278795	0.100504762963148	2.77503607844994	0.00551955843675895	0.0142892342234648
YDR391C	1083.40913552787	0.16206595537085	0.210519715374085	0.769837423933741	0.441396337138459	0.555626199616569
YDR392W	1103.67563133701	0.339806817311302	0.0879335234323864	3.86436030363989	0.000111380711715668	0.000437420016314483
YDR393W	943.960448876803	0.976658253865794	0.101379961705867	9.63364196861075	5.76492085587682e-22	1.10371420804665e-20
YDR394W	4677.16566731636	0.259447660141914	0.132656438308334	1.95578641678046	0.0504903196559109	0.0966373860080874
YDR395W	3147.32508356547	0.277324781605193	0.118472498108406	2.34083678518733	0.0192405763124752	0.0424801996627429
YDR396W	1126.0355450057	0.731915785247292	0.121118339549872	6.04298067466418	1.51292781847463e-09	1.23624598169651e-08
YDR397C	721.739439810315	0.646080945545575	0.219811259107641	2.93925319461998	0.00329004183449407	0.00905105076106013
YDR398W	3551.94888936801	0.445418894316837	0.117078156190022	3.80445771279408	0.000142115186397881	0.000545119753999095
YDR399W	4840.32469142449	1.97113940699697	0.167469602600665	11.7701324681423	5.56370802082914e-32	1.60713074671845e-30
YDR400W	1447.38835219331	0.963279058601979	0.102918837905565	9.35959906082355	8.00398374890885e-21	1.44819332336027e-19
YDR401W	18.8110760326994	-0.0229352183759067	0.590800836425843	-0.0388205584045167	0.969033453951257	0.98367051906951
YDR402C	82.2221543112088	-0.48042403223353	0.231585016714253	-2.07450395129109	0.0380325321739248	0.0759267223090236
YDR403W	136.838984901555	-1.27694042128255	0.181360169068424	-7.04090886020727	1.90989907857274e-12	2.06545079334648e-11
YDR404C	1335.44316613322	-0.0777850978100985	0.0969894831182777	-0.80199517833537	0.422555747370761	0.538184519857635
YDR405W	3816.64795833874	1.85787696964297	0.152706718388689	12.1663080003727	4.6985818312351e-34	1.45281032584574e-32
YDR406W	4903.46680312157	2.08491793769586	0.354941770848629	5.87397175799015	4.25475888735992e-09	3.28509285253839e-08
YDR406W-A	2.76412833564523	0.0530964200431933	1.19959231263432	0.0442620542695817	0.964695518320044	0.980930165764368
YDR407C	1205.44405619537	-0.311167513627381	0.119177143048355	-2.61096637885611	0.00902867695996488	0.0220232838734551
YDR408C	2670.03886404853	0.450495015933021	0.123925979983892	3.63519429898054	0.000277771204267303	0.000988331254081285
YDR409W	894.864488063508	-0.569708377476793	0.0971171473131543	-5.86619761018894	4.45902333828459e-09	3.43073921798392e-08
YDR410C	720.301059243237	-0.184893903310364	0.117833120959163	-1.56911657609783	0.116620778047784	0.193662240096497
YDR411C	1388.26729909438	0.127718570122078	0.227693966261659	0.56092206666253	0.574850666232327	0.676598609581018
YDR412W	1078.99782080458	0.727315343122478	0.16103101804955	4.51661643782615	6.28355723914636e-06	3.09062792957565e-05
YDR413C	498.209847947223	0.472929437107342	0.147392044063855	3.20864969416159	0.00133359866856777	0.00403819808330453
YDR414C	525.866559904377	0.150753889590852	0.153028024611863	0.98513909444509	0.324555752449408	0.438826562437241
YDR415C	849.821307020353	-0.0733294794520116	0.100516439742633	-0.72952722599177	0.465679219856139	0.57827568487165
YDR416W	749.412985247427	0.0192016259145538	0.120465345213575	0.159395433437814	0.873357336504946	0.913788136717265
YDR417C	7437.08701798324	0.437963105989607	0.366766176813381	1.19412076052055	0.232430733392215	0.337178152009059
YDR418W	20452.6779142734	0.88780645990542	0.172437156363943	5.14857979930748	2.62466121433857e-07	1.6065073194827e-06
YDR419W	754.099320032248	-0.16187144426722	0.0938076580686007	-1.72556748137605	0.0844252538182947	0.148194222187444
YDR420W	1630.44143725195	-0.539837922379754	0.104106294638786	-5.18544939336101	2.15494599202109e-07	1.34144369597835e-06
YDR421W	836.564312604978	-0.755525189757555	0.128957626593147	-5.858708862107	4.66479664720952e-09	3.58487172911574e-08
YDR422C	1277.35048564697	-0.351496714542255	0.0747865939024977	-4.69999629880879	2.60166206012664e-06	1.37626878136499e-05
YDR423C	1023.4713691843	-2.34939607672388	0.121311841135692	-19.3665849494114	1.4773755605113e-83	1.76909008027772e-81
YDR424C	654.951409151265	0.400000656429866	0.155626729885994	2.57025677223244	0.0101623160510908	0.0243644024435689
YDR425W	427.102490708764	-0.539940812273261	0.182829740123343	-2.95324388641039	0.0031445341979955	0.00870163959159595
YDR426C	43.2132643009945	-0.529902262648704	0.40200426935996	-1.31815083330427	0.187453160575851	0.282897918320933
YDR427W	2445.26239529392	0.121171455680546	0.142802005907657	0.848527686361087	0.396144160243055	0.514393816908667
YDR428C	600.256806018732	0.190432195763539	0.123824655663801	1.53791823399522	0.124068608360417	0.202959725450001
YDR429C	7900.38289428326	0.729787757047311	0.104751435336363	6.96685209805401	3.24111086169717e-12	3.39903760113655e-11
YDR430C	4064.68809519367	1.55060101168918	0.120670096493006	12.8499193814687	8.60999268688976e-38	3.03237496448428e-36
YDR431W	22.8338063105344	1.19604910610697	0.578318393419967	2.06814986297422	0.0386259331298023	0.076994671789612
YDR432W	10063.4627604863	-0.236368172665128	0.226635507169764	-1.0429441335866	0.296974167744106	0.408921569885571
YDR433W	1730.70383937142	-0.259658504045001	0.305166876804836	-0.850873812923875	0.394839453107054	0.513408220762697
YDR434W	1242.43568013179	0.186298848983017	0.209758092566723	0.888160483838101	0.374454431543871	0.493428748729078
YDR435C	745.958360538079	-0.766420817560092	0.162563635117929	-4.7145895636752	2.42198454021793e-06	1.29054936746564e-05
YDR436W	890.182209025762	-0.431541766662293	0.163256856638551	-2.64333012130524	0.00820949499184795	0.0202652676223053
YDR437W	93.6882471276525	-0.33053169134538	0.229578275619613	-1.4397341841396	0.149942618067557	0.235573015885719
YDR438W	323.5494055946	-0.603394258747494	0.125599510699053	-4.80411313220222	1.55438927431349e-06	8.56670105491938e-06
YDR439W	404.905993030977	-0.209991308485852	0.104894912123783	-2.001920819935	0.0452932480689296	0.0881505117559015
YDR440W	589.124265223753	-0.285271958348618	0.170913278149599	-1.66910354442398	0.095096860992648	0.163313670533919
YDR441C	429.82693647319	0.09464959717649	0.174917017134733	0.541111429447624	0.588430780791786	0.688471331017002
YDR442W	73.977761898193	0.574545271563411	0.264580893655651	2.17152971110293	0.0298911537545219	0.0619066473670696
YDR443C	808.8725926387	0.087387240658469	0.129652425663124	0.674011613832256	0.500303930064161	0.61031823704763
YDR444W	1190.07117374894	0.442765209585217	0.117706050571167	3.76161809385927	0.000168817680647031	0.000638251001573679
YDR445C	57.4954755783682	0.207272882256128	0.31142592838588	0.665560775014538	0.50569188523479	0.615642478669805
YDR446W	5.64485845049612	-0.328493121041093	0.579159008945003	-0.567189866630024	0.570585191962467	0.673454135172904
YDR447C	12062.1350264605	0.864033370993701	0.171792537483531	5.02951632038458	4.91718648710791e-07	2.90966668500384e-06
YDR448W	650.457819696211	-0.571876974562006	0.173636193190838	-3.29353554724317	0.000989358305922584	0.00309143438286459
YDR449C	831.103182940473	0.219635818411979	0.260767849320756	0.842265712525846	0.399639238742918	0.517809173000366
YDR450W	22741.0282780933	0.630724066223329	0.168213829316699	3.74953753080464	0.000177160982632943	0.000665511744687785
YDR451C	731.002661649411	-0.352619294624811	0.245144357028928	-1.43841489520071	0.150316368823554	0.236103888641051
YDR452W	4217.67997774533	0.224026074974349	0.0685165968877502	3.26966144190389	0.001076762737146	0.00333249971186257
YDR453C	565.869525860965	-0.352483888055722	0.268599468957308	-1.31230299681548	0.189417921419948	0.285339988671496
YDR454C	5132.4354303793	0.0770071788242705	0.165895516297218	0.464190838565551	0.642511024374598	0.735243481544907
YDR455C	127.607749591329	-0.151817700332962	0.162197677304849	-0.936004157739091	0.349271047019023	0.466119375008568
YDR456W	1673.25121502559	-0.202920226949755	0.116120157833688	-1.74750216271998	0.0805502700850248	0.142648013230277
YDR457W	2452.95050407727	-0.167160243864417	0.11554188366149	-1.44675020492271	0.147966897710169	0.233303803763269
YDR458C	1469.92546807447	0.0104849718268066	0.0872900401178015	0.120116473914512	0.904390882578376	0.938742057157003
YDR459C	564.279008740042	-0.298690341636774	0.0939189496507073	-3.18029899980387	0.00147123163861696	0.00440433253269604
YDR460W	695.475430075005	0.121667763614379	0.130914706090792	0.929366663589341	0.352699098012071	0.46964744429994
YDR461C-A	87.897341018158	-1.04922431676356	0.274498052514737	-3.82233792608505	0.000132192362550784	0.000512430194090325
YDR461W	5.31239391636381	-6.24593939489219	1.64952866551326	-3.78649945616357	0.000152784430299929	0.00058197701443339
YDR462W	1620.15166540901	2.20179111685283	0.136974000970828	16.0745185308688	3.8497274562993e-58	2.41469571687497e-56
YDR463W	2346.53873080266	0.0642872635348858	0.0663764640661669	0.968524980041141	0.332782249607899	0.447469149840266
YDR464C-A	14.3114569481247	-0.226376713135349	0.828578521743704	-0.273210935589967	0.784691074274553	0.849576757384877
YDR464W	1550.3341871726	-0.575168770825719	0.11228531699961	-5.12238631189614	3.01692997665712e-07	1.83297978102064e-06
YDR465C	3471.94812458474	0.69101758876946	0.116660089143053	5.92334185448897	3.15464097869751e-09	2.47338874829783e-08
YDR466W	1209.85553985092	-0.115306810981746	0.0837515785803545	-1.3767717926787	0.168582814357869	0.25862716407196
YDR467C	144.340620308253	-0.139197111683233	0.214260480419145	-0.649663024235407	0.515909913163375	0.624018859154084
YDR468C	882.35401804954	-0.0775309831593316	0.102333099978608	-0.757633484918753	0.448670428517685	0.562096907402981
YDR469W	636.611690835079	-0.0191728927545942	0.204219482455231	-0.0938837593949799	0.925201494975147	0.953580132379706
YDR470C	1018.12540745388	1.00085844153721	0.113535035597885	8.815414874066	1.19242672692471e-18	1.97816685731137e-17
YDR471W	13360.2741671571	0.730245228948706	0.207142237619188	3.52533233850257	0.000422951813890242	0.00144854947804531
YDR472W	848.405165512474	0.614235917332856	0.154443784284943	3.97708409034845	6.97654990675703e-05	0.000288349087153231
YDR473C	690.864850384691	-0.444095373795726	0.118386459069646	-3.75123453548406	0.00017596599894026	0.000661857263860965
YDR475C	1342.55964352395	-0.643283278688419	0.229703187592879	-2.80049783126458	0.00510238503294124	0.0133139095986335
YDR476C	1721.20485348889	-0.0297431942580249	0.15784842030114	-0.188428836989825	0.850540495907056	0.898710044287481
YDR477W	3086.65496624881	0.38594270713722	0.125888093170406	3.06576021145062	0.0021711736195836	0.00626104032147788
YDR478W	359.091131130351	0.217902207555106	0.18771967621368	1.16078512359604	0.245729294253401	0.352234653926969
YDR479C	1323.62580084876	-0.161750944117374	0.178053957108073	-0.908437794612994	0.363646965094958	0.481499580240329
YDR480W	445.345828892456	0.110965888023102	0.130168861291799	0.852476444226939	0.393949707597537	0.512554874404855
YDR481C	1998.3652250892	-0.606587536285809	0.222531561094199	-2.725849462895	0.00641362422346638	0.0162963461171873
YDR482C	550.021659239328	-0.028450765424354	0.189866847369402	-0.149845883146733	0.880886208490812	0.919707763018467
YDR483W	7188.39136247475	-0.30684049501276	0.10566287632856	-2.903957432113	0.00368478255572988	0.0100156739216001
YDR484W	432.345939849566	-0.177555289710123	0.2188291980443	-0.811387562980415	0.417143139101662	0.533146655176313
YDR485C	1258.05410006922	-0.273373434069829	0.0818783933788289	-3.33877379353311	0.00084149058176289	0.00268510512184612
YDR486C	1199.12999507999	-0.0225201263709994	0.091450013089114	-0.246256130647619	0.8054839670517	0.865217139743524
YDR487C	4037.94316244074	0.657405253711827	0.0867955262608089	7.57418362481509	3.61392950108399e-14	4.58599994106727e-13
YDR488C	694.187424128566	-0.385473313286661	0.172245215281096	-2.23793335947003	0.025225401205886	0.0535917717232145
YDR489W	487.159062291382	0.286699108432376	0.104479117975263	2.74408048219028	0.00606806589124181	0.0155433250761614
YDR490C	1155.06799265954	0.0373472712997312	0.175000177817675	0.213412762006685	0.831005027144805	0.884167868945991
YDR491C	71.8390064137051	0.162827157875359	0.40433652960692	0.402702071053667	0.687167410163512	0.772477664371494
YDR492W	1466.03648224017	0.585161948298607	0.25117212029861	2.32972492171077	0.0198206944831462	0.0435856740787983
YDR493W	1076.63473972503	2.78095542894948	0.1584168929554	17.5546646387795	5.47896371207864e-69	4.62621218048076e-67
YDR494W	3830.48251385397	2.76775951915813	0.111555025315069	24.8107112283023	6.8701919179053e-136	1.96726452049236e-133
YDR495C	472.087215842356	-0.519981965336766	0.174024880772889	-2.98797484030671	0.00280832671849987	0.00787048500767667
YDR496C	3304.37580986055	0.839806767816655	0.212058633306698	3.96025738127837	7.4869025094856e-05	0.000307794880945519
YDR497C	7539.36320315136	-0.819367470499485	0.204224641289569	-4.01208916478256	6.01837584236811e-05	0.000250391808577615
YDR498C	960.796854451101	-0.0438061049269716	0.120481038506291	-0.36359335435745	0.716161690068326	0.794850166968317
YDR499W	528.60301888382	-0.207939525601024	0.118150877952827	-1.75994905161896	0.0784164453989928	0.139770151393171
YDR500C	15268.785498771	0.4519590709217	0.228779172985609	1.97552541616247	0.0482085532324042	0.0928367051428696
YDR501W	297.517809805436	0.191248646874733	0.148385406940273	1.28886425436507	0.197445283017444	0.294936410513243
YDR502C	7401.69942243516	1.46226090403356	0.206619455467492	7.0770726828463	1.47231323559694e-12	1.61074002817964e-11
YDR503C	350.100502535328	0.429645653814295	0.174363120306555	2.46408559940266	0.0137363301919946	0.031706967109033
YDR504C	67.2652352088842	-0.385791888634376	0.352197740866277	-1.09538433632615	0.273348293454877	0.383444485770782
YDR505C	1429.06789989791	-0.140806908333719	0.170901891383253	-0.823904915235578	0.40999358737357	0.526265129355013
YDR506C	253.32630559757	-0.922437126031469	0.195548871241766	-4.71716926911339	2.39148715403773e-06	1.27636421365417e-05
YDR507C	2871.47121826378	0.533582057000722	0.12989121510438	4.10791489302752	3.99247158495865e-05	0.000171522621386417
YDR508C	5678.97804473315	-0.272127471822816	0.251031557069334	-1.08403690356609	0.278348436721395	0.388967282887143
YDR509W	223.208428480366	-0.114036272270648	0.371560556387857	-0.30691167377737	0.758910603239945	0.828886439956596
YDR510C-A	92.6928183034843	0.203281386210125	0.330735709003644	0.614633922724943	0.538796506450764	0.645523992400329
YDR510W	3185.78067570062	0.114407258449992	0.169747186475819	0.673986183955337	0.500320097452195	0.61031823704763
YDR511W	1040.36372977257	2.19548980361792	0.144667872905282	15.1760702602945	5.09400105651943e-52	2.72756837058837e-50
YDR512C	625.899064238973	0.291817991556511	0.161436480081763	1.80763351262808	0.0706635587932133	0.128030315876782
YDR513W	2549.37899321022	0.883927970489991	0.187839065846148	4.70577281945165	2.52906034735999e-06	1.34109431946158e-05
YDR514C	1061.8766123736	0.864556540047664	0.129393395015556	6.68161261201721	2.36327069376929e-11	2.27926066646722e-10
YDR515W	912.550666984377	1.43554808171671	0.118183882198169	12.1467331671302	5.97038689819445e-34	1.82888223774459e-32
YDR516C	4730.89916456664	0.683450539847473	0.454526558103785	1.5036536978141	0.13267055708525	0.213583057678674
YDR517W	2551.51906097844	-0.292209948213403	0.150000803831106	-1.94805588203659	0.0514082769551182	0.0981661096046415
YDR518W	1135.83793302516	-0.635779377988079	0.20808533678128	-3.05537808584923	0.00224776965990556	0.00645327418489015
YDR519W	901.806525528394	-0.0266568847883453	0.124249524169131	-0.214543153920328	0.830123518339214	0.883515431768272
YDR520C	602.954315606032	-0.161241686242333	0.1737747136655	-0.927877726518416	0.353470999405552	0.470389978194577
YDR521W	59.9836901471539	-0.168847305665549	0.408355465313789	-0.41348119471305	0.67925409748047	0.766546861892799
YDR522C	28.1105071909738	-1.10204185755054	0.37394070174569	-2.94710325034374	0.00320766080334483	0.00885514236353395
YDR523C	89.5702628352805	0.062040381955325	0.233532351442974	0.265660759941753	0.790500486700229	0.854041372278168
YDR524C	978.922298876803	0.132477411890743	0.158308566736083	0.836830341036422	0.402687940080367	0.520530475636761
YDR524C-A	0.713736725001509	-1.18589768703224	2.08519534294591	-0.568722585653215	0.569544417885428	0.672436116571283
YDR524C-B	24599.628518082	-0.200921653344059	0.252879140118087	-0.794536288166096	0.426883292118066	0.542856412799687
YDR524W-C	67.9717084543225	-0.652397892304282	0.380461896931804	-1.71475224606059	0.0863906601994489	0.150920129462486
YDR525W	4.32878686330054	-0.823425371094643	0.794883150417804	-1.035907442071	0.300245325361098	0.412391180986066
YDR525W-A	203.28673859844	-0.654422298638432	0.177132235055408	-3.69454096502382	0.000220284379169163	0.000810046298831998
YDR526C	144.682252460234	0.395245312256607	0.296725772842731	1.33202218489492	0.182852898589301	0.277289705297982
YDR527W	1615.35856614145	0.323634713144866	0.141841858239554	2.28165872304271	0.0225094968277289	0.0486536088307917
YDR528W	764.447419874224	-0.450027144521154	0.253616123790066	-1.77444216793436	0.0759900400890087	0.135886615266416
YDR529C	2076.67050314228	0.462634534074757	0.161699735831288	2.86107167520332	0.0042221158693005	0.0112760969648066
YDR530C	792.474736856894	-0.638249981217075	0.136119032625529	-4.68891064611763	2.74663280258835e-06	1.44946503508388e-05
YDR531W	1650.71985420105	-0.0379535274466966	0.114292199618277	-0.332074521038681	0.739832988768914	0.813309975635465
YDR532C	324.344784319834	-0.367395913467606	0.208193883131375	-1.7646815936267	0.077617293751984	0.138420659802482
YDR533C	1154.6645877429	0.877693531220765	0.252763317749055	3.47239282597226	0.000515840929762344	0.00173068179491329
YDR534C	678.863247700964	0.433974393111549	0.315384111397824	1.37601856728964	0.168815884938121	0.258864125309072
YDR535C	85.852614806457	1.08697486580921	0.287011110295567	3.78722226010634	0.000152340820808834	0.000580623058939226
YDR536W	153.985455986564	-0.263155411205389	0.184689571014332	-1.42485257700321	0.154199820402691	0.240939505853409
YDR537C	33.3504959364504	-2.16842518837203	0.727694037569898	-2.97985839709968	0.00288381658711441	0.00806489003937812
YDR538W	387.151528677558	-0.0612691014371519	0.169755389166151	-0.360925810591991	0.718154908228015	0.796391349653091
YDR539W	913.723912380416	-0.814802132786459	0.225765224039351	-3.60906838621186	0.000307298599867232	0.00108402173472179
YDR540C	95.3340854930785	-0.939041302955847	0.159166987797766	-5.89972403165015	3.64110068280064e-09	2.83454953864362e-08
YDR541C	362.213575063786	-0.426612178658054	0.15628250852263	-2.72975000651643	0.00633823696713288	0.0161421611235642
YDR542W	23.6594156340291	-1.07678668330589	0.504198332573898	-2.13564110339075	0.0327086784104426	0.0668381495535758
YDR543C	4.48206640919306	1.19716478107125	1.07951089650983	1.10898813985278	0.267435298422415	0.377238996660961
YDR544C	70.115228279514	1.2650124921167	0.376618100706862	3.35887332484138	0.000782609329595619	0.00252165608841328
YDR545C-A	115.500663612335	-11.5256030857632	4.89141280029627	-2.35629327483158	0.018458338358462	0.0409177436650389
YDR545W	802.663570299414	-6.29134526004041	0.210902578902504	-29.8305752958516	1.56836868945374e-195	1.47561088410605e-192
YEL001C	3259.86971654649	0.201644974792801	0.0936759850295271	2.15257917735524	0.0313517664700275	0.0644855508968148
YEL002C	4395.88939010063	-0.28035635157195	0.075956360757093	-3.69101874783765	0.000223357672086078	0.000819517341704128
YEL003W	709.920586469914	0.338303954305148	0.217390773575161	1.55620198935528	0.119660068482328	0.197464598101882
YEL004W	289.731609992546	-0.509787561982538	0.225507138587536	-2.26062715874802	0.0237823545160535	0.0510696403138991
YEL005C	352.671089130587	-0.061337680633936	0.168903280260341	-0.363152690340841	0.716490826181028	0.794952964382834
YEL006W	846.146005669818	-0.0552615230779848	0.0959959325928665	-0.575665255655751	0.564841464072026	0.668111688645539
YEL007W	2197.09938953928	-0.260126220777904	0.160389514152765	-1.62184056826897	0.10483748956934	0.177177240519289
YEL008C-A	0	NA	NA	NA	NA	NA
YEL008W	33.1873647736643	-0.973783087192833	0.320776644217528	-3.03570445276085	0.00239974463705841	0.00683004242855086
YEL009C	20404.3717905154	0.147692754767417	0.0931821700267906	1.58498943225892	0.112968735329119	0.188500656416919
YEL009C-A	1.73829801218861	-1.01534113971714	1.15263500765542	-0.880886952915351	0.378379009903291	0.497704046179963
YEL010W	1.55243564598423	-4.03953965782164	1.90321115449192	-2.12248632963694	0.0337969194654692	0.0686148309493157
YEL011W	1847.21550778404	-0.393935396746651	0.760258454067767	-0.518159837143405	NA	NA
YEL012W	663.175919342725	-0.511160029578239	0.255084887879026	-2.00388205600269	0.0450826961549078	0.0877926188279783
YEL013W	1870.35027132227	0.448127651077088	0.129415103709408	3.46271523363553	0.000534754026188827	0.00178685439699625
YEL014C	18.0430180130848	1.81337758317516	0.469528359521239	3.86212578303937	0.000112404664202521	0.000440915496389399
YEL015W	2327.77257367553	0.456120709466067	0.0776391937164211	5.87487694851724	4.23157552093731e-09	3.27102774423628e-08
YEL016C	783.646362952764	-0.84436606774328	0.119690358321114	-7.05458718302067	1.73113885617968e-12	1.88139942356425e-11
YEL017C-A	924.859669792477	0.735381987796139	0.325892080092384	2.2565199730772	0.0240380858904869	0.0515683497311879
YEL017W	1453.88148153413	0.30286494678615	0.19963688574768	1.51707909914473	0.12924671452993	0.209247507840246
YEL018C-A	94.9508009891042	0.0443118047221806	0.447214388266133	0.0990840319203037	0.921071550374773	0.951011445778405
YEL018W	623.148892202079	-0.0839174382871638	0.146125602559894	-0.574282923848115	0.565776362658724	0.668857139556696
YEL019C	210.290044073963	0.552579950496613	0.149777762301119	3.68933239492311	0.000224843297304054	0.000824050059011963
YEL020C	736.417436036978	-0.484929266008254	0.169342498717045	-2.8636005118746	0.00418855901075712	0.0111955558623565
YEL020C-B	133.607365713299	2.50387352994806	0.389727082679761	6.42468445541798	1.32143338559938e-10	1.18407622823912e-09
YEL020W-A	1370.45624723002	2.43894729717557	0.136842779760408	17.822988552599	4.6864577946983e-71	4.17094743728148e-69
YEL021W	8631.08008120751	14.6661323468793	2.05865045381974	7.12414889068076	NA	NA
YEL022W	1563.3967462337	-0.323857928217128	0.160280115526512	-2.02057458689289	0.0433238218504165	0.0847181385709154
YEL023C	397.561987377321	-0.820616174315609	0.110165821804487	-7.44891801172211	9.41088299519905e-14	1.143543826686e-12
YEL024W	2307.10551739466	0.956459439631338	0.137606544120182	6.95068280180039	3.63522409624508e-12	3.7882256167516e-11
YEL025C	1173.41978933959	-0.154644788051097	0.130820268014032	-1.18211642888937	0.237159506460366	0.342694131900722
YEL026W	4523.75443181829	0.107805714870645	0.174342603891743	0.618355539404392	0.53634099866312	0.643504527527926
YEL027W	9566.36822000521	-0.252518045365407	0.109023708221014	-2.31617553177975	0.0205486865843537	0.0449912399749181
YEL028W	77.2132134075827	-1.15746968541749	0.238673186146797	-4.84960084584277	1.23710162599113e-06	6.92818988841632e-06
YEL029C	665.258561454232	-0.295128024429509	0.165208578347505	-1.78639648970726	0.0740350835899851	0.133040944208361
YEL030C-A	2.54490349510673	-2.38075172776883	1.26741479779627	-1.87843138008833	0.0603221760770895	0.11216931748498
YEL030W	359.896012434827	-0.78425678563538	0.164401159391535	-4.77038476211476	1.83874355212876e-06	9.99172032534656e-06
YEL031W	7991.54487616598	-0.115532820167037	0.14771634295137	-0.782126187655968	0.434140417853457	0.549538495480082
YEL032C-A	0.0922786729359079	-0.0958918976326341	6.00631008342227	-0.0159651926558539	0.987262160391036	0.991779833486176
YEL032W	2585.89311412178	-0.080627083209311	0.117480251664667	-0.686303289845265	0.492521874838567	0.602927336001264
YEL033W	605.548735617921	1.92360094402947	0.358786291664562	5.36141148287763	8.25741826079037e-08	5.44923413482619e-07
YEL034C-A	36848.6380874838	2.3077416153863	0.167169144855796	13.8048299366311	2.38334300020151e-43	9.7495012418181e-42
YEL034W	9959.25966285681	2.15460805354113	0.213127205793181	10.1094932743217	5.01429489407747e-24	1.06186965184547e-22
YEL035C	9.5428083734545	-0.345659303808014	0.546275652741282	-0.632756195655895	0.526892866240394	0.633928620015206
YEL036C	4497.34213745177	0.346322392917377	0.113130527539646	3.06126383787975	0.00220404785477102	0.00634434404349734
YEL037C	5213.66601548271	0.327117725136565	0.137232009612257	2.38368385088015	0.0171403203745214	0.0383314600973168
YEL038W	1625.03936441478	0.0629340238643963	0.133593608927938	0.471085588370801	0.637579616231781	0.731434189541426
YEL039C	935.480410269815	2.45396193971828	0.646222788055459	3.7973930741478	0.000146225818588224	0.000559583521918676
YEL040W	12417.2601995153	1.72763688431671	0.20630738132186	8.37409148062143	5.56515176900456e-17	8.63834871366533e-16
YEL041W	362.875112064794	0.245419921080381	0.192431208643557	1.27536444223544	0.202180278175671	0.30078141225773
YEL042W	5230.90373188218	0.196474130108341	0.138547285081628	1.41810162496208	0.15616109692707	0.243311328214261
YEL043W	2538.61744146462	-0.107787352865835	0.12745896028601	-0.84566320503452	0.39774065508077	0.516059880685963
YEL044W	1315.74491440932	0.197205298660121	0.156942664891905	1.25654358421878	0.208918954291353	0.309408642447234
YEL045C	36.089829838449	0.334870105508243	0.309418891659805	1.08225488014617	0.279139288771896	0.389906968367276
YEL046C	9984.56726900356	0.432222113763489	0.155339981286495	2.78242671451297	0.00539540490755672	0.0140098696714891
YEL047C	4669.81753050319	-1.41591809588869	0.137338676429666	-10.3096821135728	6.37117083700352e-25	1.43210003865205e-23
YEL048C	194.006591480584	-0.2084081350756	0.302007785829466	-0.690075371743167	0.490146790056964	0.600579753129496
YEL049W	138.219577427117	-0.411977115781215	0.29519386264135	-1.39561545113067	0.162830327041147	0.251560059557353
YEL050C	4275.50979768708	2.10962561327985	0.10437172213934	20.2126166938533	7.58198791947771e-91	1.040311925785e-88
YEL050W-A	153.571495526455	2.34225271830535	0.246899119749554	9.48667909663369	2.38511737621171e-21	4.41246714599165e-20
YEL051W	4546.61671981774	0.0678032133238901	0.0670627588873813	1.01104121644849	0.311996703256218	0.42481089262879
YEL052W	1644.71103276207	-0.270859574503794	0.0990301685945974	-2.73512181537951	0.00623571947950497	0.0159303524018696
YEL053C	1412.6993434272	0.45969959171377	0.115703584532854	3.9730799488173	7.0949221990567e-05	0.000292593347545319
YEL053W-A	2836.06862899534	0.279198810409976	0.343090733842827	0.813775432763159	0.415773611470641	0.531809090142871
YEL054C	15259.7738057127	0.663213525035627	0.179489031446616	3.69500865702137	0.00021987929553742	0.00080900840246338
YEL055C	2649.54038404662	0.584744341386232	0.143058588868525	4.08744659101614	4.36147040926458e-05	0.00018628173875108
YEL056W	1285.06784077532	-0.180924548309598	0.12780209834244	-1.41566179785889	0.156874548428347	0.244191863849939
YEL057C	61.5966347832053	-0.109064255319378	0.248684384860382	-0.43856495203995	0.660976797019398	0.750291827847252
YEL058W	5769.26110121608	-0.171763518027125	0.127782327341304	-1.34418836783547	0.1788874821824	0.272279398579452
YEL059C-A	137.105534786124	0.089417721585374	0.265374565443856	0.336949102246544	0.736155269167064	0.81089121972475
YEL059W	91.414298857701	-0.627704211081947	0.237864790483026	-2.63891183645669	0.00831726079159841	0.0204852204837199
YEL060C	11377.6019901389	-0.933120436803798	0.492979518294394	-1.89281785992286	0.0583820956157567	0.10923422776289
YEL061C	876.959826081921	-0.360190995305097	0.14766533920166	-2.43923860028655	0.0147182466892581	0.0335994359429648
YEL062W	515.89493354737	-0.142207591732327	0.112630700070032	-1.2626006199367	0.206732744995953	0.306377555927846
YEL063C	2478.3125571542	-0.256630486383196	0.103706921386059	-2.47457433846546	0.0133395056367589	0.0309563016644447
YEL064C	369.151864274685	-0.251577517619617	0.1483536618574	-1.69579580625004	0.0899245569849929	0.155648655007402
YEL065W	4917.9753947082	-0.114235181902681	0.332109880175835	-0.34396803203265	0.730870327568261	0.806706689123223
YEL066W	884.940178650054	-0.417914174273739	0.202954041510274	-2.05915669953576	0.0394792296825843	0.0783399236786684
YEL067C	246.975831155371	-0.539457130403725	0.288698011932111	-1.86858623235196	0.0616804026782166	0.114237101248238
YEL068C	367.050996131076	-0.791450703679902	0.1605521104795	-4.92955652414771	8.24164881910523e-07	4.70359611114619e-06
YEL069C	87.9357459601384	0.940678785821084	0.256607556322364	3.66582652242458	0.000246541017340685	0.000891637184690078
YEL070W	108.659492467146	0.248455052868843	0.510677318430755	0.486520634267277	0.626598079120772	0.722348144423141
YEL071W	29635.790893817	-1.06637928471462	0.23367794863802	-4.56345706101049	5.03181048885815e-06	2.53166568981053e-05
YEL072W	117.247064244658	-0.19623874199409	0.228340031520676	-0.859414534924951	0.39011185346152	0.508868422835723
YEL073C	188.777204066018	-2.89523907046408	0.352432100110522	-8.21502658116596	2.12117266874622e-16	3.12528930567395e-15
YEL074W	68.5498108045846	-0.894804782218131	0.284091672637743	-3.14970436799509	0.00163435753957893	0.00483552504746938
YEL075C	7.91947857964351	-8.17179271291209	1.49742188747133	-5.45724139688627	4.83588710693649e-08	3.26657974218294e-07
YEL075W-A	12.0217834646559	-8.62016525649786	4.91590772460477	-1.75352462645969	0.0795119961781521	0.141302214470942
YEL076C	33.5978877131158	-8.88859169475061	1.21916687791764	-7.29070962781771	3.08326654538922e-13	3.61323727187427e-12
YEL076C-A	0.154556026883406	-3.09813506647855	5.93115563518754	-0.522349312180979	0.601427140961428	0.70056582072373
YEL077C	2396.42778990789	1.33876163013557	0.213761829568949	6.26286569887236	3.77966130239965e-10	3.26249663664536e-09
YEL077W-A	0	NA	NA	NA	NA	NA
YER001W	1911.17303177405	0.818327692675597	0.129238201897217	6.33193344276339	2.42107929547378e-10	2.12603043199871e-09
YER002W	2186.40576279392	0.737714292026401	0.141148746407264	5.22650261375921	1.72746378426856e-07	1.08767461598401e-06
YER003C	5937.12798053368	0.617478190920688	0.157614613464953	3.91764556183105	8.94180516450964e-05	0.000359528258934435
YER004W	1782.22353181943	-0.586145262733425	0.163528646054924	-3.58435831809282	0.000337907930359426	0.00118061624899055
YER005W	1768.14679346603	-0.170821265604809	0.0692639903542944	-2.46623483185181	0.0136541784345689	0.0315642046928995
YER006C-A	9.84552391978001	0.109306159052801	0.555585367762962	0.196740528810032	0.844030592475913	0.894063890829477
YER006W	5501.36175514788	0.788971445489759	0.111490355207178	7.07658921727932	1.47745649452169e-12	1.61368631391706e-11
YER007C-A	1806.2736681524	0.249939145734607	0.111197977353021	2.24769507219653	0.0245956404504788	0.0525079053506818
YER007W	256.163765152879	-0.451018007324027	0.193553149864844	-2.33020236373816	0.0197954581147318	0.0435447184848442
YER008C	1814.23368035036	-0.434828841973043	0.110585871871418	-3.93204696598706	8.42256049272348e-05	0.000341570094858848
YER009W	4695.09574667952	0.146774322897001	0.157041427280858	0.934621681924122	0.349983301131962	0.466880701084687
YER010C	776.443776306896	-0.298271101063893	0.113739418217764	-2.62240747963759	0.00873109705500176	0.021377159095867
YER011W	1718.96112521182	-2.13707704773967	0.363573562263801	-5.8779770301039	4.15310529534904e-09	3.21414235900926e-08
YER012W	2778.24255503753	0.10009630405593	0.12131881097705	0.825068291139656	0.4093328206458	0.525817428666519
YER013W	853.728407750677	-0.323399580374767	0.118345611418849	-2.73267066262551	0.0062823115166588	0.0160307259390604
YER014C-A	195.234730058204	-0.687757904605578	0.143212117192695	-4.80237229982561	1.56796814656658e-06	8.63431288736411e-06
YER014W	1192.02674342341	-0.709556080368562	0.0839389582942524	-8.45323905356529	2.83330739723414e-17	4.45349940768116e-16
YER015W	382.575731889104	-0.575690275706781	0.159712140740114	-3.60454924114724	0.000312695161775246	0.00110187818911277
YER016W	1577.37904280121	0.0178082496233158	0.1393579242761	0.127787850714779	0.898316864958157	0.933761817016165
YER017C	4773.38185398636	1.10587764760475	0.120728406062476	9.16004512668267	5.1875619635619e-20	9.08651146064325e-19
YER018C	364.242046734155	-0.832208811427883	0.260910890846056	-3.18962849243003	0.00142455794554643	0.00427432283798122
YER019C-A	2027.86351980836	0.202484630620113	0.139393813756615	1.45260844196182	0.146332500816546	0.231391560714952
YER019W	1419.46216055595	-0.559836843399742	0.200223351114114	-2.79606169952011	0.00517295237583925	0.0134820199237346
YER020W	2005.00648205694	-0.549190778079333	0.230549694816247	-2.38209284344119	0.0172145566862764	0.0384583006566542
YER021W	3816.90372539813	0.104196357010151	0.148548156701826	0.701431504258241	0.483033766841639	0.594254086537423
YER022W	831.094268628357	-0.199451305938123	0.0956052937014517	-2.08619521175211	0.0369609438069151	0.0740793596811755
YER023C-A	28.0123681361826	-0.752717829003708	1.39527008906452	-0.539478223537622	0.589556918947282	0.689543929708186
YER023W	4531.16626565671	-0.242359100514337	0.131781743503508	-1.83909465811465	0.0659012645939524	0.121168545118864
YER024W	1633.7679469968	-1.47854689560136	0.239806460225838	-6.16558408897298	7.02234395521488e-10	5.91421448709018e-09
YER025W	9443.25560746545	0.408374664643787	0.0822614760583261	4.9643488569818	6.89319429624089e-07	3.98933019640092e-06
YER026C	2880.90916083886	0.945699170688901	0.0933183716541459	10.1341156508155	3.89885393603103e-24	8.30998447336582e-23
YER027C	1809.808025659	0.482241581843128	0.126365508090696	3.81624376089249	0.000135498648419878	0.000523874091980195
YER028C	344.439815469256	-0.810063430542396	0.168756730267936	-4.8001844386073	1.58519571761242e-06	8.72188721486666e-06
YER029C	780.431722465821	0.471307707541664	0.146589020512294	3.21516376802679	0.00130370122373605	0.00396041340384024
YER030W	1453.88924017071	0.0684287091955556	0.125425392705989	0.545573011327617	0.585359480366094	0.685243074598488
YER031C	2587.11336128135	-0.057156025336093	0.161991441304968	-0.352833611922064	0.724213183631105	0.800817331664617
YER032W	963.019442646174	0.100232319773265	0.155451539238657	0.64478177742186	0.51906861247998	0.626803425337944
YER033C	628.177651171616	-0.629657160125526	0.211068854454923	-2.98318367127917	0.00285266747151147	0.0079879540677613
YER034W	756.508614783366	-0.650682561207004	0.164593160612431	-3.95327824549874	7.7087706375003e-05	0.000315341387693025
YER035W	576.358226803089	-0.199318767612609	0.351990474885922	-0.566261821934832	0.571215809417176	0.673763515481545
YER036C	13435.3119714002	0.501324373140787	0.109644644923468	4.57226500656471	4.82480187092589e-06	2.44056414146835e-05
YER037W	916.140913778525	0.607096105088807	0.391016053324599	1.55261171485671	0.12051592523539	0.198677818172786
YER038C	314.091825135984	-0.51789111847808	0.111298355854088	-4.65317851736311	3.26857034710181e-06	1.68970206483615e-05
YER038W-A	38.0477319407557	-0.738548218105481	0.304660519280865	-2.42416779124773	0.0153435144046956	0.0349058327700606
YER039C	148.701825382392	-0.114896527846465	0.179071988483381	-0.6416220025229	0.521118643363927	0.628760027999779
YER039C-A	50.4270335981792	-0.00876006156547423	0.255794459879412	-0.0342464866893674	0.972680597245247	0.986156775470628
YER040W	948.979578644241	-0.382829571127105	0.14737677435311	-2.59762484833505	0.00938709884938415	0.0227878485153129
YER041W	616.533489096429	-0.695235409871352	0.0940872454126905	-7.38926309110096	1.47644775996212e-13	1.77767549307322e-12
YER042W	595.229748431871	2.07577303881559	0.233978437254385	8.87164246062032	7.20748685079301e-19	1.20785008649676e-17
YER043C	37836.2833209673	1.02368924028382	0.0944727958818088	10.8358097241508	2.32895796186256e-27	5.76635982587475e-26
YER044C	4220.44922777003	1.95420261595189	0.163443606674424	11.9564335107008	6.00876495017903e-33	1.80701945031411e-31
YER044C-A	82.7160998878939	-1.17184937960467	0.265615859614275	-4.41182006716923	1.02505284252693e-05	4.8603297486554e-05
YER045C	859.642444620245	0.560289055487681	0.283147276598406	1.97879019787413	0.0478396325659618	0.0923152124463594
YER046W	163.8799182456	-1.00414591068978	0.151493469755105	-6.62831151938777	3.39548312348835e-11	3.23627378455778e-10
YER046W-A	42.4645340257873	0.23667182542145	0.285832339834944	0.828009264305494	0.407665253287124	0.52490388233607
YER047C	1030.74852433437	0.0728776392804307	0.0893717188732019	0.815444082303345	0.414818159974593	0.530836475923477
YER048C	2676.2379340622	-0.0821679619153115	0.0636096872688524	-1.2917523327543	0.19644292775219	0.293772280239765
YER048W-A	899.623095386342	0.793267305187822	0.144595715972974	5.48610517158123	4.10892322612944e-08	2.78983179044211e-07
YER049W	5014.01820256864	0.347129682022543	0.13237107609963	2.62239827801409	0.00873133282233254	0.021377159095867
YER050C	1426.99773822097	1.84718910696539	0.17287198688695	10.6853003787905	1.19262350544487e-26	2.85622487522179e-25
YER051W	445.000413988541	-0.125089934550485	0.154310551445368	-0.810637596579209	0.417573819527708	0.533593553630091
YER052C	3787.16311486505	-0.202235172760567	0.161652333193707	-1.2510501318792	0.210916187815975	0.311735640250452
YER053C	2322.00704989603	1.53596995795723	0.635450730165896	2.41713461806274	0.0156432305356318	0.035477381648647
YER053C-A	500.680569647305	6.37259430127871	0.453966884895407	14.0375752357949	9.18001616709469e-45	3.977604373453e-43
YER054C	260.324836298769	-0.676820123475136	0.46089570410166	-1.46848867857065	0.141971529282786	0.225633323324428
YER055C	4833.90241151995	0.0336189289980271	0.119716954065079	0.28082011658726	0.778848373429915	0.844083493073789
YER056C	8759.12134830875	0.0555061925918607	0.226698457066444	0.244845921362368	0.806575735748681	0.865758019154311
YER056C-A	14151.5649439767	0.485277978555899	0.226628646263453	2.14129143229214	0.0322505436186023	0.0661070900317817
YER057C	1952.69680872712	-0.392079831247769	0.118023756831598	-3.32204161071747	0.000893613664189848	0.00282677213849872
YER058W	970.260152180129	2.84733960615104	0.168888299591676	16.8593064945002	8.96345954606467e-64	6.86434239190487e-62
YER059W	837.477162127085	-0.151854531376491	0.111627651041552	-1.36036662923207	0.173713933149802	0.265408278834425
YER060W	1352.18650031043	-0.23977837445574	0.15048361208509	-1.59338529380966	0.111073782771938	0.185929468664361
YER060W-A	538.594483603237	1.28215601038736	0.146510043945747	8.7513181748969	2.10874896655408e-18	3.44620860886481e-17
YER061C	886.964394448994	0.0806373563082419	0.194865597178598	0.413810120800011	0.679013171357125	0.76640629761063
YER062C	4575.14260583035	0.939928202722037	0.201275270113874	4.66986432158436	3.01398732256682e-06	1.57415705840008e-05
YER063W	1886.21605069208	-0.21727664444601	0.132558694635541	-1.63909764684537	0.101192925060911	0.172033196812381
YER064C	2915.97215018314	0.620771374658985	0.362720669315504	1.71143093618142	0.0870015903683705	0.151585310625949
YER065C	899.804172838046	-0.721277157157481	0.142491598073813	-5.06189253898218	4.15114996381481e-07	2.47640159979025e-06
YER066C-A	143.819247434422	-1.20565899724091	0.816719277541916	-1.47622203907025	0.139884294939434	0.223285983148598
YER066W	155.21257794321	-0.446887641535894	0.247015926195219	-1.8091450556217	0.070428470955887	0.12779736564568
YER067C-A	322.486489036292	-0.478632943055017	1.06980973156675	-0.447400064639582	NA	NA
YER067W	522.786500312637	-0.80642809332045	1.03339954740806	-0.780364279569415	0.435176487016513	0.550321110501296
YER068C-A	18.8877642058613	-0.135492942455712	0.613986560337712	-0.220677375057178	0.825343649263171	0.879849995799165
YER068W	1836.4620862127	-0.224559195799698	0.107058456251172	-2.09753814563564	0.0359459640898167	0.0722870593879489
YER069W	1381.68809026169	-0.311185059507446	0.206073164038825	-1.51007076034809	0.131025369514432	0.211296053776212
YER070W	7751.08193348459	0.644423427107752	0.118376118232242	5.44386348134394	5.21371839500202e-08	3.50025987252633e-07
YER071C	260.925393886216	0.0908563832022988	0.21901903986834	0.414833264071086	0.678263966701345	0.765954472684338
YER072W	1749.01174965782	-0.0696789550983912	0.0986236628105461	-0.706513559856755	0.479868823142989	0.592449059494802
YER073W	3145.64666869394	0.674547816919225	0.282950838991351	2.3839753199666	0.0171267509255311	0.0383271429138796
YER074W	28179.1763715988	0.663850003080831	0.233762951832795	2.83984266059262	0.00451357900719627	0.0119479225648692
YER074W-A	650.843229513838	0.137138179928397	0.176444215479392	0.777232506918962	0.437021606810056	0.551701035547447
YER075C	729.152675336488	-0.4259198592232	0.218800401696911	-1.94661369869511	0.0515810650485233	0.0984389725904302
YER076C	296.95627093756	-1.51585824277952	0.152706503729783	-9.92661219892677	3.18906794963841e-23	6.48246960380203e-22
YER076W-A	25.6590694462856	-1.61407859062459	0.468554640881109	-3.44480333732122	0.0005714750153256	0.00190376047088235
YER077C	1342.8679824622	0.02535247506755	0.158930022144708	0.159519735323929	0.873259410860709	0.913788136717265
YER078C	1054.00819040556	0.3824519778178	0.125759169059361	3.0411458717358	0.00235679620176921	0.00672524254109707
YER078W-A	2.36167386035546	-1.85821083919447	1.02762739156653	-1.80825351138391	0.0705670536520044	0.127906838357117
YER079C-A	216.92505504547	0.0629081260982696	0.280757832417922	0.224065435882935	0.822706386883698	0.877852745609869
YER079W	539.975654337425	-0.719276724616871	0.24420364307786	-2.94539719207851	0.00322540316823605	0.00889552146817531
YER080W	3144.72278316508	0.149198981468439	0.140201108904196	1.06417832665212	0.287247923311473	0.397941696030577
YER081W	3402.91716577694	1.65872954423041	0.363435771438895	4.56402389248385	5.01823640119172e-06	2.52676643258782e-05
YER082C	2564.38528761035	0.472793653144355	0.0913742245362702	5.17425625819328	2.28820599750841e-07	1.41636510334496e-06
YER083C	2021.72223784351	-0.0308496075110327	0.136512002162029	-0.225984580274609	0.821213413289623	0.877008519527397
YER084W	21.4325692118377	-0.691930967378607	0.575844762106685	-1.20159288216364	0.229521300565072	0.333811030422128
YER084W-A	6.73813107681655	-0.711912493999194	1.05074132014315	-0.677533547364638	0.498067492528554	0.608471991428873
YER085C	1.76568872244788	3.1476924679127	2.40608941375668	1.30821924152774	0.190798957532956	0.287092057188039
YER086W	7629.00815895956	0.045450110899666	0.152672985434144	0.297695828573884	0.765935327479315	0.833662877514604
YER087C-A	286.18216480933	1.44547551026768	0.18759216331521	7.70541521949856	1.30418537028634e-14	1.73873782362467e-13
YER087C-B	1333.25333284841	0.102799202483226	0.142521970268023	0.721286706112075	0.470733134438094	0.583301678910496
YER087W	1096.10902261822	1.11366566154178	0.11978415209351	9.29727048259603	1.44097294522397e-20	2.59296388449318e-19
YER088C	3558.38286116317	-0.10238737955988	0.155920349788122	-0.656664634853713	0.511396578863458	0.620391579424702
YER088C-A	173.12891676809	0.134509291059426	0.226823946657397	0.593011862467036	0.553173213472076	0.657699621757236
YER088W-B	14.3391837970554	-0.307862764900186	0.511853887788014	-0.6014661063348	0.547529580074874	0.653029665768403
YER089C	3978.07976776466	-0.20688314376917	0.17778359737489	-1.16367959037817	0.244553883513646	0.351053155366363
YER090C-A	0	NA	NA	NA	NA	NA
YER090W	4452.33992820102	-0.280320021033686	0.0948700828415226	-2.95477786713807	0.00312894246725101	0.00866213328680753
YER091C	7573.81508910208	1.00760688210364	0.348200013737445	2.89375888096149	0.00380660350902938	0.0102958072732926
YER091C-A	3.24670040525175	0.201292793230954	0.749648405376276	0.268516269476912	0.788301953319703	0.852085452907199
YER092W	924.790119978227	0.19981694207731	0.158874754252527	1.25770103008126	0.208499899597368	0.308857476101725
YER093C	1131.71065279296	0.026466986622963	0.103093123000554	0.25672892480734	0.797388040964958	0.859227362204714
YER093C-A	637.178069039695	1.87914333636392	0.132523521886983	14.1796966274898	1.22374436566845e-45	5.48270774985877e-44
YER094C	3712.27163324967	0.592708321883349	0.151529338686307	3.91150866902654	9.17213633603835e-05	0.00036833957261676
YER095W	1757.57042169214	0.0661026205722021	0.143846791592711	0.459534897096389	0.645850098036365	0.738210473041912
YER096W	126.062104688839	-0.856448107644907	0.268301353327824	-3.19211251461134	0.00141236304232746	0.00424353238903681
YER097W	11.9605788389646	-0.699424821903577	0.619547326257007	-1.12892880375927	0.258927868827379	0.367679806834221
YER098W	475.886710636184	-0.29287769605089	0.153820078628373	-1.90402773592698	0.0569065720339602	0.106959669924561
YER099C	1238.31203741477	0.452009794235849	0.0878766470737515	5.14368503223039	2.69401058054897e-07	1.64742374034313e-06
YER100W	1869.80551742461	-0.0883011453253971	0.106787184676997	-0.826888971672815	0.408299994780382	0.524973506926985
YER101C	475.044016816614	0.0391163318669267	0.135283282229651	0.289143870715115	0.772471282687021	0.838828667399294
YER102W	29671.3865793076	0.274949707916823	0.192962764455209	1.42488478900625	0.154190507298943	0.240939505853409
YER103W	3120.96054506549	-3.48116430464744	0.49199225722679	-7.07564855648277	1.48751410536964e-12	1.62198144006034e-11
YER104W	306.176676171852	-0.0439052590557173	0.167925384145194	-0.261456951724198	0.793740142727871	0.856698226811825
YER105C	2267.11411843003	-0.0409359955597713	0.105310825152577	-0.388715932103488	0.697486295357048	0.779640994776226
YER106W	5.90856277175208	-0.154733790789698	0.818169900592541	-0.18912183236958	0.849997330496676	0.898424397151518
YER107C	1546.11588749448	0.196057375013083	0.0918552971658715	2.13441555427168	0.0328087794599236	0.0670011229528859
YER107W-A	165.494236587372	0.0344272023298455	0.170005414226538	0.202506505375	0.839520773213496	0.890781990073157
YER109C	943.202953378109	-0.224855366190129	0.144887728301362	-1.55192830218469	0.120679380030112	0.198847735020845
YER110C	8600.34319766581	0.293052729558852	0.164197743904594	1.78475490947749	0.0743010801071174	0.13344611769443
YER111C	787.413139846003	0.433987415131809	0.187882064608821	2.30989272997074	0.020894093664787	0.0457019265613708
YER112W	1044.00965407439	0.81949677934141	0.166431560488735	4.92392654935708	8.48246861375104e-07	4.83265902164051e-06
YER113C	1526.25140917019	-0.329429141888457	0.100343836189793	-3.28300326554554	0.00102707475913642	0.00319825738235104
YER114C	1842.24130449384	0.071865261061625	0.121682656389527	0.590595761088349	0.554791305758029	0.658945994539653
YER115C	400.024129926853	-0.683976027323493	0.208511104000278	-3.2802858658433	0.00103701952964074	0.00322312912799146
YER116C	490.364785047674	-0.81195134296181	0.119263624196974	-6.80803848137975	9.89384035718592e-12	9.9179349455748e-11
YER117W	21232.2626617053	0.659645484803911	0.205726666161545	3.20641702464536	0.00134399058971683	0.00406592651533076
YER118C	1476.90660936633	0.190746354870114	0.100543788980164	1.89714707198617	0.0578085300644642	0.108376595219061
YER119C	1140.64350942436	-1.10572651381805	0.244178271469847	-4.52835752813735	5.94439405419147e-06	2.9435924241282e-05
YER119C-A	108.351699689175	0.464624095871738	0.491883179167455	0.944582200713074	0.344872217634356	0.461745969778384
YER120W	6080.99861482614	0.183073730139184	0.147134307776424	1.24426269376529	0.213402896496848	0.314916306593825
YER121W	31.3510442381453	0.0697725575439616	0.33660080674313	0.207285770402824	0.835786686390943	0.888107634167595
YER122C	5208.80198438892	0.126399522920411	0.0798324177238051	1.58331072168844	0.113350660366278	0.188994290929698
YER123W	1282.48399925653	-0.0946379126885481	0.134040099423702	-0.706041797159494	0.480162145049288	0.592569068347775
YER124C	684.469564004607	-3.45832236924566	0.356788544069247	-9.69291875182645	3.23158865026231e-22	6.29681741142828e-21
YER125W	5338.29550951673	0.369083438845458	0.10895031949392	3.38763062430537	0.000704991380580879	0.00229400851408383
YER126C	3236.22791684905	0.98095486807915	0.160750158852237	6.10235706815602	1.04515561510409e-09	8.66926307440244e-09
YER127W	1715.2063680715	0.633041649539962	0.209817514044069	3.01710585231222	0.00255200679782732	0.00721352651094022
YER128W	276.341329636397	-0.0918953847809087	0.19787643751738	-0.464407920083143	0.642355516770854	0.735236954023782
YER129W	2062.02671050751	-0.320104785467496	0.105614017137558	-3.03089300211516	0.0024383163769062	0.00692486056847961
YER130C	1890.25368076898	0.112814387957298	0.237498945649613	0.475010058039311	0.634779804283738	0.728845849200261
YER131W	19968.234483442	0.914996958115687	0.249688745171154	3.66455026832901	0.000247773574599038	0.000894157130032475
YER132C	1287.27980650187	-0.149752208896569	0.151157493785155	-0.990703174196689	0.321830540676237	0.435499474192254
YER133W	4197.63364700643	0.232225289153419	0.109984091171321	2.11144436145482	0.0347341354651944	0.0701499589615978
YER133W-A	353.915595859605	-0.881230117308904	0.164648389835593	-5.35219395822116	8.68941855370072e-08	5.7228510594673e-07
YER134C	576.087828545008	-0.195442159244208	0.130059596478384	-1.50271232985634	0.132913241816548	0.213921459091834
YER135C	8.87745098262666	0.422995275964931	0.763325372874955	0.554148061883205	0.57947752004818	0.680534762310505
YER136W	4056.21308764588	0.0458096692707639	0.131842776337184	0.347456800770087	0.728248167215672	0.804468706689435
YER137C	185.848858525324	1.21963136679048	0.190100484839308	6.41571939083391	1.40159407235936e-10	1.25079926294834e-09
YER137C-A	0	NA	NA	NA	NA	NA
YER137W-A	18.9061448494687	1.82427447889734	0.860525076836107	2.11995504605706	0.0340098365414518	0.0689408382462301
YER138C	11435.3611080377	-8.08698935979996	0.44349115932485	-18.2348378085173	2.73062766407875e-74	2.72483542357919e-72
YER138W-A	1.31003066848467	-4.5672404708253	3.38755210544312	-1.34824213138645	0.177580517809144	0.270602797383393
YER139C	392.742137085054	0.148800100528696	0.12360307355927	1.20385437225672	0.228645869956829	0.332934269187636
YER140W	605.348414560437	-0.0658291366205726	0.139622497415533	-0.471479438049711	0.637298399868375	0.731355159702582
YER141W	5644.30625211726	1.21582383089018	0.126190350787138	9.63483993273835	5.69807359079116e-22	1.0940965792697e-20
YER142C	277.215151063116	-0.355471039806983	0.237183231082161	-1.49871910499375	0.133946518281843	0.21532139843891
YER143W	1292.07325558057	-0.0195781947055198	0.153768411870652	-0.127322604606132	0.898685070014725	0.933997139201038
YER144C	1750.15042768966	0.374888955734146	0.156113690634695	2.40138423612945	0.0163331761040223	0.0368013335002021
YER145C	11697.6754443308	0.518806647793536	0.171927801838139	3.01758437115345	0.00254798101835934	0.00720523958218747
YER145C-A	204.56619235023	0.814430550366601	0.224498970888788	3.62776963806241	0.00028588015347413	0.00101553758941781
YER146W	991.581347409478	0.696531124268215	0.198471937169441	3.50946906752649	0.000449002282133856	0.00153298550032845
YER147C	784.827495546757	-0.197056897232643	0.110154682682227	-1.78891076107143	0.0736291884671719	0.132456114516469
YER147C-A	720.355132223651	-0.124259196454455	0.197790573734686	-0.628236189966945	0.529849225887125	0.636785949213979
YER148W	2151.83924623656	0.277252268228681	0.0984647316426824	2.8157520322586	0.00486632106776798	0.0127738503596333
YER148W-A	138.775359928343	0.187409641373139	0.318683442525517	0.588074610616562	0.556482214036795	0.66035889399033
YER149C	744.886121359433	0.170600757491371	0.132027529146888	1.29216049557035	0.196301569266192	0.293760994134775
YER150W	991.131033135117	-0.883457395727152	0.66466224465104	-1.32918245746151	0.183787781217508	0.278322908047484
YER151C	3806.49210131553	0.12700179122331	0.062286575804933	2.03899138108105	0.0414508877582671	0.081636337025162
YER152C	1246.9298601877	-1.48488796032079	0.297517116394711	-4.99093288586064	6.0088374871564e-07	3.49286881645296e-06
YER152W-A	68.2550048827954	-1.85521417270914	0.393427179127332	-4.71552112089515	2.41092880995321e-06	1.28569855403659e-05
YER153C	183.987370076497	-1.9542674382007	0.237209192054622	-8.23858224579548	1.74263252198298e-16	2.58490490760809e-15
YER154W	3172.10454966736	0.407016138248207	0.222447581646416	1.82971707417869	0.067292256405187	0.123073257618595
YER155C	2701.55552729099	-0.191741666691025	0.129468610224061	-1.48098961098905	0.138609341931334	0.221626594836688
YER156C	4071.45077717768	0.637508166987151	0.111963510957222	5.69389224700826	1.24175468780882e-08	9.03668107614242e-08
YER157W	933.565073076587	-0.720235550741744	0.15294906812281	-4.70898946676442	2.4894793426488e-06	1.32330193306578e-05
YER158C	908.213311417053	0.204002436564377	0.310808774516337	0.656359965647155	0.511592542882163	0.620391914458097
YER158W-A	449.666521618579	0.495668631071677	0.143075292713185	3.46439012405389	0.000531435189344895	0.00177756838853503
YER159C	1406.38635432455	0.655209049434088	0.1704688446981	3.84357065711604	0.000121257066765477	0.000471706462916381
YER159C-A	0.483163104724391	-0.0958918976326337	6.00631008342227	-0.0159651926558538	0.987262160391036	0.991779833486176
YER160C	1685.74436288181	-13.2300965772674	2.83090422331212	-4.67345255566024	2.96178148736553e-06	1.55181327571912e-05
YER161C	1535.79405353012	-0.223152697227551	0.131237715115888	-1.70037017964309	0.0890613173155897	0.154601432746567
YER162C	647.359832546059	-0.533337882347846	0.148847296666112	-3.5831210528748	0.000339513170057051	0.00118433990359944
YER163C	1283.13311030474	0.0242940548570197	0.114672070880331	0.211856772712969	0.832218775425354	0.885280581446877
YER164W	2614.62798297847	-0.307076131847961	0.0908473790825039	-3.38013198563589	0.000724510287106036	0.00235055406447308
YER165C-A	28.8206436440767	0.0717143641790871	0.367139902796433	0.195332524830052	0.845132636316213	0.894574661327319
YER165W	26253.394897445	0.256969994795224	0.106299141399303	2.41742305170592	0.0156308384844349	0.0354614888937266
YER166W	3050.47205461112	0.345582155405754	0.107860560714627	3.20397143419347	0.00135545924630722	0.00409497917255933
YER167W	1790.00966188593	-0.00116806002386661	0.0999704413274134	-0.0116840538899003	0.990677685903381	0.994149510796841
YER168C	1478.68604191383	-0.129104347946569	0.0866647490506212	-1.48969851480397	0.136303525310528	0.218523616770969
YER169W	1824.46162549606	0.182701927392508	0.166481626099952	1.09742997874623	0.272453474407583	0.382352137747356
YER170W	479.544905729382	0.995693204394713	0.153568881948428	6.48369117337906	8.95053387081032e-11	8.25605267131047e-10
YER171W	1438.80985016009	0.292006915942701	0.102093232624438	2.86019855024949	0.00423375847097147	0.0113026077380698
YER172C	1296.58897690111	-0.198165277689655	0.124103243971906	-1.59677758088672	0.110315295044341	0.184963475855914
YER172C-A	56.4275826868309	-0.775858569065259	0.27062056265624	-2.86696088963057	0.00414434224793418	0.0111089287932009
YER173W	570.905239194993	-0.450253912253101	0.163046792026411	-2.76150120255151	0.00575363047125479	0.0148021133920641
YER174C	740.061374593899	0.739362719104	0.122336844165186	6.04366349442256	1.50653560941469e-09	1.23255199050996e-08
YER175C	662.784941507422	-0.294085253919227	0.171890788737115	-1.71088431253284	0.0871024711057502	0.151680823559617
YER175W-A	3.52280187809206	-1.29180932348808	0.861045827189234	-1.50027940754909	0.133542041315482	0.214824966912344
YER176W	2123.93975997987	-0.275122490670301	0.118023388770782	-2.33108448703016	0.0197489051246237	0.0434713533257928
YER177W	24448.7630265138	0.49297958658141	0.112799092493433	4.37042156708939	1.24006891950608e-05	5.80049282945103e-05
YER178W	14644.445022393	-0.238498205632051	0.141401800039638	-1.68667022318806	0.0916667807824705	0.158165422644315
YER179W	76.9330937885018	-0.469454770168885	0.334379299095496	-1.4039588318977	0.160331108970283	0.248540085071031
YER180C	435.381231901815	-0.465123923757664	0.141336292114942	-3.29090226436251	0.00099866603760518	0.00311864131041618
YER180C-A	138.222280142654	-0.618038323353698	0.295718968882868	-2.0899515701967	0.0366221503506738	0.0734897873886465
YER181C	1.13396546568053	-0.681758708001968	1.47682475735074	-0.461638190048335	0.644340802953911	0.736613179700478
YER182W	1925.50057384835	2.47890664374324	0.135349309194597	18.314882126064	6.29630976650299e-75	6.37961478802903e-73
YER183C	602.556216493169	-0.0625595652658531	0.0944901012397492	-0.662075333236453	0.507922943344292	0.617647803704858
YER184C	543.139873256921	-0.862409661750296	0.226351899524364	-3.81003942782229	0.000138944631279478	0.000535410686057087
YER185W	91.8551963105348	-1.97287158338325	0.361087366180768	-5.4636959588212	4.66321965870934e-08	3.15641980187664e-07
YER186C	528.105314126218	-0.593965881921445	0.160065191835142	-3.71077481063588	0.000206625851514866	0.000766669215817976
YER187W	63.0262566754432	-0.134177397542987	0.343578038415783	-0.390529610570195	0.696144964008894	0.778538076577106
YER188C-A	5.91381797525929	-1.00723420012319	1.21522762652124	-0.828844060274157	0.407192652695342	0.524500451916981
YER188W	120.25332039849	-4.75479350698116	0.512324787869692	-9.28081876879736	1.68181148440033e-20	3.00989414028819e-19
YER189W	15.3346823074606	-1.88018542999048	0.654089755813436	-2.87450676803867	0.00404659097160745	0.0108690245265117
YER190C-A	28.6025594567051	-9.00595350299229	5.89037054891929	-1.52892817662288	0.126282250232523	0.20555978745215
YER190C-B	0	NA	NA	NA	NA	NA
YER190W	60.0027613933617	-10.9972412279559	3.81684057034307	-2.88124196577786	0.00396111422034198	0.0106524696836147
YFL001W	1125.48966067059	0.539896487482705	0.134474823589654	4.01485179954714	5.94831590594209e-05	0.000247790060446139
YFL002C	1600.97137884502	-0.0493725089682103	0.111114454835751	-0.444339208982238	0.656797357550167	0.74683484061212
YFL002W-A	1252.2108590616	-2.71985415208165	0.356050586778651	-7.63895427526012	2.18993055492741e-14	2.85037206220394e-13
YFL002W-B	10.7707272289802	-0.095892729246772	4.32801606983247	-0.0221562784655935	0.982323293750458	0.991779833486176
YFL003C	74.465380834764	-0.704342220685113	0.224499535071836	-3.13738832670515	0.00170460195604866	0.00502979770722961
YFL004W	2206.46391010561	-0.491613659641654	0.135763901271967	-3.62109261030173	0.000293361471077478	0.00103875196156789
YFL005W	2359.3771829726	-0.0262443286754078	0.0758721893258404	-0.345901823956852	0.72941649784841	0.805489110467745
YFL007W	2658.31462136091	0.117189454384193	0.10652116490472	1.10015182887847	0.271265974913414	0.381172970083154
YFL008W	1069.11469486022	-0.318245638448765	0.141461943760736	-2.24969083548743	0.0244685776853011	0.0523044636921107
YFL009W	1518.88556196546	-0.665758053303675	0.117340003014777	-5.67375179988563	1.39703502847164e-08	1.01331197109188e-07
YFL010C	1990.68269522554	-0.725215344029192	0.145499154665429	-4.98432685534705	6.2177895363171e-07	3.61114302347305e-06
YFL010W-A	456.654235509246	-1.12712357782225	0.192638210612349	-5.85098654228258	4.88665767389542e-09	3.75099387415795e-08
YFL011W	41.6668134379662	-0.151069864494501	0.445386785128151	-0.339188026090702	0.734468088976618	0.809303468964364
YFL012W	3.62691112112	-3.75036702774496	1.45418941339334	-2.57900861689916	0.00990843150232843	0.02383379469479
YFL012W-A	18.286387128909	0.238310828640864	0.626620633518023	0.380311173768601	0.703714442108752	0.785167021823266
YFL013C	1568.03549802912	-0.0805937804225577	0.0783087830154451	-1.02917932470821	0.303395415976679	0.416197085945097
YFL013W-A	284.928178450697	-0.60909274831971	0.225574489693795	-2.70018453392721	0.0069301025320176	0.0174471159311422
YFL014W	536.803832716904	0.213178120936871	0.868629173757349	0.245419020425881	0.806132003091404	0.865675097400944
YFL015C	5.61599399845085	-1.61628934582607	0.78253345568027	-2.06545718153481	0.0388797629465536	0.0774069282847648
YFL015W-A	0.706475203744055	-1.90790934279427	2.72186577999266	-0.700956438344072	0.483330201171945	0.594437479910071
YFL016C	3560.2672728179	-0.327590376112964	0.210368863229727	-1.55721893004303	0.119418515447577	0.197214228369544
YFL017C	815.46903904089	-0.211422825260608	0.23969224038693	-0.882059531503034	0.377744615010374	0.497078981918866
YFL017W-A	294.540655849259	-0.250015648882656	0.199270355084287	-1.2546555094806	0.209603843135508	0.310213687840551
YFL018C	6618.98576784845	0.0707244934091327	0.137586767326507	0.514035577573361	0.607227116818522	0.705322387481767
YFL019C	15.2907414366861	-1.56177485062032	0.470300257259838	-3.320803734448	0.00089758633059272	0.00283525351236626
YFL020C	143.441334589056	-1.55349165510904	0.240657078064649	-6.45520866289132	1.08069893482752e-10	9.81721818589519e-10
YFL021C-A	44.9063552797041	-1.22063267717098	0.324548561275059	-3.76101706436616	0.000169223883700181	0.00063941967759575
YFL021W	943.823558454621	-0.686761528304644	0.144061819334849	-4.76713074619983	1.86868050017203e-06	1.01460261946686e-05
YFL022C	9034.0957590406	0.263196045429268	0.114579501136201	2.29706049353808	0.0216153190545128	0.0469985114866362
YFL023W	1146.25588127096	-0.275892163170602	0.167587733400874	-1.64625511409394	0.0997112464978572	0.16995296828025
YFL024C	1181.13319763784	-0.274079530374775	0.107919804919064	-2.53965924586617	0.0110960518173274	0.0263441230241235
YFL025C	827.681513761914	0.087268011406189	0.158291739084764	0.551311217570602	0.581420350030709	0.681843736699118
YFL026W	191.293039391409	-0.422336946086772	0.306308036156357	-1.37879812552873	0.167957004824604	0.257787190346036
YFL027C	338.902849195261	-0.343561273132847	0.129738362678549	-2.64810859363227	0.00809435196423759	0.0200260713886059
YFL028C	1219.54084642011	0.0593172286455486	0.0987518598599503	0.600669483386665	0.548060148462502	0.653316192683995
YFL029C	582.664750973204	-0.733719223088779	0.0925451250571596	-7.92823201260579	2.22287728955042e-15	3.088580132696e-14
YFL030W	265.649610307199	-0.590086712806497	0.1764285008654	-3.34462238193978	0.000823946692554341	0.00263550894471243
YFL031C-A	0	NA	NA	NA	NA	NA
YFL031W	8989.87760052891	-0.259350226198707	0.143737778090454	-1.80432889421387	0.0711797627287757	0.12868238191922
YFL032W	17.4423853832891	0.165489609032343	0.527379414176698	0.313796110700854	0.753675898511916	0.824673445356285
YFL033C	1527.11433022268	-0.3128880659091	0.14611684077417	-2.14135526234572	0.0322453997782659	0.0661070900317817
YFL034C-A	2688.53768277559	1.29126300600294	0.197440895645782	6.53999771313599	6.15197740478759e-11	5.77164147976226e-10
YFL034C-B	919.725198765121	-0.0465424605245045	0.144215439083933	-0.322728695486042	0.746900718181079	0.818483881853675
YFL034W	1127.20052760023	-0.465602617243661	0.152548158272219	-3.05216806624962	0.0022719485403629	0.00651133728756747
YFL036W	3054.06164728938	1.4586213822639	0.107076313367321	13.6222600161826	2.95286291981176e-42	1.17863970847759e-40
YFL037W	11060.5728836353	-0.197601427792144	0.0995779829263686	-1.98438873719964	0.047212520618927	0.0913459638061848
YFL038C	7620.80748028224	0.260002795287529	0.121587800860042	2.13839541013506	0.0324846646872117	0.066421608702259
[truncated: 4,714 more rows]
