# Supplementary material for: The impact of the genetic background on gene deletion phenotypes in Saccharomyces cerevisiae
Source: Mol Syst Biol. 2019 Dec 9;15(12):e8831. doi: 10.15252/msb.20198831 (PMC6901017; doi:10.15252/msb.20198831)
Supplement: Supplementary file 9 — Table EV8 [file MSB-15-e8831-s009.zip › Table_EV8/Table_EV8/YPS606.csv]

	baseMean	log2FoldChange	lfcSE	stat	pvalue	padj
YAL001C	1246.70045998586	-0.0888700259052678	0.115853066222577	-0.767092566497382	0.443026481265225	0.595764452175897
YAL002W	862.500366388513	-0.390135136403143	0.219862358760105	-1.77445170061523	0.0759884645401821	0.154272511547978
YAL003W	39657.6588488509	-0.0776676499691897	0.136057840183156	-0.570842884648445	0.568106150114768	0.705819110480261
YAL004W	0	NA	NA	NA	NA	NA
YAL005C	30476.6952015465	-0.989635113779448	0.337917621913777	-2.928628309393	0.00340461280444757	0.0114596644526979
YAL007C	1788.85618812468	0.000385523595660434	0.0869237286228566	0.0044351939541519	0.996461238821616	0.998564517271116
YAL008W	392.998563339485	-0.561987854203724	0.237186920115546	-2.36938805027677	0.017817548223011	0.0466585974539763
YAL009W	529.357158833274	-0.357862792021813	0.125127506301031	-2.85998500730022	0.00423661036729439	0.013833572572633
YAL010C	430.407994229673	-0.0519870003839208	0.116816210891353	-0.445032414484597	0.656296329348052	0.775590817349053
YAL011W	962.082584301755	-0.101449552199828	0.156732615150795	-0.647277863016716	0.51745212596745	0.661222293679011
YAL012W	12092.0423592457	-0.875736507469541	0.247510737509092	-3.53817582333118	0.000402901676556376	0.00171637156649437
YAL013W	1459.21513619371	-0.284038460914529	0.184061825180919	-1.54316877296713	0.122789831792699	0.225892131895731
YAL014C	1154.96651465329	-0.826099683582293	0.174638686145361	-4.73033611175181	2.24148417274389e-06	1.47476670945967e-05
YAL015C	998.354769611349	-0.206757067715659	0.145712759894692	-1.41893591106973	0.155917701515893	0.27137261685615
YAL016C-A	425.191617851354	0.221522962730243	0.156754421601165	1.41318477952648	0.157601400598	0.273142593685145
YAL016C-B	5.73765837631403	-0.0212233248752759	0.848485384116741	-0.0250131885269527	0.980044443977123	0.988237069857252
YAL016W	3933.95251536232	0.258861587275923	0.0799020682699889	3.23973575253684	0.0011964051800153	0.00454413178522534
YAL017W	1468.05679895075	-0.0937902460487748	0.239796214649301	-0.391124798137209	0.695704991485749	0.804691442557981
YAL018C	2.0605305144812	-0.251138888958654	1.21982509579786	-0.205881064280276	0.836883817104805	0.906830671183324
YAL019W	1972.95273890381	0.296331026695571	0.0877445003492338	3.3772034203413	0.00073226873706949	0.00294068408679248
YAL019W-A	79.955258714256	-1.08569276759056	0.469647423499943	-2.31171877724715	0.0207931859295962	0.0529763723529287
YAL020C	665.568198635488	-0.660881909540251	0.205051464977538	-3.22300506174217	0.00126853312054505	0.00479045821783814
YAL021C	3664.07206198296	0.130886035008096	0.115449556046883	1.13370756449634	0.256917235522176	0.397663199329977
YAL022C	1299.04676452509	-0.700573685114533	0.116956039698181	-5.99005991415616	2.09763746934467e-09	2.04667264786726e-08
YAL023C	10018.047968665	-0.27905057077775	0.116286168355492	-2.39968841285302	0.0164090327639707	0.0436117392185276
YAL024C	579.790246100652	0.299589400996563	0.155277099481677	1.92938560802983	0.0536830090459066	0.116387725696931
YAL025C	2990.60843849612	0.383907888794682	0.146482170753973	2.62085062515548	0.00877106838724795	0.0256283302566171
YAL026C	1572.68176854885	-0.393922644787831	0.0948235752162238	-4.15426906114412	3.26329008843913e-05	0.000173462699939145
YAL026C-A	127.364085285873	-0.387554211387074	0.227037907020159	-1.7070022203502	0.087821639703152	0.17291280092226
YAL027W	357.606399361462	-0.0358300628426101	0.122842509384002	-0.291674787679617	0.770535287917103	0.859847285083482
YAL028W	524.540416919973	-0.686997135557718	0.336176409756603	-2.04356140294054	0.04099689555885	0.0931053635002021
YAL029C	2714.83179969878	0.272034364257196	0.123578605806973	2.20130630606164	0.027714346751707	0.0673281769482636
YAL030W	743.677255382232	-0.263870961635175	0.142585175986225	-1.85061988253721	0.0642242572918709	0.135180875207498
YAL031C	876.351565719259	-0.203467486981355	0.129959378588493	-1.56562372943949	0.117436731356865	0.217655510751143
YAL031W-A	93.2667999956667	-0.412617901582689	0.228889407743726	-1.80269548359649	0.0714360518792417	0.147116271943929
YAL032C	731.294359276543	-0.0246334737512	0.18783898143276	-0.131141435943199	0.895663423049579	0.943789164989221
YAL033W	483.413776311706	0.105458401374314	0.198327657208823	0.531738250017621	0.594907296034732	0.727424059388423
YAL034C	917.172924726627	0.357924063586296	0.329399819294176	1.08659459605424	0.277216014341103	0.4210665752884
YAL034C-B	19.3683182134654	0.216292375280453	0.438764751366452	0.49295750081758	0.622042616817747	0.749363942630635
YAL034W-A	375.570345602904	0.187652709082011	0.181883676742052	1.03171825225493	0.302204124399779	0.448902699004609
YAL035W	12566.425611517	0.0568271603904837	0.0774299596102651	0.733916957680421	0.462999351236069	0.614204339292931
YAL036C	2914.77957524682	-0.232016005070921	0.0931641283746056	-2.49040064152162	0.0127599167464628	0.0353988254811305
YAL037C-A	0.0307944720220883	-0.198384938041706	6.00582262393133	-0.0330321007568895	0.973648988900114	0.984108757897454
YAL037C-B	37644.294865523	-0.706503027834029	0.162523393741114	-4.34708512769201	1.37958685608926e-05	7.79910646712777e-05
YAL037W	95.9449108844042	-0.677148638976243	0.234884709606827	-2.88289791238314	0.00394035119023591	0.0129755764694469
YAL038W	174609.886077095	-0.623869069812798	0.14484778975936	-4.30706654792077	1.65433850456315e-05	9.22563369267815e-05
YAL039C	3084.75990167656	0.51361074281157	0.241496857800468	2.1267802301425	0.0334383476838869	0.0788887922885141
YAL040C	2665.31548284966	0.46020774513541	0.0984967528079344	4.6723138785377	2.97825359856321e-06	1.91550568360716e-05
YAL041W	1965.2913493096	0.019538929798527	0.116760797978742	0.167341523326042	0.86710133385657	0.924515037199185
YAL042C-A	385.326394020008	-0.54045534191063	0.239738602017906	-2.25435260471847	0.0241739944079009	0.0599434966756157
YAL042W	6304.70882702012	-0.677955950525581	0.130027300295182	-5.21395083176008	1.8486048552371e-07	1.43065940970523e-06
YAL043C	2349.18369427772	-0.463724579712059	0.105796656374005	-4.38316857645039	1.16965533787682e-05	6.73391594591044e-05
YAL044C	5662.06263086849	0.0884162040953267	0.194349061101847	0.454935071947648	0.649155950349937	0.76949983603396
YAL044W-A	767.538167600544	-0.198452411850257	0.142224922191034	-1.39534203143173	0.162912722981246	0.280948728346291
YAL045C	125.778122921928	-0.370833992879498	0.357400419690434	-1.03758689819307	0.299462420179872	0.445809109246075
YAL046C	668.465725776219	-0.00397228274505151	0.141246555794257	-0.0281230414626011	0.977564016910073	0.986551733890552
YAL047C	443.041055539892	-0.140398956540172	0.101502565010136	-1.38320599608643	0.166601711723275	0.285739289950389
YAL047W-A	10.7144434098012	-0.096885727258428	0.700542068939117	-0.138301083623928	0.890002469133032	0.939803793764654
YAL048C	765.124896747581	-0.113957632679896	0.115809748766212	-0.984007252359604	0.325111947046289	0.474133587964317
YAL049C	1386.75513007925	0.477628016160426	0.10603917048423	4.50426020855621	6.66045563926883e-06	4.01701106595462e-05
YAL051W	1308.042746338	0.270397563088731	0.0896601851625525	3.01580420114575	0.00256298704141546	0.00891697446104711
YAL053W	7075.18222015971	0.0582344387702823	0.132673815593848	0.438929403738222	0.660712690335426	0.779826392008872
YAL054C	448.352618134455	-0.555641652861173	0.173412433844199	-3.20416270358322	0.00135455904005936	0.00507458807612681
YAL055W	283.809394745985	-0.040549708170334	0.163289028320877	-0.248330880447463	0.803878408010761	0.882243491944488
YAL056C-A	70.9502823621335	-0.508053657929182	0.225167530107026	-2.25633623856733	0.0240495815161889	0.0597024288977082
YAL056W	1149.54581698021	-0.748425822619126	0.184623188828974	-4.05380184020346	5.03919068062411e-05	0.000258072393643782
YAL058W	785.16227213549	-0.614258644285845	0.11628895898654	-5.28217510621057	1.27659092807646e-07	1.0191064063408e-06
YAL059C-A	1.85234273842927	3.16477671686646	2.77176008759925	1.14179316277247	0.253540005028287	0.393870143363297
YAL059W	1083.65445961178	0.567774753110798	0.190971914372063	2.97307986348519	0.00294827727377941	0.0100921798987064
YAL060W	4665.63150856556	1.02318380222085	0.254826416672147	4.01521873431692	5.93906881588075e-05	0.000298813653333771
YAL061W	1468.55053318263	1.242464266778	0.242845711350465	5.11627016128331	3.1163661241219e-07	2.35101801757925e-06
YAL062W	766.372277088047	-1.49261952969556	0.286723847862253	-5.20577392087958	1.93189736067376e-07	1.48465297752595e-06
YAL063C	1958.09051000469	-0.548714511538187	0.173281766216111	-3.1666027160287	0.00154230866648097	0.00567783391696125
YAL063C-A	2.83057966452085	2.44331121262005	1.63507012728111	1.49431585340191	0.135093083414986	0.243487922083638
YAL064C-A	32.3680351673782	-0.995621212973347	0.411239749332796	-2.42102378135544	0.0154768647420898	0.0415534574771316
YAL064W	4.77512245584884	1.01695978030974	0.698015676947472	1.4569297136091	0.14513578294461	0.257021851700242
YAL064W-B	7.73506029123736	-1.32377891649813	0.746511595912593	-1.77328647504778	0.0761812490365281	0.154616242266433
YAL065C	10.8711153764269	-1.22863670856332	0.727221096679104	-1.68949541504497	0.0911245297706822	0.178296539830574
YAL066W	0.0785082063537761	-0.198401797685265	6.00582262392898	-0.0330349079732681	0.973646750287241	0.984108757897454
YAL067C	32.9838934351838	1.14303030343828	0.540722719553213	2.11389361331579	0.0345243548527616	0.0809748579274529
YAL067W-A	1.49749534436838	3.90857984770308	1.98096853933793	1.97306507906955	0.0484881482428995	0.10680366031028
YAL068C	11.5619610779733	5.18017537038579	1.25106225519956	4.14062157886737	3.4636596670148e-05	0.000182639412065328
YAL068W-A	2.75483350698975	-0.198393530560931	2.12606412796136	-0.0933149324856755	0.925653369436771	0.960932074413798
YAL069W	7.76617580784294	0.00565166169794884	0.723462301614441	0.00781196433502739	0.993767017664084	0.996945861132621
YAR002C-A	3657.63644814845	-0.102002831016952	0.134661570689958	-0.757475428916543	0.448765081149583	0.600679038291175
YAR002W	1961.69003764268	-0.23195871734712	0.0712081521267381	-3.25747418545947	0.00112408482056903	0.00429421266140813
YAR003W	1070.38475029606	-0.167038953435075	0.108965114432616	-1.53295808759391	0.125286182078551	0.229650652705076
YAR007C	2492.76046872074	0.266824755171075	0.0591014698034651	4.51468899264889	6.340975240596e-06	3.84900119212583e-05
YAR008W	536.829811436094	0.252096158413019	0.171857619288563	1.46688962326266	0.142406083774717	0.253140747028417
YAR009C	2664.07002102088	-12.7082188963834	1.80847595783673	-7.02703225957442	2.10972603408724e-12	2.80700114353506e-11
YAR010C	0	NA	NA	NA	NA	NA
YAR014C	2554.92696874576	-0.0183619067919036	0.0930432051898275	-0.197348175553943	0.843555081913977	0.911659627418027
YAR015W	6272.67311541413	-0.907276315313926	0.314393871244223	-2.88579517063533	0.00390426162181751	0.0128696031237688
YAR018C	818.50597703191	0.284344907595132	0.119916071582151	2.37119932168839	0.0177304664571487	0.0464681362746783
YAR019C	662.887561814222	-0.0801044596216527	0.109821794448532	-0.729404031539421	0.465754552428996	0.617319275970491
YAR019W-A	20.8582383705234	0.296992334987419	0.501119214876194	0.592658046570402	0.553410023609975	0.692524874690347
YAR020C	17.6391873174331	0.424347610412267	0.539408213976345	0.786691042919261	0.431462748737395	0.5836134038169
YAR023C	153.230596922111	1.42424412800431	0.256021693306198	5.562982220811	2.65202919041993e-08	2.29517270014529e-07
YAR027W	959.371246370582	-3.57342128614021	0.160411871812566	-22.2765387982978	6.23974504459482e-110	1.71229003598756e-107
YAR028W	628.518810801425	-0.00274610200201825	0.177795323566386	-0.0154452993865887	0.98767692404431	0.993111944715096
YAR029W	93.9657452428869	1.98269756715258	0.255141238055477	7.77098042740339	7.78809337214399e-15	1.24194631837628e-13
YAR030C	121.258121098389	2.02521513212425	0.229726138549391	8.81578014984493	1.18854508457788e-18	2.40115273835273e-17
YAR031W	256.889259224371	0.333197743208192	0.253444807828974	1.3146757515468	0.188618899369873	0.314816915752463
YAR033W	243.5539794874	0.480949439839156	0.186976231950216	2.57224907584625	0.0101040170115494	0.0288573530087009
YAR035C-A	0.0309112053766812	-0.198384938041705	6.00582262393133	-0.0330321007568893	0.973648988900115	0.984108757897454
YAR035W	1277.61316704235	-0.380444753536932	0.398945116157767	-0.953626797593084	0.340272586170878	0.49070182888579
YAR042W	2587.59406954429	0.205638454873328	0.128171506192089	1.60440070482702	0.108625755760472	0.205047070059751
YAR047C	0.803494522837607	-3.97242113925322	4.76829151439818	-0.833091082468054	0.404793362505157	0.557034911295229
YAR050W	779.80986929459	0.398858749917334	0.204372982728772	1.95162170944419	0.0509831338352358	0.111220576163916
YAR053W	8.17521542846433	-0.918233359617481	0.7210891803343	-1.27339777750067	0.202876925645215	0.332871806751217
YAR060C	10.9657091263666	-1.50565891600909	0.586216834758403	-2.56843343065986	0.0102159331712836	0.029126465742889
YAR061W	101.954796588038	-0.81861271062646	0.299021296865319	-2.7376401587716	0.00618817448626576	0.0191070403968806
YAR064W	12.3748527861682	-7.70929373670571	1.31649535794271	-5.8559217016557	4.74371686398039e-09	4.46315989516784e-08
YAR066W	2184.68797442466	-5.60379709763842	1.3589190071805	-4.12371676901131	3.72807276768859e-05	0.000195486363439467
YAR068W	5857.5009574978	8.17187673474372	0.257526306932038	31.7322017781287	5.58942656412518e-221	7.36239267026569e-218
YAR069C	1.10557355137996	-3.3616781324702	3.07916753021261	-1.0917490196573	0.274943432549999	0.418870563676681
YAR070C	0.384513963745378	2.53305407246917	5.93792597104994	0.426589028697722	0.669678690204773	0.785883108112986
YAR071W	519.115327049844	0.505351576633282	0.227151433803804	2.22473425842324	0.0260990830177272	0.0640419376880594
YAR073W	62.1996740853105	0.0390933177189984	0.394009128383879	0.0992193198146165	0.920964135553049	0.95821007847589
YAR075W	2.01398018593887	-4.52920019718867	5.2756166347861	-0.858515792698859	0.390607713805002	0.54215856757002
YBL001C	1627.07532635063	0.143869814225802	0.11120407408596	1.29374589382932	0.195753207263284	0.324253174807844
YBL002W	5523.25966404599	0.00705843329894365	0.234905197750897	0.0300480081604184	0.97602876546273	0.985606477972637
YBL003C	4761.38142146639	0.124984321537608	0.206547459607641	0.605111879734705	0.545104661334894	0.686042289232106
YBL004W	2768.42215214112	1.20844639159694	0.161195228315572	7.49678761725604	6.54008173481282e-14	9.74501771617133e-13
YBL005W	2324.34524100439	1.01876340549046	0.108440102544235	9.3947108273426	5.73752082653812e-21	1.31663108583903e-19
YBL005W-A	268.402444273435	10.3571954492223	1.21349779452211	8.53499322040476	1.40163646777627e-17	2.67570370341291e-16
YBL005W-B	2755.56582308553	-2.49572479257315	0.164512865975744	-15.1703927700167	5.55434472219328e-52	4.87745524538199e-50
YBL006C	1493.37265202618	0.0576936057126565	0.157224434093299	0.366950633630014	0.713655841739998	0.817877589714567
YBL006W-A	0	NA	NA	NA	NA	NA
YBL007C	6256.87403490045	-0.407089311583275	0.16098316261789	-2.52876949963732	0.011446317201588	0.0321747524923853
YBL008W	859.352756504758	0.0185755231716278	0.0951667097267191	0.195189297023816	0.845244757652901	0.912364986435233
YBL008W-A	0.656193433185337	-1.10606542608326	2.4049135250969	-0.459919001053769	0.645574361054542	0.767000049884064
YBL009W	1032.59946403388	0.381967049611153	0.151008066335499	2.5294479883116	0.011424210495215	0.0321263237922654
YBL010C	409.797447767123	0.0974161839398925	0.127243675858559	0.765587627696152	0.443921708472487	0.596180336867822
YBL011W	3345.43008351483	0.13979905995121	0.117307018177554	1.19173653991965	0.233364565740171	0.370168359818103
YBL012C	197.938411722616	0.27688772148644	0.267087408813281	1.0366932784915	0.299878825520917	0.446227280813547
YBL013W	147.555434784439	-0.609345311564035	0.216942242186012	-2.80879051227638	0.00497279933082425	0.0158984739770915
YBL014C	1023.76983149478	-0.101758381859273	0.154331656649447	-0.659348730315324	0.50967185688536	0.653308456490264
YBL015W	2481.15799939763	-0.64659333525146	0.247659845157048	-2.61081215988582	0.0090327492713337	0.026264762340399
YBL016W	2579.14164007449	0.839141262801117	0.113676905647782	7.38180950668314	1.56152509259464e-13	2.24545944537735e-12
YBL017C	4581.4354288389	-0.214416879862804	0.14274165446168	-1.50213251115403	0.133062890071386	0.240822257216309
YBL018C	404.5519224891	0.614156417111804	0.29798129101861	2.06105697110175	0.0392976052253685	0.0899396507327493
YBL019W	424.361537377362	-0.110671930957559	0.126597156558126	-0.874205503239282	0.382006349586194	0.533480453429744
YBL020W	1221.01318944797	0.128862651260677	0.111447546819453	1.15626278853348	0.247573684121055	0.387021192409511
YBL021C	460.940228519874	0.612310543006117	0.163128172596096	3.75355484746459	0.000174344362883287	0.000802398304646631
YBL022C	6061.05413836759	0.443420155454102	0.140286923843142	3.16080888586524	0.00157331690463409	0.00577906588617967
YBL023C	1385.87742359764	0.114989592847855	0.0934132712866183	1.23097704709468	0.218331449027618	0.351955856120929
YBL024W	4939.01687191881	0.251821482770179	0.12084641627898	2.08381423731124	0.0371770677814376	0.0861837973982921
YBL025W	289.068572347329	-0.261483979108239	0.20086211738136	-1.30180833756612	0.192981912919345	0.320630393160143
YBL026W	447.536642678414	0.184618310025019	0.287815991479942	0.641445630160148	0.521233194724387	0.664599996226099
YBL027W	40652.1709353726	0.0315824692267582	0.193820494289604	0.162947005901079	0.870560160028238	0.926552878788942
YBL028C	894.865628381083	0.521172072844947	0.132151371215134	3.94375077649789	8.02170234345755e-05	0.000393966678851688
YBL029C-A	212.107581974839	-1.33954532421399	0.2815218493116	-4.75822863301574	1.95299219409911e-06	1.29792195664347e-05
YBL029W	319.006841249262	-0.499853761811161	0.19239772062786	-2.59802330391424	0.00937621304334796	0.0271078749356847
YBL030C	8424.70797592065	0.0638168764567818	0.117701982200036	0.542190329032217	0.58768739683771	0.721302496379641
YBL031W	380.230989817964	-0.0978362598378021	0.106102284328165	-0.922093812186017	0.356479644320228	0.506969323578714
YBL032W	2850.34018581363	-0.633386659391765	0.113625554112318	-5.57433285443577	2.484802441867e-08	2.15895895542692e-07
YBL033C	1460.38036025889	-0.000528630774131754	0.137528811183684	-0.00384378203797394	0.996933113208846	0.998600986097865
YBL034C	631.180116752888	0.0468697123839744	0.142832970813002	0.328143509983676	0.742803157465172	0.83794240204192
YBL035C	1047.83795519343	0.0531849154255219	0.158866139712619	0.334778169355225	0.737792429540059	0.834323650575348
YBL036C	1615.88755908166	-0.0872057245835506	0.139587146043997	-0.624740365105422	0.532141475999071	0.674107282348506
YBL037W	1113.12441022409	0.467798585657854	0.110371972220399	4.23838204796884	2.25136413469078e-05	0.000123181331703193
YBL038W	2043.02120659462	1.47133680795569	0.110395613232356	13.3278557442213	1.59413971454449e-40	8.82269257142015e-39
YBL039C	6775.28865363218	0.429342646989419	0.138030360135488	3.11049428957501	0.00186774507055369	0.00671083962611379
YBL039C-A	0	NA	NA	NA	NA	NA
YBL039W-B	44.3263586388688	-0.362221978106977	0.307671981587237	-1.17729920104627	0.23907610570359	0.376596250256204
YBL040C	1244.93290236302	0.106999869662816	0.224845199572727	0.475882384263252	0.634158172747224	0.757859866759793
YBL041W	3914.58313097823	-0.21475864178129	0.123009058059664	-1.74587664655658	0.0808323887043379	0.161959875876717
YBL042C	1687.06906996491	0.120233554776624	0.271555634363827	0.4427584611098	0.657940451813162	0.777115461915618
YBL043W	59.6277971141828	1.04716715455107	0.587397739030033	1.78272248081896	0.0746314899714827	0.152080133957978
YBL044W	5.79697458965917	-3.07279038593357	1.0538898084539	-2.91566571883022	0.00354930557647483	0.011877909820459
YBL045C	4129.26390210476	0.653145987219221	0.182911233031684	3.57083584421567	0.000355843868510809	0.0015367788314834
YBL046W	983.894190675108	-0.0334293770730045	0.166609307061531	-0.200645316054634	0.84097592146708	0.910066943605355
YBL047C	6620.84681823764	0.136594221074734	0.146946001527953	0.92955384736175	0.352602132890895	0.503739185947817
YBL048W	39.3326653204702	-0.367137524167515	0.309837751332583	-1.18493476856352	0.236043239215422	0.37369730131557
YBL049W	264.856677641215	0.105319246482661	0.367197570691238	0.286819017577925	0.774250900545458	0.862082236854165
YBL050W	2293.01161705385	-0.030418364841876	0.107040789222027	-0.284175453702806	0.776275925459298	0.863315306496949
YBL051C	2753.40368801061	0.197082314768378	0.10240570783785	1.92452470599041	0.0542888469918789	0.117420803378823
YBL052C	778.575483813951	-0.322118936275915	0.12725153733303	-2.53135595079607	0.0113622477331531	0.0319930583884336
YBL053W	171.395824331005	-0.418391950618284	0.210224816657207	-1.99021198957931	0.0465675881189141	0.103090465664258
YBL054W	1501.64476046788	0.89897043556471	0.209922834794094	4.28238517475472	1.84900553556506e-05	0.000102764138879591
YBL055C	1553.71579088337	0.413425165455349	0.102555987475362	4.03121432139367	5.54894145039162e-05	0.000281551066196296
YBL056W	3743.80143774333	0.168339276545233	0.106262193043866	1.58418786327646	0.113150974350826	0.211527765278042
YBL057C	1275.28798994376	-0.0723963838826642	0.120477631282727	-0.600911414939511	0.547898989872607	0.687971320749553
YBL058W	4195.90196229468	-0.464892853422918	0.137408737866564	-3.38328450316143	0.000716243927074808	0.00287984279836062
YBL059C-A	539.251847863339	0.972465333397072	0.265378142247861	3.66445150742218	0.000247869194636916	0.00110600712457908
YBL059W	329.1487837447	0.251998210145213	0.142356535378408	1.77019066581916	0.0766953837577834	0.155563842756009
YBL060W	852.922451304494	-0.257424294592628	0.207489770480584	-1.24066017325282	0.214731312792166	0.347133143360139
YBL061C	2064.69638030757	0.337483289835161	0.0950907280037804	3.54906621202589	0.00038659985736638	0.00165872746619868
YBL062W	196.819132793485	-0.69164951707225	0.238334072069085	-2.90201695069333	0.0037076847762472	0.0123452032034196
YBL063W	568.087383291946	-0.387075089596079	0.14296584608675	-2.70746545549911	0.00677991262980085	0.0205677128419477
YBL064C	1597.82932492487	0.822669864546858	0.289501992101273	2.8416725514589	0.00448775590942686	0.0145669592998942
YBL065W	18.8364461129736	0.308648102382136	0.491073822565719	0.628516708077696	0.529665504859409	0.672134299615428
YBL066C	816.482216620344	0.242101391653864	0.105198689417003	2.30137269765962	0.0213705737879877	0.0542669576393396
YBL067C	1441.75463401818	0.333221442247484	0.087456930971549	3.81012046210364	0.000138899096262761	0.000652954638106029
YBL068W	1294.16281979982	0.0939547190767817	0.139314195116624	0.674408799463181	0.500051449897439	0.645499578405436
YBL068W-A	46.1507156750721	0.444489077470221	0.810413392479115	0.548472028714254	0.583367830386559	0.718007948220123
YBL069W	1079.86488333521	-0.304858112902515	0.09743093554556	-3.12896628976697	0.00175422432291168	0.00634449280104135
YBL070C	121.844515472702	-0.505096288794484	0.228903182490191	-2.2065935619577	0.0273424671536791	0.0666213424617576
YBL071C	264.398007810912	-0.517030848804459	0.200146435510502	-2.58326283696084	0.00978707302092657	0.0280861276321666
YBL071C-B	0.292593805940012	0.763302617122329	6.00582262385418	0.127093766321138	0.898866185208588	0.944885265454016
YBL071W-A	408.434648012602	-0.525166054457496	0.201120300088581	-2.61120361408666	0.00902241571892631	0.0262463029703395
YBL072C	44937.4309702164	0.0550497525904048	0.179799937433981	0.306172256653972	0.759473494712505	0.850951418199482
YBL073W	47.1667448898808	-0.563563311781853	0.417242231862152	-1.35068616919881	0.176795984604677	0.299480029476956
YBL074C	258.694905074907	-0.497711943072449	0.18951291532766	-2.62626925564374	0.00863265000566163	0.0253024623663941
YBL075C	2158.43875115356	-0.613999899754098	0.459116099833073	-1.33735214246971	0.181107718177312	0.305057655221427
YBL076C	15401.814541036	-0.194540792801241	0.100483461093576	-1.93604788971265	0.0528618358943779	0.11497623883764
YBL077W	1142.8216530409	-0.283357793159649	0.139433613748336	-2.03220576116661	0.0421328299154107	0.0951927333869278
YBL078C	409.875955884061	0.742857220785022	0.292973569246065	2.53557760413911	0.0112262051657236	0.0316505938448013
YBL079W	2086.70854949242	0.413163099978074	0.154898088226749	2.66732213875526	0.00764583468369103	0.0227749397332859
YBL080C	935.97054588161	0.975066034328863	0.119113975963525	8.18599183212091	2.70070051005758e-16	4.69309064887578e-15
YBL081W	1312.57167808741	-0.350462892807627	0.162514594370065	-2.15650104635883	0.0310445621571644	0.0742139696432249
YBL082C	1504.69551646084	-0.364727653581261	0.158821184163172	-2.29646728490919	0.0216491776428648	0.0548390322907337
YBL083C	205.125931452629	-0.554862479855138	0.235158188067864	-2.35952864075909	0.0182981683331318	0.0476707818995278
YBL084C	786.238096372826	0.584811022109571	0.202596297741326	2.88658296636919	0.0038945005325195	0.0128502908352572
YBL085W	2785.40093536187	0.0102561229600435	0.108539443661052	0.0944921275999108	0.924718235731206	0.960598470114467
YBL086C	1214.87251080308	0.773305943257786	0.185498719582929	4.16879396793934	3.06215632704759e-05	0.000163563354176281
YBL087C	14961.6068579645	-0.176681857751795	0.220077691171111	-0.802815845675266	0.42208118209648	0.573988574290195
YBL088C	1072.16134193963	0.0377585524987508	0.119910374579484	0.314889788570562	0.75284533504584	0.845587689658181
YBL089W	562.527153461409	-0.160065891712146	0.0991818242960113	-1.61386315333769	0.106557112482027	0.201546565998458
YBL090W	1864.16804174924	2.00356518110179	0.133319557169932	15.0282915997688	4.79205770394677e-51	3.89635704175228e-49
YBL091C	5235.42076665319	-0.590460527942323	0.126073771349641	-4.68345256607574	2.82082754474574e-06	1.82315703726157e-05
YBL091C-A	596.370632041191	-0.552592431314148	0.183929600874071	-3.00436921891917	0.00266132146101856	0.00921043780466015
YBL092W	30740.5363593432	0.0200490159262224	0.17536798092424	0.114325407754359	0.908979842067488	0.950426584240448
YBL093C	1745.22928937162	-0.0957066458337353	0.187916316870108	-0.509304606581289	0.610538729489563	0.739757737108563
YBL094C	118.587274549712	-0.324234441819406	0.252798637197965	-1.28257986440608	0.199639308308957	0.32969520675095
YBL095W	522.399318486045	0.113738604623146	0.158540760851426	0.717409226575708	0.473121628183577	0.62269765052299
YBL096C	43.2930086673816	0.361169493163601	0.328877604359964	1.09818816597889	0.272122332622786	0.416016175174946
YBL097W	345.372439583957	0.0679920955021436	0.244089744752287	0.278553675293261	0.780587367733423	0.866354634966687
YBL098W	834.795569368742	-0.557840829088941	0.237339498402218	-2.35039187680245	0.0187536552974604	0.0486841047651061
YBL099W	7904.51096658793	0.135555211307287	0.147392776683608	0.919686936886119	0.357736380994119	0.508317541580857
YBL100C	306.541926148599	0.199992203376004	0.231917948243723	0.86234034446455	0.388500257803717	0.539802256939932
YBL100W-A	1.49162429775889	-0.198477375358691	6.00582262382373	-0.0330474920407033	0.973636715133412	0.984108757897454
YBL100W-B	310.339822207643	-1.37538462273374	0.404868939264478	-3.39711074213891	0.000681014007545665	0.00274994374843393
YBL100W-C	4.50441029695983	-0.0369199457354958	0.851379529292602	-0.0433648501816482	0.965410696821227	0.984108757897454
YBL101C	1255.97136738096	-0.383246458846872	0.179838009573594	-2.13106483860431	0.0330838009302949	0.0782088703973159
YBL102W	1375.38121357982	0.407283650541008	0.100462218295058	4.05409772403007	5.03281754643925e-05	0.00025794658646575
YBL103C	1035.12611981846	-0.0789063781860595	0.135654426213139	-0.581671976276561	0.560787651112493	0.699497626936909
YBL104C	1077.585534302	-0.132688587960074	0.0787379161250088	-1.68519303647064	0.091951334137561	0.17943451455703
YBL105C	2577.24669617565	-0.287330552439687	0.0902337157590591	-3.18429258977778	0.00145108258545212	0.0053810979210516
YBL106C	736.416479334561	0.629412519705718	0.139279751088211	4.51905258867879	6.2116965813828e-06	3.77400679750804e-05
YBL107C	972.268178051827	0.95622280705113	0.135976646209146	7.03225762444796	2.0321812625395e-12	2.7147963073195e-11
YBL107W-A	0.430712708891223	-3.10156713663381	5.67469772921417	-0.54656076581251	0.584680529837817	0.718951824031341
YBL108C-A	30.988005639978	0.390559493890652	0.476013369866578	0.820480092817818	0.411942473230191	0.563692733990034
YBL108W	8.49378866607784	4.31267115566475	1.22778715741017	3.51255600747745	0.000443818451966173	0.00187251013750751
YBL109W	24.5986476864557	2.79825710344282	0.661576571847897	4.22967986249394	2.34024106925636e-05	0.000127695341194055
YBL111C	229.042005124114	-10.9018446589171	1.21321516044588	-8.98591199182712	2.56597286129916e-19	5.38200549825358e-18
YBL112C	23.3252822600903	-8.24480353402735	1.26227559379287	-6.53169844570429	6.50279856654801e-11	7.47424631052098e-10
YBL113C	1223.63089450628	0.0585294898968397	0.148439418017774	0.394298837050355	0.693360421785225	0.80268443274345
YBL113W-A	0	NA	NA	NA	NA	NA
YBR001C	641.370999463179	-0.69481103316897	0.147293805192563	-4.71717756398931	2.39138968891005e-06	1.56246949317079e-05
YBR002C	1295.48627064712	-0.0674073777231646	0.128950783131606	-0.52273724971774	0.601157112533657	0.732102911237868
YBR003W	2330.73318391095	0.984900049707503	0.174685395371822	5.63813619112874	1.71900535823153e-08	1.51964688447152e-07
YBR004C	1035.98451808637	0.724059956945179	0.197772306462684	3.661078590302	0.00025115569702181	0.00111915522367093
YBR005W	1404.73808116593	-0.248776664056805	0.264695964336765	-0.939858167766751	0.347290317319844	0.498203883656828
YBR006W	1485.73009521292	1.19289432792667	0.347418149485388	3.43359818620196	0.000595626436504494	0.00243651907504261
YBR007C	1257.92232481148	-0.160744513074926	0.113131695696543	-1.42086187328171	0.155356918895434	0.270539573729596
YBR008C	941.617813997994	-0.590932630955589	0.188252662397797	-3.13903996590969	0.00169502328203866	0.00618097734868894
YBR009C	7585.24158079958	0.195018407290588	0.183180902845982	1.06462193526013	0.287047049383101	0.431717713459032
YBR010W	9070.34223499023	0.406431692365837	0.14920491288224	2.72398330936068	0.00644997660003239	0.0197120862588461
YBR011C	21232.6091137478	-0.27012284595535	0.0992320460555607	-2.72213318874939	0.00648619953785424	0.0197952317684467
YBR012C	132.831100090608	0.784036643861151	0.288097154998036	2.72143139999593	0.0064999874432545	0.0198281228815536
YBR012W-A	0.920410422025539	-0.198470005998563	6.00582262383101	-0.0330462650047368	0.973637693632012	0.984108757897454
YBR012W-B	915.190337877886	-10.3249495439458	1.78319706957486	-5.7901337547663	7.03303949837061e-09	6.50556153599281e-08
YBR013C	52.2797807863457	0.840261632336993	0.286188178413614	2.93604591564436	0.00332425113831673	0.0112274451266431
YBR014C	744.749177957075	0.064188248124011	0.0953089225638472	0.673475750195492	0.500644671210024	0.645582901235558
YBR015C	4643.7827117178	-0.0381722068788276	0.11041434637358	-0.345717817770476	0.729554792395348	0.828707806608445
YBR016W	1656.20395251875	-0.161431212766293	0.249906724898413	-0.64596586119047	0.518301464670949	0.662050707199936
YBR017C	3054.5188970343	-0.141083955641244	0.0649141325938689	-2.17339352778427	0.0297507115448294	0.0714320766439105
YBR018C	68.4283871156182	0.159830839787675	0.446433225952313	0.358017348387837	0.720330330778004	0.823056134369176
YBR019C	315.518870734864	0.046538638954012	0.132497904701104	0.351240565343253	0.725407879642214	0.826504798959891
YBR020W	215.799500248247	-1.12688757912833	0.236468751514315	-4.76548200094894	1.88402716209989e-06	1.25843842693609e-05
YBR021W	488.03837926402	0.312524320325834	0.193273961845188	1.61700167649155	0.105877919026418	0.200434600375968
YBR022W	480.221250686497	0.0864047100097268	0.138558073507929	0.623599244866683	0.53289080666749	0.674667215054227
YBR023C	4192.16763247933	0.538325221559144	0.0930062218141591	5.78805601451913	7.12056685787087e-09	6.56807469550946e-08
YBR024W	726.279230076193	0.82627613890209	0.194766900814413	4.24238479663145	2.21157073923709e-05	0.000121292796129758
YBR025C	13228.1927325301	-0.178334522219829	0.120979423968097	-1.47408969534239	0.140457442639285	0.250217126649265
YBR026C	1049.28728465236	-1.22062882908007	0.195712036311388	-6.23686131975035	4.46437427107324e-10	4.67446247206492e-09
YBR027C	0.691461702307289	0.485842912491888	2.72267830554726	0.17844301014263	0.858375074080762	0.918930142700894
YBR028C	1193.43777873275	-0.431679355525716	0.100462469957674	-4.29692158382713	1.73186425540305e-05	9.64979525049447e-05
YBR029C	2189.32682280165	0.263589557676696	0.120887813325793	2.18044772607741	0.029224289681459	0.0703276397203274
YBR030W	1123.37156951714	-0.475513356343972	0.144646743075133	-3.28741142893883	0.00101112990206727	0.00390574870088857
YBR031W	70968.9063638135	-0.643306463881669	0.15733057054331	-4.0888840716724	4.3345339801111e-05	0.000224958556288508
YBR032W	25.4071956882293	0.705931786883229	0.345095959617612	2.04561011860424	0.0407947451320771	0.0927366637747095
YBR033W	439.912964190634	0.697602187775446	0.150391570062086	4.63857241125588	3.5082402145458e-06	2.23888275707351e-05
YBR034C	4752.22232172316	0.783058753415628	0.119900897185493	6.53088318600482	6.53829802340163e-11	7.50195658225141e-10
YBR035C	2253.28101899516	-0.0899588291773208	0.11990719231272	-0.750237141260943	0.453111893234634	0.604577578777005
YBR036C	4255.41039662695	0.155383135958845	0.129745986148297	1.19759493585601	0.231074748559115	0.367509851246155
YBR037C	1739.55727962935	1.07692746329152	0.225506908440295	4.77558523922846	1.79185370299135e-06	1.19930370812002e-05
YBR038W	2206.94921103259	0.449726714131143	0.141986722551281	3.16738569670637	0.00153816164340888	0.00566573410709781
YBR039W	2392.42488923913	0.206007590635585	0.0916654621082782	2.24738506627766	0.0246154285727537	0.0609463205188555
YBR040W	41.2113562195028	-1.42522273188281	0.517780482588486	-2.75256171255789	0.0059131000567659	0.0184217961087324
YBR041W	1716.07407723122	-0.156485778225129	0.0797834965075917	-1.96138029887219	0.0498346764443589	0.109258048955575
YBR042C	941.082835321339	-0.213007675582113	0.0987366154317791	-2.15733215738277	0.0309797931290761	0.0741129377217926
YBR043C	1245.53579167954	-0.379647784067455	0.0993251283938489	-3.82227327773549	0.000132227033996129	0.00062381607872386
YBR044C	1568.05709684134	1.2982266147381	0.0861283686037173	15.0731592364338	2.43200029085732e-51	2.00214423944828e-49
YBR045C	95.3415872084578	-0.653423939587117	0.246903733319459	-2.6464724967997	0.00813361189424682	0.0240971515679305
YBR046C	510.31789314953	-0.379956620386695	0.223528625539772	-1.69981191209486	0.0891663101615745	0.175089242314887
YBR047W	176.693874231509	-0.441174540219269	0.223991470252222	-1.969604198421	0.0488837501091129	0.107495284881008
YBR048W	22780.1708807812	-0.363891928989528	0.218099556801584	-1.66846707222142	0.0952230432337026	0.184344198335439
YBR049C	2114.80772811842	0.256525806291396	0.0922387842303925	2.78110567514257	0.00541740995075867	0.0171523797904905
YBR050C	83.9457981189843	-0.676028105652685	0.287906207251793	-2.34808451024973	0.0188702392618238	0.0489262355139454
YBR051W	5.36621397916966	-2.60475114588819	0.993064738422187	-2.62294193430601	0.00871741282159723	0.0255168359302397
YBR052C	2046.2215246487	-0.0528245197418421	0.259490024445426	-0.203570522045065	0.838689130747379	0.908189183673502
YBR053C	1311.62029010123	0.403662647474106	0.211983310611242	1.90421899870404	0.0568816683926282	0.12222599283323
YBR054W	2111.41022936055	2.35917730212096	0.360504636459358	6.54409697831148	5.98559480884978e-11	6.92814190001487e-10
YBR055C	1147.46022645526	-0.28332308252095	0.0782541474811518	-3.62055036877362	0.000293977012025297	0.00128732220824376
YBR056C-B	0	NA	NA	NA	NA	NA
YBR056W	1624.49660851097	-0.281561493069869	0.286353261329385	-0.98326623472954	0.325476423679238	0.474457262250537
YBR056W-A	898.975300314339	-1.33323315679013	0.364344189038846	-3.65926834268239	0.000252936375321489	0.00112556687018063
YBR057C	908.201398400547	-0.325217781205677	0.108026443434386	-3.01053863171207	0.00260784771578644	0.00903962371377343
YBR058C	2068.22760570147	0.0928563670995796	0.123359521597337	0.752729630410502	0.451612400663902	0.603310196911249
YBR058C-A	726.296586863166	-0.401803235310262	0.240946734410824	-1.66760191331405	0.0953947781951254	0.184551377545975
YBR059C	2761.44101635045	-0.360422050990756	0.159034260068194	-2.26631702399348	0.0234319798349348	0.058433555165801
YBR060C	1051.99522538289	-0.188960299500657	0.113149669932257	-1.67000309955643	0.0949187503573234	0.183958060694012
YBR061C	1330.61624851444	0.442725329814532	0.0944884770304476	4.68549545646577	2.79283494643628e-06	1.81192586670259e-05
YBR062C	710.06220219655	-0.210017003747627	0.17616726025229	-1.19214548405226	0.23320420506247	0.370003106369894
YBR063C	461.362731201002	0.360163146845364	0.200933497268512	1.79244950066275	0.0730609915588574	0.149481109166398
YBR064W	4.08699003384476	-0.182492050627475	1.75343960957011	-0.104076610127575	0.917108552452912	0.95499062568742
YBR065C	438.728180631497	-0.0739447895983279	0.169606764044403	-0.435977833873236	0.662852812055498	0.780956819355547
YBR066C	515.299671200636	-1.05975923956005	0.346170875454627	-3.0613760853459	0.00220322166050876	0.00778455893568169
YBR067C	6673.35528229449	-3.096717899699	0.242427446491048	-12.7737925079096	2.29684524942718e-37	1.15473456585705e-35
YBR068C	6044.49421908954	-0.674926443947308	0.2445980850368	-2.75932840539518	0.00579202963312903	0.0181131562980949
YBR069C	3108.25107567847	-1.33788293387379	0.271995682314516	-4.91876533660103	8.70918020963923e-07	6.16759794200903e-06
YBR070C	835.558983962148	0.382001122379895	0.183768313361465	2.07871049906474	0.0376439673978531	0.0870131398222388
YBR071W	1884.61212094654	-0.300798243037692	0.211425603881379	-1.42271436153237	0.154818975639292	0.27003119003188
YBR072C-A	0.732356525386824	-0.198366336862964	3.71332478594879	-0.0534201418668201	0.957397157235704	0.979710639769165
YBR072W	1052.21542849602	-0.161213397458147	0.845474279618424	-0.190678062413567	0.84877782699133	0.913257763202892
YBR073W	2560.82554566842	0.089799981368846	0.0870010036923237	1.03217178604537	0.301991649648507	0.448864140055307
YBR074W	1969.80964638052	-0.178704449501902	0.0842988728845054	-2.11989132697822	0.0340152109875551	0.0799800712474252
YBR076C-A	56.6456307984151	-0.276961871048774	0.375256017378143	-0.73806110554566	0.460477317590835	0.611678824859467
YBR076W	57.5239142139457	0.0894008812572244	0.430534203834261	0.207651054111464	0.835501437697998	0.90592895434294
YBR077C	900.985861997183	0.0147464075206612	0.0920842414828376	0.16014040277901	0.87277047503472	0.928005545459908
YBR078W	25488.1294703477	0.0370903839091141	0.207249044141746	0.178965283351302	0.857964961426051	0.918640422037388
YBR079C	15566.2919557028	0.231913644444449	0.104743815664723	2.21410345778111	0.0268216628347516	0.0655220591356357
YBR080C	3182.38584727612	-0.0695588446204193	0.0803498617716108	-0.865699617730964	0.386654909715993	0.537805540736966
YBR081C	1416.80422290986	0.130352813425531	0.103817642749567	1.25559403944446	0.209263193546185	0.340634550839144
YBR082C	7858.80368788882	-0.0273087603793828	0.0979804861407615	-0.278716318473356	0.780462538254458	0.866354634966687
YBR083W	2628.4536587743	0.310518823902275	0.227472050900204	1.36508561237928	0.172226143527033	0.293703102348275
YBR084C-A	29584.6636316673	-0.0448911012962394	0.200160176331766	-0.224275888035951	0.822542636907614	0.896304733069746
YBR084W	6411.52817506881	0.216316336878361	0.125181916620135	1.72801585659353	0.083985381580842	0.166906373896025
YBR085C-A	1533.91860868604	0.26588734750456	0.26934781343736	0.987152426119083	0.323567920007127	0.472614398129727
YBR085W	466.186985257763	-1.34888351271698	0.132380340251134	-10.1894549459388	2.20999771136406e-24	6.11556509539653e-23
YBR086C	4501.71096866757	-0.0529757521922254	0.0958103121619362	-0.552923281396758	0.580315944641103	0.7155889929613
YBR087W	961.277353098858	0.424021819117117	0.204389056606828	2.07458181057504	0.0380253093376525	0.0877179290009735
YBR088C	2391.32136666923	0.325137402617614	0.103251912059768	3.14897221883318	0.00163845770479569	0.0059982670615811
YBR089C-A	2054.23140511456	0.54035237764805	0.149688779719333	3.60983888479291	0.000306387252376231	0.00133810772158479
YBR089W	167.284063220801	1.02313670226368	0.711227655830098	1.43855022210791	0.150277998436237	0.263857877286339
YBR090C	597.969945461687	0.439383550594533	0.196257793792118	2.23880816198281	0.025168400987156	0.0620588127672817
YBR091C	582.083796817708	0.935137775369679	0.172529232540676	5.42017002915265	5.95423776947345e-08	4.96387467718382e-07
YBR092C	5117.54866089914	-0.0808602214635203	0.163196960144848	-0.495476272301589	0.620263966979925	0.747494691039302
YBR093C	725.9180928353	0.0198674001461958	0.1474196746323	0.134767629868604	0.892795599927112	0.941998048881762
YBR094W	1303.70175962815	0.98371728513783	0.155934286899029	6.30853742753068	2.81684618373947e-10	3.02743370156037e-09
YBR095C	803.986867268098	0.125961592474609	0.0922064628429608	1.36608203580196	0.171913216074309	0.293245387481327
YBR096W	1123.85143459193	0.129690662368959	0.16092854255854	0.80588974651145	0.420306423904476	0.571929361122909
YBR097W	460.956278071622	0.185820440468975	0.129330668571572	1.43678558629071	0.150778927196863	0.26452584297244
YBR098W	498.437702767537	0.443638065408639	0.194361785718996	2.28253750482639	0.0224576258471043	0.0564311040934867
YBR099C	11.0067043761194	-6.09697277011878	1.62711545289584	-3.74710519727889	0.000178887077775737	0.000822156520747385
YBR101C	2026.89231472155	-0.046483002735308	0.202833121793746	-0.229168699491668	0.818737799420719	0.892963218996327
YBR102C	1162.11915879032	-0.124473124664151	0.07662460867655	-1.62445364242682	0.104279026498056	0.198091049471069
YBR103C-A	2.89316477824632	0.167239291332599	1.00778506682769	0.165947379890274	0.868198360626817	0.925085650070898
YBR103W	1129.72084641534	0.160348588607725	0.0804162102504271	1.99398340345035	0.0461538682777395	0.102417790961898
YBR104W	2356.51215730432	0.442335847656361	0.297341309659769	1.48763671002358	0.13684672674545	0.245980497365047
YBR105C	1608.06570930059	0.313045834260679	0.159022324693567	1.96856532479897	0.0490030277302819	0.107567929852334
YBR106W	12175.2405602909	0.0557634258047637	0.13081159481862	0.426288096877681	0.669897930298558	0.785883108112986
YBR107C	486.162656683364	-0.013728845464338	0.115885678148953	-0.118468871077336	0.905696158653977	0.948920601478697
YBR108W	1467.45515220167	-0.305425786747144	0.202220933519246	-1.51035692216343	0.130952374352265	0.238114946848155
YBR109C	4662.62802807876	-0.0827072177426691	0.107829203296225	-0.767020577120084	0.443069281317574	0.595764452175897
YBR109W-A	25.9823595827217	0.431866211565325	0.522885827702654	0.825928316823518	0.408844756342438	0.561319901036335
YBR110W	1288.93769838731	-0.291884456853115	0.14422944227853	-2.02375085309863	0.0429957933324513	0.0965792274514066
YBR111C	1827.87382859067	-0.155501935625629	0.104608077897063	-1.48651938503875	0.137141793274092	0.246295057012016
YBR111W-A	349.409157729256	-0.206918993758145	0.219259807976858	-0.943716021953209	0.345314784330648	0.496234599520324
YBR112C	4339.9739776072	0.271613404049229	0.133494078345986	2.03464758448139	0.0418863457611075	0.0947539821506065
YBR113W	223.719422538744	0.44269623144497	0.165768591895785	2.67056760500978	0.00757231212552606	0.0226070932269785
YBR114W	1127.13364714126	0.0610035922356212	0.250139257676886	0.243878521117312	0.807324904662199	0.884551958427091
YBR115C	2851.67508635943	12.6666571197288	1.03360367059694	12.2548492038668	1.58243427283896e-34	7.08973613667851e-33
YBR116C	36.7929508779858	-0.441833619367595	0.55219468778669	-0.800141017543206	0.423629098593408	0.575618164500966
YBR117C	348.228546964727	-0.285528061208612	0.348302222177733	-0.819771000665368	0.412346665701086	0.563894339764816
YBR118W	264129.923109559	-0.138543918843801	0.107918479876452	-1.28378308332743	0.19921786426341	0.329081729129376
YBR119W	562.076342616871	0.300672827932444	0.145196113884213	2.07080492644739	0.0383770296703139	0.0883818378315454
YBR120C	698.048002928256	2.1111070014566	0.162460494672018	12.9945868115113	1.31315053341933e-38	6.80977119141712e-37
YBR121C	18386.242650922	0.196448717253714	0.134588799980772	1.45962158278979	0.144394104231327	0.255983733638632
YBR121C-A	0	NA	NA	NA	NA	NA
YBR122C	2486.08717440653	1.51554586996976	0.134678045366254	11.2531026556576	2.23586022605215e-29	7.83264651530823e-28
YBR123C	975.805610726434	-0.321219083547672	0.0995211963336349	-3.22764491767982	0.00124813801324469	0.00472427411220089
YBR124W	59.6467134410065	-0.0775840214937695	0.286492717697515	-0.270806260338123	0.786540044685575	0.87056583237799
YBR125C	1030.19040653574	0.132232773099727	0.104034710559305	1.27104475409049	0.203712727570254	0.333827326145233
YBR126C	11328.9031752907	0.836398604391144	0.352328311271304	2.37391823942042	0.017600447316279	0.046255604958106
YBR126W-A	979.873085883461	0.381471749188503	0.248272941563879	1.53650150832225	0.124415428144651	0.228245128067039
YBR126W-B	728.943855698062	0.476646708182302	0.193761068492961	2.45997150970303	0.0138948045480442	0.0380029828710212
YBR127C	18330.2739823965	-0.545390011417129	0.119920609810931	-4.54792560075371	5.41772800476581e-06	3.3191773618035e-05
YBR128C	134.034887937931	-0.0853901899834047	0.232216667397521	-0.367717747999669	0.713083705396632	0.817613036863199
YBR129C	609.396857903938	-0.188585916074354	0.1348116597125	-1.39888431369017	0.161847677225096	0.279331447118575
YBR130C	1560.19238462738	0.00716079848495372	0.100180665808715	0.071478847012522	0.943016659128188	0.971637627818875
YBR131C-A	0	NA	NA	NA	NA	NA
YBR131W	452.753222327143	-0.047939046448442	0.169717895978882	-0.282463120179189	0.777588421501163	0.864189723927796
YBR132C	596.317970744076	-0.0736144564094745	0.170237094519654	-0.43242312503739	0.665433913822171	0.783157211657044
YBR133C	1939.92967621614	0.134235180493411	0.100530481259958	1.33526845600487	0.181788498806879	0.305735202538841
YBR134W	14.7938185785174	-0.729869498819551	0.418943187078933	-1.74216820163264	0.0814790163495651	0.16295803269913
YBR135W	644.809257892903	-0.342948638017622	0.161351488009394	-2.12547552085578	0.0335469545415643	0.0791049919837961
YBR136W	462.348258566864	-0.155702521994749	0.140230393183979	-1.11033363352601	0.266855284973495	0.409198814164246
YBR137W	722.172677860746	0.686831660818512	0.114407870284244	6.00336025058496	1.93275126262441e-09	1.89703424972345e-08
YBR138C	333.718122017244	0.796741225029736	0.174642221847034	4.56213403954279	5.0636302381999e-06	3.1284304642387e-05
YBR139W	1846.49526327807	-0.0194923973036497	0.321601419531197	-0.0606104206009541	0.951669474344576	0.975972463100806
YBR140C	1579.54037229368	0.254033918457165	0.177209898216064	1.43351991629403	0.151709311411486	0.265804076870456
YBR141C	514.200478617757	0.00635530629978564	0.12717510036046	0.0499728821268661	0.96014399824093	0.981779608529386
YBR141W-A	0	NA	NA	NA	NA	NA
YBR142W	2082.54010866966	0.760632118381622	0.190039269772884	4.00249969014643	6.26767499703095e-05	0.000313908042056622
YBR143C	8573.26257681299	0.40935136339734	0.13845723696963	2.95651836160163	0.00311133705688264	0.0105734085947518
YBR144C	4.99725027322538	1.1577871037441	1.09396615347202	1.05833905379021	0.289900894200123	0.435314019425903
YBR145W	1082.0749398404	-0.422285457044351	0.218959022758919	-1.92860495869723	0.0537799229856817	0.116511372626217
YBR146W	4659.43684301055	2.01709978657732	0.11587146299993	17.4080807677257	7.16457943391963e-68	9.43718403035893e-66
YBR147W	75.3637871896216	2.36087693518632	0.315639154779864	7.47967069178367	7.45090785584006e-14	1.10273436266433e-12
YBR148W	109.294974598994	-0.234907175577283	0.292673970868264	-0.802624076477977	0.422192048015047	0.57398900198277
YBR149W	5375.32939061679	1.0392785434929	0.203463532238721	5.10793522582478	3.25698255674107e-07	2.44589362812961e-06
YBR150C	880.868849143643	0.614984173655211	0.120229883228112	5.11506920861265	3.13625941995594e-07	2.36331859723454e-06
YBR151W	2431.80050622332	0.230389139218991	0.0715985994773792	3.21778834922294	0.00129183105018066	0.00487006256238685
YBR152W	319.731872394896	-0.838741895547496	0.139361158340744	-6.01847678028577	1.76065963093772e-09	1.7332891374224e-08
YBR153W	640.437429688589	-0.158574119587013	0.1484385361141	-1.06828134888855	0.28539361909012	0.429525222881062
YBR154C	2907.62064198437	0.472711170750702	0.11247895186768	4.20266336858116	2.63792737218782e-05	0.000142521654415332
YBR155W	1887.31128476393	0.09107439663589	0.115473926320473	0.788700960796403	0.430286806239548	0.582381608280655
YBR156C	775.956770561165	-0.0662719679889733	0.144067736033337	-0.460005618285264	0.645512187809839	0.767000049884064
YBR157C	408.745872307449	-0.361677400183699	0.27215993945761	-1.32891490534753	0.183876045702378	0.308617837117374
YBR158W	2016.09012026458	-0.773210795945318	0.161264669711403	-4.79466951644798	1.62943228839462e-06	1.10039679119357e-05
YBR159W	2645.00762714028	0.10768259981649	0.116137879475195	0.927196193895459	0.353824678630354	0.504719370469896
YBR160W	1373.90129756712	0.124463939124651	0.114536083018039	1.08667885128435	0.277178763683126	0.4210665752884
YBR161W	550.925895240301	0.265240300182098	0.117340156003288	2.26043930071701	0.0237939996678127	0.0592242183719632
YBR162C	16261.1897666975	-0.667764546536363	0.134521614751507	-4.96399443145165	6.90579241301323e-07	4.95441708410731e-06
YBR162W-A	985.695614201979	-0.200867015260354	0.152430228255023	-1.31776365855921	0.18758277695129	0.313638022087128
YBR163W	756.263684294372	-0.36747582718028	0.0912367058984036	-4.02771914616779	5.63205637626768e-05	0.000284915499046755
YBR164C	1145.57562475718	-0.137310547199956	0.114769999641618	-1.19639755710311	0.231541454200237	0.367985525425376
YBR165W	415.467976169688	0.160452319215525	0.187883852897845	0.853997385835841	0.393106437838107	0.544593815650352
YBR166C	1394.82383046053	-0.0614349298744607	0.115198448703906	-0.533296503257319	0.59382834784043	0.726672890909898
YBR167C	355.3356545511	0.351819795838747	0.169426811183671	2.07652964357187	0.0378449923883069	0.0873631685486819
YBR168W	287.553305893773	-0.793818642537406	0.201465021964878	-3.94023059087544	8.14033242179047e-05	0.000399197537825108
YBR169C	1443.9630703168	-1.2175025800514	0.308665406861205	-3.94440890682273	7.99970549544099e-05	0.000393179555171451
YBR170C	1751.1940620114	-0.228289673150186	0.119226670328265	-1.91475340644539	0.0555239591063567	0.119699114459727
YBR171W	1513.44694394242	0.021618294903558	0.107068717064336	0.201910469241617	0.839986717368873	0.909444767481735
YBR172C	2966.88506939145	0.410180934940783	0.101890171788556	4.02571639384414	5.680211668894e-05	0.000287105710294213
YBR173C	2605.22270898545	0.0876186390873031	0.128960234004851	0.679423698037079	0.496869438625298	0.642904149859767
YBR174C	42.3695675545326	-0.202060541644936	0.612516138332528	-0.329886069932806	0.741486049449732	0.83720677553162
YBR175W	907.742331388347	-0.360966810074993	0.167710104659701	-2.15232594844197	0.0313716914957267	0.0748601305039334
YBR176W	564.315737123836	0.0971121469703259	0.100062962646256	0.970510410666509	0.331792138203971	0.481423886805762
YBR177C	2949.60626829827	-0.878470842646055	0.215665643876593	-4.07329988613638	4.63516789974716e-05	0.000239429143433214
YBR178W	15.9124506478773	-0.137653058096251	0.504425593706727	-0.272890709380386	0.78493722841295	0.869131907587036
YBR179C	1877.86976276319	0.848081252920532	0.107222971875561	7.90951078939297	2.58402307103117e-15	4.26525712927601e-14
YBR180W	70.98533141852	-1.39598903241268	0.226406564872149	-6.16585050526689	7.01052943131135e-10	7.18061381564798e-09
YBR181C	53727.8579453142	0.927542983986625	0.189428680325266	4.89652877480829	9.75443703946942e-07	6.83433216403677e-06
YBR182C	881.576076040427	-0.554681584475961	0.245983843410978	-2.25495128779342	0.024136386536403	0.059895343530049
YBR182C-A	7.54825675914539	0.514237498167127	0.999561077448498	0.514463307714804	0.606928107456743	0.736804739321371
YBR183W	1256.43762039985	1.94630083874064	0.377898245179195	5.15033044892211	2.60027908532256e-07	1.97753326280998e-06
YBR184W	67.5393383015515	-0.774920795399858	0.257010646179939	-3.01513111195136	0.00256868190167759	0.00893206916813548
YBR185C	1180.53793106664	1.7444751265051	0.128800977320911	13.543958771048	8.6025039548443e-42	4.92661661274822e-40
YBR186W	140.028542817842	0.668986797801774	0.269088144567453	2.48612512779833	0.0129142549086289	0.0357667295324767
YBR187W	3470.59660586455	-0.240022569766036	0.117680384719474	-2.03961408129486	0.0413887784363592	0.0938658728587679
YBR188C	293.816123563915	-0.118555679420226	0.163105602745765	-0.726864543120699	0.467308939655968	0.618127961136822
YBR189W	45498.2714809238	-0.162901696039445	0.182517472256999	-0.892526584030634	0.372110750275708	0.523390532727452
YBR190W	9.86143333142059	-0.237111362253114	0.739889191379767	-0.320468747233544	0.748613018194182	0.842077769056684
YBR191W	23620.0079257651	-0.295067991519213	0.191267841459364	-1.54269525534381	0.122904733631856	0.225977268481128
YBR191W-A	2.09043467735386	-2.65421934093073	1.51023538432425	-1.75748718940151	0.0788348035154743	0.158681545217883
YBR192W	2062.66257808457	1.26422830971881	0.129462111512024	9.76523783641044	1.58739110491814e-22	3.84358743271723e-21
YBR193C	561.672257997162	-0.382618968519441	0.117122650197068	-3.26682300883437	0.00108761654223906	0.00417426721864011
YBR194W	211.028767393437	-0.0460286096774016	0.195044341773301	-0.235990489439065	0.81344005010804	0.888738581621027
YBR195C	715.668838431441	-0.264509198064668	0.0968898411574531	-2.72999929512549	0.00633344609649116	0.0194571316228137
YBR196C	43646.7947354762	-0.0309981964027328	0.125118958526498	-0.247749795616848	0.804328001305055	0.882442814691836
YBR196C-A	9.23023031007391	1.05453950865144	0.681879714161144	1.54651837670336	0.12197942544125	0.224848690652742
YBR196C-B	4.23749670190771	-3.4071472206405	0.931522656070094	-3.65761068551415	0.000254577334221551	0.00113134029904395
YBR197C	540.963736664456	-1.45404073398684	0.17134291937923	-8.48614427286974	2.13606223178825e-17	4.04255915475787e-16
YBR198C	2038.95076409377	-0.501774258892309	0.103336906068572	-4.85571203921416	1.19954915855941e-06	8.27249294059923e-06
YBR199W	4955.63925307649	0.196198173558478	0.101033868589517	1.94190498985639	0.0521486032340449	0.113537421784932
YBR200W	1287.35936025649	0.121420384928931	0.0602332278321808	2.01583725958083	0.0438169959940503	0.0980893051042881
YBR200W-A	0.470433178489291	1.55281558534715	3.08453767708708	0.503419230986203	0.614669553638609	0.742847359700007
YBR201C-A	88.0980146813836	-0.549038258486686	0.22266618021871	-2.46574606860998	0.0136728225850881	0.037473661899871
YBR201W	317.037288613089	0.0324001256714368	0.127255083743955	0.25460771167797	0.799026102387963	0.879272463235781
YBR202W	2233.65706178766	0.0201594926202664	0.124889615333703	0.161418485967793	0.87176380789467	0.927234566988743
YBR203W	1143.71404249898	2.3666366859545	0.262522005799293	9.01500306135812	1.96864965176787e-19	4.14234076886363e-18
YBR204C	665.591237739101	0.0606966187420231	0.149572761178433	0.40579994822463	0.68488959672004	0.795675230904602
YBR205W	2579.59550047117	-0.0952451577932627	0.10558886893563	-0.902037863965821	0.367036754270561	0.517402410878835
YBR206W	489.749541635147	-0.172415552939745	0.143887177216688	-1.1982690624342	0.230812286636958	0.367346611130622
YBR207W	2700.21951569123	0.53438310432315	0.103601945477385	5.15804121110641	2.49546702068253e-07	1.90001685528499e-06
YBR208C	2951.4210388224	0.48668705430864	0.203075324712712	2.39658390302785	0.0165487042525231	0.0438943883234463
YBR209W	10.566553988074	-0.374934239276551	0.753734661375244	-0.497435315754825	0.618882106632465	0.746102426190997
YBR210W	378.512057024615	-0.43322817672869	0.17684999013607	-2.44969296518117	0.0142978075702074	0.0389113060567711
YBR211C	466.635536592369	0.360450859856219	0.175637369604941	2.05224469409315	0.0401458878950306	0.0914881722064608
YBR212W	2435.68365648514	1.94873539543646e-05	0.137955828035289	0.000141257924597283	0.999887292483248	0.999887292483248
YBR213W	204.34930229932	0.31666249361815	0.185600192974087	1.70615390288071	0.0879794287989542	0.17306825509854
YBR214W	2584.51739842535	-0.238610568647157	0.616654788234922	-0.386943510696061	0.698798028441679	0.806145352131179
YBR215W	975.331091446342	-0.266132914983356	0.104180672942318	-2.55453250077111	0.0106330502496818	0.0301330761378676
YBR216C	843.35429337181	0.463733112172325	0.115621394276192	4.01078982895307	6.0515962704028e-05	0.000303779062781043
YBR217W	207.621097073514	-0.173571971182645	0.141182311383347	-1.22941726539207	0.218915400178752	0.352535597745752
YBR218C	5061.38973954772	-0.398663320991181	0.132636077015432	-3.00569294540277	0.0026497642512681	0.00917526149256136
YBR219C	180.104092130167	-0.132911528280617	0.20264148380316	-0.655894961812082	0.511891710099065	0.655133852062269
YBR220C	1427.29724624856	-0.179119588176994	0.0999146949496719	-1.79272516687579	0.0730168803137713	0.149437282084058
YBR221C	10590.6491713172	-0.228995390450764	0.133249226960348	-1.71854948561095	0.0856964364132259	0.169598403164538
YBR221W-A	0.289296516101149	-1.16012360827518	5.29216420725018	-0.219215346093349	0.826482301749892	0.900002056766665
YBR222C	4192.54464620551	-0.566398436527476	0.203241458024931	-2.7868252965298	0.00532271659594933	0.0168779063557642
YBR223C	500.143660293827	-0.27146003381796	0.179541272880185	-1.51196451636564	0.130542889676026	0.237632800278139
YBR223W-A	0	NA	NA	NA	NA	NA
YBR224W	18.1561384069626	-0.76093797155131	0.465580260105888	-1.63438624175829	0.102177775278797	0.195055892169901
YBR225W	648.850966062004	0.0427162984717501	0.204472455502931	0.208909793579203	0.834518658677767	0.905459618789419
YBR226C	38.3663862203965	0.0645938769284727	0.29934985131827	0.215780554571902	0.829158806461527	0.901872815748244
YBR227C	1283.59331395292	0.149980605109629	0.0802382344490769	1.86919124204825	0.0615962123023218	0.13060251705481
YBR228W	469.308896021771	-0.554181204500854	0.124967465045252	-4.43460387309752	9.22417374736912e-06	5.42414359822974e-05
YBR229C	1597.11915138826	-0.516240923082439	0.0966340365997543	-5.34222662373758	9.18117710871426e-08	7.47431797750211e-07
YBR230C	645.265360472484	0.638113821182158	0.269997302024938	2.36340813925325	0.0181077151876197	0.0472680983851221
YBR230W-A	138.305679451799	0.778531160966681	0.331210138791589	2.35056560710107	0.0187449028131291	0.0486805717378817
YBR231C	661.717395349875	-0.383897710660278	0.171325505072676	-2.24075049711617	0.0250422411361815	0.0618171664628528
YBR232C	74.8717074529174	-0.33071648027049	0.328491946007402	-1.00677195983075	0.314044372366802	0.462085843701465
YBR233W	727.407522407666	0.246648122283335	0.125083963272129	1.97186046741047	0.0486255372878557	0.107070474282119
YBR233W-A	289.300200883761	-0.412896077730276	0.193402653560108	-2.13490389159501	0.0327688613932704	0.0775867733293334
YBR234C	4387.18507494612	-0.0987041707052421	0.099332208891269	-0.993677396354747	0.320379950624548	0.469238261692313
YBR235W	1244.08555130514	-0.231639310258376	0.118315936406553	-1.95780312689598	0.0502531183804552	0.109992368778225
YBR236C	1299.52260948372	-0.202130193837734	0.0852951493994013	-2.36977360683482	0.0177989802183473	0.0466285138098788
YBR237W	1114.01596161597	-0.0651562833932321	0.123213855332163	-0.52880646594153	0.596939711846416	0.728855198780218
YBR238C	1526.47554586205	0.625801069572495	0.228437891710378	2.73948014879207	0.00615364308356555	0.0190271799757571
YBR239C	550.967598317482	-0.492478440672777	0.156466875429397	-3.14749329096816	0.00164676884999106	0.00602534424780061
YBR240C	118.033378679244	-0.233563111405827	0.211456479196676	-1.10454459609436	0.269356969456273	0.412458730722859
YBR241C	642.576767906486	-0.920520018256944	0.424182682143239	-2.17010278120241	0.029999060551936	0.0719496769100693
YBR242W	1414.62371058662	0.14485274652269	0.107295709535023	1.35003298035331	0.177005404112708	0.299696227525819
YBR243C	1116.77008413391	-0.605723336141092	0.145841432992131	-4.15330077135057	3.27713539528161e-05	0.000174058175107457
YBR244W	1424.32751729143	-0.127706847537496	0.138225632910739	-0.923901340498577	0.355537685100882	0.506285663583656
YBR245C	2296.54049193703	0.030082083264996	0.0862965506539544	0.348589636978932	0.727397408799166	0.827261887875997
YBR246W	1284.70638377282	-0.617883082393249	0.0886613644910676	-6.96902293281871	3.19149680133332e-12	4.18700883393489e-11
YBR247C	2858.12156238977	0.56815195192779	0.0988526430845413	5.74746343850302	9.05921800405522e-09	8.26371326519497e-08
YBR248C	3268.2344047205	-0.644399296655894	0.110336336987464	-5.84031801535251	5.21012707022192e-09	4.88106641315528e-08
YBR249C	10840.0470499271	0.173969043796503	0.192041755514595	0.905891759478745	0.364993146415764	0.515964698179311
YBR250W	19.1416940286999	-1.89788859112767	0.419648914009321	-4.52256285616294	6.10953351832193e-06	3.72223753484443e-05
YBR251W	1673.96922299559	1.57875572038842	0.0739758485967402	21.3415019947198	4.67679036911406e-101	1.10004790610661e-98
YBR252W	1438.90304291499	0.266704449790941	0.159681992224808	1.67022245949601	0.0948753579602495	0.183941450552312
YBR253W	553.302311570014	-0.19593332372167	0.135841340001993	-1.44236889682327	0.149198333381518	0.262572212913493
YBR254C	488.257258225832	0.112299011565355	0.115942673480881	0.968573590670849	0.332757985286565	0.482506404909141
YBR255C-A	293.965800055867	-0.106856155899969	0.162872118299331	-0.656073961680697	0.51177653703392	0.655113755666744
YBR255W	784.87271493728	-0.410465619957087	0.11217991488017	-3.65899386174027	0.000253207404255994	0.00112601212993246
YBR256C	1696.97531657753	-0.779923621235822	0.108833401983526	-7.16621558291337	7.70993308743041e-13	1.0600755597874e-11
YBR257W	384.778010285058	0.473010867663878	0.206513222997503	2.29046286140039	0.0219944991037495	0.0555215680710211
YBR258C	251.369292212679	0.653935497402551	0.179600250325384	3.64106116900065	0.000271516611443845	0.00119612602205295
YBR259W	403.640608769058	-0.419262508301645	0.209458353748739	-2.00165092868333	0.0453222874947997	0.100910272292343
YBR260C	1126.22370375657	-0.30242094284098	0.115457446853177	-2.61932816880628	0.00881031461449	0.0257087869078561
YBR261C	1720.01329660208	-0.398502658950126	0.135740019984143	-2.93577869663405	0.00332711590445837	0.0112313610183305
YBR262C	1208.9603663213	1.52861696702854	0.154778564548307	9.87615417864566	5.28213267520127e-23	1.33800483841829e-21
YBR263W	7504.69451866318	-0.709484097350841	0.11826973486294	-5.99886436012599	1.98702243932171e-09	1.94162162987727e-08
YBR264C	499.668536219422	-0.497185190334976	0.212296294453908	-2.34194003062508	0.0191837970847836	0.0496052169612819
YBR265W	2021.98632467215	-0.521756408615469	0.144919326821492	-3.60032315950622	0.000317821926429437	0.0013834601503399
YBR266C	108.159995776009	-0.642182743334737	0.515350306711287	-1.24610917073637	0.212724318460856	0.344971925387807
YBR267W	2283.71783141622	0.452917393333713	0.225723540852407	2.00651377177297	0.0448014609130434	0.100021159855357
YBR268W	1439.78022329874	1.43484287334016	0.188810276349712	7.59938972115353	2.97530502320419e-14	4.58907702173837e-13
YBR269C	649.273386840257	-0.182588565824483	0.210565974005043	-0.867132340290223	0.385869502678546	0.537280453412453
YBR270C	411.916086704423	-0.090391156873387	0.169063128798651	-0.534659198109602	0.592885540509533	0.725923809220261
YBR271W	762.547992787931	-0.245836470192733	0.129853434390539	-1.89318419914386	0.0583333779383306	0.124815993210476
YBR272C	668.257866970835	-0.0715692219942934	0.183858228308504	-0.38926308957032	0.697081537561899	0.805371038874214
YBR273C	1725.6695772427	-0.0123222805628567	0.144049441940608	-0.0855420222171858	0.931830488982988	0.964236491219866
YBR274W	633.088256831677	-0.325758376140773	0.126470725756803	-2.5757611035394	0.0100019724824716	0.0285907077992874
YBR275C	1363.87763414861	0.143390953167655	0.098568809607993	1.45472948022725	0.145744167808728	0.257614355659765
YBR276C	1693.78391562387	-0.222895241794933	0.0729001599413873	-3.05754119022708	0.00223160968993137	0.0078764101917942
YBR277C	10.3003491240528	-0.405365011779581	1.01976859591579	-0.39750685930424	0.690993729357824	0.800789143331098
YBR278W	414.447057526643	-0.157350765556707	0.134125567271695	-1.17316011225484	0.240731604268977	0.378473752296012
YBR279W	2464.1129321475	-0.0339215373002789	0.0877550183886877	-0.386548119106219	0.69909077262104	0.806200635349706
YBR280C	650.993443543813	-0.559978634311389	0.269101368169779	-2.08092079991988	0.0374411559589089	0.0866739729860718
YBR281C	1309.02391562106	-0.00153917969341046	0.128064429070708	-0.0120187916705632	0.990410622553532	0.995398193214949
YBR282W	1486.71031085603	1.55372840743828	0.11755795476517	13.2167015880972	7.0278837110355e-40	3.79390509187539e-38
YBR283C	6598.41194655305	-0.0971875437957118	0.0942170432023549	-1.03152827229971	0.302293157119333	0.448902699004609
YBR284W	410.175692327121	0.405200186824819	0.44354235314859	0.913554667211394	0.360950895984312	0.511965330244816
YBR285W	67.3204600469124	-0.0894469537076245	0.58533991694438	-0.15281198346178	0.878546547294574	0.932040521984868
YBR286W	18994.2944334473	-0.52644067095198	0.105124053270798	-5.00780415682677	5.50545098482403e-07	3.98887790825644e-06
YBR287W	2746.95344201708	0.175267643160887	0.241547389460667	0.725603549482478	0.468081844515865	0.618909260787289
YBR288C	1220.50938682495	-0.0338348431465196	0.125890599687883	-0.268763857114076	0.788111408105354	0.871583707046808
YBR289W	1228.14616788819	-0.153482291795989	0.127197254948807	-1.20664783102246	0.22756779800649	0.363438845178712
YBR290W	1254.33839627224	0.569970840704342	0.155752704644195	3.65946030925368	0.000252746984719562	0.00112548454453214
YBR291C	881.585821764109	1.77957744847633	0.210848264765787	8.44008581456958	3.17104766967768e-17	5.95000568447214e-16
YBR292C	9.75884442726098	0.966226937845072	0.688273615634295	1.40384131528073	0.160366108012091	0.276992181318551
YBR293W	929.661800995985	-0.349895153028595	0.169769143812449	-2.06100558188088	0.0393025075628382	0.0899396507327493
YBR294W	599.990902976046	-2.03760033031429	0.200695590505299	-10.1526910739999	3.22349874775816e-24	8.70080440685872e-23
YBR295W	1625.8495191932	-0.628794972543353	0.165942625093165	-3.789231200786	0.00015111422481412	0.000704842977780308
YBR296C	70.5695544375586	1.01322754495272	0.427023616367259	2.37276699956871	0.0176553974481646	0.0463445386981315
YBR296C-A	1.00207091620471	0.342343532292986	2.3856328435975	0.14350218777871	0.885893583535367	0.937117754764524
YBR297W	452.903556531681	-0.172849527768233	0.260419616532576	-0.663734668185457	0.506860146514491	0.650717529228935
YBR298C	1664.12880277532	1.18972736053625	0.47207962732871	2.52018365475417	0.0117293617608513	0.0328442077197989
YBR298C-A	0.366483998998433	-1.94693692242686	5.01896978790412	-0.387915648968249	0.698078456993525	0.805773985126854
YBR299W	3274.57096490966	0.426379021584938	0.46822369891839	0.910631013701112	0.362489823797915	0.513446018774367
YBR300C	21.0637811948779	-2.06131395319555	0.561696853029147	-3.66979793829927	0.000242742269465103	0.00108473208805519
YBR301W	84.7038803007272	0.0101338344171293	0.359225431782106	0.0282102365827935	0.977494472862106	0.986551733890552
YBR302C	618.270284605549	-3.34519447127977	0.203475027021649	-16.4403195824314	9.83986810771312e-61	1.02865668821268e-58
YCL001W	1084.15984681484	-0.0251472372217103	0.116834598798836	-0.215237930204292	0.829581819848853	0.902176621852418
YCL001W-A	11.7740589301641	-2.01116839419689	0.69321510845608	-2.90121835151017	0.0037171476443545	0.0123642092857165
YCL001W-B	13.0018439605078	-0.777688609908597	0.550691452378636	-1.41220388758438	0.157889936161864	0.273504239758557
YCL002C	443.710486755775	0.203779256281313	0.265906875178834	0.766355725643659	0.443464669076291	0.596053315845912
YCL004W	544.046940650681	0.105063330524067	0.135353154117346	0.776216344637093	0.43762125705198	0.589281046604854
YCL005W	699.358481674116	-0.234364348530092	0.102776056851818	-2.28033995182357	0.022587534028868	0.0567142581449198
YCL005W-A	1551.15895871902	-0.190998636348072	0.156205862156351	-1.22273667397255	0.221429170471855	0.355845931651458
YCL007C	2.22945590073037	0.891734919538522	1.60218725645124	0.556573469142218	0.577818884774319	0.713569076860395
YCL008C	993.884582005112	-0.980572407191684	0.164407987371115	-5.96426258158768	2.45741289234658e-09	2.38007666308744e-08
YCL009C	6828.80303133519	-1.33118573147528	0.255029480234912	-5.21973275500975	1.79181498121974e-07	1.3932577882306e-06
YCL010C	1133.61861647718	-0.434261648247413	0.126396781902816	-3.43570177744959	0.000591021164798852	0.00242068743244107
YCL011C	5206.04636433647	-0.133076491841397	0.124168155019759	-1.07174413455866	0.283834971589933	0.427863841357588
YCL012C	329.621960049188	0.730217927012219	0.192859205790409	3.7862746764901	0.000152922632957334	0.00071076108726676
YCL014W	1141.15329753497	0.299223054239855	0.0939414433996345	3.18520818300541	0.00144649908202425	0.00536712279110519
YCL016C	664.825790360265	0.168434221047154	0.120529279706133	1.3974548048227	0.162276848415854	0.279998774866863
YCL017C	5093.37892715284	0.816776457909618	0.113909414866103	7.17040341985525	7.47770837792646e-13	1.0302968070507e-11
YCL018W	1728.62956374047	11.5927651633129	0.736538095900636	15.7395323172487	8.10404146517494e-56	7.84900251318267e-54
YCL019W	407.008914760662	-1.675345676272	0.238367707552176	-7.02840872816334	2.08902202951505e-12	2.78508078671783e-11
YCL020W	0	NA	NA	NA	NA	NA
YCL021W-A	61.3140348820749	-2.3024155645515	0.247760400832531	-9.29291184876541	1.5012394746977e-20	3.32901117183806e-19
YCL022C	62.6646653598506	0.0778570175147778	0.415305502195327	0.18746926564474	0.85129271893268	0.914469718951334
YCL023C	23.8519505109041	-0.251325883950048	0.397538427650343	-0.632205257326979	0.527252762413648	0.669947898292183
YCL024W	1042.92115517148	0.085143444022486	0.116889554557117	0.728409346284925	0.466363043663624	0.617877088225433
YCL025C	3302.00714034479	-0.0855931189891048	0.453786992032279	-0.188619595739792	0.850390973315378	0.913799143458163
YCL026C-A	32.3370827570212	-3.1141803380288	0.508953173054454	-6.11879540771741	9.42853638238463e-10	9.50939366223357e-09
YCL026C-B	212.257004840842	-1.06759878316693	0.195028229853464	-5.47407308146658	4.39807546989765e-08	3.72310090549433e-07
YCL027W	712.202628763543	-2.34164095363237	0.192028203272984	-12.194255394368	3.33538812535151e-34	1.48424771578142e-32
YCL028W	3411.95371222583	-0.456874795506249	0.16136220697955	-2.83136184152558	0.00463502528366417	0.014971199861801
YCL029C	1248.76583027745	-0.134491988158244	0.125391887123772	-1.07257328399157	0.283462616888515	0.42746787405292
YCL030C	6544.4432338676	-1.98540488332768	0.290538672891885	-6.83353050237993	8.28498700957362e-12	1.04131535200481e-10
YCL031C	1645.2694082265	-0.158336029870554	0.130177119954197	-1.21631228226792	0.223865984497407	0.35873026128952
YCL032W	1092.76686927873	0.470842198752259	0.107915469810483	4.36306490236417	1.28252874240669e-05	7.28795021353794e-05
YCL033C	700.488383739931	0.0893579383009115	0.14801086276485	0.603725541704852	0.546026129883975	0.686432684595072
YCL034W	1914.17750178059	-0.104109022940563	0.175614413302261	-0.592827325405089	0.553296718534321	0.692524874690347
YCL035C	2045.25722322913	0.118794945774436	0.203533676464635	0.583662359162845	0.55944749641987	0.6985278006402
YCL036W	833.273508066272	0.153044107444261	0.204890990107867	0.74695381853389	0.455091437778322	0.606531583193768
YCL037C	201.651628574479	0.362509740017936	0.23442787273933	1.54635938031578	0.122017798419815	0.224848690652742
YCL038C	1017.24926300484	0.0561320652085436	0.21307419012595	0.26343906399627	0.792212184891036	0.874970470145781
YCL039W	1587.6915851027	-0.205636191216431	0.202425568971657	-1.01586075445451	0.309695699835433	0.45732194599017
YCL040W	12302.3445200143	-0.346829464136399	0.482445120621565	-0.718899309603456	0.472202961881245	0.621757673448588
YCL041C	163.115340549687	-1.23613094979013	0.344248791042028	-3.59080694531537	0.000329655752079382	0.00143024557522715
YCL042W	386.316759716196	-0.528798983130518	0.44088858360551	-1.19939368537532	0.230374901803264	0.366839725163514
YCL043C	19956.2384381138	-1.02388413610656	0.159160443215731	-6.43303144562592	1.25083760351149e-10	1.39864455971591e-09
YCL044C	993.4800739217	-0.791302488924904	0.205914394281424	-3.8428711683139	0.000121603309647759	0.000579927152310023
YCL045C	4539.38923663182	-0.53903427134613	0.109795429798883	-4.9094417894579	9.13360056894345e-07	6.43357148096915e-06
YCL046W	101.893311100029	-0.277774513401357	0.301551021119303	-0.92115262077478	0.356970750568854	0.507558152687062
YCL047C	418.624760907178	0.172946533078707	0.105357873866062	1.64151502619128	0.100690550520644	0.19266355773648
YCL048W	15.3417777045882	-0.44918538915526	0.555390639694686	-0.808773783804117	0.418645278466349	0.570513591528511
YCL048W-A	7.32175832890569	-0.213304106974021	0.922687951645591	-0.231176863850447	0.817177403188571	0.891786309428323
YCL049C	2667.09447867713	1.7976750712039	0.21833218138437	8.23366972200548	1.81563836992264e-16	3.22312514940984e-15
YCL050C	5348.80677191753	-0.318209317270925	0.112250234340792	-2.83482096175265	0.00458513739448282	0.0148318835363771
YCL051W	1256.81844460564	-0.212463877895031	0.165162914687463	-1.28638973402156	0.198307079404426	0.327823901846775
YCL052C	1609.83391800759	0.427186927410144	0.159152291975596	2.68413933665277	0.00727167934116924	0.0218581835421911
YCL054W	3134.88305285532	0.790839971824759	0.172214041591611	4.59219216107917	4.3861421512513e-06	2.74592511484231e-05
YCL054W-A	0.0523638886176774	-0.198384938041705	6.00582262393133	-0.0330321007568893	0.973648988900115	0.984108757897454
YCL055W	997.66053794203	0.379980826290605	0.169337642213335	2.24392415840949	0.0248372814771427	0.0613802385772839
YCL056C	290.663604815048	0.192595815075787	0.152852720770672	1.26000907347107	0.207666089076249	0.338453071679331
YCL057C-A	1199.23213222998	0.49063806838713	0.160907354648321	3.04919603867374	0.00229454698079075	0.00806827891910724
YCL057W	4220.18778861462	-0.767503222894053	0.114549871720729	-6.70016658565286	2.08182076913777e-11	2.52502239144408e-10
YCL058C	391.293058733659	0.246019130325264	0.255511973055115	0.962847757714259	0.335623929991084	0.485449614517613
YCL058W-A	151.449490473613	-0.165870454268685	0.369169764604825	-0.449306715153771	0.653210414281643	0.772637174651383
YCL059C	2974.92347588474	-0.107251373063086	0.115257217844889	-0.930539319519427	0.352091915856708	0.503228593279574
YCL061C	1019.93806088027	-0.0304583188328231	0.115688543890954	-0.263278608308293	0.792335846333046	0.874970470145781
YCL063W	1096.47851519022	0.471536536046893	0.114393674669706	4.12205078128997	3.75514392416264e-05	0.000196749227402825
YCL064C	8504.9225458843	0.281899741990136	0.353954477525767	0.796429371258948	0.425782512257894	0.578186314583606
YCL065W	11.3600445969687	7.82499392097149	4.71601840424918	1.65923735876881	0.0970679722985997	0.18687216181192
YCL066W	378.711480121633	0.0960040300231423	0.136838597407818	0.701585896390204	0.482937449623853	0.630410214342156
YCL067C	656.91236610309	0.138728308754762	0.206017175333803	0.673382248494498	0.500704139008689	0.645582901235558
YCL068C	1.33779459518628	-2.84271496857406	5.94062884127222	-0.478520884661981	0.632279513326583	0.756438306043392
YCL069W	77.1623411901391	7.67749563713095	1.21564212261206	6.31558868710001	2.69134988229097e-10	2.90101969308811e-09
YCL073C	14.6071055167686	6.19722560349328	1.30012440587159	4.76664046571662	1.87323148017852e-06	1.25249771862495e-05
YCL074W	2.42643677450001	-0.198637151947641	6.00582262363478	-0.0330740956560959	0.973615500116775	0.984108757897454
YCL075W	1.30614373458493	-1.16017680078991	3.41407686219814	-0.339821523538556	0.733990938045818	0.83145241107151
YCL076W	0.965580613619881	-0.198403415108877	2.71806072591287	-0.0729944747802653	0.941810514269809	0.97115454000015
YCR001W	10.6593038489005	-0.518092647971965	0.76619236525549	-0.676191347585674	0.498919165309658	0.644543276329817
YCR002C	2057.38413233643	0.317564856538904	0.172060847564878	1.84565437770008	0.0649424054913006	0.136343858006282
YCR003W	1806.6138925868	1.89854328562953	0.207902263025903	9.13190293360579	6.73056492099358e-20	1.45814146610736e-18
YCR004C	2453.26972745423	-0.20596627129046	0.181227481389431	-1.13650683500848	0.255744506634175	0.396220494164356
YCR005C	15896.5350034647	0.909102290136183	0.53384879311107	1.70292094291021	0.0885828641794707	0.174099296772902
YCR006C	125.31545056348	0.185607293317325	0.198666247904026	0.934266868557308	0.350166250149049	0.501019970341437
YCR007C	505.574245420253	-0.134602195398056	0.333835888922751	-0.403198696917821	0.686802058231274	0.797123530804914
YCR008W	1993.82995630996	0.368489072412924	0.146080238983484	2.52251142917822	0.011652016365095	0.0326692974799981
YCR009C	3115.02248328971	0.113190586476958	0.117167423569765	0.966058508656725	0.334014904770552	0.483841922248906
YCR010C	58.6985316181761	-0.60577831693598	0.393039919748875	-1.54126409684551	0.123252523210604	0.226427090059983
YCR011C	2068.33264622574	-0.118651816079525	0.139178405763045	-0.852515987871946	0.39392776919269	0.545387489573903
YCR012W	136361.512499603	0.0729303897270155	0.15046132747426	0.484711858862816	0.627880753193273	0.753182691489519
YCR013C	23589.2710401773	0.0697950682218345	0.168778260928217	0.41353114931975	0.679217505478278	0.791759963325719
YCR014C	440.593756453083	-0.430339459078739	0.156736052219943	-2.74563160793954	0.00603945383475492	0.0187268563821544
YCR015C	298.234429563677	0.408789214306569	0.139033789932828	2.94021485355516	0.00327984731036341	0.0111059508411586
YCR016W	1212.08024591608	-0.12973912939499	0.12156395605486	-1.06724997775197	0.285858969780503	0.430127296087365
YCR017C	5058.02847526712	-0.247062439624856	0.107957507667214	-2.28851559250924	0.022107513132423	0.0557001076855922
YCR018C	274.03960006408	-3.89647955687864	0.210674240730239	-18.4952823058607	2.25358880596504e-76	3.37321269911039e-74
YCR018C-A	415.121666856324	-2.49453344901928	0.26678306056008	-9.35041918996767	8.73010326864785e-21	1.96905685367516e-19
YCR019W	518.528151665462	-0.165594807847427	0.108710225538956	-1.52326800010258	0.127691669584983	0.233400024126842
YCR020C	186.350279834479	-0.381009909597637	0.285184628902543	-1.33601137993956	0.181545553745312	0.305527075142297
YCR020C-A	350.788631830766	-0.60421459583454	0.177343852852136	-3.40702305784637	0.00065675578548657	0.00266178067890126
YCR020W-B	146.638868486026	0.507978878742541	0.521380045873251	0.974296739515099	0.329909223093598	0.479363776746598
YCR021C	1225.6128574391	1.92237051781132	1.08549914714134	1.77095534609481	0.0765681275904159	0.155353570027874
YCR022C	15.5916497318341	-0.365700986518858	0.457965732086917	-0.79853351658515	0.424560951174447	0.576765351574858
YCR023C	1365.54750309809	-0.370716161854033	0.115377987450849	-3.21305796750839	0.00131329780583545	0.00494815752244409
YCR024C	906.169322393739	1.11060361303748	0.154447121060672	7.19083402403597	6.43967272070061e-13	8.94761277184266e-12
YCR024C-A	1599.56218045416	0.64322331485391	0.238764529366821	2.69396512354525	0.00706075525466227	0.0213117021572895
YCR024C-B	1854.57916900663	0.455623713957432	0.377547162533297	1.20679946552968	0.227509381953407	0.363438845178712
YCR025C	60.1365566118186	-0.254490980967124	0.2547046365125	-0.999161163501765	0.317716625875251	0.466239237525491
YCR026C	1856.02717283058	-0.101911991617186	0.0949641143293817	-1.07316318734576	0.28319790441244	0.427366536412649
YCR027C	451.424942825842	0.616094815495295	0.147971068326139	4.16361672903095	3.13245766020434e-05	0.000167182869936028
YCR028C	1320.95231252966	0.038866834155767	0.0906698635278452	0.428663203444999	0.668168342615781	0.785112703740862
YCR028C-A	2185.54750989908	0.198139544278772	0.152232355373327	1.30155999881145	0.193066841576173	0.320690597382264
YCR030C	2398.33518327722	0.192288595842394	0.179239982024826	1.07279968269446	0.283361003213884	0.427442869254842
YCR031C	32120.8130565747	0.109045370537274	0.190046922825066	0.573781300514126	0.566115804190918	0.703877418614572
YCR032W	693.413183248715	-0.30412515000963	0.0893831995651763	-3.4024867255716	0.000667755990264062	0.00270137650606825
YCR033W	2408.01410436326	-0.393143828198864	0.123582349607622	-3.18122959667872	0.00146651354701105	0.00542838081582232
YCR034W	3019.74794859833	-0.00198474413498469	0.147039551976136	-0.0134980289881923	0.989230458099366	0.994515615485029
YCR035C	1727.43935754064	0.189395322233666	0.154653797971422	1.22464061483097	0.220710658098559	0.355056276071596
YCR036W	2412.80691002263	-0.190280934995127	0.110347525020421	-1.72437882009509	0.0846394785382133	0.168003497785616
YCR037C	2245.72696102369	0.68489695628495	0.100760526219949	6.79727450797441	1.06616834444058e-11	1.32486504084635e-10
YCR038C	276.31785828881	-0.0769398832382014	0.141016160489306	-0.54561039650513	0.585333776335905	0.719113472341116
YCR038W-A	0	NA	NA	NA	NA	NA
YCR039C	656.91236610309	0.138728308754762	0.206017175333803	0.673382248494498	0.500704139008689	0.645582901235558
YCR040W	378.711480121633	0.0960040300231423	0.136838597407818	0.701585896390204	0.482937449623853	0.630410214342156
YCR041W	315.073693063557	-0.347690904191632	0.172068219949947	-2.02065729681385	0.0433152532550833	0.0971642567908646
YCR042C	1364.64382974405	-0.119734094322938	0.0879496758213708	-1.36139324226871	0.173389450543265	0.295304608553904
YCR043C	656.713038616948	-0.60535108644451	0.13772629900744	-4.39531949095508	1.1060994707284e-05	6.41830054116057e-05
YCR044C	1287.7402842786	-0.163483613775978	0.0872420716241795	-1.87390797504478	0.0609431100694041	0.129641900167021
YCR045C	620.388090773896	-0.929138450407449	0.162568380485524	-5.71537003464327	1.09465557180147e-08	9.84670685527918e-08
YCR045W-A	2.06194709768119	-0.19862918984567	6.00582262364619	-0.0330727699255761	0.973616557318319	0.984108757897454
YCR046C	2279.54720738405	0.932656512188424	0.213865203450839	4.36095492459488	1.29496044194926e-05	7.35224954368779e-05
YCR047C	1141.0321926459	0.285280407768812	0.223572041664329	1.27601110427363	0.20195159379174	0.331849599978144
YCR047W-A	0.117859361042188	-2.42997828461921	5.95753678223318	-0.407883051912662	0.683359535982052	0.794738814052233
YCR048W	2254.45687867336	-1.2393414323854	0.199078823006544	-6.22538054861145	4.80388543348225e-10	5.0140078391306e-09
YCR049C	186.4628515937	-1.12786410162782	0.219858634422934	-5.12995136437618	2.8981704837625e-07	2.1964730501795e-06
YCR050C	242.065528814072	-1.3253228471291	0.271939354230544	-4.87359709623167	1.09584369587608e-06	7.62920357403788e-06
YCR051W	2509.68852277921	-1.3181652886594	0.249921849571359	-5.27430991295955	1.33256556309499e-07	1.0612184762447e-06
YCR052W	2089.82164021477	-0.873288977457091	0.13950192066689	-6.26004984936642	3.84854430599436e-10	4.06846112347975e-09
YCR053W	12063.4817986382	-0.446472086314446	0.11199555870671	-3.98651599643921	6.70506091637254e-05	0.000333531202380888
YCR054C	358.639324026791	0.361303233815201	0.203428393979071	1.77607081660574	0.0757212456305813	0.153872299821971
YCR057C	3192.98136725041	0.18209104790336	0.148839493264587	1.22340545448957	0.22117659422456	0.355618674419739
YCR059C	1580.79761260283	-0.867239186863308	0.164507994184498	-5.2717145520034	1.35155168759949e-07	1.07244812223256e-06
YCR060W	969.715746857973	-0.24567466797096	0.216834420665645	-1.13300585403729	0.257211794958957	0.398025583082635
YCR061W	1993.71196783072	0.664226125226927	0.263656487787453	2.51928610140022	0.0117593063745389	0.032900081470991
YCR063W	163.418139460391	-0.0702388407168221	0.207542581461643	-0.338430987136022	0.735038425966659	0.832066530322519
YCR064C	37.9046090611279	-1.0979594110614	0.424634932580445	-2.58565493985448	0.00971941781818519	0.0279163042959301
YCR065W	1803.20386118523	-0.975338311472387	0.147643939224706	-6.60601658689136	3.94798675539225e-11	4.70188802369138e-10
YCR066W	434.968419612612	0.201166534122228	0.103132526656154	1.95056342208042	0.0511090019768865	0.111458240735025
YCR067C	2641.61442419715	0.255932519434629	0.137158804013001	1.86595764870018	0.0620472910207517	0.131230324140948
YCR068W	963.433332407948	-0.413754574587316	0.139557033238814	-2.9647704955098	0.00302908815274063	0.010320524870124
YCR069W	2785.57465417842	-0.549241505211143	0.132892171807445	-4.13298614764887	3.58080315401378e-05	0.000188213643833478
YCR071C	1822.33877030052	1.86309209593351	0.141777973250329	13.1409135934251	1.91895794146155e-39	1.0192142743924e-37
YCR072C	1519.22855223687	-0.168427937964359	0.178822865569249	-0.941870254836823	0.346259070657007	0.497157671538489
YCR073C	1706.50423116478	-0.395751061536935	0.137123695853667	-2.88608806138995	0.00390063000172059	0.0128640707017185
YCR073W-A	1362.66588735209	-0.618399623282484	0.245230464962105	-2.52170799161533	0.0116786610468461	0.032730068789161
YCR075C	363.80884387513	-0.527137307922295	0.163370229918	-3.22664238268428	0.00125251897394805	0.00473541329645343
YCR075W-A	243.370677691111	0.0103813279140107	0.1740746706435	0.0596372112934876	0.952444580772324	0.976615290201856
YCR076C	714.629473565251	-0.169066560774024	0.136881594303335	-1.23512997956004	0.216782133496088	0.349847373488173
YCR077C	3577.29450490685	-0.363143012464504	0.0877253422666397	-4.1395451198211	3.47995154687405e-05	0.000183205123003297
YCR079W	789.537308146671	0.218731413160982	0.166545439352187	1.31334375778636	0.18906713992877	0.315319367832585
YCR081C-A	24.9735840818636	0.530829986934098	0.609119259921145	0.871471355220024	0.383496839680792	0.534632546522468
YCR081W	588.726635270666	0.00501832314565205	0.155353566596172	0.0323025937260697	0.974230740791394	0.984545597491502
YCR082W	987.165121805061	-0.256682339476958	0.149316584665997	-1.71904775381197	0.0856056769443131	0.16951262427999
YCR083W	562.649918320321	0.0752720733755317	0.178872875127252	0.420813235779782	0.673891465859915	0.787761660304118
YCR084C	6602.2245108024	-0.0426015623595898	0.128244144498797	-0.332191091656347	0.739744970024552	0.835670732861355
YCR085W	12.5954768481526	0.722256277765744	0.546211816207103	1.32230071985827	0.186068033166926	0.311579981296053
YCR086W	404.657960154971	-0.049395957511891	0.160463083560246	-0.307833779682697	0.758208816407487	0.85006970115828
YCR087C-A	0	NA	NA	NA	NA	NA
YCR087W	1487.30186139003	-0.0998186458790793	0.112368876751991	-0.888312215662606	0.374372830554153	0.525942718009738
YCR088W	5024.66044035462	-0.765613807167865	0.226984634899067	-3.37297635810596	0.000743603371445116	0.00298074972875078
YCR089W	1725.72941364434	-0.0190436169473288	0.249047376832392	-0.0764658403133678	0.939048489862494	0.969028151710169
YCR090C	500.234728743883	-0.0808932234710415	0.189937454834428	-0.425894005695493	0.670185083007013	0.785948235241731
YCR091W	508.025511620734	0.543919976404249	0.339876527124018	1.60034581089437	0.10952188935382	0.206501907610725
YCR092C	740.359953576501	-0.343254413293242	0.153103526141738	-2.24197588353039	0.0249629310003264	0.0616676157419916
YCR093W	3121.50999309538	0.418148089543199	0.119066711394318	3.51188073178909	0.000444947631123633	0.00187607240626136
YCR094W	935.517938842202	-0.388810551298744	0.125768854162915	-3.09146929807516	0.00199168577683613	0.00710576518214667
YCR095C	462.244078299905	0.350288574408923	0.143551335984583	2.44016241302374	0.0146806600394862	0.0398051984438272
YCR095W-A	8.9377241713299	-0.18923506907404	0.5418235819707	-0.349255874736499	0.726897221970226	0.827258528407794
YCR096C	368.419000605156	-0.393265480031973	0.340169539213752	-1.15608670000537	0.247645695597211	0.387041896346282
YCR097W	0.0612787710432063	-0.198403250861117	6.00582262392705	-0.0330351499344459	0.973646557335467	0.984108757897454
YCR097W-A	0.115448377321122	1.39151371082235	5.9918883518379	0.232232917089573	0.816357112394686	0.891237582798668
YCR098C	37.5733254446055	-1.99486803199914	0.305921083454572	-6.52085828630169	6.99062094018971e-11	8.00699643688512e-10
YCR099C	65.1911330087208	-1.74687525600738	0.47937708466695	-3.64405248369565	0.000268378656261996	0.00118546695861394
YCR100C	103.924298134393	-1.6803764512721	0.487282426749158	-3.44846511802717	0.00056378228464419	0.00231921931709346
YCR101C	65.9613567041906	-2.0462973678086	0.317998052115971	-6.43493679974595	1.23524716635611e-10	1.38356085673833e-09
YCR102C	341.31037346303	-1.13912404982835	0.321166205405722	-3.54683659318801	0.000389886338391439	0.0016695652956086
YCR102W-A	7.70460878153642	0.868269701120717	0.983414119704447	0.882913600408407	0.377282954752929	0.528677774468678
YCR104W	15.7529888396491	-4.67156653523215	0.917506622103769	-5.09158890267257	3.55075313935105e-07	2.64240227974757e-06
YCR105W	135.136114795731	-0.340552968993795	0.19929629791902	-1.70877719531033	0.0874922284872109	0.172367279933225
YCR106W	225.172427177258	0.120760614451062	0.134515816444446	0.897742865062521	0.369322651178428	0.520068201980142
YCR107W	296.232005668767	-1.22108762063272	0.195651614856379	-6.24113233887221	4.34414504311289e-10	4.55581835253846e-09
YCR108C	3.58806607912417	1.17548173344544	1.26671433258625	0.927976974133902	0.353419513815818	0.504532587059048
YDL001W	612.134967882037	0.516131017237405	0.115206292693453	4.48005924998172	7.46223216477325e-06	4.46378392708416e-05
YDL002C	823.012464195086	0.0781390061311367	0.103029935939559	0.758410702856068	0.448205152560496	0.600565349654313
YDL003W	1643.25747034229	-0.0491210983436962	0.159631893149762	-0.307714814217057	0.75829934623518	0.85006970115828
YDL004W	1495.85319228706	0.249119958582309	0.0889674511776392	2.8001247117319	0.0051082867061751	0.0162684604675383
YDL005C	1230.94083855667	0.0219392221024431	0.154766726955441	0.141756710463739	0.887272178714177	0.937895441447046
YDL006W	646.953483701714	0.18043167822805	0.109839881078093	1.64267911123982	0.100449342903881	0.192313771036325
YDL007C-A	0.0570555231127799	-0.198401797685266	6.00582262392898	-0.0330349079732681	0.973646750287241	0.984108757897454
YDL007W	6161.46266661575	-0.361465793147565	0.111171731389592	-3.25141822142573	0.00114830805116401	0.00437659538481837
YDL008W	594.136271972782	-0.392886594122974	0.142043977008135	-2.76595039366204	0.00567571678989208	0.017817097606401
YDL009C	193.064983799358	-0.328678357629863	0.196842190437231	-1.66975563978329	0.0949677203704284	0.183958060694012
YDL010W	720.015764993248	-0.173890910896266	0.100244682612041	-1.73466468609856	0.0828002147099131	0.165149065438973
YDL011C	24.6135222530356	-0.548762641537194	0.651587576558966	-0.842193223565141	0.39967980626075	0.550919046469925
YDL012C	970.318497039316	-0.810352108188181	0.178844909892381	-4.53103255035777	5.86960929295205e-06	3.58934510709213e-05
YDL013W	1311.21092920486	-0.231525307970125	0.185848010594409	-1.24577770420907	0.212846017116842	0.344971925387807
YDL014W	14037.8476047132	-0.0221266203967557	0.119674789948496	-0.184889569526532	0.853315652259919	0.915746600258078
YDL015C	2838.81832562494	-0.00809706352294013	0.180755506339166	-0.0447956672907488	0.964270178629059	0.983691095455943
YDL016C	27.669880281147	-0.559566888517569	0.327535517100317	-1.70841591004064	0.087559197193162	0.172447629400169
YDL017W	469.128481655162	-0.106573711263386	0.122140611523229	-0.872549350574666	0.382908757882952	0.534400737320856
YDL018C	620.250490678405	0.596695218899518	0.127522269375384	4.6791452333948	2.8807334163555e-06	1.85641000783927e-05
YDL019C	2618.04242010084	0.244710341827829	0.221259001233294	1.10599044768266	0.268730653929427	0.411691111137289
YDL020C	3156.35684718728	0.326970995325875	0.321925088928689	1.01567416324704	0.309784575383053	0.457350641890336
YDL021W	368.783591626441	0.842359364522818	0.58402488069423	1.44233472300274	0.149207969121931	0.262572212913493
YDL022C-A	0.859155432884923	-1.16016015181604	2.51707908798101	-0.460915255843877	0.644859405995013	0.766666647641529
YDL022W	8921.05455301146	0.771232256959745	0.217436245569318	3.5469351254682	0.000389740551123012	0.0016695652956086
YDL023C	208.12068543814	1.18043583755062	0.313328945095009	3.76740118022829	0.000164955803429017	0.000763993615600216
YDL024C	125.230010867101	-2.14253232799719	0.467404256887077	-4.58389562445688	4.56392120016827e-06	2.85180123570287e-05
YDL025C	1421.48734097782	0.0703491628699042	0.187552644841741	0.375090220291298	0.707593370039898	0.813158250756023
YDL025W-A	0	NA	NA	NA	NA	NA
YDL026W	80.9376189202022	0.254410460153768	0.404377314122659	0.629141277882366	0.529256568809538	0.671744799032495
YDL027C	602.088511993397	0.126936700185697	0.178872813023318	0.70964781086743	0.477922563209147	0.626637069738293
YDL028C	865.187582780256	0.267018277876983	0.11155900846325	2.39351605536137	0.0166877509475479	0.0441920095458586
YDL029W	5459.29339310127	-0.26019189825157	0.0927420299410449	-2.80554456719323	0.00502316343483641	0.0160283693710429
YDL030W	707.178138293087	0.459928202837972	0.127503800309387	3.60717250561914	0.000309551870045291	0.0013510328801314
YDL031W	3603.36504030743	0.519870762681906	0.122643527538859	4.23887646673559	2.2464122270735e-05	0.000123085448648137
YDL032W	41.5711760932397	-0.0159165195834317	0.403283759722658	-0.0394672961648086	0.968517827071653	0.984108757897454
YDL033C	1312.39789369367	0.710190613865248	0.139317849361263	5.09762831626594	3.4393527634177e-07	2.56820604306904e-06
YDL034W	73.8718348385346	-0.12600908190469	0.260899192571028	-0.482979961198555	0.629109964613982	0.753330586717761
YDL035C	1573.20550747196	-0.133084830469767	0.0985810469472612	-1.35000423094477	0.177014625732681	0.299696227525819
YDL036C	1057.64320236698	0.23121215168613	0.0926592291721636	2.49529543631894	0.0125852297443185	0.0350026702263858
YDL037C	621.964613280179	0.623144369880426	0.392460897817318	1.58778714859508	0.112334478473691	0.210479338613863
YDL039C	3010.89220181907	1.22495686096648	0.327662293337765	3.73847368425684	0.000185140868025722	0.000847350769157336
YDL040C	3700.36046422362	-0.466721986127229	0.123689870552961	-3.77332423456121	0.000161086718516745	0.000747651253101681
YDL041W	7.80083168872919	-0.417449582417902	0.891434757878194	-0.468289550893799	0.639577539779348	0.761992178457441
YDL042C	488.455943912604	-0.846894150036161	0.173272404749329	-4.88764585025153	1.02048889847633e-06	7.12718969816026e-06
YDL043C	388.563174187037	0.0517853441758618	0.180128262396213	0.287491499040577	0.77373601012349	0.861946103293861
YDL044C	741.519955404013	1.17350952215309	0.126938247724025	9.24472759939461	2.35840659839841e-20	5.19480463446553e-19
YDL045C	824.154255630142	0.109101625742861	0.151020776729282	0.722427920884261	0.470031425854657	0.620490473176744
YDL045W-A	1249.36434414473	1.33535522686488	0.116419296442656	11.4702224430864	1.86180082774282e-30	6.85017891146047e-29
YDL046W	3737.74469556957	0.814502404672133	0.102539375448265	7.9433134940741	1.9685059088898e-15	3.2821721306198e-14
YDL047W	2535.59995156702	0.128302839149561	0.13870292453738	0.92501898988427	0.35495602960715	0.505785463217803
YDL048C	1463.66365122469	1.31148525137179	0.363896773492194	3.60400351667289	0.000313352812640105	0.00136490848151305
YDL049C	286.368819116485	0.801353167202336	0.200650664257727	3.99377280990725	6.50301772570759e-05	0.000324707162558834
YDL050C	776.361720951433	-0.228262675941362	0.185630080423366	-1.22966426249864	0.21882285471481	0.352535597745752
YDL051W	3182.08506620207	-0.268416066107318	0.108692203191415	-2.469506167196	0.0135299686361533	0.0371594551449981
YDL052C	3033.48114683711	0.064269627501427	0.162952815024279	0.39440636537547	0.693281044998871	0.80268443274345
YDL053C	1226.43668114245	0.138670125278606	0.128734763125875	1.07717699486514	0.281401200751462	0.42546104411137
YDL054C	784.374033590384	-0.254881628416764	0.14602588305338	-1.74545514183668	0.0809056743625271	0.162008139662999
YDL055C	26870.1354113071	-0.417801009712784	0.159953718186105	-2.61201186474875	0.00900111302480532	0.0262050997525217
YDL056W	1072.27041874071	0.265859121126311	0.115272078201291	2.30636182911581	0.0210904229827769	0.0536921243774907
YDL057W	288.467572193052	-0.469916682137353	0.142742259788858	-3.29206419200906	0.000994549082043	0.00385668292905383
YDL058W	1648.67909629236	0.242099659625449	0.0808639228066406	2.99391435911848	0.00275423241262092	0.00950202968544861
YDL059C	149.156705448102	-0.714582746153703	0.275488530541374	-2.59387476040998	0.00949010493308005	0.0273650749077343
YDL060W	3680.28280493621	0.461328263217882	0.113812146849586	4.0534185145244	5.04745862701281e-05	0.000258294969055993
YDL061C	8721.76786281111	0.132654058306652	0.289361383264187	0.458437324325128	0.646638281537305	0.767782310930664
YDL062W	223.962823729898	0.771183833700407	0.176692651494425	4.36454955640722	1.27384970365838e-05	7.25114446697848e-05
YDL063C	1539.93398050981	1.16980540724561	0.217987436709492	5.3663891135368	8.03285468321281e-08	6.58834133793768e-07
YDL064W	1022.77976703468	-0.791510406639903	0.100796482585054	-7.85255979514973	4.07630429869305e-15	6.6287753360969e-14
YDL065C	1467.99663164488	0.130963611992022	0.126719402321206	1.03349297418605	0.301373256754176	0.44804611037991
YDL066W	3487.63258353323	-0.393939028129991	0.163186264006116	-2.41404526618262	0.0157765022202611	0.042220253402129
YDL067C	948.204205712872	0.0220838048766492	0.14948161242547	0.14773592897695	0.882551175528202	0.934933576005909
YDL068W	23.5313621876555	-2.79833065771316	0.709638435288538	-3.94331890517649	8.03616793891123e-05	0.000394383025675629
YDL069C	200.381464785848	-0.340746646575032	0.185088826341055	-1.84098982802534	0.0656230493557166	0.137523441151615
YDL070W	4258.90646917737	-0.374506669921138	0.169014836060054	-2.2158212772994	0.0267037446509396	0.0653066699855508
YDL071C	63.3824082483951	-0.749019063530944	0.277164488322438	-2.70243517870722	0.00688336046604455	0.0208623157061065
YDL072C	3478.53418418277	-0.0323167528710104	0.136207165288893	-0.237261768149033	0.812453719942022	0.888250365129176
YDL073W	1293.11701599944	0.0685040323754023	0.150203518973461	0.456074750069645	0.648336226598601	0.768804895278788
YDL074C	1973.46019693949	0.061733032690368	0.172921270331194	0.357000804887284	0.721091203175546	0.823496907250589
YDL075W	27762.8459209093	-0.106945473744477	0.221261694181586	-0.483343825690444	0.628851626961771	0.753330586717761
YDL076C	871.305474878079	-0.0806204369324756	0.106810582996836	-0.754798210724719	0.450370067643639	0.602016899837834
YDL077C	776.70391252421	-0.154760545315102	0.103508182869155	-1.49515276015168	0.134874579045135	0.24316561116651
YDL078C	2860.35359469526	0.103118401100065	0.113119545835276	0.911587828068417	0.361985732271536	0.513027336505344
YDL079C	336.269879925351	0.72965209534613	0.325971976868488	2.23838902458939	0.0251956971358806	0.0621028672668074
YDL080C	807.688250988654	-0.589827404221374	0.109646329253004	-5.37936297767318	7.47498621669598e-08	6.14609977817225e-07
YDL081C	13915.7814300656	0.189590918526767	0.179948492796239	1.05358436506299	0.292073250479532	0.437877174518142
YDL082W	18684.0741772246	-0.00292866183260924	0.182882072778587	-0.0160139361289662	0.987223273697728	0.992952425255534
YDL083C	25326.6711900854	0.02720896193187	0.205048800295055	0.132695055482976	0.894434553437417	0.942922113437351
YDL084W	9275.14262294046	-0.109179031564919	0.123183516370173	-0.886312022761473	0.375449412158212	0.527139647110051
YDL085C-A	635.375082890129	0.0191742104348513	0.232557034378532	0.0824494966840761	0.934289277337003	0.96551532724643
YDL085W	116.640008334292	-0.571362414351325	0.45996747722706	-1.24218002932689	0.214170146273194	0.346318084843175
YDL086C-A	270.301170977617	0.859767749903896	2.29607480841511	0.374451105318019	0.708068727216856	0.813420658895904
YDL086W	4779.40837602709	0.737087083608142	0.14685954048316	5.01899353071081	5.19428988603904e-07	3.78533843883442e-06
YDL087C	482.705229491961	-0.547839803175054	0.136728519924943	-4.00677052216898	6.15546152751228e-05	0.000308757575172855
YDL088C	1602.26517683038	0.387185534523962	0.115333568630922	3.35709316134135	0.000787665679027582	0.00314017322159543
YDL089W	516.139854799267	-0.317189268737915	0.113142525533105	-2.8034487231338	0.00505592712290407	0.0161251021944049
YDL090C	833.162061896879	-0.0547078538666143	0.0815587340544225	-0.670778605147412	0.502361578926775	0.647339729761639
YDL091C	721.225215292856	0.0141390478758403	0.153231741031809	0.0922723176062146	0.926481681869772	0.961217447510132
YDL092W	1171.49164882526	0.262030739970569	0.149439124184395	1.75342796875098	0.079528573656473	0.159870486336297
YDL093W	968.274781085402	-0.745456300597738	0.127803150728026	-5.83284759688062	5.44893341774596e-09	5.07590883865275e-08
YDL094C	47.3185280432895	-0.208387585155551	0.359039164034817	-0.580403493629298	0.561642549722777	0.700096545552524
YDL095W	6056.19897613625	0.0707975828259006	0.0982256084616623	0.720765021817433	0.471054099443268	0.621342339061359
YDL096C	299.880663842719	-0.0553832203497551	0.270070916916553	-0.205069175837499	0.837518078746615	0.90721941885283
YDL097C	6339.57371367723	-0.262719398541976	0.123214901749085	-2.13220474806673	0.0329900183139097	0.0780431970601326
YDL098C	301.032945185146	-0.032936666401727	0.171053004924366	-0.192552398692385	0.847309527503477	0.912500826236213
YDL099W	1986.29494798616	-0.014940120024562	0.075560939384001	-0.197722793633311	0.843261955031911	0.911546667911702
YDL100C	5681.59058639718	-0.282228425820327	0.0676448938218778	-4.17220591052283	3.01664828794258e-05	0.000161394359255807
YDL101C	730.14143911059	0.85970173461902	0.11750466184872	7.31632023013546	2.54863056158541e-13	3.64897410404381e-12
YDL102W	1204.2336428108	0.530025298815941	0.124936540022081	4.24235614914792	2.21185314533616e-05	0.000121292796129758
YDL103C	2122.03801041829	0.349373157848164	0.069466297631626	5.02939079466795	4.92040641235026e-07	3.60464923601099e-06
YDL104C	313.179784906001	0.593194450851518	0.127924356915257	4.6370719787513	3.5337937881991e-06	2.25300734647427e-05
YDL105W	300.192499401017	-0.095444490098903	0.237919436924304	-0.401163063147587	0.68830007335038	0.798229315563585
YDL106C	982.259432623982	0.346317003001151	0.136103818541051	2.5445061476853	0.0109432385417478	0.0309057328627576
YDL107W	553.797421520561	1.20145770349807	0.154957591154839	7.75346141188741	8.94209716080969e-15	1.41910004580946e-13
YDL108W	699.146242418073	-0.221153323129565	0.0847449494569415	-2.60963425604415	0.00906390718047879	0.0263204994226778
YDL109C	397.535169294349	-0.597795831435327	0.14731078582078	-4.05805880475455	4.94823096274908e-05	0.000254204751331244
YDL110C	1118.11033925517	1.06595027290224	0.341513416646162	3.12125445427715	0.00180082357334861	0.00648607738319671
YDL111C	1363.32012587703	-0.152419971229221	0.0846983171900573	-1.79956315881933	0.071929642710435	0.147855376682561
YDL112W	2095.13011542598	0.620264569370416	0.121668163081193	5.09800225188322	3.43256736870491e-07	2.56604865951084e-06
YDL113C	1026.11247445115	-0.0810918662385235	0.171573895443431	-0.472635222444199	0.636473448807472	0.75952967088463
YDL114W	6.50798958590731	-0.225744167677732	0.727280776783864	-0.310394795083137	0.756260751743958	0.848506526573374
YDL114W-A	0	NA	NA	NA	NA	NA
YDL115C	1049.26576995391	0.0690465791172028	0.115331495697577	0.598679300043567	0.549386763509179	0.68879901474804
YDL116W	1299.91034025698	0.166561902585165	0.179534389613089	0.92774372054356	0.353540523728744	0.504532587059048
YDL117W	1521.99392222072	0.187084790752853	0.0913766862518293	2.04740178733619	0.0406186510370423	0.0924684509345686
YDL118W	96.2943052520773	0.0116051547509152	0.294902972643567	0.0393524508989662	0.968609389204164	0.984108757897454
YDL119C	388.957279478606	0.254704301231102	0.165088672597518	1.54283329815162	0.122871228062304	0.225977268481128
YDL120W	1051.43382830131	-0.340742009366488	0.151629850459372	-2.24719610508215	0.0246274970014535	0.0609532864530526
YDL121C	1098.12309711978	-0.243764043540727	0.162084055454007	-1.50393598468356	0.132597850423722	0.24017861465639
YDL122W	4116.49217949248	0.438671672492154	0.0778307847434308	5.63622317233772	1.73820092232607e-08	1.53354145861584e-07
YDL123W	653.822551588499	-0.12140900411038	0.224575785201885	-0.540614848574336	0.588773081128604	0.722096743447484
YDL124W	3791.69822412738	-1.86067292010857	0.265602986918722	-7.0054668499566	2.46163616428572e-12	3.25548911204533e-11
YDL125C	2144.56448969485	-0.407875839059968	0.0747744951852004	-5.45474547236658	4.90430428187626e-08	4.14630911430514e-07
YDL126C	17807.9667959248	-0.574613784762685	0.183629992831419	-3.12919352608268	0.00175286820160391	0.00634307141525459
YDL127W	684.985555261359	-0.649614067616649	0.163912595984084	-3.96317356647642	7.39599697411121e-05	0.000365416624692396
YDL128W	3152.91608021959	0.347084970623621	0.0950376907991972	3.65207706232013	0.000260127793136952	0.00115367114181816
YDL129W	394.933126233283	0.15055587735273	0.136840355517356	1.10023009501487	0.271231881180044	0.414897142868417
YDL130W	15670.0869709097	-0.184452219999719	0.24868727331266	-0.741703495891476	0.458267001258142	0.609290505694008
YDL130W-A	626.561281621791	0.570297227580869	0.237473312564525	2.40152133905957	0.0163270567724888	0.0434371602970002
YDL131W	4460.04978893007	-0.35999577581948	0.180372479121272	-1.9958464704443	0.0459506368016597	0.102033342540705
YDL132W	2571.9724225715	0.298737785177592	0.0950396376081937	3.14329676223257	0.00167056379604854	0.00610901341520026
YDL133C-A	420.152064083036	-0.209304335889967	0.4565967652866	-0.458400829358896	0.646664495939502	0.767782310930664
YDL133W	1223.08370540593	-0.304650078708798	0.194818252148153	-1.56376558843738	0.117872628355395	0.218309654203776
YDL134C	2778.62357715782	-0.133903194587472	0.0938570479673384	-1.42667170433561	0.153674545302211	0.26831934129384
YDL135C	1593.92255598392	0.05783823963525	0.149155369225219	0.38777175730038	0.698184947728687	0.805773985126854
YDL136W	16006.6661864532	-0.000532906803114092	0.206417468809498	-0.00258169430226814	0.997940108263754	0.998900596565743
YDL137W	5722.57310003531	0.508240059091674	0.124532790722766	4.08117457371621	4.48086828270521e-05	0.000232004705266482
YDL138W	1261.6925656158	-0.23628626036636	0.14505642178312	-1.62892657534075	0.103328563464346	0.196682635542249
YDL139C	446.861694985979	-0.00427885855007214	0.182729267293425	-0.0234163832288627	0.981318136662472	0.988812453596414
YDL140C	8381.87525975116	-0.0395357248176635	0.14005171044569	-0.282293766294236	0.777718265065297	0.864189723927796
YDL141W	1209.31888888675	-0.597838224822125	0.115555154722754	-5.17361796846266	2.2960404354311e-07	1.75426012850919e-06
YDL142C	424.83321079576	0.141979631890199	0.133587089159892	1.06282450484614	0.287861544552122	0.432646310456476
YDL143W	7794.70156548017	-0.284541306416359	0.0675947884748761	-4.20951544987996	2.55918942999092e-05	0.00013872281140675
YDL144C	1034.41017961317	-0.398521120986027	0.166264590877681	-2.39690916076782	0.0165340221444694	0.0438731143607878
YDL145C	8392.58236685584	0.0644749201422713	0.104350469794492	0.617868997324579	0.536661696911874	0.67839806830357
YDL146W	540.727437832418	0.116377390493896	0.223479019038103	0.520753093488629	0.602538783022409	0.733380230084196
YDL147W	4794.72400830647	-0.0126047479142434	0.0637702865842789	-0.197658636794504	0.843312154203766	0.911546667911702
YDL148C	2402.08871437786	0.0902358663531959	0.137396493699016	0.656755233877139	0.511338312899618	0.654807335943396
YDL149W	450.352603897127	-0.364939469683945	0.208327970302901	-1.75175454910513	0.07981602262178	0.160264733227757
YDL150W	1559.83982603368	-0.147451452712189	0.129148300450485	-1.14172197541787	0.253569603379954	0.393870143363297
YDL151C	164.434504515101	-0.0172088094044682	0.235467856322898	-0.073083475907088	0.941739690807691	0.97115454000015
YDL152W	92.600420281476	-0.149539971443047	0.271849220168374	-0.550084239161793	0.582261596309448	0.717316661671161
YDL153C	3322.37986573565	-0.0944197327554158	0.086418057462515	-1.09259263084421	0.274572699668714	0.418660049147626
YDL154W	328.102391413452	-0.668115329715252	0.140837128793984	-4.74388632767832	2.09656526162591e-06	1.3849527395254e-05
YDL155W	1271.65956958065	0.000827625139444778	0.0940345585107291	0.00880128702205103	0.992977679631289	0.996457564841029
YDL156W	501.748808937432	-0.0043756408951345	0.164720487305076	-0.0265640356383263	0.978807458533249	0.987503970879286
YDL157C	1253.21231875132	-0.108663670157281	0.146597255986409	-0.741239455173399	0.458548264482304	0.609362160992827
YDL158C	74.541955168433	-0.00802837706993679	0.287942453154223	-0.0278818805007429	0.977756360091176	0.986594666395049
YDL159C-B	1.18187729051391	-0.198490651545843	4.73752781193168	-0.041897516896035	0.966580395891483	0.984108757897454
YDL159W	743.242356955475	0.0846377093541514	0.0978479214391006	0.864992409745044	0.387042954821411	0.538231609048525
YDL159W-A	0.125017716262569	0.763355213354409	6.00582262388742	0.127102523860471	0.898859253913719	0.944885265454016
YDL160C	1327.77929796309	-0.10537487956693	0.108892936306304	-0.967692516533135	0.33319795663815	0.482931721483024
YDL160C-A	148.586836521754	-0.235671800875337	0.217152074606796	-1.08528459284617	0.277795627621882	0.421655220907516
YDL161W	2396.69785820458	0.0564792543407283	0.124044736378634	0.455313590802687	0.648883650063685	0.7693155210296
YDL162C	7.59663255817002	-0.15289133691228	0.893831302060494	-0.171051669996149	0.864183137452444	0.922299488455971
YDL163W	2.03409764400689	-0.198673917001838	6.00582262356215	-0.0330802172249304	0.973610618482738	0.984108757897454
YDL164C	1490.80911830021	-0.0892326869599502	0.111992021230802	-0.796777180903386	0.425580450054588	0.578031108282021
YDL165W	973.750246550614	-0.0296891308049996	0.106812831304218	-0.277954721754738	0.781047116400435	0.866426866871023
YDL166C	1242.37497820568	0.151620498093513	0.166563323317822	0.910287421464348	0.362670950400601	0.513446018774367
YDL167C	2100.00026970075	0.0648239552418439	0.121650401312797	0.532870870480433	0.594122970813568	0.726763351741857
YDL168W	4199.1983540079	-0.148631365831146	0.222599168218168	-0.667708540965766	0.504319657001303	0.648847286776828
YDL169C	140.560057191663	0.622500849241063	0.521901796716607	1.19275475416514	0.232965434830959	0.369713338264264
YDL170W	1039.63149014362	-1.11428179454133	0.145398704102774	-7.66362947604886	1.80750870038591e-14	2.82761337309777e-13
YDL171C	7341.42076778983	0.193224111537141	0.136973828331364	1.41066445970757	0.158343575126623	0.274013938157765
YDL172C	496.162801709208	0.253259478437184	0.178051720225275	1.42239276383713	0.154912262633739	0.270050863341929
YDL173W	2245.74103990854	0.148214720406942	0.189735486896271	0.781164993599598	0.434705459838387	0.586754550751052
YDL174C	6897.71277348777	1.93746495394331	0.168674533185573	11.4864106474908	1.54394554389695e-30	5.77751440460531e-29
YDL175C	505.935452714743	-0.177950105095744	0.203198868412563	-0.875743583052072	0.381169446362253	0.532728667148205
YDL176W	609.875115249891	-0.331793683621608	0.142264887262911	-2.3322246972188	0.019688873576891	0.0506527036630485
YDL177C	312.946288822804	-0.384874708330329	0.264434838604624	-1.45546142997362	0.145541560606605	0.25739495844008
YDL178W	3374.55320452778	0.683457594526824	0.105199319604244	6.49678721400451	8.20533876780573e-11	9.33339570375968e-10
YDL179W	609.347235909415	0.127128890647855	0.157396001541395	0.807700890765135	0.419262790704773	0.57086308447005
YDL180W	807.081839999487	-0.175398225428131	0.140524771651722	-1.24816588112193	0.211970315853439	0.343936068048966
YDL181W	231.863189637121	-0.0665995515282349	0.194982278434827	-0.341567203249683	0.732676622267459	0.830392055455771
YDL182W	6341.61969779981	1.73471732270733	0.181496608842271	9.55784977897233	1.20228577206828e-21	2.78811763902878e-20
YDL183C	390.45970156355	1.77338182993257	0.164584315242706	10.774913923708	4.52204880816778e-27	1.42498628950206e-25
YDL184C	431.418430945317	-0.209561713273385	0.344933869480313	-0.607541711079625	0.543491470262447	0.684273527652165
YDL185C-A	64.5052251752257	1.10171685870168	0.573966961125384	1.91947783290788	0.0549238890345208	0.118560712284941
YDL185W	20824.3074660552	-0.00778406788843456	0.101949618096066	-0.0763521044394665	0.939138973437802	0.969028151710169
YDL186W	201.142847185286	-0.429944066083898	0.215757570080678	-1.99271833624715	0.0462922983805345	0.102653561324647
YDL187C	8.51453187588599	-0.0692263773028287	0.709378096111526	-0.0975874187295813	0.922259915216842	0.958800915803965
YDL188C	1872.51885446907	0.129112575335011	0.111417593604275	1.15881676455501	0.24653088251672	0.385848952532109
YDL189W	1763.12660465988	-0.493118554274994	0.0729632275277471	-6.75845314117261	1.39472741633486e-11	1.72016381347966e-10
YDL190C	1738.75616227486	0.103036503939474	0.110072720224506	0.936076656680414	0.34923372084546	0.500011583801782
YDL191W	20267.8879340713	0.104843279129645	0.214755523842246	0.488198288238957	0.625409396909838	0.751129967460339
YDL192W	10889.9934123359	0.255795507204212	0.139761585349587	1.83022757336638	0.0672159163044913	0.14017860189404
YDL193W	906.918129806921	-0.371305202004216	0.101109514786897	-3.67230722832362	0.000240370459127149	0.00107619295976302
YDL194W	531.895813419178	0.249902315676516	0.16759096493053	1.49114432141438	0.135923608083775	0.244655065001296
YDL195W	8343.46391517641	-0.0672302407465598	0.134123288006281	-0.501257028111417	0.616190243753775	0.743946644429397
YDL196W	15.7003850347006	-0.181796377114056	0.47867436392057	-0.379791337946443	0.704100312752813	0.810213851021099
YDL197C	1030.60080239313	-0.464539676629703	0.228097112381095	-2.0365872753951	0.0416914190015136	0.0944221752214473
YDL198C	2317.24512950147	-0.0952497522351422	0.103534783750405	-0.919978279616287	0.357584109819594	0.508210821595134
YDL199C	324.23542932788	0.018677723266391	0.263847074280767	0.0707899578470046	0.943564924251343	0.971884292600635
YDL200C	289.968610267263	-0.115676526252911	0.207434421255022	-0.557653476954517	0.577081031893226	0.713068607138609
YDL201W	1737.96240752103	0.0254661296808627	0.063200139716914	0.40294419909403	0.686989275093135	0.797123530804914
YDL202W	2803.36862710636	1.5790728631906	0.126424459243843	12.4902481104937	8.43900567478267e-36	4.05688258205245e-34
YDL203C	1057.68055774745	-0.191585907029514	0.0842001211574262	-2.27536379278258	0.0228841155093598	0.0571972617626732
YDL204W	570.258679391469	0.899878552597075	0.688415551954538	1.30717347980033	0.19115380024211	0.318216321528946
YDL205C	1570.17027056397	0.170150648333852	0.0955970997783865	1.77987249329002	0.0750968302461876	0.152933742733887
YDL206W	459.445503266963	0.466149271129825	0.260200576704164	1.79149976158513	0.0732131328266935	0.149693422861024
YDL207W	1536.93038436783	-0.464181328316452	0.0817321988634307	-5.67929573376669	1.35250460300153e-08	1.20699123514472e-07
YDL208W	5072.54524969397	0.258728092926829	0.144147446061728	1.79488502915295	0.0726720196536741	0.148962938512013
YDL209C	443.077935106172	-0.489945173818477	0.183450927837222	-2.67071515851482	0.00756898457380744	0.0226070932269785
YDL210W	117.121756935193	-1.7861276165001	0.429856335096734	-4.15517341648148	3.25040916444425e-05	0.000173185952934443
YDL211C	314.910769842582	-0.15090859760392	0.238123551459656	-0.633740747938942	0.526250027556398	0.668960177858799
YDL212W	3766.63359199325	0.04606027599597	0.112842073627999	0.408183530442861	0.683138938572202	0.794738814052233
YDL213C	2788.49575604706	-0.178499310788722	0.14844853387087	-1.20243229174626	0.229196084330681	0.365227537237325
YDL214C	489.231612923614	0.768163840258326	0.202068955452495	3.80149359676833	0.000143826456408277	0.000674192912387839
YDL215C	3243.34235941584	0.429690345519532	0.182846641231952	2.35000403958443	0.0187732073283871	0.0487156593635765
YDL216C	318.927190687978	0.15216059555288	0.145628301983007	1.04485593446414	0.296089558544476	0.441911031564081
YDL217C	1021.01257515028	0.57993997260449	0.122013592953873	4.75307675615891	2.00344245516396e-06	1.32876858103825e-05
YDL218W	162.712819205408	-0.104218763754877	0.254875984379318	-0.40889989697803	0.68261312463415	0.794646353100679
YDL219W	399.574254287996	-0.278110092866112	0.204910019400948	-1.3572303281175	0.174708037058333	0.297012682515792
YDL220C	514.753507330103	-0.0470421183470454	0.123847445965779	-0.379839228659136	0.704064760610419	0.810213851021099
YDL221W	113.887630630172	0.207147392651018	0.217351345519255	0.953053187483798	0.340563122896041	0.490964012585303
YDL222C	166.086710214822	0.558765599559116	0.331893828241244	1.68356730982345	0.0922653208689029	0.17999389906475
YDL223C	1190.13882761822	-0.259243968325939	0.173664294105761	-1.49278796577528	0.135492698396757	0.243946121279672
YDL224C	2181.49061662961	-0.292185963605269	0.0760712037395705	-3.84095359665356	0.000122557282831276	0.000583209728848832
YDL225W	2143.39094912735	0.334525166436011	0.0749490673231172	4.46336663528874	8.06818236702047e-06	4.78712153776548e-05
YDL226C	3012.32346631725	-0.528349996971726	0.121269690342456	-4.35681822456797	1.31966775405334e-05	7.48607392609415e-05
YDL227C	428.178021327594	-3.17781634810395	0.15800024854831	-20.1127300577145	5.70933137334736e-90	1.10593107131958e-87
YDL228C	15125.9828802225	-0.261474829345352	0.138558274775869	-1.88711089083862	0.0591454121658932	0.126266348306182
YDL229W	79696.5989337531	-0.262390287821024	0.148946320834033	-1.76164329774482	0.0781295836262809	0.15767950671617
YDL230W	886.291381106924	-0.0745289485372544	0.205312398683513	-0.363002668202908	0.716602891153603	0.820220132279741
YDL231C	2815.20730207156	0.816363663895734	0.0673249994056865	12.1257136442957	7.71848858760808e-34	3.36648780384018e-32
YDL232W	183.201955029756	0.144440811774543	0.201653829725911	0.716281024619606	0.473817841156884	0.623364822584746
YDL233W	625.72104851942	-0.44745499908579	0.1715174579953	-2.60880148479143	0.00908599351048545	0.0263381836531942
YDL234C	2822.166165972	-0.483343184148617	0.273538242445175	-1.76700405701222	0.0772275488658404	0.156306280525638
YDL235C	1122.11964851129	0.221679568753077	0.151392728662331	1.46426826910237	0.143120663426763	0.254106266262421
YDL236W	3141.72262106884	0.087637191790906	0.126904367019708	0.690576643255279	0.489831629712868	0.636170384178543
YDL237W	1582.63282606533	-0.350177745752555	0.117805853909775	-2.97249868432472	0.002953864761706	0.0101060536730367
YDL238C	288.86235177608	-0.366099391734905	0.237637882611153	-1.54057672839121	0.123419835370315	0.226636798948062
YDL239C	199.436320583591	-1.1778857528511	0.229496738231897	-5.13247273981251	2.85960155466467e-07	2.169739151961e-06
YDL240C-A	0.1110521120869	-0.198421229570635	6.00582262389737	-0.0330381434811462	0.973644170133849	0.984108757897454
YDL240W	698.025655234534	-0.296746291022174	0.135848127764197	-2.18439735538543	0.0289330623914887	0.0697996882455474
YDL241W	160.67413583472	-0.274156256693119	0.237473411244755	-1.15447137957923	0.248306965760967	0.387707367591685
YDL242W	57.4391650551107	-1.92151232910364	0.339310195973963	-5.66299613717204	1.48752509627899e-08	1.3232830182752e-07
YDL243C	572.82447469151	-0.703442968854213	0.194860742009937	-3.60997788265808	0.000306223115081421	0.00133810772158479
YDL244W	60.5358948928952	-2.72954261412559	0.461136928737823	-5.91915859264756	3.23592817377326e-09	3.09315282329038e-08
YDL245C	209.589101523411	-2.35802879857757	0.24091964475956	-9.78761528945018	1.27261899093492e-22	3.12741368443933e-21
YDL246C	46.9086118568598	-3.62720032328097	3.84686228423498	-0.942898407916961	0.345732869338676	0.496618686469907
YDL247W	364.82153192175	-1.61336332881243	0.23684888990353	-6.8117833673173	9.63961933926135e-12	1.20012349656664e-10
YDL247W-A	0	NA	NA	NA	NA	NA
YDL248W	594.014726961393	0.989849350029664	0.262938090445109	3.7645719125518	0.000166834651565999	0.000771068782606083
YDR001C	5856.22274982669	-0.196126340212115	0.369108400574928	-0.53135160269077	0.595175152595426	0.727424059388423
YDR002W	10209.5273990567	0.0370272958090664	0.149089698910342	0.248355829273848	0.803859106213406	0.882243491944488
YDR003W	808.274563292799	-0.137041831397125	0.150284732387024	-0.911881261791819	0.361831226646192	0.512918738418386
YDR003W-A	26.4084110922729	0.250335007357058	0.487882612583118	0.513104998826762	0.607877874990184	0.737425618840551
YDR004W	859.113819104862	0.00188712142338013	0.100733684746981	0.0187337674395624	0.985053490455739	0.990921382028639
YDR005C	910.403253062267	0.422786538823138	0.134606094108777	3.14091677366017	0.00168419885358466	0.00615204306694873
YDR006C	1924.31418000637	0.0853401056931475	0.15389702374258	0.554527330144434	0.579218006925463	0.714368875208071
YDR007W	1378.26941945356	0.202003785525448	0.101879591919543	1.98276987293959	0.0473931406676128	0.10474202162312
YDR008C	233.428725781921	0.24945303525476	0.238625047047582	1.04537657861632	0.295848957185284	0.441727778740031
YDR009W	249.21554120758	-0.533494992122243	0.155086979539531	-3.4399728056233	0.000581772639458806	0.00238874975279033
YDR010C	28.5995943131059	-0.654132749494681	0.413671079946521	-1.58128711724119	0.113812403869353	0.212583236495621
YDR011W	13165.7879648978	0.827542794088724	0.22706262464198	3.64455751092259	0.000267852237541467	0.00118473796940773
YDR012W	38100.1800472004	0.119757531816197	0.170959498729413	0.700502357027519	0.483613633698125	0.630833707969073
YDR013W	319.65982407329	0.238140827851566	0.163618912984961	1.45546027355318	0.145541880539152	0.25739495844008
YDR014W	269.31417627787	0.465557326136329	0.148316188126055	3.13895153333261	0.00169553488926366	0.00618097734868894
YDR014W-A	14.6804900002679	-1.52101988964685	0.603592193839975	-2.51994625704205	0.0117372753530601	0.0328523992670012
YDR015C	0.327344435010649	-0.198482851050319	6.00582262380967	-0.0330484037712747	0.973635988074808	0.984108757897454
YDR016C	355.76337198085	0.151775421523221	0.134381119367632	1.12944007489626	0.258712235382519	0.399261644049359
YDR017C	1533.23879888447	-0.0197600101097798	0.0754813286882416	-0.26178672862787	0.793485871372278	0.875799890876123
YDR018C	92.6475988478401	-0.0625319218445159	0.424926536017303	-0.14715937119533	0.88300622848104	0.935114812795647
YDR019C	3351.52476741022	0.341935889879495	0.25531383177483	1.33927679320194	0.18048058071515	0.304546529487567
YDR020C	315.162085686408	0.459832744350768	0.20174404708448	2.27928779558097	0.0226499630402584	0.0567793652467365
YDR021W	429.923781049424	0.134989132001646	0.256703205904061	0.525856821796358	0.598987691123785	0.730543135878009
YDR022C	250.233092219661	0.0513388185884215	0.207957264418965	0.246871965410118	0.805007313270164	0.88259999420631
YDR023W	11824.8780502115	-0.263255337982641	0.107807344669985	-2.44190540810096	0.0146099741323325	0.0396470920673893
YDR024W	6.47696727546311	0.287832759893756	0.862792067362644	0.333606173238929	0.738676759321702	0.834893622257205
YDR025W	26590.547523763	-0.144894706249772	0.203726133333724	-0.711222973109785	0.476946074751587	0.626229435469289
YDR026C	1372.24193925359	-0.00786515065750595	0.0918752986299647	-0.0856068037306032	0.931778989723279	0.964236491219866
YDR027C	1356.8509793214	0.218952809640473	0.08033660601271	2.72544261585849	0.00642153378864241	0.0196708007125576
YDR028C	3842.05145218264	0.200744757091957	0.108880302726573	1.8437196817507	0.0652240031652999	0.136847812948922
YDR029W	119.905666545057	0.319867080393707	0.190254826101203	1.68125606560729	0.0927131876352006	0.18065356620279
YDR030C	309.964748870822	1.30316555736623	0.170661297943899	7.63597589533519	2.24116254680407e-14	3.47301094900038e-13
YDR031W	217.898657774777	1.36137676881845	0.364032866999863	3.73970839511851	0.000184233855780422	0.000843785934749555
YDR032C	2884.90801639483	0.205383799080748	0.175508118622451	1.17022392293182	0.241910867993234	0.379972567756604
YDR033W	14168.4645644667	-0.199681961926011	0.284281439038165	-0.702409424271993	0.482423869689914	0.630280421697634
YDR034C	1224.69020404437	0.353777900159347	0.176270423636222	2.00701792655502	0.0447477542313066	0.099966437239144
YDR034C-A	1251.38114476555	-6.40794556853895	0.306732073838093	-20.8910189546117	6.46257936559988e-97	1.46767405868416e-94
YDR034C-C	0	NA	NA	NA	NA	NA
YDR034C-D	415.465303257359	-2.81153170886143	0.209368324089086	-13.4286393182625	4.10891998914397e-41	2.30323574632887e-39
YDR034W-B	138.369225828661	2.08187217420182	0.364094639770109	5.71794238859524	1.07821683714712e-08	9.72758368417938e-08
YDR035W	4055.40182444697	-1.32376054394524	0.112139532174746	-11.804584148634	3.69613751716655e-32	1.53099130113578e-30
YDR036C	898.378282439387	-1.03189239482652	0.1008751161247	-10.2294047775956	1.46416505885557e-24	4.10340045856288e-23
YDR037W	10124.9265496641	-2.26826311618712	0.0927849802510987	-24.4464471517766	5.48984772698203e-132	2.41040914199358e-129
YDR038C	718.676595350708	-2.53307152092003	0.264266208095713	-9.5853024084055	9.21871834561465e-22	2.16065761652022e-20
YDR039C	657.342395365127	-6.31222369687097	2.2340285812152	-2.82548923050815	NA	NA
YDR040C	1221.77998013769	-2.60668598875239	0.239281439087578	-10.8938077215355	1.23371811154195e-27	3.98297425618395e-26
YDR041W	2377.43868706344	1.61285481291242	0.0945365497810904	17.060648147697	2.91305080718337e-65	3.36585133615959e-63
YDR042C	37.2074593631981	-1.00652343327642	0.367828025066194	-2.73639680689172	0.00621160736519135	0.0191524560426733
YDR043C	1281.04291763216	0.656006869579511	0.348986956011968	1.87974610018666	0.0601426894593881	0.12822912035595
YDR044W	3131.45641875296	-0.366756415824953	0.129237134268445	-2.83785630113978	0.00454176247173152	0.0147204958852479
YDR045C	498.864858597963	-0.305675685106799	0.172723864767518	-1.76973625224419	0.0767710877642039	0.155621540170836
YDR046C	3568.58968067814	-0.596382775392669	0.289758122344388	-2.05820900055339	0.0395700749910158	0.090489067323205
YDR047W	4203.3821415316	0.261641983320187	0.0904740835954149	2.89189978967023	0.00382920061900886	0.0126792937540434
YDR048C	12.2654247332185	0.358349523840729	0.664933037674035	0.538925731671043	0.589938101333347	0.723256205394904
YDR049W	1258.51456232435	-0.130582726512025	0.0899834559378895	-1.45118594469365	0.146728089604052	0.258936548266958
YDR050C	79304.2441006421	0.350029892265071	0.168891681794327	2.0725111417348	0.0382177982757693	0.0881002518180667
YDR051C	1437.39005344539	0.318472155773825	0.0904022796345478	3.52283324116661	0.000426959911608062	0.00180833310472714
YDR052C	1467.1748035871	-0.0930773441486561	0.102247350021211	-0.910315466653635	0.362656164095813	0.513446018774367
YDR053W	43.8092507929656	-0.404083801619046	0.319499497919832	-1.26474002071965	0.205964538568496	0.336262382501764
YDR054C	2314.04785663886	0.360438828553397	0.107249157380023	3.36076140231322	0.000777279399105101	0.00310440395543129
YDR055W	8206.22717403714	0.848001795210103	0.278492681761973	3.04496976310095	0.00232703703816357	0.00816943813078108
YDR056C	1462.7393082687	-0.366199308656142	0.111025878572965	-3.29832389856279	0.000972638681579163	0.00378736153993139
YDR057W	907.483612054472	0.104658853362151	0.102978764363821	1.01631490733754	0.309479451965506	0.4572076425852
YDR058C	406.2692336743	0.714236639813022	0.127884155176762	5.58502840970254	2.33662013857816e-08	2.03557939585658e-07
YDR059C	446.585238350772	-0.0840918325912653	0.147500530376118	-0.570112069270775	0.568601689691556	0.706010843647286
YDR060W	4971.42445554898	0.489497818272265	0.112836107176771	4.33813103376039	1.43699476894737e-05	8.06824172914525e-05
YDR061W	1614.92926040489	0.325071547798885	0.131556798633501	2.47095970087026	0.0134751002899828	0.0370551192107837
YDR062W	4826.02378373719	0.387249910039753	0.0820607388213103	4.71906438574726	2.36931827249843e-06	1.54958591287732e-05
YDR063W	1110.02243471048	0.117844156618216	0.105326356130693	1.11884775043381	0.26320509661086	0.405016066887645
YDR064W	34023.8298271352	0.123864974656502	0.185096056320942	0.669192942942718	0.50337240737029	0.648261766707222
YDR065W	301.439284094634	-0.0723575266733288	0.193730726023652	-0.373495356975511	0.70877980033584	0.813669821337256
YDR066C	198.913768544887	0.362297008728401	0.210202469393041	1.72356209598552	0.0847869261565404	0.168234669108442
YDR067C	369.693156575367	0.357476796831217	0.176330226442064	2.02731434107624	0.0426302757982294	0.0959873491990219
YDR068W	1228.57203489846	0.0885094045622843	0.0878845346258249	1.00711012397255	0.313881856616711	0.461949923503387
YDR069C	712.630901647645	-0.0588728431727845	0.172245792564481	-0.3417955370419	0.732504768465736	0.830340172997477
YDR070C	124.376056335039	2.75556972394105	0.847746241150314	3.25046528098077	0.00115216335678921	0.00438874948977082
YDR071C	2007.81448643953	-0.0420420271296976	0.16793294969359	-0.250350078447425	0.802316632138359	0.88155778099153
YDR072C	3155.85764520759	0.768370907029531	0.174471033603912	4.4040027227322	1.06271608118965e-05	6.17744758227277e-05
YDR073W	581.137813709174	0.265655209695003	0.138383670995749	1.91970055269862	0.0548957344062436	0.118538789114597
YDR074W	10581.4549919384	1.14957409359967	0.509333917515659	2.25701461078199	0.0240071618166488	0.0596420851469065
YDR075W	632.098875461944	0.0866023988442209	0.204970586146682	0.422511348932018	0.672651818777221	0.787002572468755
YDR076W	268.801564338578	0.00918515535346794	0.196360128765773	0.0467770896831322	0.962690888825336	0.983170535547714
YDR077W	116690.603055977	0.202292884064183	0.287399695884355	0.703872992773042	0.481511871747428	0.629977445532522
YDR078C	165.56195625493	0.474188337762706	0.174184074969343	2.72234036232168	0.0064821342722378	0.0197952317684467
YDR079C-A	123.874537104568	-0.307210633378436	0.228251479556038	-1.3459305235435	0.178324923849566	0.301527072778752
YDR079W	389.686688740196	0.902880355341362	0.151893016522434	5.94418608579027	2.7783384148578e-09	2.68301126103423e-08
YDR080W	592.310689790517	-0.219958889904548	0.134776679187079	-1.63202485200893	0.102674250937798	0.195720004826726
YDR081C	1273.4466834916	0.0911435117824619	0.116124559613405	0.784877136119106	0.432525608590264	0.584690816538481
YDR082W	555.589821205393	-0.0161062725900578	0.18338450896097	-0.0878278796901307	0.930013478594919	0.963212575880821
YDR083W	1896.68391232397	0.219870901936137	0.121946825414468	1.80300636108278	0.0713872156796813	0.147061683599118
YDR084C	762.119194286523	-0.0412123970175064	0.0812179488278925	-0.507429670562584	0.611853371641021	0.740334481407782
YDR085C	1070.74694412037	0.591944992141037	0.285109990455297	2.07619870210704	0.0378755772781081	0.0874031366340644
YDR086C	1980.48235147649	0.325158931825434	0.158263166858534	2.05454584461893	0.039922891011457	0.0910913287878905
YDR087C	1995.81332653802	0.421332387539785	0.102880652721762	4.09535103436081	4.21529197688329e-05	0.000218942531228339
YDR088C	507.758623100631	-0.274334518276292	0.101244457257744	-2.7096250570824	0.00673593064087773	0.020443704700839
YDR089W	770.284033568837	-0.0266903181168191	0.189830423731878	-0.14060084570278	0.888185280101253	0.938486804868739
YDR090C	770.562040881057	-0.41370575529512	0.182316892926867	-2.26915755667836	0.023258746280485	0.058045510800786
YDR091C	4306.56878140414	0.480660777538237	0.158943593212832	3.024096585602	0.00249376809893292	0.00870439166162862
YDR092W	1478.56131615433	-0.451601899143662	0.0736568750475157	-6.13115746292979	8.7242003030949e-10	8.84594839287056e-09
YDR093W	3282.87379060914	0.184608381949206	0.10638989927278	1.73520590968769	0.0827043401269374	0.1650078109894
YDR094W	191.883475536775	0.500659817688649	0.245249679621233	2.04142903861026	0.0412082005492898	0.09352074735273
YDR095C	2.57139996141933	1.92758524507344	1.40961433176421	1.36745576547946	0.171482493237201	0.292753119009423
YDR096W	1286.03028008919	0.933476732683977	0.166742089058585	5.5983269608431	2.1643027886298e-08	1.88796002197561e-07
YDR097C	1729.3605732575	0.342351238444307	0.0829385820633236	4.12776816202286	3.66301143536261e-05	0.000192381126900304
YDR098C	2171.30468758155	-0.27604440898282	0.105063267736108	-2.62741122497895	0.0086037288406065	0.0252401595297258
YDR098C-A	257.563883181701	-0.198443776108548	2.02756327991247	-0.0978730370955991	0.922033110452042	0.958800915803965
YDR098C-B	2302.39910831977	-15.1562709129825	1.72840487954157	-8.76893550370123	1.80363313587961e-18	3.59961449481913e-17
YDR099W	8259.73765969012	0.064504043144875	0.0732786255528542	0.880257273634994	0.378719953013546	0.530127441136496
YDR100W	479.003905302202	-0.0936935492350663	0.187896018267132	-0.498645740868558	0.618028975447535	0.745546042453686
YDR101C	4403.8425329621	0.756416346658758	0.155544623930221	4.86301826155107	1.15609176371925e-06	7.99792054186448e-06
YDR102C	9.35043291314581	-0.547409492599748	0.772458211725389	-0.708659037201553	0.478536090527368	0.627316618673019
YDR103W	1356.16664296825	-0.148917809803004	0.161441307902536	-0.922426928632836	0.356305928860761	0.506941207059186
YDR104C	627.82751234749	0.130097115249097	0.134494650405151	0.967303270852732	0.333392449074225	0.48310729804243
YDR105C	1364.56834514106	0.0140280038233986	0.113048049353681	0.12408886224574	0.90124491664046	0.945912194580729
YDR106W	68.4095389090251	0.243643453077522	0.277767885943637	0.877147666836333	0.380406436909777	0.531922886090826
YDR107C	467.033461784545	-0.619806109724639	0.100485264715125	-6.16812934196657	6.91026105798159e-10	7.0889375900104e-09
YDR108W	722.295891620349	0.179418820634521	0.0984956617082435	1.82159109876313	0.0685170525485884	0.142531051195516
YDR109C	838.965949776349	-0.0405491884434532	0.0958575218556052	-0.423015196496884	0.672284173696599	0.786860417267781
YDR110W	903.119083107143	0.086986523307265	0.168735392479241	0.515520318702354	0.606189474804182	0.736462623327863
YDR111C	931.260322703404	-0.643668820759949	0.195532126156191	-3.29188268656061	0.00099519115699827	0.00385668292905383
YDR112W	96.1248119435668	-0.749102320223209	0.266930681059715	-2.80635525766192	0.00501054173306652	0.0160036022570204
YDR113C	740.066623600169	-0.370995917779926	0.115534352970888	-3.21113078699119	0.00132213746470904	0.00497576991004215
YDR114C	5.35663971576818	-0.468842762948813	0.752877850173948	-0.622734169746778	0.533459224405537	0.675257053994786
YDR115W	1412.7011643958	1.69361816584541	0.143952889880411	11.7650862532345	5.90659500107903e-32	2.41620091162152e-30
YDR116C	2931.04754461786	1.93989900868025	0.10327612364083	18.7836156150356	1.02833261391355e-78	1.65185331591089e-76
YDR117C	978.019459661724	-0.130408453870308	0.139086352931847	-0.937607832266687	0.348445984839205	0.499317940850959
YDR118W	342.282652501649	-0.118480468530623	0.141085615551715	-0.839777096107961	0.401033377674216	0.552669141109518
YDR118W-A	5.5417544716643	-5.29410031591734	1.31532037955396	-4.02495118163729	5.69871362279607e-05	0.00028781999938447
YDR119W	3040.98381000363	0.19463326063446	0.134648382412805	1.4454927504272	0.14831952785877	0.261464777965165
YDR119W-A	172.456450333406	1.91157350439087	0.55896881855556	3.41982135842675	0.000626622709792722	0.00254906557547552
YDR120C	3407.80068640074	0.384432806651019	0.104756738960297	3.66976683759427	0.000242771803491247	0.00108473208805519
YDR121W	578.486749712046	-0.211984372663507	0.164205276475094	-1.29097174715735	0.196713474555504	0.325679975722108
YDR122W	2234.26904021474	-0.369673073785316	0.198244118768631	-1.86473664934675	0.0622183269680901	0.131505103148858
YDR123C	529.986410285899	0.310133706322271	0.329515699340764	0.941180365435489	0.346612436883203	0.497379169632138
YDR124W	187.423949677583	-0.561811475672475	0.198225078359671	-2.83420988061405	0.00459391496503693	0.0148529818162657
YDR125C	184.901821883933	0.0457965232048488	0.136078029933757	0.336546048080963	0.736459133137468	0.833245121258094
YDR126W	532.851159305525	0.214175316676852	0.167352911397158	1.27978243634242	0.20062166258364	0.330736988679812
YDR127W	5815.07971594332	0.0639979732294216	0.173258524178991	0.369378496860023	0.711845623517745	0.816477756267479
YDR128W	1410.36016734128	-0.44970775839193	0.0686717368669872	-6.54865857351162	5.80561901683137e-11	6.73165613465694e-10
YDR129C	8018.65039609569	-0.32459545648289	0.186643516700774	-1.73911991276546	0.0820136727248362	0.163778668455358
YDR130C	570.676249725297	0.0442374765105091	0.143238786470674	0.308837275157774	0.757445312784612	0.849546122275111
YDR131C	286.425690236127	-0.369086303018861	0.214570799536789	-1.7201143110602	0.0854116648514189	0.16928113894416
YDR132C	355.580981104125	-0.254689165091141	0.216385653725945	-1.17701502251026	0.239189510297859	0.376596250256204
YDR133C	2773.54819906326	0.791567000453466	0.23982779698816	3.30056403133514	0.000964906926442316	0.00376696918645471
YDR134C	5284.07591928029	0.482228725839337	0.226616710945529	2.12794865756943	0.033341340682652	0.0787611440946722
YDR135C	3810.61497000976	-0.379875718877079	0.162860165049986	-2.33252691817231	0.0196729885240512	0.0506316148571322
YDR136C	13.158109570952	0.203170867325805	0.519161695087591	0.3913441019402	0.69554290428851	0.804645277998266
YDR137W	1128.42271213144	0.167570506675188	0.081850965366241	2.04726365688414	0.0406322042217798	0.0924684509345686
YDR138W	1096.79438621605	0.278155586303092	0.124316407495726	2.23748089175321	0.0252549268302284	0.0622255698106563
YDR139C	817.905750698098	-0.114754411550647	0.167695652779941	-0.684301647945722	0.493784706582871	0.639918551270128
YDR140W	598.468827193759	-0.0752510121239758	0.130076062771307	-0.578515451042506	0.562916168822569	0.700899924861846
YDR141C	1288.20765386787	-0.0710060766726031	0.172051584810711	-0.412702252936079	0.679824774005235	0.792306841549899
YDR142C	496.812939701532	0.00117576321045507	0.110131885716318	0.0106759564027047	0.991481981023137	0.995867062226381
YDR143C	1747.50316726263	0.266934064071609	0.160383597254459	1.66434765550308	0.0960429740871881	0.185332267019696
YDR144C	2581.27293118259	0.243710116535866	0.193354829240199	1.26042942652915	0.207514491824416	0.338289713652377
YDR145W	2361.78720966855	-0.0580079841335553	0.0831217443986701	-0.697867742709251	0.485259909150946	0.632229824266692
YDR146C	1658.51380031492	0.39131890180465	0.157781236287711	2.48013585779672	0.0131332332135411	0.0362816585337171
YDR147W	862.411487175356	-0.247600268539774	0.135957550624984	-1.82115864401483	0.0685827449423848	0.142622658096162
YDR148C	2825.75585734996	0.184876359966012	0.166286656552621	1.11179311556792	0.266227112578587	0.408520914129211
YDR149C	9.94111949927821	-1.44765886346782	0.726904004220752	-1.99154063681314	0.0464214822915203	0.102870754499311
YDR150W	2121.55986640143	-0.0652455262130178	0.11734744817827	-0.556002940207947	0.578208844801734	0.713658817815634
YDR151C	1036.33970434465	-0.0620914541833132	0.162079544728772	-0.383092476519591	0.701651197773917	0.808445554328029
YDR152W	2436.27207763792	0.176264435639665	0.103909894651508	1.69632003026101	0.0898252891567968	0.176068260234126
YDR153C	2033.78644166619	0.238568732210027	0.0997119582071712	2.39257894940097	0.0167304282408735	0.0442872188080356
YDR154C	9377.70869695844	-0.395495585005249	0.147030739031257	-2.68988367746129	0.00714769289908391	0.0215444876125248
YDR155C	19815.3419504144	-0.465235689138594	0.174380542332573	-2.66793349140589	0.00763193642407257	0.0227438612167158
YDR156W	702.294187874413	-0.580149078865744	0.232663987690583	-2.49350612711615	0.0126488401213673	0.0351350742468685
YDR157W	13.1698176006393	0.625746886540805	0.58070617884545	1.07756195703807	0.28122928728782	0.425298756849043
YDR158W	7233.91527524078	-0.877524370359901	0.106993125068942	-8.20168931222882	2.37032245252689e-16	4.17404911025189e-15
YDR159W	1053.31993148483	0.04015519219869	0.121344893118957	0.330917858729538	0.740706531941114	0.836470030755174
YDR160W	922.881244191901	-0.299039384498682	0.114431688853715	-2.61325676038009	0.00896838973754453	0.0261237571037011
YDR161W	2325.79286829261	-0.119013229398126	0.0800981692922533	-1.4858420666755	0.137320900295798	0.246295057012016
YDR162C	703.017414819319	-0.142726351725953	0.109599328853278	-1.30225570922084	0.192828986842056	0.320457155524042
YDR163W	525.335623379361	-0.267368686070131	0.154385024976312	-1.73183044217634	0.0833037562670894	0.165852037114586
YDR164C	1396.404258183	0.0117260810162149	0.0842004531820826	0.139263870597672	0.889241638710672	0.939150967374677
YDR165W	1391.6376731408	0.201047225588538	0.1778310006202	1.13055218093229	0.258243623977872	0.399167881728842
YDR166C	942.640794365059	0.0161182548123437	0.154937150129325	0.104030923499561	0.917144808301387	0.95499062568742
YDR167W	1375.24670093261	0.172762404916758	0.115161608986152	1.50017359463545	0.133569441272364	0.241407338150327
YDR168W	2243.42561718351	0.116138095078258	0.103094807549357	1.12651740508518	0.259946577639488	0.400844804573559
YDR169C	1457.36114616138	-0.110289510017841	0.138908733747121	-0.793971027182638	0.42721229836828	0.579649813978881
YDR169C-A	11.2036974645289	0.368321923491309	0.560685787909241	0.656913250583283	0.511236697631724	0.654804529483184
YDR170C	3010.91737760909	0.189426244674956	0.115952204327369	1.63365798670069	0.10233068472481	0.195231931631074
YDR170W-A	526.406334330853	0.161435947322909	0.151615696920006	1.06477067086322	0.28697972046779	0.431715038602299
YDR171W	5407.61328798432	-0.433107712287557	0.743946026052601	-0.582176256234123	0.56044796486604	0.699206345256249
YDR172W	9957.81904969994	0.108355426286873	0.0711035896809695	1.52390936622253	0.12753135342008	0.233246735247056
YDR173C	277.805657189829	-0.668949868553571	0.154381175559255	-4.33310516084787	1.47020838300007e-05	8.24769370565457e-05
YDR174W	4719.22113244343	-0.0229950900063461	0.116649216098956	-0.197130257496449	0.84372560592267	0.911694313471158
YDR175C	3035.05704507244	1.51524660610608	0.0952206909537413	15.9129973845936	5.14882747792801e-57	5.1379057226718e-55
YDR176W	1614.72166268673	-0.020136394465309	0.0872175300641038	-0.230875541310434	0.817411492646976	0.891893984521701
YDR177W	2468.68943778345	0.6676745511329	0.108900633592131	6.13104376998908	8.73043798263873e-10	8.84594839287056e-09
YDR178W	793.026214856582	0.128160244092948	0.233229265583692	0.54950326997861	0.582660121123813	0.717539184315899
YDR179C	85.1187571330911	0.499985246985628	0.475617612900265	1.05123366634127	0.293151284376505	0.439093554447047
YDR179W-A	222.014017894534	0.0183207246550251	0.252337822911178	0.0726039578358175	0.94212127713752	0.97118786788295
YDR180W	397.480611239168	-0.112325895926605	0.242977835510973	-0.46228865151584	0.64387433673982	0.765858114821827
YDR181C	786.058090331337	0.167038896878911	0.113459103722537	1.47223881908501	0.140956398086984	0.250970218383584
YDR182W	1770.9130812124	-0.147545097219757	0.0823433298068371	-1.79182816101646	0.0731604963460289	0.149638207743772
YDR182W-A	15.1432955658708	-0.280175831276052	0.465439105447299	-0.601960230666041	0.547200610114585	0.687366625636974
YDR183C-A	19.456561779536	0.501702852951999	0.702180052692842	0.7144931716986	0.474922276990357	0.624318985281136
YDR183W	388.329447776586	0.0139965749162218	0.147954195155474	0.0946007303240969	0.924631969724384	0.960598470114467
YDR184C	558.516537415297	0.417728514238321	0.205049749068308	2.03720568367613	0.0416294345264427	0.0943142262783459
YDR185C	257.75163276709	0.134633522724413	0.188126734110601	0.715653324663899	0.474205438264047	0.623625602317694
YDR186C	3070.29857818693	0.0594383528960149	0.109287145821422	0.543873229090811	0.586528712304925	0.720283069036031
YDR187C	606.002905929429	-0.391542770431154	0.193654884769571	-2.02185847724445	0.0431909744892001	0.0969515194225876
YDR188W	9364.28290927351	-0.207927027277887	0.118585588229136	-1.75339204689968	0.0795347352233065	0.159870486336297
YDR189W	2392.68195243532	-0.062947755360491	0.074336036034725	-0.846800000622657	0.397106607902665	0.548635225434645
YDR190C	4657.33766101893	-0.0291024720101993	0.075103338784739	-0.387499044398183	0.698386792237825	0.805812090693468
YDR191W	382.04826323738	0.26507137049347	0.20282102700934	1.30692253363485	0.191239022261094	0.318216321528946
YDR192C	630.267735236692	-0.290873393175713	0.11144781502189	-2.60995151065619	0.00905550573418575	0.0263077021461612
YDR193W	66.5761136592846	-0.202324384632143	0.29314650670096	-0.690181803321078	0.490079865080937	0.636170384178543
YDR194C	8642.00440607961	1.96356702898092	0.0946865306772662	20.7375538520217	1.58798255964643e-95	3.37369456059077e-93
YDR194W-A	0.14954698853477	-0.198436624145471	6.00582262390065	-0.033040706756103	0.973642126052303	0.984108757897454
YDR195W	905.785671744303	0.488806509532849	0.0992326508256182	4.92586366952778	8.3988543238935e-07	5.9542362300498e-06
YDR196C	790.885992953097	0.0728191306300322	0.115470156458747	0.630631609614627	0.528281425797963	0.670895000058887
YDR197W	687.132037534739	1.30718374905457	0.107288546174324	12.1838145418677	3.79125987556695e-34	1.67578775439489e-32
YDR198C	560.156032111526	0.213426310763605	0.190093248813044	1.12274534785562	0.261545662454105	0.403121865884095
YDR199W	119.337199260528	-0.146754072281573	0.204144391852187	-0.718873886027845	0.47221862778467	0.621757673448588
YDR200C	618.454251929132	-0.117571681152091	0.11335081666483	-1.03723717756478	0.29962533563897	0.445950838535199
YDR201W	401.149302183629	0.00732374866578663	0.181492066630586	0.0403529961488266	0.967811703339878	0.984108757897454
YDR202C	714.636703360105	0.350790591953723	0.199586518804386	1.7575866048224	0.0788178741804533	0.158681545217883
YDR203W	89.8780405485273	-0.100476147912287	0.402826462362412	-0.24942787353898	0.803029826375924	0.881900022763354
YDR204W	862.55911048515	-0.345320895736507	0.224485685579272	-1.5382757918191	0.123981196188633	0.22751188578945
YDR205W	913.779006242273	0.155817067210704	0.0853226662868125	1.82620954069725	0.0678187047828022	0.141301483612634
YDR206W	2233.56090252559	0.0692819551884295	0.101828803892088	0.68037679458408	0.496265910488856	0.642249417661545
YDR207C	1554.83998557194	-0.148496561090073	0.129592043144822	-1.14587715022074	0.251845986970645	0.391636941958323
YDR208W	2265.4693322751	0.334115435225323	0.0917072863580465	3.64328123199348	0.000269184447683981	0.00118744057096229
YDR209C	1709.41429367689	-0.0603838250732461	0.306630908705235	-0.196926739473916	0.843884868312868	0.911716821310457
YDR210C-C	1198.1717041947	-0.198428274629385	1.68703388464606	-0.117619614185175	0.906369062952821	0.949058954380425
YDR210C-D	3860.18404994618	-13.5417923249422	1.22396083399626	-11.0639098481018	1.87731669048922e-28	6.27614605256954e-27
YDR210W	159.029124128082	0.0284227958870571	1.42167648290141	0.0199924499201469	0.9840493954541	0.990213799612025
YDR210W-A	0	NA	NA	NA	NA	NA
YDR210W-B	748.781512373889	-8.32774170379298	0.548432959270247	-15.184612016889	4.47201415155487e-52	3.98009259488384e-50
YDR211W	3239.92680239222	0.238349136780208	0.101400285145876	2.35057659292887	0.0187443494703085	0.0486805717378817
YDR212W	5166.17792201631	-0.249514135646943	0.113134018619828	-2.20547399173897	0.0274208508926193	0.0667429643779835
YDR213W	1023.59046609778	-1.30403095534327	0.168844030798003	-7.72328727986451	1.13367271027702e-14	1.79049603594352e-13
YDR214W	3562.70902049094	-0.478162552587139	0.160411018507439	-2.98085852852411	0.00287441548068849	0.00985471127319854
YDR215C	17.6118254199356	-1.77431056569923	0.603764912885162	-2.9387440837204	0.00329545058496443	0.0111473228313178
YDR216W	843.601091607829	-0.509397688794914	0.261690480554914	-1.9465656057291	0.051586835434317	0.112351487490216
YDR217C	976.691040318942	-0.175010939514905	0.19323010407218	-0.905712597709574	0.365087992839367	0.515964698179311
YDR218C	34.7545401646405	1.1302638138258	0.360347190091722	3.13659671812094	0.00170921051351103	0.00622340756127031
YDR219C	742.431153446853	0.297861545516243	0.132115936490024	2.25454667642411	0.0241617977158657	0.059935819117398
YDR220C	1.45025397292825	0.115984542898	1.36352306821585	0.0850623987240376	0.932211783394793	0.964276237700347
YDR221W	1443.64322320555	-0.0398224710387634	0.0932604695657605	-0.427002686392046	0.66937737102645	0.785832328980428
YDR222W	877.770744249071	-0.323670224107459	0.155149603391954	-2.08618144701132	0.0369621901678853	0.0858915567314583
YDR223W	486.300480552599	-0.0629415163240004	0.161589562950609	-0.389514738295559	0.696895410243034	0.805371038874214
YDR224C	10979.9530518667	0.762602658192024	0.118977699119943	6.40962687825418	1.45876204577434e-10	1.62561875354819e-09
YDR225W	8530.9339131205	0.34077837272277	0.108990341975736	3.12668413132088	0.00176789758482373	0.00638693005685631
YDR226W	13065.3438132985	-0.035176986795071	0.150693094562144	-0.23343463014866	0.815423924867507	0.890462936358381
YDR227W	1204.56432244473	-0.130992814896753	0.129161449396264	-1.0141788862625	0.310497401465796	0.458094956553255
YDR228C	908.592956763912	0.202670355613172	0.188475224346029	1.07531563533827	0.282233438398053	0.426132376269962
YDR229W	998.217287596979	0.0123109756139417	0.132135256746829	0.0931694985656214	0.925768905580861	0.960932074413798
YDR230W	300.138118828791	-0.173100839389611	0.256331197753441	-0.675301488491122	0.499484238434994	0.644893784421265
YDR231C	629.472791306087	0.337849855262765	0.177797995139883	1.90018934126316	0.0574082765385466	0.122996392089417
YDR232W	5457.57437789158	0.0912011584998124	0.160783594167754	0.567229256018852	0.570558433741151	0.707019465142277
YDR233C	11847.6565239073	0.428105883550783	0.113327587049307	3.77759638846382	0.000158349227398501	0.000735464042063842
YDR234W	4512.3535037298	0.79353070631689	0.106455464848421	7.45410963586297	9.04767391971434e-14	1.33306443926708e-12
YDR235W	544.092507950079	0.196972705138669	0.173062938029247	1.13815648446568	0.255055145605837	0.39543154165726
YDR236C	723.043550639219	-0.16127991869075	0.147644549678321	-1.09235267432586	0.274678116059352	0.418660049147626
YDR237W	3259.59272366928	1.99936508999641	0.121433169640789	16.4647360841418	6.57487681979159e-61	7.09871126805695e-59
YDR238C	6004.15618090135	0.121855800344739	0.105626740053889	1.15364537694309	0.248645586680946	0.387868269512248
YDR239C	853.104014331203	0.057219211152935	0.10071722756732	0.568117416801303	0.569955242132888	0.706916238170848
YDR240C	496.10121184551	0.233345740068854	0.149057902978392	1.56547043401436	0.117472644623057	0.217655510751143
YDR241W	4.38252563880516	-3.76630136489001	1.34137305207408	-2.8077956084375	0.00498818751668479	0.0159399335200806
YDR242W	849.653670081596	0.253952964611087	0.235809123815106	1.07694291256604	0.281505770294619	0.425521460445344
YDR243C	547.319606089457	0.389542580886549	0.114112690234955	3.41366573765364	0.000640951605159599	0.00260253222662214
YDR244W	1132.1716252093	0.603533227403675	0.114819744322427	5.25635404402995	1.46939290726634e-07	1.15758632622681e-06
YDR245W	3375.45053396979	0.385612830480763	0.0780526025495332	4.94042245722746	7.79534896760604e-07	5.56231509216179e-06
YDR246W	900.151740072125	-0.0589043637308524	0.128229033896109	-0.459368381255813	0.645969650007958	0.767241860225864
YDR246W-A	28.4037437900861	0.456146039613836	0.424085772724548	1.07559854385898	0.282106838934909	0.426038899615985
YDR247W	595.144322554284	1.11103073781699	0.373179159317002	2.97720467523003	0.00290889742976918	0.0099677411407179
YDR248C	478.008829472764	0.380777838752429	0.190165674887927	2.00234789468099	0.0452473282538529	0.100811537171812
YDR249C	255.503294382472	0.28199934370917	0.202803584857565	1.39050472853932	0.164375664436874	0.282837750050463
YDR250C	11.0806310641962	0.94699458109297	0.674137084259055	1.40475075945987	0.160095406002219	0.2765971521329
YDR251W	2875.64919439651	0.092954787548119	0.208517553575834	0.445788788301282	0.655749821293021	0.775084049360343
YDR252W	137.547578996495	0.0602068879899639	0.186862625696148	0.322198662068811	0.747302198005148	0.841210340772205
YDR253C	191.699020304617	0.482015844137809	0.219836657378688	2.19260904839676	0.0283355586433637	0.06855914372711
YDR254W	378.129821963949	0.131635011833453	0.128177878039203	1.02697137639611	0.304433942510844	0.451480066519353
YDR255C	492.167385741995	0.684857300728784	0.151935618168784	4.50754937507794	6.55806727191783e-06	3.96615528492661e-05
YDR256C	656.235479504714	-0.100591455124815	0.0994919842242867	-1.01105084906186	0.311992093125675	0.459656934065885
YDR257C	1038.46444871984	0.212484197447272	0.141981352206206	1.4965641201858	0.134506711995308	0.242701700055096
YDR258C	3201.36990557078	-0.869071936920456	0.450261044852635	-1.93015129080263	0.0535880948266059	0.116283752061225
YDR259C	701.23376361101	3.17570633018733	0.353757546005622	8.97707021672086	2.78072431667043e-19	5.80126735720999e-18
YDR260C	513.763267154567	-1.08209684968705	0.146209204243377	-7.40101729769224	1.35145124714164e-13	1.95189866527957e-12
YDR261C	2440.44141821179	-0.235325512246433	0.187275957948268	-1.25657086379148	0.208909070671879	0.340310447550085
YDR261C-C	0	NA	NA	NA	NA	NA
YDR261C-D	968.805108965937	-14.2442477916505	4.87958989420315	-2.91914855561374	0.00350988914980625	0.0117639338120224
YDR261W-A	14.3293647468771	1.77628311323172	1.93666378572705	0.917187137138976	0.359044585954971	0.509817800090821
YDR261W-B	241.081227969316	-7.99934571725868	2.16359959178413	-3.69723942805069	NA	NA
YDR262W	801.669856800185	-1.24361524409957	0.182142171466437	-6.82771723916078	8.62764227637474e-12	1.08231718156579e-10
YDR263C	132.765250227133	-1.25151648411663	0.169161110154947	-7.39837000933769	1.37866257423469e-13	1.9868428258008e-12
YDR264C	3491.07346179632	-0.883274609760383	0.0825141286075237	-10.7045256935531	9.69257430838811e-27	2.92822451353413e-25
YDR265W	613.521556166981	-0.156166146971277	0.110516716221191	-1.41305453429075	0.157639690039058	0.273142593685145
YDR266C	1538.72877696761	-0.225586402553757	0.0842987228068598	-2.67603582880617	0.00744986805043786	0.0223123378718434
YDR267C	1211.44375125663	0.292116748101515	0.0983301022451979	2.97077640957889	0.00297047959689953	0.0101576213007167
YDR268W	776.958876109662	0.646832145461923	0.129573353826427	4.99201515095766	5.97525666334562e-07	4.31502635798183e-06
YDR269C	38.7568856048483	0.939152915437694	0.415502569714862	2.26028184634859	0.0238037639336882	0.0592261387484966
YDR270W	1821.3393100354	1.31071048624359	0.147780717055688	8.86929304687073	7.36117261484456e-19	1.5150213387927e-17
YDR271C	123.713712614881	1.02072250937158	0.280119563230037	3.64388155401109	0.000268557045589431	0.00118546695861394
YDR272W	1378.06246232076	-0.721377087466076	0.164663324138594	-4.38092144222053	1.18178476433551e-05	6.78573187263613e-05
YDR273W	337.383962652474	0.601651679913409	0.279958462487782	2.14907481119513	0.0316284701171441	0.0753363848793891
YDR274C	79.2276028723804	-0.531169986840557	0.292235573259091	-1.8176089273349	0.0691239261928152	0.143476261552436
YDR275W	646.226218025296	0.938958942557534	0.128656439965353	7.29818843744156	2.91667969112916e-13	4.13992509607256e-12
YDR276C	2593.12026074743	0.343802852374487	0.14789091407971	2.32470570970428	0.0200877017699437	0.0515451856243707
YDR277C	1055.7873434898	1.29784132480583	0.396297999896395	3.27491262924649	0.0010569465711277	0.00407078954236669
YDR278C	0.357025666947098	-1.87563168436067	3.72208074200542	-0.503920203340377	0.614317452673971	0.742638535849995
YDR279W	547.818344646121	0.246846973728284	0.16294804305953	1.51488148672092	0.129802419526887	0.236480977871114
YDR280W	1338.51426242799	0.322404055289115	0.146093522991213	2.20683332626942	0.0273257058487677	0.0666051438637986
YDR281C	24.9711032059002	0.367913641988803	0.477268080478067	0.770874183792625	0.440781510582396	0.593051486965405
YDR282C	619.967784083893	0.592712042311569	0.128041273762574	4.62907018099984	3.67311278197988e-06	2.33505026854435e-05
YDR283C	1042.08234244226	-0.289133172247337	0.0876446853867126	-3.2989241842971	0.000970561204368543	0.0037845565967858
YDR284C	1210.7761878483	0.33046471756755	0.0858967656379286	3.84723120961879	0.000119460223205485	0.000570533016701466
YDR285W	312.19423251387	-0.75230504249323	0.250680612502136	-3.00104996147965	0.0026905041666194	0.00930165902433353
YDR286C	254.005736861455	1.35799223122936	0.198280932306711	6.84882916088346	7.44568485416295e-12	9.39411502864314e-11
YDR287W	421.191146150825	-0.420301136445365	0.154241663414368	-2.72495204694618	0.00643108267205393	0.0196817427872431
YDR288W	451.239409322966	-0.255083082524842	0.129148926486945	-1.97510803584284	0.0482558891056697	0.106363214742283
YDR289C	773.823391175821	0.232087514121245	0.0977127841808345	2.37520111689507	0.0175393906130321	0.046113543543884
YDR290W	13.2936418574299	1.9336628325164	0.622601236943405	3.10578058278443	0.00189777478538858	0.00680018756070141
YDR291W	1006.87239260072	-0.180902341012873	0.102763578551914	-1.76037408936168	0.0783443995824559	0.157984144412142
YDR292C	3051.01684515295	0.396543425207673	0.107530530775382	3.68772870689166	0.000226264697530942	0.00101788203411119
YDR293C	8987.10102535638	0.0126367334049929	0.203906051650398	0.0619733122323361	0.950584084891042	0.975163050325919
YDR294C	3107.82229046351	-0.470824677978482	0.163876004874704	-2.87305440682706	0.00406524100218675	0.0133335046017938
YDR295C	790.456698688715	0.320561903254102	0.140638485702826	2.2793327278243	0.0226472939527297	0.0567793652467365
YDR296W	3198.14774613272	1.50378381193261	0.145491542749575	10.335884708577	4.84916616463071e-25	1.39461171878855e-23
YDR297W	2361.17193118091	-0.598771712635168	0.112896828882805	-5.30370709753713	1.13474334116337e-07	9.14739246622028e-07
YDR298C	1622.5192148	0.0251607597946908	0.163062425769527	0.15430139516171	0.877372097311588	0.931695039163838
YDR299W	1767.66375213725	-0.120871404681475	0.237166887745423	-0.509647049933966	0.610298755129556	0.739681192727872
YDR300C	2055.10402944561	0.165451922219397	0.0817343555976091	2.0242641054631	0.0429429847773513	0.0964935168009674
YDR301W	1273.74253430053	-0.296140239634062	0.0862171199307658	-3.43481944040661	0.000592948764190168	0.00242707306460935
YDR302W	723.358117241538	0.530716793729761	0.194588492883036	2.72738015422508	0.00638394432846962	0.0195647544659381
YDR303C	1004.68111265759	0.0177024468993028	0.196132852132612	0.0902574286093264	0.928082649069699	0.961977970098221
YDR304C	4727.11997235422	-0.405317702445094	0.0914090591748477	-4.43410867701635	9.24539833147922e-06	5.43177461294578e-05
YDR305C	588.905749697983	0.492867217361681	0.107692769519029	4.57660453494599	4.7258361261358e-06	2.9390327409566e-05
YDR306C	689.135800695072	0.474102966343685	0.0885101458917964	5.35648158261174	8.48581455389838e-08	6.933942264513e-07
YDR307W	806.799514414227	-0.0196499813720035	0.117195415107581	-0.167668516332022	0.866844065826648	0.924390384963456
YDR308C	543.150896544479	0.0557217554234612	0.141265975634455	0.394445691350682	0.693252015632567	0.80268443274345
YDR309C	3119.8169601273	-0.310355220898651	0.125261038034959	-2.4776676432462	0.0132244266862332	0.0364876724572819
YDR310C	2325.24509740092	0.152694948660018	0.114102136897398	1.33823040314594	0.18082134110553	0.304920185278245
YDR311W	1101.61438845066	0.200964918480524	0.108081071411637	1.85939050988059	0.0629718059943851	0.133012288094619
YDR312W	1353.89061692628	1.11224849450227	0.144370097419015	7.70414728802267	1.31719856197311e-14	2.07537553329064e-13
YDR313C	779.858171502527	1.29762816150705	0.127636611968015	10.16658262468	2.795447480949e-24	7.63934319897515e-23
YDR314C	294.817979626996	0.227831723785626	0.152274813062074	1.49618784094486	0.134604712207796	0.242812006190234
YDR315C	153.063528561875	-0.15305080679692	0.210237687115115	-0.727989395702959	0.466620077702809	0.618093288767236
YDR316W	2163.71580032625	1.85372488570663	0.125736588597516	14.7429233318904	3.41668842997491e-49	2.52834943818144e-47
YDR316W-A	385.475105661371	-0.198426025526696	1.76770006571685	-0.112250957826507	0.910624425940856	0.950907320318135
YDR316W-B	808.604510136712	-8.09282605694376	1.38690020152439	-5.83518990627348	5.37293351944656e-09	5.01220115567635e-08
YDR317W	197.165902611223	-0.36003541828252	0.199618941620288	-1.80361350160534	0.0712919179873703	0.146957299488207
YDR318W	421.77408419605	0.156218474803552	0.149353298196155	1.04596601943387	0.2955767213488	0.441521498481106
YDR319C	419.843896797172	0.0865642489563047	0.154949968182498	0.558659352897383	0.576394224871778	0.712808879848465
YDR320C	1349.37875904445	-0.115254103607322	0.137589354833546	-0.837667301709169	0.402217582635051	0.55406923221804
YDR320C-A	392.424952306243	0.03843880684849	0.137518370786686	0.279517613745694	0.779847622673852	0.866263525540561
YDR320W-B	0.877043011638968	-0.693897445710952	1.61514701138264	-0.429618753476158	0.667472993009183	0.784698530582401
YDR321W	2945.1275442974	-0.937042714931722	0.114622000764454	-8.17506856172689	2.95697679592732e-16	5.1114564771594e-15
YDR322C-A	1093.75600667018	0.63996757431259	0.176067213197974	3.63479129753133	0.000278205757236335	0.00122232362719046
YDR322W	2864.34089920312	1.79707254581501	0.120165523736979	14.9549761855861	1.44533410206011e-50	1.13321076144856e-48
YDR323C	371.491497964	-0.198200558845085	0.146526845276393	-1.3526569719782	0.176165242541191	0.298718920539724
YDR324C	3127.76416748645	0.62539796631773	0.160231225541525	3.90309669169731	9.49697401926557e-05	0.000460582259873955
YDR325W	806.600084760739	-0.0905007598038803	0.130446004570398	-0.693779469152232	0.487820519917139	0.63406077445713
YDR326C	1690.41964078509	0.0260772998370355	0.142380057029611	0.183152755948202	0.854678162535616	0.916774634063112
YDR327W	1045.44722300683	-0.153785221527932	0.125846966404756	-1.22200181634351	0.221706940115771	0.355963409946969
YDR328C	2620.96136535925	-0.137263862982026	0.137030203014421	-1.0017051712868	0.316486008355464	0.464951338619024
YDR329C	1576.50615599477	0.129637422793351	0.102325000167583	1.26691837362362	0.205184478201857	0.33523814771457
YDR330W	1485.1721396559	-0.318991810027376	0.175197325404444	-1.82075730489026	0.0686437569967767	0.142673424371185
YDR331W	1018.30694785909	0.179544898133013	0.12667748914149	1.41733862385348	0.156383947836549	0.271916558615647
YDR332W	638.501577159129	-0.129499380581569	0.101445447150487	-1.27654206491363	0.201763966859419	0.331631386448008
YDR333C	1687.9254539814	0.026276769526458	0.0920602908333774	0.285430007754561	0.775314720425779	0.862829122798949
YDR334W	2145.25564981671	0.202080826378809	0.156847644679905	1.28838929517377	0.197610483215263	0.327000663933598
YDR335W	2518.38829925014	0.00944483079603717	0.0992444167193661	0.0951673767476952	0.924181881931081	0.960344252823935
YDR336W	432.101807557013	-0.23520395566805	0.0982241836307341	-2.39456259114639	0.0166402030553976	0.0441015602908847
YDR337W	2272.05862556909	1.80708102611444	0.0900314521990013	20.0716636461684	1.30560318874589e-89	2.45677217173726e-87
YDR338C	667.875039867733	0.297942353375878	0.146125581247166	2.03894725915183	0.0414552915574692	0.0939520131443538
YDR339C	1472.75452161308	0.246779015046289	0.156960878900742	1.57223262748386	0.115896611223306	0.215498329056096
YDR340W	39.8318261387952	-3.09415506920791	0.584627114256576	-5.29252748248344	1.2063733347491e-07	9.70106811069304e-07
YDR341C	9798.73928745596	-0.0769558792709515	0.123099739313329	-0.625150627452377	0.531872202649756	0.673992944453955
YDR342C	8181.82532939774	3.5293452042098	0.795620446814811	4.43596594122134	9.16603404541356e-06	5.40443153295378e-05
YDR343C	617.093809943591	3.28158387102417	0.942322448774666	3.48244263446268	NA	NA
YDR344C	51.7619872016527	-0.641679721805992	0.271295008920149	-2.36524705839634	0.0180180466413721	0.0471012087555241
YDR345C	54630.2642610009	0.526713107774726	0.197259524270211	2.67015298614034	0.00758166942142025	0.0226247733617915
YDR346C	4950.16466444975	0.216456406704832	0.0892802608140851	2.4244598383911	0.015331178980149	0.0412632385628366
YDR347W	4948.40517047804	2.0442275775136	0.120963440372721	16.8995489150672	4.53361471484258e-64	5.06074347660224e-62
YDR348C	2224.11100722884	-0.118604336264363	0.0780904409458721	-1.51880735756856	0.128810993379106	0.234804650538276
YDR349C	3549.86502598346	-0.0183582883553028	0.0812264110791859	-0.22601378186469	0.821190701276544	0.894979639021565
YDR350C	1330.81580223615	-0.130738354942433	0.183296882229696	-0.713260113058553	0.475684814535571	0.625170568204459
YDR351W	1662.46151824245	0.173531416783822	0.0955926232123699	1.81532225973443	0.0694744001362302	0.144112881668413
YDR352W	767.971313700019	0.0652665055014858	0.113803391874228	0.573502286940765	0.566304651088693	0.703979319001535
YDR353W	11725.602278545	-0.531140389734186	0.13834250272249	-3.83931459444271	0.000123378258486768	0.000586692570681483
YDR354C-A	0.787638142830042	-0.198449579750735	6.00582262383257	-0.0330428639306193	0.973640405815361	0.984108757897454
YDR354W	1490.82738800122	-0.88456435580343	0.138340099832492	-6.39412836100665	1.61465748953498e-10	1.7872494497609e-09
YDR355C	32.2958800444417	0.216443823911727	0.325514571549309	0.664928217749353	0.50609640648613	0.650117209502175
YDR356W	786.960544509925	0.0935355836221858	0.118216460645531	0.791223008297043	0.428813867347752	0.581104553570431
YDR357C	226.14438064861	-0.0190400146074891	0.240968645902805	-0.0790144897737813	0.937021097924948	0.967731057069736
YDR358W	1188.09017963386	0.48773375262244	0.322829455009616	1.51080932998481	0.130837036922883	0.238036664412736
YDR359C	1724.9010025932	-0.0557111632924953	0.0620160524682789	-0.898334561378144	0.369007212152303	0.519735136705532
YDR360W	85.9087713144996	-0.137225607455504	0.28396742799329	-0.483244182000854	0.628922367784843	0.753330586717761
YDR361C	2048.53228067493	0.187518801741638	0.113282730813906	1.65531674946716	0.0978602631046033	0.188177428556764
YDR362C	1019.89401494532	0.325333937403809	0.0807741559463025	4.02769838437044	5.6325535948812e-05	0.000284915499046755
YDR363W	544.256953788043	-0.0491139025982922	0.115929877785384	-0.42365181035742	0.671819764388317	0.786456624291051
YDR363W-A	1491.37492635365	-0.172592857840774	0.14834706191322	-1.16343967730036	0.244651159272446	0.383362487501387
YDR364C	797.014229810492	-0.0500130391133224	0.112920117674721	-0.442906367290463	0.657833461689133	0.777115461915618
YDR365C	4102.30448497887	-0.839221780249823	0.101161065579631	-8.29589699793355	1.07768884131151e-16	1.93925101335453e-15
YDR365W-A	0	NA	NA	NA	NA	NA
YDR365W-B	12286.3706639877	-18.1716246933621	2.77784351394841	-6.54163008179432	6.08518708122578e-11	7.03106002051806e-10
YDR366C	201.086448959454	-2.54474696841056	0.250367336650653	-10.1640533563743	2.86895320530107e-24	7.80782058269125e-23
YDR367W	828.550465534293	0.863155777296771	0.248373576209885	3.47523190859631	0.000510411889114591	0.00212086605786038
YDR368W	1789.03276192748	-0.109525169532491	0.154654206874582	-0.708193923371974	0.478824839231597	0.627570227100357
YDR369C	410.349916080122	-0.304626657825741	0.132664433607667	-2.29621948808543	0.0216633348146449	0.0548537958820651
YDR370C	707.634619005958	0.309054021215432	0.185339240818249	1.66750451685783	0.0954141270185307	0.184551377545975
YDR371C-A	0	NA	NA	NA	NA	NA
YDR371W	626.602914405719	0.00484220768724714	0.167764325623265	0.0288631547217071	0.976973731643	0.986409473647217
YDR372C	2810.99759991381	-0.102610521638491	0.090085515927814	-1.13903462262139	0.254688713712697	0.395133709702362
YDR373W	1224.40824994004	-0.071402963848326	0.115259988768313	-0.619494801373399	0.535590445589053	0.677303892981855
YDR374C	15.0242111459421	-0.20420067805693	1.04864963069719	-0.194727268364333	0.84560646346059	0.912364986435233
YDR374W-A	168.48140553415	-0.70846460538133	0.251116965965599	-2.82125344521081	0.0047836393261954	0.0154120589389597
YDR375C	2449.14882002969	1.60629294134264	0.107542501242065	14.9363546764369	1.91149639120722e-50	1.46385060842915e-48
YDR376W	1200.82715435675	0.411160459101127	0.137461671197781	2.99109166590552	0.00277982034622004	0.00957698359121356
YDR377W	765.205114443262	0.110143199887223	0.084146623959295	1.30894377819013	0.190553395832057	0.317396222799678
YDR378C	929.220314963844	-0.218892223454681	0.13710463860539	-1.59653404641319	0.110369610687068	0.207565464301837
YDR379C-A	132.468570388765	0.278781607349948	0.416898670020243	0.66870351813886	0.503684622855198	0.64842266430094
YDR379W	1527.55732218779	0.106695085115455	0.109208207251434	0.976987790577013	0.328575196923858	0.478019935264088
YDR380W	2875.74788725533	-0.581216750505294	0.32614500480664	-1.7820807982323	0.0747360566197473	0.152246108536238
YDR381C-A	760.113097542328	0.412906065726921	0.146362198443474	2.82112505905264	0.00478555428639124	0.0154120589389597
YDR381W	7800.68914327081	-0.231229884662899	0.110992959184179	-2.08328425841139	0.0372253207401552	0.0862652928904512
YDR382W	21283.0304881509	-0.0948666276907952	0.225202405574339	-0.421250507732608	0.673572166197805	0.78766801963401
YDR383C	417.319305613722	-0.00912211217845241	0.197363922994316	-0.0462197550598703	0.963135097039015	0.983406904363284
YDR384C	4520.73112819389	-0.267366285508504	0.226084114986306	-1.18259651070443	0.236969096053694	0.374575006071363
YDR385W	52283.3892983112	-1.7099573646985	0.14833789591283	-11.5274478862997	9.59458905927122e-31	3.65259904880695e-29
YDR386W	583.957096601809	-0.00481998967266081	0.123122128878487	-0.0391480371283849	0.968772362210469	0.984108757897454
YDR387C	741.984656483864	-0.206399164184891	0.141010574616048	-1.46371408489674	0.143272085437449	0.254268379059832
YDR388W	5230.82263651868	-0.282547944272142	0.16920972250841	-1.66980915802931	0.0949571278867721	0.183958060694012
YDR389W	2301.61030725161	0.30338366727626	0.141078867236718	2.15045437504973	0.03151929122902	0.0751042415410868
YDR390C	1356.95034375089	0.34198032683062	0.100215161015453	3.41246098260409	0.000643791423507509	0.00261245244314261
YDR391C	1083.40913552787	0.39659124005448	0.211395427659685	1.8760634723516	0.0606465647226035	0.129189545792959
YDR392W	1103.67563133701	0.505295867839209	0.0884130033021907	5.71517592397734	1.09590587988455e-08	9.84670685527918e-08
YDR393W	943.960448876803	0.896008411659156	0.103799538354477	8.63210401378931	6.02335712601792e-18	1.17366361041284e-16
YDR394W	4677.16566731636	-0.222101331979149	0.132610880824741	-1.67483490493272	0.0939666283394843	0.182394404433788
YDR395W	3147.32508356547	0.243306051856171	0.118419410031464	2.054612937115	0.0399164050983104	0.0910913287878905
YDR396W	1126.0355450057	0.445834115089894	0.121675843564965	3.66411361554978	0.000248196602466936	0.00110671822873882
YDR397C	721.739439810315	0.414026961150193	0.221009158514686	1.87334752972547	0.0610204105276497	0.129759159151588
YDR398W	3551.94888936801	0.36348006024743	0.117382304314356	3.09654902730494	0.00195787482553476	0.00699460365999327
YDR399W	4840.32469142449	0.549410838518405	0.166736244666599	3.29508943671479	0.000983903600347082	0.0038252592159893
YDR400W	1447.38835219331	0.898576940658277	0.104123908232194	8.62988103226464	6.14158203414723e-18	1.19061459499728e-16
YDR401W	18.8110760326994	0.783430493477688	0.63191759186187	1.23976686765343	0.215061636337975	0.347496549784569
YDR402C	82.2221543112088	0.669649504218963	0.243133739574688	2.75424342746661	0.00588279950575988	0.0183515773206805
YDR403W	136.838984901555	-0.480910254142501	0.213130479604207	-2.25641238660737	0.0240448166213378	0.0597024288977082
YDR404C	1335.44316613322	-0.0286708468757427	0.0967869846041733	-0.296226264233739	0.767057292491729	0.85726104333116
YDR405W	3816.64795833874	1.71859087275476	0.153648336495398	11.1852227752966	4.81694209810384e-29	1.65231149260999e-27
YDR406W	4903.46680312157	2.39878507817748	0.354815724398232	6.76065042564227	1.3737361645234e-11	1.69745335451241e-10
YDR406W-A	2.76412833564523	3.45607168135725	1.49787168714412	2.30732158903857	0.0210368988490133	0.0535765722426919
YDR407C	1205.44405619537	0.0234259553650501	0.119512533673318	0.196012540651878	0.844600350377316	0.912340152137937
YDR408C	2670.03886404853	-0.160682055712889	0.125680295318919	-1.27849839392206	0.201073750701394	0.331052065630251
YDR409W	894.864488063508	-0.253920732868767	0.097455491841219	-2.60550460596383	0.0091739040114051	0.026569627009285
YDR410C	720.301059243237	0.154535335197862	0.118947563448375	1.29918874096932	0.193879164448157	0.321715338134432
YDR411C	1388.26729909438	-0.201213644790348	0.228137909160268	-0.881982505805268	0.377786267752842	0.529153747151897
YDR412W	1078.99782080458	0.391718433188178	0.160670359300222	2.43802550074735	0.0147677321932339	0.0399754559081949
YDR413C	498.209847947223	-0.228455538305549	0.146648587001428	-1.55784343359084	0.119270367119303	0.220774209625556
YDR414C	525.866559904377	-0.327017771491404	0.152605644279303	-2.142894340742	0.0321215835122414	0.0762902088033256
YDR415C	849.821307020353	-0.172107322677867	0.100156386620594	-1.71838590113912	0.0857262502482152	0.169598403164538
YDR416W	749.412985247427	0.161364893700904	0.120604574385074	1.33796661133007	0.180907321135351	0.304920185278245
YDR417C	7437.08701798324	-0.303466266226367	0.366643358879294	-0.827687884907998	0.40784728198652	0.560417734021119
YDR418W	20452.6779142734	0.121279914140422	0.172307824520604	0.703856104491184	0.481522390041105	0.629977445532522
YDR419W	754.099320032248	-0.0443898026783275	0.0969250298058438	-0.45798079987437	0.646966235463026	0.767782310930664
YDR420W	1630.44143725195	-0.414527117807116	0.106039434786999	-3.90917886953823	9.26103751061556e-05	0.000450080676303188
YDR421W	836.564312604978	-0.638524509785999	0.133010236667209	-4.80056667656028	1.58217285386791e-06	1.07314010459053e-05
YDR422C	1277.35048564697	-0.0139016872850888	0.0768131627363127	-0.180980534974339	0.856382854553888	0.917996095541824
YDR423C	1023.4713691843	-2.41586501496979	0.129861998451533	-18.6033254052489	3.01980873911305e-77	4.6252233385578e-75
YDR424C	654.951409151265	0.154554358096907	0.154897970552018	0.997781685235207	0.318385233042307	0.466990069779019
YDR425W	427.102490708764	-0.145036688216411	0.18506359485541	-0.783712692546194	0.433208713194124	0.585373940315244
YDR426C	43.2132643009945	-0.165549925582518	0.417923162771164	-0.396125269738078	0.692012617301907	0.80168779200534
YDR427W	2445.26239529392	0.0919730073411082	0.142984059646248	0.643239586067533	0.520068650553299	0.663407346996712
YDR428C	600.256806018732	-0.395671318088985	0.124050808651033	-3.18959080066981	0.00142474373249643	0.00530433138621905
YDR429C	7900.38289428326	0.181558835866435	0.104563043684498	1.73635760273255	0.0825006239047611	0.164651245162653
YDR430C	4064.68809519367	1.16789598790259	0.121190884836919	9.63683027377985	5.5887029173289e-22	1.31454276476886e-20
YDR431W	22.8338063105344	1.26119290315839	0.662657160196042	1.90323590978068	0.0570097694188883	0.122461298562557
YDR432W	10063.4627604863	-0.285965843139256	0.226705865644639	-1.26139587225108	0.20716625476493	0.33797298832842
YDR433W	1730.70383937142	-0.131933772257596	0.305606874400265	-0.431710747726172	0.665951654975794	0.783413610852127
YDR434W	1242.43568013179	0.124712232607391	0.210080637355737	0.593639824103407	0.55275303904208	0.692228848665362
YDR435C	745.958360538079	0.0715976764525856	0.163246223457207	0.438587030905214	0.660960795958515	0.779826392008872
YDR436W	890.182209025762	0.0411507712795917	0.164522754676273	0.250122065853826	0.802492952127068	0.881604434146601
YDR437W	93.6882471276525	-0.347056251053564	0.23603280492461	-1.47037294737236	0.14146077404802	0.251732142091398
YDR438W	323.5494055946	-0.0782605515261112	0.128418031277451	-0.609420271807681	0.542245904431022	0.683815125914507
YDR439W	404.905993030977	-0.331649985479386	0.106257726370025	-3.12118465931098	0.00180125046065393	0.00648607738319671
YDR440W	589.124265223753	-0.245741166278749	0.170731448104768	-1.43934330204914	0.150053279868658	0.263603868022133
YDR441C	429.82693647319	-0.0497536736687642	0.17297858515015	-0.287629093656747	0.773630672043967	0.861946103293861
YDR442W	73.977761898193	0.0736768214539872	0.271869339179582	0.271000847967341	0.786390380072858	0.87056583237799
YDR443C	808.8725926387	0.223838154856693	0.13031365181648	1.7176876845714	0.0858535968860088	0.169748360579782
YDR444W	1190.07117374894	0.416353660723228	0.118295535172675	3.51960587621063	0.000432188499731604	0.00182930170901821
YDR445C	57.4954755783682	0.322692590966673	0.3287711279127	0.981511341994599	0.326340644046916	0.475399133309664
YDR446W	5.64485845049612	-1.22455972728558	0.774928146308715	-1.58022357700986	0.114055674236626	0.212856523242397
YDR447C	12062.1350264605	0.17399379159151	0.171602669171761	1.01393406309639	0.31061421624065	0.458164664761684
YDR448W	650.457819696211	-0.479314939746505	0.172909342374492	-2.77205923731056	0.00557028987540894	0.0175362949901737
YDR449C	831.103182940473	0.13635668578128	0.260308688441154	0.523826871080814	0.600398961896534	0.731722346974569
YDR450W	22741.0282780933	0.00899639895983399	0.168110192077503	0.0535148931106236	0.957321664666493	0.979710639769165
YDR451C	731.002661649411	-0.550083301639456	0.246690694985644	-2.22985022467697	0.0257573877982428	0.0633687545906714
YDR452W	4217.67997774533	0.216454839147195	0.0691179294883724	3.13167423777659	0.00173812615785392	0.00630705172210793
YDR453C	565.869525860965	0.505059134590633	0.273282057056294	1.84812402259763	0.0645844033189636	0.135635484776369
YDR454C	5132.4354303793	-0.300334972175787	0.165688885054758	-1.81264405319964	0.0698867386024331	0.14474027057724
YDR455C	127.607749591329	-0.0916396593880693	0.170881175020286	-0.536277090657824	0.59176706130564	0.725090160771616
YDR456W	1673.25121502559	0.037020995044606	0.116376113032148	0.318115067431229	0.75039765469911	0.843508952696422
YDR457W	2452.95050407727	-0.111798462732687	0.116247256187903	-0.961729905710417	0.33618529594371	0.485978129737768
YDR458C	1469.92546807447	0.11680439976189	0.0888472626337108	1.3146651489246	0.188622464251324	0.314816915752463
YDR459C	564.279008740042	-0.175301024232864	0.0961138242557791	-1.82388980555337	0.0681687331888376	0.141985856034688
YDR460W	695.475430075005	0.168296820286341	0.130807710645066	1.28659709321722	0.198234757392817	0.327786621187319
YDR461C-A	87.897341018158	-1.25556224958972	0.309827103888756	-4.05246098172397	5.06816784880978e-05	0.000259153365312587
YDR461W	5.31239391636381	-3.43597979161062	1.85018851318446	-1.85709713746777	0.0632973354052136	0.133614183006005
YDR462W	1620.15166540901	1.83090712559833	0.138881120531853	13.1832686731412	1.09539939354381e-39	5.86528488282887e-38
YDR463W	2346.53873080266	0.051877608522161	0.0692451666494683	0.749187431157108	0.453744243643336	0.605176101384165
YDR464C-A	14.3114569481247	1.42223096069759	0.886713797103846	1.60393462393709	0.108728463853505	0.205123363775189
YDR464W	1550.3341871726	-0.220972363758006	0.113183703497412	-1.95233374531749	0.0508985935240031	0.111072941335018
YDR465C	3471.94812458474	0.274462909706979	0.116574062202531	2.35440804344742	0.0185522333268158	0.048275388656819
YDR466W	1209.85553985092	0.173035067194746	0.0852112972230116	2.03065876044447	0.042289622491652	0.0954160512949709
YDR467C	144.340620308253	0.0661208736273175	0.219330284224136	0.301467140578488	0.763058303188255	0.854241370864839
YDR468C	882.35401804954	-0.00671292816207506	0.102633470395704	-0.0654068125748194	0.947850100046539	0.973419734742944
YDR469W	636.611690835079	-0.0798185187347661	0.205626536947365	-0.388172265699332	0.697888555925557	0.805773985126854
YDR470C	1018.12540745388	0.94633993679151	0.113528511466033	8.33570285183074	7.70391742656191e-17	1.40548476928911e-15
YDR471W	13360.2741671571	0.244195966103721	0.206984812222888	1.17977721882687	0.238088832475187	0.375671550235166
YDR472W	848.405165512474	0.070355275394609	0.153785360952103	0.457490069009374	0.64731883875863	0.767874976956833
YDR473C	690.864850384691	0.307403094697043	0.121398199896614	2.53218824462665	0.0113353118493954	0.0319308656287929
YDR475C	1342.55964352395	-0.147978274706987	0.231033319217882	-0.640506205805891	0.521843555892336	0.665027256420799
YDR476C	1721.20485348889	-0.392671729985148	0.159294196835282	-2.46507241184178	0.013698556457523	0.0375285743882058
YDR477W	3086.65496624881	0.0949969100716696	0.125441673856083	0.757299445642425	0.448870482952226	0.600679038291175
YDR478W	359.091131130351	0.359731488321455	0.192465307010609	1.86907185460508	0.0616128181732912	0.13060251705481
YDR479C	1323.62580084876	0.00425779471211052	0.17862115000031	0.0238370132098194	0.980982616157672	0.988638333590578
YDR480W	445.345828892456	-0.222838051744194	0.131308588263759	-1.69705618414373	0.0896860389171388	0.175847648796748
YDR481C	1998.3652250892	-0.979438438985829	0.223541802992238	-4.38145539615174	1.17889179729996e-05	6.78094443407646e-05
YDR482C	550.021659239328	-0.204711447609611	0.195960322825837	-1.04465763608459	0.296181231108443	0.441923332143227
YDR483W	7188.39136247475	-0.116120079909239	0.106017294836255	-1.09529374512514	0.273387966894218	0.417466531408607
YDR484W	432.345939849566	0.344505298793347	0.219238483148357	1.57137238794078	0.116096175828606	0.21576133115468
YDR485C	1258.05410006922	0.00961455979047707	0.0834629665576548	0.115195519486304	0.908290149968158	0.950019891755601
YDR486C	1199.12999507999	-0.100585091337576	0.0940214768405819	-1.06980973621721	0.284704958938781	0.428782725719371
YDR487C	4037.94316244074	-0.0287175724014688	0.0871436147083623	-0.329543047962561	0.741745261718379	0.83721238966191
YDR488C	694.187424128566	-0.427527992578974	0.174327422460424	-2.45244257354881	0.014189002559397	0.0386388121763588
YDR489W	487.159062291382	0.366527302564824	0.106597793596324	3.43841359374502	0.000585133242983169	0.00240105142572408
YDR490C	1155.06799265954	0.0850578692677982	0.175007742726191	0.4860234635497	0.626950530206934	0.752523453971727
YDR491C	71.8390064137051	0.252760758921805	0.404333980290337	0.625128659086005	0.531886619712054	0.673992944453955
YDR492W	1466.03648224017	0.698952781625381	0.251764255248841	2.77621928869347	0.00549951020239223	0.0173300354990216
YDR493W	1076.63473972503	1.98661679104543	0.159076637492172	12.48842584533	8.63451433717785e-36	4.12079068294589e-34
YDR494W	3830.48251385397	2.20640421539844	0.111680610986536	19.7563766522054	7.07014074857384e-87	1.22536702552914e-84
YDR495C	472.087215842356	-0.185242609344542	0.17626210071893	-1.05094974239489	0.293281672839297	0.439188971650662
YDR496C	3304.37580986055	0.861868177218454	0.212057159066286	4.06432011545079	4.8172674121792e-05	0.000248057257049353
YDR497C	7539.36320315136	-0.666504090904889	0.20441118160844	-3.2606048537091	0.00111174853407935	0.00425201849329071
YDR498C	960.796854451101	0.0500642602324709	0.120123247144495	0.416774116772327	0.676843636222264	0.7898108058398
YDR499W	528.60301888382	-0.407556822267904	0.120365307578294	-3.38599909282665	0.000709196180773799	0.00285324743223961
YDR500C	15268.785498771	0.00931635842445666	0.228708793917515	0.0407345877037708	0.967507487469161	0.984108757897454
YDR501W	297.517809805436	-0.320050898233249	0.148627948385772	-2.15336954932958	0.0312896467727174	0.0746914148768092
YDR502C	7401.69942243516	0.665427337263877	0.206438500833461	3.22336838611657	0.0012669250446003	0.00478713043243695
YDR503C	350.100502535328	-0.265452784295591	0.17101888787918	-1.55218401655801	0.120618199403385	0.222893227068096
YDR504C	67.2652352088842	-0.0305228888161573	0.357300549585831	-0.085426369625063	0.931922429854996	0.964236491219866
YDR505C	1429.06789989791	0.0732930102719323	0.171883582488383	0.426410767164955	0.669808557006354	0.785883108112986
YDR506C	253.32630559757	-1.05347622041403	0.201496512838134	-5.22826030870474	1.7111248236599e-07	1.33403935859598e-06
YDR507C	2871.47121826378	0.184067640201143	0.130421169485175	1.41133253848077	0.158146584455268	0.273804785810303
YDR508C	5678.97804473315	0.571985605667961	0.250870016210703	2.28000784752035	0.022607223051353	0.0567420621250805
YDR509W	223.208428480366	0.518151603898971	0.368670735146336	1.40545900312185	0.159884832032006	0.276305826230068
YDR510C-A	92.6928183034843	0.341960003029454	0.321939051856731	1.06218863805821	0.288150056826571	0.432981125772256
YDR510W	3185.78067570062	-0.00155267701086816	0.169431156785527	-0.00916405837229572	0.992688241650795	0.996412469176811
YDR511W	1040.36372977257	1.6172675510593	0.146163018185766	11.0648204390788	1.85834693364845e-28	6.24442495153505e-27
YDR512C	625.899064238973	0.174138734277017	0.162934479380225	1.06876540152466	0.285175393095116	0.429294888897013
YDR513W	2549.37899321022	0.369237749749499	0.187336302268521	1.97098877942112	0.0487251592621139	0.107210243702237
YDR514C	1061.8766123736	0.381990008557228	0.129871587146567	2.94129006159085	0.00326848313436992	0.0110759472252202
YDR515W	912.550666984377	0.933921563355395	0.119438646285683	7.81925777291185	5.31357023040914e-15	8.49397415958121e-14
YDR516C	4730.89916456664	1.18018448960094	0.454136997013053	2.59874112297223	0.00935663064271082	0.0270631398387762
YDR517W	2551.51906097844	-0.0356950346673167	0.149957670752266	-0.238034069802843	0.81185466963824	0.887742794992105
YDR518W	1135.83793302516	-0.50855285414486	0.20862710522642	-2.43761640460349	0.0147844533264616	0.0400042767494151
YDR519W	901.806525528394	-0.360289079308514	0.124721948050682	-2.88873838918957	0.00386790720974974	0.0127881711262107
YDR520C	602.954315606032	0.240973536201325	0.176223964386499	1.36742773345409	0.171491274390883	0.292753119009423
YDR521W	59.9836901471539	0.443636521560153	0.421454241636874	1.05263271247936	0.292509358466528	0.438331430002401
YDR522C	28.1105071909738	-0.575902208717593	0.366705697245881	-1.57047521498267	0.116304596097239	0.215952091879452
YDR523C	89.5702628352805	0.537206410392257	0.239020832906966	2.24752965613401	0.0246061974792597	0.0609463205188555
YDR524C	978.922298876803	0.156313199621665	0.159212760290451	0.981788138943787	0.326204232725613	0.475305547949312
YDR524C-A	0.713736725001509	-0.198389461654813	2.36566407539276	-0.083862059587592	0.933166105320853	0.964753431988128
YDR524C-B	24599.628518082	0.0796284189604836	0.252923178753935	0.314832429960691	0.752888887360396	0.845587689658181
YDR524W-C	67.9717084543225	-0.197624402358569	0.38428770631839	-0.514261578263536	0.607069120407323	0.736804739321371
YDR525W	4.32878686330054	-2.1323277791022	1.55172391823322	-1.3741669855357	0.169389847549735	0.28969138820113
YDR525W-A	203.28673859844	-0.121999609847988	0.191791210353579	-0.63610636599599	0.524707096533268	0.667385271874875
YDR526C	144.682252460234	0.114236917410947	0.301125889422229	0.379365977565508	0.704416111592289	0.810213851021099
YDR527W	1615.35856614145	-0.0367629159007266	0.143205279932626	-0.256714807708364	0.797398939652195	0.878499400560281
YDR528W	764.447419874224	-1.24574600323693	0.253441870626516	-4.91531253362914	8.8640936053665e-07	6.25711902303792e-06
YDR529C	2076.67050314228	0.797796876379892	0.162244328749894	4.9172558605098	8.77658088291002e-07	6.20199159815938e-06
YDR530C	792.474736856894	-0.599163285151988	0.138429948994932	-4.32827787268724	1.50279793340132e-05	8.41617958280705e-05
YDR531W	1650.71985420105	0.025512709200923	0.114704262574899	0.222421631317005	0.823985674169805	0.897431726489554
YDR532C	324.344784319834	0.0350896256772577	0.210020866436641	0.167076854184123	0.867309577699114	0.92458738729789
YDR533C	1154.6645877429	-0.580518608200291	0.256876444989332	-2.25991374267267	0.0238266048219972	0.0592605813284267
YDR534C	678.863247700964	-1.13107461547332	0.315997221407153	-3.57938152252282	0.000344408347146716	0.00149032416183198
YDR535C	85.852614806457	0.556750424329481	0.360086131414994	1.54615903184517	0.122066164951815	0.224874898565778
YDR536W	153.985455986564	0.00559367438405799	0.198790511089007	0.0281385381697291	0.977551657218048	0.986551733890552
YDR537C	33.3504959364504	-0.371740148802552	0.727783002946308	-0.510784323483268	0.609502087442181	0.738851600937641
YDR538W	387.151528677558	-0.140659960331901	0.170878414539263	-0.823158154358821	0.410418061718489	0.56277214904102
YDR539W	913.723912380416	-0.678494473719643	0.226335902982423	-2.99773241796434	0.00271996372566147	0.00939364504310774
YDR540C	95.3340854930785	-0.460674462736048	0.180907536499858	-2.54646363357233	0.0108820549480879	0.0307725263581396
YDR541C	362.213575063786	-0.667162247025691	0.159882181131588	-4.17283678708757	3.00830445974713e-05	0.000161078806275566
YDR542W	23.6594156340291	-1.32942007700482	0.693663663672212	-1.91651970058076	0.0552989780479782	0.119292194374053
YDR543C	4.48206640919306	2.67078866186602	1.59729706611974	1.67206759375954	0.0945109939569442	0.183342976789524
YDR544C	70.115228279514	0.591699804121538	0.431018328584316	1.37279499473951	0.169816087223144	0.290269595237899
YDR545C-A	115.500663612335	-11.4595117478658	4.89118524307612	-2.34289056299548	0.0191349948394645	0.0495091418673344
YDR545W	802.663570299414	-6.21084060861886	0.214955448330817	-28.8936179885069	1.43603440009426e-183	1.1822153198776e-180
YEL001C	3259.86971654649	0.0260996068457912	0.0938273387607067	0.278166333933381	0.780884676990482	0.866392601526164
YEL002C	4395.88939010063	-0.157908605514554	0.0759527639338208	-2.07903698741158	0.0376139509678385	0.0870131398222388
YEL003W	709.920586469914	0.0293508666303289	0.216849893843548	0.135351076775278	0.892334303163184	0.941964052032815
YEL004W	289.731609992546	0.0784605297954718	0.226488401529442	0.346421844410749	0.729025710801353	0.828459609188409
YEL005C	352.671089130587	0.0282511198363102	0.173229253382764	0.163085156142116	0.870451387008713	0.926552878788942
YEL006W	846.146005669818	-0.155003497681915	0.0955231987682065	-1.62267909451024	0.104658022615259	0.198524693820303
YEL007W	2197.09938953928	-0.254633948645012	0.159856300639097	-1.59289278950531	0.111184244141184	0.208620920773172
YEL008C-A	0	NA	NA	NA	NA	NA
YEL008W	33.1873647736643	-1.0920334469539	0.362465228173226	-3.01279505473559	0.00258853665793404	0.00897741044189237
YEL009C	20404.3717905154	0.0121498126993841	0.093243940151814	0.130301365210464	0.896327999997781	0.944212445295168
YEL009C-A	1.73829801218861	0.0463189959644072	1.32029007378516	0.0350824389913155	0.972014004446969	0.984108757897454
YEL010W	1.55243564598423	-3.68481980541837	2.04872259052801	-1.79859382741941	0.0720829544831387	0.148124286497957
YEL011W	1847.21550778404	1.78777494074105	0.76000208750494	2.3523289871614	NA	NA
YEL012W	663.175919342725	0.0723664193958007	0.255782598916048	0.282921589281187	0.777236944578334	0.864189723927796
YEL013W	1870.35027132227	0.236457741648451	0.12901323285182	1.8328177383171	0.0668296803258508	0.139505633795896
YEL014C	18.0430180130848	1.62558061529918	0.404816578552798	4.01559793106934	5.92952701641549e-05	0.000298561658487098
YEL015W	2327.77257367553	-0.0127853307429813	0.0769015840439465	-0.166255752751139	0.867955685549946	0.925085650070898
YEL016C	783.646362952764	-0.878836006834407	0.122239375270368	-7.1894674272558	6.50445347903244e-13	9.01859591850687e-12
YEL017C-A	924.859669792477	0.853474543404003	0.325455687943093	2.62239860915639	0.00873132433758598	0.0255462026154337
YEL017W	1453.88148153413	0.0237504390188956	0.199407236051843	0.119105201441741	0.905192009925816	0.948543289955676
YEL018C-A	94.9508009891042	-0.451515411715587	0.446628840110127	-1.01094101223794	0.312044663256692	0.459656934065885
YEL018W	623.148892202079	-0.107779352352045	0.147484756822046	-0.730782995303644	0.464911711754609	0.616450278561679
YEL019C	210.290044073963	0.410954349751419	0.158747889959187	2.5887232255942	0.00963324873069884	0.0277292727886287
YEL020C	736.417436036978	-0.283080340764676	0.171122736363873	-1.65425323822977	0.0980760698354079	0.188372410596674
YEL020C-B	133.607365713299	2.49407314166827	0.393529185477061	6.33770818966017	2.33207977440273e-10	2.53869047838288e-09
YEL020W-A	1370.45624723002	2.50838617290138	0.13778331640558	18.2052968264872	4.68507487324346e-74	6.85686735892921e-72
YEL021W	8631.08008120751	16.9813235622287	2.1412821870271	7.93044637699299	NA	NA
YEL022W	1563.3967462337	-0.0765999026955072	0.159964326426612	-0.478856157536158	0.632040962584284	0.756290294255104
YEL023C	397.561987377321	-0.792772603618128	0.114623166399128	-6.91633836791441	4.634666526495e-12	5.9850811261757e-11
YEL024W	2307.10551739466	1.81259164557347	0.138747855921458	13.0639254461672	5.29266897010752e-39	2.78860142697025e-37
YEL025C	1173.41978933959	0.153208024327166	0.132047398976487	1.16025022465188	0.245946943728246	0.385118062623449
YEL026W	4523.75443181829	0.0117802034060207	0.174093601204072	0.0676659183596989	0.946051580313093	0.972482551575157
YEL027W	9566.36822000521	-0.201599589650665	0.109020944787566	-1.84918219194939	0.0644315092576169	0.135445013526422
YEL028W	77.2132134075827	-1.15186956536223	0.262976431965232	-4.3801247007356	1.18611411855786e-05	6.80465817493212e-05
YEL029C	665.258561454232	-0.175292777982955	0.167681213122912	-1.04539306889713	0.295841338795002	0.441727778740031
YEL030C-A	2.54490349510673	-1.26325716799457	1.33399882739656	-0.946970223699483	0.343653952139287	0.494387271469931
YEL030W	359.896012434827	-1.11036677276947	0.168920875514114	-6.57329515603117	4.92137638960724e-11	5.77757306630183e-10
YEL031W	7991.54487616598	-0.327702753831998	0.14773199831068	-2.21822460658008	0.0265395217786851	0.0649774313882603
YEL032C-A	0.0922786729359079	-0.198401279674521	6.00582262390274	-0.03303482172199	0.973646819068264	0.984108757897454
YEL032W	2585.89311412178	-0.439615071262554	0.117513317989826	-3.7409808418533	0.000183303494709578	0.000840109127458096
YEL033W	605.548735617921	1.17013169744441	0.349418652222043	3.34879574974961	0.000811636053142921	0.00321626657400678
YEL034C-A	36848.6380874838	1.09742257353423	0.166921052537937	6.57450068070241	4.88167067230099e-11	5.76177115551511e-10
YEL034W	9959.25966285681	1.37639654221314	0.212496345090859	6.47727160495218	9.33959887666283e-11	1.05688313061343e-09
YEL035C	9.5428083734545	0.541436389285596	0.637334601938301	0.849532392622252	0.395585113475828	0.547016768452425
YEL036C	4497.34213745177	-0.0613724121829181	0.113400356846579	-0.54120122625319	0.588368892379387	0.721810163109456
YEL037C	5213.66601548271	-0.239726150699489	0.13742821758888	-1.74437357120236	0.081093970372542	0.162335832484365
YEL038W	1625.03936441478	-0.542702104126337	0.134198169753588	-4.04403506488082	5.25390562959794e-05	0.000267405119602257
YEL039C	935.480410269815	3.21090238107745	0.64789673047993	4.95588606952681	7.20013995099025e-07	5.15996971895776e-06
YEL040W	12417.2601995153	1.0345357640351	0.206086093398496	5.01992030114657	5.16929223373639e-07	3.7743856597991e-06
YEL041W	362.875112064794	0.240759961920726	0.19681435894959	1.22328453678723	0.221222245535632	0.355618674419739
YEL042W	5230.90373188218	-0.402063376212084	0.138537142430983	-2.90220636254559	0.00370544358757701	0.012343981521387
YEL043W	2538.61744146462	-0.0391985942971291	0.127913551046031	-0.306445986188149	0.75926509946125	0.850951418199482
YEL044W	1315.74491440932	0.000370504156198542	0.159127166504722	0.00232835262725267	0.998142245065162	0.998900596565743
YEL045C	36.089829838449	-0.697667937365211	0.354270563471842	-1.96930823302981	0.0489177063373647	0.107522806186816
YEL046C	9984.56726900356	-0.780211352193881	0.155161712675049	-5.02837548479408	4.94652550028232e-07	3.6197574383177e-06
YEL047C	4669.81753050319	-1.08038012282948	0.137822739507402	-7.83891052152142	4.5447224027116e-15	7.33616219222024e-14
YEL048C	194.006591480584	0.120141568177922	0.305025597518645	0.393873724550539	0.693674270315537	0.802906633444311
YEL049W	138.219577427117	-0.900445325744517	0.329000008273844	-2.73691581489271	0.00620181616407178	0.0191318949432425
YEL050C	4275.50979768708	1.89562566553958	0.104822500522874	18.0841484994525	4.24879938801246e-73	5.95374314243619e-71
YEL050W-A	153.571495526455	2.19466290410265	0.24802900203632	8.84841242791953	8.87730520465163e-19	1.8157121763303e-17
YEL051W	4546.61671981774	-0.290407749353485	0.0668715443554572	-4.34277018951164	1.40697287982071e-05	7.92670948374608e-05
YEL052W	1644.71103276207	-0.620443586839008	0.0990209944327914	-6.2657781856566	3.70968086924888e-10	3.92796755705356e-09
YEL053C	1412.6993434272	0.375018426300093	0.114904790040421	3.26373187895971	0.00109955167113496	0.00421761636930392
YEL053W-A	2836.06862899534	-0.246609928480469	0.342560297765136	-0.719902248127854	0.471585183750551	0.621644124472837
YEL054C	15259.7738057127	-0.0161639581733343	0.179269506444497	-0.0901656868137737	0.928155551184309	0.961977970098221
YEL055C	2649.54038404662	0.272648601498012	0.142738046987431	1.91013263283629	0.0561161382980555	0.120778067591828
YEL056W	1285.06784077532	-0.210781222614662	0.127141998633695	-1.65784103506141	0.0973495562957196	0.187304755408592
YEL057C	61.5966347832053	0.274671203971736	0.254725035837606	1.07830470243548	0.280897799212523	0.424992627064939
YEL058W	5769.26110121608	-0.0470230899886766	0.128650641674662	-0.365509952974745	0.714730778613775	0.818931264431163
YEL059C-A	137.105534786124	0.142633493984612	0.293680056239921	0.485676473270925	0.627196566808598	0.752544468755953
YEL059W	91.414298857701	-0.2873278870632	0.385112705870099	-0.746087788544992	0.455614385507907	0.606946299366988
YEL060C	11377.6019901389	-0.089529801666579	0.493173513828043	-0.181538138517706	0.855945200233749	0.917917752287495
YEL061C	876.959826081921	-0.131073619887757	0.149159699794938	-0.878746873773245	0.379538537310331	0.530934750791386
YEL062W	515.89493354737	0.238256219007926	0.117276635901288	2.03157446644758	0.0421967537827303	0.0952910192586071
YEL063C	2478.3125571542	-0.157541510899865	0.1049863101046	-1.50059098889086	0.133461383460659	0.241281407140126
YEL064C	369.151864274685	-0.201243722867243	0.149419218146645	-1.34683961918296	0.178031891621104	0.301255799253787
YEL065W	4917.9753947082	1.03735929282381	0.33234629834802	3.12132043588319	0.00180042009522189	0.00648607738319671
YEL066W	884.940178650054	0.188377407151019	0.208098364531312	0.905232521049795	0.365342216432254	0.516118369245566
YEL067C	246.975831155371	-0.188270912664818	0.299131398409467	-0.629392011891386	0.529092446318962	0.671665931275382
YEL068C	367.050996131076	-1.04212847680844	0.165565338398199	-6.29436382573042	3.08663102724531e-10	3.29474099601906e-09
YEL069C	87.9357459601384	1.2754683525279	0.272238090820898	4.68512083919593	2.79794808144023e-06	1.81192586670259e-05
YEL070W	108.659492467146	0.726052968599909	0.528030305414954	1.37502139773841	0.169124810976448	0.289388413897347
YEL071W	29635.790893817	0.493698142236231	0.234336926780405	2.10678764554624	0.0351359908734693	0.0821461256275004
YEL072W	117.247064244658	-0.265550513269443	0.23489383018267	-1.13051293455827	0.25826015131447	0.399167881728842
YEL073C	188.777204066018	-1.02242187791966	0.379346483743964	-2.69521907209697	0.00703423659923406	0.0212706530039281
YEL074W	68.5498108045846	-1.59934953791572	0.307710051309116	-5.19758627029398	2.01892851638351e-07	1.54792354003513e-06
YEL075C	7.91947857964351	-6.94042076394028	1.50439742763341	-4.61342238191563	3.96092220816651e-06	2.5011154039295e-05
YEL075W-A	12.0217834646559	-7.79371331907243	4.91657632826221	-1.58519115716183	0.112922909039702	0.21122132318531
YEL076C	33.5978877131158	-8.21016292900409	1.22159566795674	-6.72085137853881	1.80665798071065e-11	2.19938067670247e-10
YEL076C-A	0.154556026883406	-0.198421739037458	6.00582262385845	-0.0330382283101763	0.973644102487004	0.984108757897454
YEL077C	2396.42778990789	1.91869608432894	0.21424069846246	8.95579643876643	3.37291818437067e-19	6.98554690637271e-18
YEL077W-A	0	NA	NA	NA	NA	NA
YER001W	1911.17303177405	-0.250357537201295	0.129158561370034	-1.93837353517768	0.0525776667912888	0.114433745369276
YER002W	2186.40576279392	0.145546372451768	0.140476415469813	1.03609116138819	0.300159615274631	0.446544211926523
YER003C	5937.12798053368	-0.355291677603093	0.157727711845469	-2.25256344269537	0.0242866883091518	0.0602002744463959
YER004W	1782.22353181943	-0.770345345087805	0.164440777780954	-4.68463695856483	2.80456584332198e-06	1.81442737172088e-05
YER005W	1768.14679346603	-0.0480611210405589	0.0706218105244255	-0.680542182134177	0.496161222164402	0.642249417661545
YER006C-A	9.84552391978001	-0.477492613482954	0.603286204653668	-0.791486047251936	0.428660415044516	0.581102279200668
YER006W	5501.36175514788	0.277118713184315	0.111655689913102	2.48190408746734	0.0130682445137347	0.0361476095621405
YER007C-A	1806.2736681524	-0.0199439652204285	0.110788306169016	-0.180018685275343	0.857137899105182	0.918308415172596
YER007W	256.163765152879	0.165104117116997	0.201109007337659	0.820968286317427	0.411664332728079	0.563689679493749
YER008C	1814.23368035036	0.0472654744379586	0.111254568987956	0.424840749174765	0.670952769930632	0.786241821345087
YER009W	4695.09574667952	-0.0649918505755981	0.156870485023355	-0.414302604890411	0.678652506389638	0.791500868971517
YER010C	776.443776306896	-0.705552393027043	0.116037843076929	-6.0803645976019	1.19909573921983e-09	1.19836791176051e-08
YER011W	1718.96112521182	-3.64452168017946	0.364240580715058	-10.0058089986149	1.43712220663833e-23	3.74106199720159e-22
YER012W	2778.24255503753	-0.256168394142352	0.121372758450632	-2.11059217416195	0.0348073809070268	0.0815225500190892
YER013W	853.728407750677	-0.129149413434621	0.120562418660341	-1.07122447334498	0.284068509969325	0.428117896260406
YER014C-A	195.234730058204	-0.420753527663665	0.152329782066037	-2.76212256038851	0.00574269170012313	0.0179759351411649
YER014W	1192.02674342341	-0.441506633839099	0.0862144097603637	-5.12103063822258	3.03870265475696e-07	2.29505684452171e-06
YER015W	382.575731889104	-0.28312749244598	0.166336880739598	-1.70213299171588	0.0887304405504402	0.174337315472911
YER016W	1577.37904280121	-0.308534421792353	0.139298268278125	-2.21491929229391	0.0267656046608054	0.0654093774753486
YER017C	4773.38185398636	0.914945754675222	0.121394563541729	7.53695822927614	4.81060334342224e-14	7.26665908710524e-13
YER018C	364.242046734155	-0.599065993203424	0.266959639835032	-2.24403207006729	0.0248303380000586	0.0613802385772839
YER019C-A	2027.86351980836	-0.0640947482791655	0.139198290473548	-0.460456432770238	0.645188636323413	0.766867417221801
YER019W	1419.46216055595	-0.56045074855005	0.200983768136023	-2.78853737168837	0.00529466382758982	0.0168051354065092
YER020W	2005.00648205694	-0.21883240291427	0.231316930641407	-0.946028474039841	0.344134063279862	0.494969849478307
YER021W	3816.90372539813	-0.146504133053387	0.148440175048307	-0.986957425816224	0.323663510277981	0.472649197048954
YER022W	831.094268628357	0.0588185522754308	0.0953155402885289	0.617092995511347	0.537173388511042	0.67878433168337
YER023C-A	28.0123681361826	-1.39742321263104	1.40234296493539	-0.996491762409509	0.319011267550499	0.467722219075598
YER023W	4531.16626565671	-0.584247247001129	0.131774767304623	-4.43368073381249	9.26377796954341e-06	5.43708427336998e-05
YER024W	1633.7679469968	-0.193275613660495	0.244583346259295	-0.790223932317918	0.429397001729059	0.581775077841511
YER025W	9443.25560746545	0.119572240306838	0.0821448538438585	1.45562667302472	0.145495850389922	0.25739495844008
YER026C	2880.90916083886	0.0579303540494168	0.0931481386559033	0.621916389155302	0.533996847812826	0.675807694022919
YER027C	1809.808025659	-0.20929599535826	0.12554698017738	-1.66707311527967	0.0954998672409456	0.184561733609445
YER028C	344.439815469256	-0.407371795854073	0.172929266235664	-2.35571343545121	0.0184871731858596	0.0481251077478542
YER029C	780.431722465821	0.303351201982054	0.146728012810277	2.06743890394191	0.0386928155876712	0.0888221970932042
YER030W	1453.88924017071	-0.229375345654474	0.125250313688656	-1.83133549848545	0.0670504822696313	0.139877882872281
YER031C	2587.11336128135	-0.440964599679338	0.161823207321283	-2.72497750464091	0.00643058682602346	0.0196817427872431
YER032W	963.019442646174	-0.0763092911722861	0.155387671768086	-0.491089738999223	0.623362978553587	0.749849137727995
YER033C	628.177651171616	-0.000874935230989834	0.214474293619799	-0.00407944101935518	0.996745086021912	0.998564517271116
YER034W	756.508614783366	-0.252977232481738	0.172543001009004	-1.46616919262078	0.142602199234634	0.25335259890998
YER035W	576.358226803089	-0.272964937893879	0.355746717606044	-0.767301353420109	0.442902363940879	0.595764452175897
YER036C	13435.3119714002	0.0830787313111283	0.109578690696713	0.758165029924203	0.448352193273577	0.600565349654313
YER037W	916.140913778525	0.374317181142465	0.39581463875093	0.945688068343544	0.344307709991613	0.495003400568602
YER038C	314.091825135984	-0.460279353284596	0.123594102362665	-3.7241206860663	0.000195997155008841	0.000895171472183236
YER038W-A	38.0477319407557	0.643765828322375	0.347671077412908	1.8516519496323	0.0640758180656108	0.135120467070995
YER039C	148.701825382392	0.514084599757006	0.193445096571587	2.65752199909994	0.00787174527119136	0.02337390187379
YER039C-A	50.4270335981792	0.590349066530537	0.291507155540858	2.02516149366972	0.0428507842045875	0.0963192029936565
YER040W	948.979578644241	-0.344853086926341	0.149831757101452	-2.30160210090067	0.0213576215593975	0.0542669576393396
YER041W	616.533489096429	-0.757887314810703	0.0995200514850685	-7.61542325894408	2.6282876163998e-14	4.06335733371105e-13
YER042W	595.229748431871	1.23228286125765	0.226720204274861	5.43525825234221	5.47171242050982e-08	4.57899593411407e-07
YER043C	37836.2833209673	0.38409165924117	0.094439780057433	4.06705372468664	4.76112695681594e-05	0.000245358232688496
YER044C	4220.44922777003	2.2732928729819	0.163215146364087	13.9281979866674	4.26993140781697e-44	2.70401617806563e-42
YER044C-A	82.7160998878939	-1.45106940307156	0.332080174010027	-4.36963575858566	1.24453949510992e-05	7.10887867718467e-05
YER045C	859.642444620245	0.259089917965523	0.285728809582712	0.906768618620945	0.364529168107321	0.515550822021576
YER046W	163.8799182456	-0.93946288247618	0.149515446088415	-6.28338347009735	3.31282551081197e-10	3.53046420941872e-09
YER046W-A	42.4645340257873	0.637004457924096	0.304713008000036	2.0905062836176	0.0365723445314656	0.0850778226816517
YER047C	1030.74852433437	0.150994764708666	0.0918908457248431	1.64319702923186	0.100342174353933	0.192313771036325
YER048C	2676.2379340622	0.122208810277086	0.0639597808776069	1.91071339832987	0.0560414220420829	0.12072447288489
YER048W-A	899.623095386342	0.819544255185243	0.1462874939473	5.60228515145994	2.11544165548741e-08	1.84778497918303e-07
YER049W	5014.01820256864	0.587793018839121	0.132579487552482	4.43351403516658	9.27094691617747e-06	5.43708427336998e-05
YER050C	1426.99773822097	1.16476622364316	0.173037215129103	6.73130472409725	1.6814839284026e-11	2.05078762082583e-10
YER051W	445.000413988541	-0.328381527197317	0.157062489233938	-2.09076991456697	0.0365486942496132	0.0850564312112906
YER052C	3787.16311486505	-0.574377567264258	0.16185050917159	-3.54881532473474	0.000386968370911014	0.00165922766329423
YER053C	2322.00704989603	0.939329721050842	0.634833982318232	1.47964624959218	0.138967676968438	0.248504241247388
YER053C-A	500.680569647305	8.00766779511089	0.586018095600615	13.6645401485491	1.65344982668079e-42	9.81046897163938e-41
YER054C	260.324836298769	-0.203762666445948	0.464027089228622	-0.439118041114095	0.660576007351613	0.779808851840424
YER055C	4833.90241151995	-1.65232036932609	0.120386265767061	-13.7251567593534	7.17737309552375e-43	4.41777375767471e-41
YER056C	8759.12134830875	-0.487130957955773	0.226790032122223	-2.14793813201299	0.0317186706292948	0.0755235038714206
YER056C-A	14151.5649439767	-0.145788019383166	0.226513888960066	-0.643616248224268	0.519824311322154	0.663282107700763
YER057C	1952.69680872712	-0.481260178709185	0.118926224707123	-4.04671198378973	5.19420863385293e-05	0.000264775991196249
YER058W	970.260152180129	1.6385711847342	0.167280730821654	9.79533731521749	1.17903221926641e-22	2.90827947419048e-21
YER059W	837.477162127085	0.0802362909381543	0.110058988142672	0.729029880177913	0.465983384949786	0.617498304482755
YER060W	1352.18650031043	-0.446010608331259	0.151809663070936	-2.93795927946202	0.00330380414563191	0.0111698429687535
YER060W-A	538.594483603237	0.931854416533184	0.151365881797211	6.15630421776034	7.44621252074938e-10	7.6032179320396e-09
YER061C	886.964394448994	-0.480831717080759	0.200435599540522	-2.39893371328755	0.0164428909808954	0.0436664838710391
YER062C	4575.14260583035	2.08044338643883	0.2023910466019	10.2793252041975	8.73369232214964e-25	2.49004751660942e-23
YER063W	1886.21605069208	-0.321738707465479	0.132751153444109	-2.42362268890521	0.0153665616949198	0.0413415748867409
YER064C	2915.97215018314	-0.785120861156571	0.361943023862667	-2.16918357142994	0.0300687498929603	0.072090566725532
YER065C	899.804172838046	-0.787678861280631	0.14376303905214	-5.47900814057606	4.27716686478464e-08	3.6254081044365e-07
YER066C-A	143.819247434422	1.51566019692611	0.809930198275481	1.87134669154612	0.0612970426859727	0.130058738121719
YER066W	155.21257794321	0.0643531408170164	0.250939127198372	0.25644920955728	0.797603994180875	0.878578341808872
YER067C-A	322.486489036292	1.9850012786687	1.06694033558471	1.86046137020481	NA	NA
YER067W	522.786500312637	1.86678363553816	1.03137610785368	1.80999309691493	0.0702968576760942	0.145165414779914
YER068C-A	18.8877642058613	-1.15557984601314	0.692851016155525	-1.66786194877103	0.0953431348289035	0.184522446659759
YER068W	1836.4620862127	0.0911264962938505	0.107796391437469	0.845357577175595	0.397911222894145	0.549285959752848
YER069W	1381.68809026169	-0.550862193795666	0.207946995585617	-2.6490509864994	0.00807181529645853	0.0239248314772619
YER070W	7751.08193348459	-0.321353773092458	0.118375129775666	-2.7147068282118	0.00663344644876119	0.0201698422490957
YER071C	260.925393886216	0.331769811266427	0.223149758773041	1.48675854767049	0.13707859324698	0.246262851916152
YER072W	1749.01174965782	-0.458813775355366	0.0996523653262042	-4.60414335227744	4.14167115545462e-06	2.60472680546981e-05
YER073W	3145.64666869394	-1.29059213418307	0.282021246814285	-4.57622306390603	4.73445726635826e-06	2.94161656190901e-05
YER074W	28179.1763715988	0.209534149534537	0.233703782526418	0.896580052190003	0.369943046278863	0.520830462332747
YER074W-A	650.843229513838	-0.286116126707468	0.176979420758356	-1.61666325656091	0.105950989368353	0.200515291948268
YER075C	729.152675336488	0.801156956850518	0.218433489469392	3.66773867320735	0.000244705094647304	0.0010926289853201
YER076C	296.95627093756	-1.29045629807494	0.155255725086548	-8.31181135095383	9.42521786147114e-17	1.71004090456333e-15
YER076W-A	25.6590694462856	-0.823963114329467	0.45932488244831	-1.79385691003185	0.0728360106412857	0.149159815324474
YER077C	1342.8679824622	0.423841632814413	0.161790482373071	2.61969447521073	0.00880085757814815	0.0256925744723775
YER078C	1054.00819040556	0.399486274170165	0.125325993849862	3.18757714898907	0.00143470178402894	0.00533537320700994
YER078W-A	2.36167386035546	-0.563366180395391	1.25945123229008	-0.447310833442127	0.654650646048159	0.774025545751448
YER079C-A	216.92505504547	-0.0495348696888486	0.279597253477148	-0.177165079673779	0.8593787241165	0.919406802636659
YER079W	539.975654337425	0.351319308854711	0.245923301197051	1.42857267751627	0.153127091828792	0.267576287286927
YER080W	3144.72278316508	0.305837956795479	0.140265888144354	2.18041578634377	0.0292266550128357	0.0703276397203274
YER081W	3402.91716577694	0.285558504878519	0.364440016709384	0.78355419763421	0.433301740257101	0.585378771505681
YER082C	2564.38528761035	0.380774681597279	0.0919579939493968	4.14074584757486	3.46178356870305e-05	0.000182639412065328
YER083C	2021.72223784351	-0.496648292896075	0.137072751001662	-3.6232459716961	0.000290928918517632	0.00127567101022445
YER084W	21.4325692118377	-1.22931740506041	0.59156709891914	-2.07806926265256	0.0377029802151407	0.0870963969473575
YER084W-A	6.73813107681655	-1.68636326349416	1.19105964684696	-1.41585122790315	0.156819067174579	0.272222028574532
YER085C	1.76568872244788	3.83121232148286	2.5844665892525	1.48239963225485	0.138233991776736	0.247595613228605
YER086W	7629.00815895956	-0.624326670971274	0.152802368449245	-4.0858442006326	4.39168415569199e-05	0.000227565946887392
YER087C-A	286.18216480933	1.09042799197118	0.192554542394804	5.66295647149896	1.48786912503175e-08	1.3232830182752e-07
YER087C-B	1333.25333284841	-0.115592752564437	0.142011785844671	-0.813965910483435	0.415664480235997	0.567371247012285
YER087W	1096.10902261822	0.909579013968143	0.121754657315428	7.47058908483238	7.98365997972431e-14	1.1789323907279e-12
YER088C	3558.38286116317	-0.855485360812437	0.156078626887539	-5.48111793313538	4.22646620311418e-08	3.58704979558119e-07
YER088C-A	173.12891676809	0.211053524429344	0.215981739655671	0.977182259786481	0.328478929024954	0.478019935264088
YER088W-B	14.3391837970554	-0.449951733999277	0.521478434689155	-0.862838622017967	0.388226200946115	0.539649168305426
YER089C	3978.07976776466	-0.375403168499667	0.177836889538581	-2.11094092723785	0.0347773896741365	0.0815102805672109
YER090C-A	0	NA	NA	NA	NA	NA
YER090W	4452.33992820102	-0.652387878956983	0.0956927584358337	-6.81752610772986	9.26215763175588e-12	1.15531382883985e-10
YER091C	7573.81508910208	0.273484550800765	0.348175172312986	0.785479760041364	0.432172332679615	0.584333192984592
YER091C-A	3.24670040525175	0.83932018487261	1.40126557827328	0.59897295550988	0.549190919303093	0.688728508584353
YER092W	924.790119978227	0.220263273412049	0.162411723526241	1.35620304144153	0.175034574596371	0.297461559602992
YER093C	1131.71065279296	0.393386246069159	0.105746898614854	3.7200736023657	0.000199164727981562	0.000908378738564105
YER093C-A	637.178069039695	1.1789630613863	0.134592017695446	8.7595318175113	1.96062995872931e-18	3.90112051606987e-17
YER094C	3712.27163324967	-0.151124944728605	0.151192657935655	-0.999552139581543	0.317527294617022	0.466065246790218
YER095W	1757.57042169214	-0.0469026217551005	0.144305387327031	-0.3250233593068	0.745163392510635	0.839487872575272
YER096W	126.062104688839	0.534552953049015	0.300860846913399	1.77674482583266	0.0756102334294761	0.15377504777243
YER097W	11.9605788389646	0.577813620725137	0.676527047597231	0.854087981814346	0.393056242406482	0.544593815650352
YER098W	475.886710636184	0.189494440705591	0.155898840212466	1.21549615409158	0.224176914728041	0.359141123911184
YER099C	1238.31203741477	-0.0554164796692452	0.0867397976643214	-0.63888181851316	0.522899816626183	0.665975356433661
YER100W	1869.80551742461	-0.223511879151416	0.106924067234814	-2.09037950885806	0.0365837221127297	0.0850778226816517
YER101C	475.044016816614	-0.00611898296987089	0.136612939812958	-0.0447906543717501	0.96427417434916	0.983691095455943
YER102W	29671.3865793076	-0.232791005226189	0.192888491204915	-1.20686829873578	0.227482868005961	0.363438845178712
YER103W	3120.96054506549	-1.54206814197612	0.493343088044949	-3.12575199560842	0.00177351048579539	0.00640018633394435
YER104W	306.176676171852	0.431903668451582	0.174590182847755	2.47381417103049	0.013367920969472	0.0367930954881116
YER105C	2267.11411843003	0.257561285213096	0.105700243639778	2.43671420560633	0.0148213882139996	0.0400548472619621
YER106W	5.90856277175208	-1.96397870495412	0.920868565792139	-2.13274595084554	0.0329455722163823	0.0779660577136521
YER107C	1546.11588749448	0.04332369787235	0.0915160068014815	0.473400221300397	0.635927672016463	0.759285650453304
YER107W-A	165.494236587372	0.0577331660264309	0.170777110283022	0.338061499756918	0.735316842959704	0.832238654018321
YER109C	943.202953378109	-0.244071880841804	0.145500824453744	-1.67746046634531	0.0934524739141747	0.181556930147125
YER110C	8600.34319766581	0.420669947793621	0.164255245185232	2.56107466960478	0.0104348925936594	0.0296352749555156
YER111C	787.413139846003	0.340200058195306	0.187825934086324	1.81125178399992	0.0701018855807628	0.145003460563726
YER112W	1044.00965407439	0.354041910142501	0.165439513388647	2.14000816909316	0.0323541065639581	0.0767317773965531
YER113C	1526.25140917019	-0.156083181137957	0.0997074267720863	-1.56541178717545	0.117486386383285	0.217655510751143
YER114C	1842.24130449384	0.167040754209481	0.121840117366254	1.37098320175901	0.170380192643725	0.291007248120221
YER115C	400.024129926853	-0.978414816095162	0.208640430874883	-4.68947850611896	2.73902201824662e-06	1.7790137092872e-05
YER116C	490.364785047674	-0.553736344048631	0.121651009983578	-4.55184337658504	5.31779185518756e-06	3.2609848378273e-05
YER117W	21232.2626617053	0.0887605009805151	0.205639118889499	0.431632373547617	0.666008625442007	0.783413610852127
YER118C	1476.90660936633	0.159202309467689	0.100400184708214	1.58567745597648	0.112812495698367	0.211074743372001
YER119C	1140.64350942436	-0.953813914103669	0.245495712701745	-3.88525690981197	0.000102221732068462	0.000494296862997716
YER119C-A	108.351699689175	-0.293588826813814	0.496688620589523	-0.591092315473931	0.554458568448864	0.693573434340783
YER120W	6080.99861482614	-0.663506629235026	0.14709609693416	-4.51070180014367	6.46134995679576e-06	3.91485288090679e-05
YER121W	31.3510442381453	0.638250053114129	0.36405279696906	1.75317991903348	0.0795711287899151	0.159870486336297
YER122C	5208.80198438892	0.07074530543773	0.0798718374278901	0.885735294390845	0.375760184640668	0.527310995789975
YER123W	1282.48399925653	0.249302185321069	0.134684617893356	1.85100710994679	0.0641685302508275	0.135120467070995
YER124C	684.469564004607	-5.37878675593044	0.369758384030857	-14.5467607719791	6.12347134404462e-48	4.29033853956147e-46
YER125W	5338.29550951673	0.606506246332354	0.10897090128461	5.56576332931559	2.61007298071605e-08	2.26183429618367e-07
YER126C	3236.22791684905	0.646569791303885	0.161013612437865	4.0156219186337	5.92892390127602e-05	0.000298561658487098
YER127W	1715.2063680715	0.247833687699911	0.210000887126226	1.18015543215751	0.237938401132064	0.375555940313494
YER128W	276.341329636397	-0.0828608475267729	0.204457144693073	-0.405272447931139	0.685277256560567	0.795985187250069
YER129W	2062.02671050751	-0.0220255425575592	0.105845747094795	-0.208090954640182	0.835157949726811	0.905705624386758
YER130C	1890.25368076898	0.33922616647194	0.239514998768828	1.41630448287437	0.156686375894556	0.272206930003045
YER131W	19968.234483442	0.114235348961015	0.24955237327602	0.457761020107247	0.647124143330719	0.767782310930664
YER132C	1287.27980650187	-0.0888465766795574	0.154317556567591	-0.575738617534697	0.564791868739471	0.702496552883504
YER133W	4197.63364700643	0.403603165041975	0.109849694277093	3.67414008475886	0.000238651781277821	0.00106922491938485
YER133W-A	353.915595859605	-0.625948509541942	0.165272945796653	-3.78736221179291	0.000152255067903744	0.000708158105377162
YER134C	576.087828545008	-0.106044108336388	0.130700781496827	-0.8113502239385	0.41716457545824	0.569065015320623
YER135C	8.87745098262666	3.55850127135182	1.0370476666802	3.43137676857545	0.000600525904194931	0.00245503637804334
YER136W	4056.21308764588	0.174852100252477	0.131839912667749	1.3262455709685	0.184758369100572	0.309859592283261
YER137C	185.848858525324	1.37236758544581	0.191605765867026	7.16245452862951	7.92451583555934e-13	1.0873096102707e-11
YER137C-A	0	NA	NA	NA	NA	NA
YER137W-A	18.9061448494687	1.59088184584787	0.873768560738718	1.82071307818958	0.068650483120602	0.142673424371185
YER138C	11435.3611080377	-8.26960393278559	0.444097266757687	-18.6211547599948	2.16494895145677e-77	3.39484614149864e-75
YER138W-A	1.31003066848467	-5.31410721710906	3.37752975464379	-1.57337095544537	0.115632948228302	0.215143916022814
YER139C	392.742137085054	0.593658549878583	0.129864626738788	4.57136454157512	4.84558477479779e-06	3.0021656939622e-05
YER140W	605.348414560437	0.189722880383064	0.14130529897277	1.34264519280077	0.179386889329058	0.303089290179881
YER141W	5644.30625211726	0.958019486429871	0.126656256461142	7.56393338313922	3.9106006642662e-14	5.94808683022105e-13
YER142C	277.215151063116	-0.697208028021166	0.240604997259274	-2.8977287918499	0.00375875469936209	0.0124836905950573
YER143W	1292.07325558057	-0.0778899051737765	0.154455348625633	-0.504287523008124	0.614059343980444	0.742462794098624
YER144C	1750.15042768966	-0.0554700132611075	0.158197363226647	-0.350638039280315	0.72585991498083	0.826504798959891
YER145C	11697.6754443308	1.08370117955586	0.172067508506178	6.29811629728429	3.01284440114337e-10	3.22643792291549e-09
YER145C-A	204.56619235023	0.380282060084528	0.225457351329768	1.68671395206938	0.0916583679994954	0.179128193366373
YER146W	991.581347409478	0.16207777892802	0.196932250708187	0.823012880547363	0.41050066869011	0.56277214904102
YER147C	784.827495546757	0.0788013117175281	0.113295144236559	0.695540062626089	0.486716913433187	0.633751995229531
YER147C-A	720.355132223651	-0.198772867431192	0.197634610868288	-1.00575939891248	0.314531322295759	0.462595642840525
YER148W	2151.83924623656	0.0602920751221698	0.0985859197547124	0.611568825164689	0.540823069248721	0.68261033615793
YER148W-A	138.775359928343	-0.100572683073884	0.323291117612741	-0.311090152480948	0.755732087177169	0.848202373235998
YER149C	744.886121359433	0.289480742061603	0.134062477407052	2.15929727437943	0.0308271114702691	0.0738012926729162
YER150W	991.131033135117	0.720042773598495	0.664842692258727	1.08302728146448	0.278796313944816	0.422492527298794
YER151C	3806.49210131553	-0.0784507157193586	0.0630053539763805	-1.24514363888453	0.213078955623563	0.345224600673256
YER152C	1246.9298601877	-1.29649991050147	0.298381353442511	-4.34511036143305	1.39205658796355e-05	7.85611370036672e-05
YER152W-A	68.2550048827954	-0.793033317069664	0.39092873155799	-2.02858795747538	0.0425002761665755	0.0957601159196259
YER153C	183.987370076497	-0.959127935567436	0.233333748967614	-4.1105409732244	3.94733225675358e-05	0.00020583634396658
YER154W	3172.10454966736	0.0985502455615171	0.222494948788623	0.44293250744826	0.65781455354798	0.777115461915618
YER155C	2701.55552729099	0.260443697198666	0.129620739942699	2.00927488389434	0.0445079899753515	0.099534676393095
YER156C	4071.45077717768	0.0949639688984635	0.111788025640357	0.849500367812028	0.395602925620847	0.547016768452425
YER157W	933.565073076587	0.0728753403777694	0.154420387340047	0.471928231971674	0.63697801589345	0.759893140219074
YER158C	908.213311417053	1.35992599590488	0.312957065981611	4.34540754540684	1.39017316169686e-05	7.85221307284352e-05
YER158W-A	449.666521618579	-0.0509452833103985	0.148960303336464	-0.342005770459032	0.732346549641114	0.830320893661778
YER159C	1406.38635432455	-0.00385676784142453	0.172201268100057	-0.0223968608592566	0.982131384396406	0.989322607175297
YER159C-A	0.483163104724391	-0.198494526168438	6.00582262376324	-0.0330503477380524	0.97363443786058	0.984108757897454
YER160C	1685.74436288181	-14.4471316948441	2.9748960001395	-4.85634848887715	1.1957019236859e-06	8.26326638971181e-06
YER161C	1535.79405353012	-0.165290555087451	0.131623037346142	-1.25578742460387	0.209193052168542	0.340634550839144
YER162C	647.359832546059	-0.398267645882008	0.15161317495505	-2.62686699886131	0.00861750092373367	0.0252693059143856
YER163C	1283.13311030474	0.188953540067951	0.117419933495525	1.60921177897919	0.107570041672017	0.20317071822538
YER164W	2614.62798297847	0.352590785087566	0.0908807612136402	3.87970765626296	0.000104582084794482	0.000504229583057436
YER165C-A	28.8206436440767	-0.534816383389581	0.381791148906995	-1.40080875347863	0.161271270332527	0.278467545847325
YER165W	26253.394897445	-0.200906521264961	0.106263055979232	-1.89065258300332	0.0586707360140313	0.12533424177373
YER166W	3050.47205461112	0.0575293941181535	0.10822660220749	0.531564263727503	0.595027821205923	0.727424059388423
YER167W	1790.00966188593	0.00419899163838101	0.101677987576868	0.0412969585497216	0.967059157729418	0.984108757897454
YER168C	1478.68604191383	0.0911881284718743	0.0870094431560172	1.04802565289798	0.294626787984026	0.440602185663668
YER169W	1824.46162549606	0.112018625072925	0.168106942843137	0.666353353278524	0.505185270671719	0.649200037589062
YER170W	479.544905729382	0.598708617134876	0.154974965929791	3.86326019523767	0.000111883723605827	0.000537466231705308
YER171W	1438.80985016009	0.119961158006946	0.100918038489926	1.18869886694162	0.234558186653221	0.371614197088794
YER172C	1296.58897690111	-0.0323158608989943	0.124290641810931	-0.260002365649963	0.794861948813344	0.87673099897583
YER172C-A	56.4275826868309	-1.00946161438156	0.306062736107968	-3.29821796412831	0.000973005728145144	0.00378736153993139
YER173W	570.905239194993	-0.448161455771945	0.163923436548871	-2.73396815737409	0.00625760956709003	0.01924923708961
YER174C	740.061374593899	0.300193807711021	0.122248009920275	2.45561304357261	0.0140644510156045	0.0383872666343852
YER175C	662.784941507422	-0.695978637369256	0.177627625453739	-3.91818916450311	8.92166815531533e-05	0.000435567875988931
YER175W-A	3.52280187809206	-1.10870606362417	0.896366582877705	-1.23688910854392	0.216128254058077	0.348963148131035
YER176W	2123.93975997987	-0.331023936047808	0.118950415115019	-2.78287331513492	0.00538798398871277	0.0170684283548159
YER177W	24448.7630265138	0.192833316472646	0.112795710324798	1.70958023064332	0.0873435239334592	0.172125807488259
YER178W	14644.445022393	-0.423128486583133	0.141567353731352	-2.98888462227027	0.0027999784198653	0.00963461748862742
YER179W	76.9330937885018	-2.11026838733411	0.358664814425771	-5.88367830480581	4.01247383343776e-09	3.79141358206902e-08
YER180C	435.381231901815	-0.036666275996951	0.144017508923945	-0.254595960386416	0.799035179542385	0.879272463235781
YER180C-A	138.222280142654	-0.405500762188077	0.296657636033333	-1.3668981105968	0.171657244315188	0.292902628786836
YER181C	1.13396546568053	-1.51494523570801	1.6584778795787	-0.913455195490969	0.361003187618726	0.511965330244816
YER182W	1925.50057384835	1.91680263458612	0.136086366635178	14.0851922347571	4.68382516915155e-45	3.02428162392472e-43
YER183C	602.556216493169	-0.317483489962889	0.0970355875270305	-3.27182529682164	0.00106855583078128	0.00411069433500322
YER184C	543.139873256921	-0.486162569438956	0.235063916512417	-2.06821436761552	0.0386198698116731	0.0887475445148915
YER185W	91.8551963105348	-0.479939112675025	0.408141461215736	-1.17591364338586	0.23962938632309	0.377194034636916
YER186C	528.105314126218	-0.3098445874077	0.160656457128169	-1.92861583621573	0.0537785715901974	0.116511372626217
YER187W	63.0262566754432	-1.22962758530858	0.352302475584582	-3.49026098459353	0.000482549046755488	0.00201782096630581
YER188C-A	5.91381797525929	-3.08623544725363	1.40471303651475	-2.19705759612719	0.0280163330289904	0.0680116363173352
YER188W	120.25332039849	-7.23392571419356	1.05502924247269	-6.85661157338095	7.05130130603833e-12	8.91360276421659e-11
YER189W	15.3346823074606	-1.73235253553565	0.673004793839021	-2.57405675471313	0.0100513783764724	0.0287194698427104
YER190C-A	28.6025594567051	-9.77309742660304	5.88966744274745	-1.65936320201536	0.0970426266516899	0.18687216181192
YER190C-B	0	NA	NA	NA	NA	NA
YER190W	60.0027613933617	-9.98175455128139	3.8170291143879	-2.61505853168795	0.0089212165883724	0.0259978462172658
YFL001W	1125.48966067059	0.214472175582417	0.136046870919992	1.57645798195936	0.114920294921325	0.214045549307649
YFL002C	1600.97137884502	0.148378136763514	0.111655072923606	1.32889740589784	0.183881819801777	0.308617837117374
YFL002W-A	1252.2108590616	-3.21089080915412	0.355995583308211	-9.0194681049574	1.89004724460064e-19	3.98969588235251e-18
YFL002W-B	10.7707272289802	-0.198602131057768	4.3278336741363	-0.0458895017719003	0.963398321735789	0.983406904363284
YFL003C	74.465380834764	-0.58854764309349	0.241951980386243	-2.43249773014444	0.0149950854998168	0.0404578587061832
YFL004W	2206.46391010561	-0.84964125762691	0.135914235291108	-6.25130440389194	4.07038643281046e-10	4.29585634041046e-09
YFL005W	2359.3771829726	-0.0885666785374633	0.0757796447149186	-1.16873969085827	0.242508525362155	0.380548284020765
YFL007W	2658.31462136091	-0.157282998140272	0.106392731141476	-1.47832466046129	0.139320900088068	0.249000664309366
YFL008W	1069.11469486022	-0.196793415722934	0.142035728261491	-1.38552051749003	0.165893363193268	0.284672665448375
YFL009W	1518.88556196546	-0.57755050502999	0.118258386888007	-4.88380165016917	1.04059755803631e-06	7.25993169197789e-06
YFL010C	1990.68269522554	-1.53208357657161	0.147437687807139	-10.391397202157	2.71348593102195e-25	7.97813318826366e-24
YFL010W-A	456.654235509246	-2.04477338702102	0.200196316867383	-10.2138411885747	1.7192103148692e-24	4.79776234480022e-23
YFL011W	41.6668134379662	-3.83738927460351	0.797216975061845	-4.81348164256766	1.48323231995449e-06	1.00914959289465e-05
YFL012W	3.62691112112	-2.65113868890056	1.19548859537321	-2.21761938939528	0.026580794719095	0.0650542972946711
YFL012W-A	18.286387128909	0.539935131327792	0.661288644965141	0.816489343101081	0.41422031618734	0.565869114791499
YFL013C	1568.03549802912	0.0813167251624629	0.0792051056528315	1.02666014384081	0.304580522861089	0.451489381850806
YFL013W-A	284.928178450697	-0.511131418974552	0.228171938424801	-2.24011516272851	0.0250834474106339	0.0618725036128969
YFL014W	536.803832716904	4.24472980862418	0.885343483759538	4.7944440620936	1.63126572895436e-06	1.10039679119357e-05
YFL015C	5.61599399845085	-3.6874773337651	1.5015518236601	-2.45577759998767	0.0140580128583639	0.0383856022741231
YFL015W-A	0.706475203744055	-1.9662157547406	2.99480545318999	-0.65654206440897	0.511475411776784	0.654855571921053
YFL016C	3560.2672728179	0.651411740725632	0.211447645975612	3.08072354137613	0.00206498282462249	0.00734340004479681
YFL017C	815.46903904089	-0.329962391583025	0.239488483941348	-1.37777978361513	0.168271289590845	0.288002784107408
YFL017W-A	294.540655849259	-0.484333442830129	0.197438176274744	-2.45308912373744	0.0141635242008581	0.0386096731733658
YFL018C	6618.98576784845	-0.22398672405066	0.137671170433141	-1.62696898229276	0.10374368564429	0.197335030413569
YFL019C	15.2907414366861	0.0841167451702462	0.743913108527679	0.11307334715035	0.909972405343712	0.950861895360981
YFL020C	143.441334589056	-0.54520839486435	0.256283956458701	-2.12736061358647	0.0333901320461689	0.0788198600917809
YFL021C-A	44.9063552797041	-1.22168980913559	0.334762707197107	-3.6494202695531	0.00026283279962216	0.00116488345781396
YFL021W	943.823558454621	-1.486459654468	0.151386877897218	-9.81894649731271	9.3313596688688e-23	2.3103885255327e-21
YFL022C	9034.0957590406	-0.601889570544481	0.114297260225674	-5.26600173404055	1.39426967313828e-07	1.10368510424143e-06
YFL023W	1146.25588127096	-0.331752035265751	0.169620818957594	-1.95584502718791	0.0504834128080643	0.110386373424273
YFL024C	1181.13319763784	-0.116157395611744	0.110203878326348	-1.05402275651104	0.291872498562096	0.437831619575882
YFL025C	827.681513761914	0.168254695681768	0.160465966822782	1.04853819793195	0.294390712941997	0.440349133644332
YFL026W	191.293039391409	-0.725149508112666	0.339598399583752	-2.13531485720041	0.0327353001415831	0.077552045587218
YFL027C	338.902849195261	-0.459590379824146	0.137055998344821	-3.35330365233527	0.000798530480594582	0.00317005530150447
YFL028C	1219.54084642011	-0.293077222083198	0.100996614451945	-2.90185194497432	0.00370963818713926	0.0123454659426474
YFL029C	582.664750973204	-0.635230345424213	0.0967573336106701	-6.56519068601288	5.19663182470453e-11	6.07904390719432e-10
YFL030W	265.649610307199	-0.658219301329046	0.188234809539967	-3.49679904018651	0.000470876405837057	0.00197276845346238
YFL031C-A	0	NA	NA	NA	NA	NA
YFL031W	8989.87760052891	-0.307135920941181	0.144067293207955	-2.13189207697436	0.0330157197086396	0.0780759533217597
YFL032W	17.4423853832891	-0.0498752390695082	0.590715277738707	-0.0844319436944877	0.932713010557652	0.964643198419079
YFL033C	1527.11433022268	-0.502719280817541	0.147027822216004	-3.41921190996747	0.000628027961151905	0.00255320503218916
YFL034C-A	2688.53768277559	0.0603101257793955	0.19693977988246	0.30623638259061	0.759424672908602	0.850951418199482
YFL034C-B	919.725198765121	-0.535532028428973	0.144881749827724	-3.69633876637853	0.000218731062892137	0.000990077512170183
YFL034W	1127.20052760023	-0.321491288125598	0.152710063684896	-2.10523969650728	0.035270448396074	0.0823727564313985
YFL036W	3054.06164728938	1.16946008070714	0.107024115407741	10.927070747109	8.5566075538417e-28	2.78979293809908e-26
YFL037W	11060.5728836353	-0.186141069640825	0.0995783115963189	-1.86929328944061	0.0615820212356246	0.13060251705481
YFL038C	7620.80748028224	0.0435877640264521	0.12162409842756	0.358380983620718	0.720058220728288	0.822887982251693
[truncated: 4,714 more rows]
