# Supplementary material for: The impact of the genetic background on gene deletion phenotypes in Saccharomyces cerevisiae
Source: Mol Syst Biol. 2019 Dec 9;15(12):e8831. doi: 10.15252/msb.20198831 (PMC6901017; doi:10.15252/msb.20198831)
Supplement: Supplementary file 10 — Table EV9 [file MSB-15-e8831-s010.xlsx]

## Sheet: Table EV9
Table EV9: intersections between gene KO and QTL hits

## Sheet: 9 (QTL intersections)
Condition	Gene name	Locus tag
Amphotericin B (48H)	PMP3	YDR276C
Amphotericin B (48H)	PTK2	YJR059W
Amphotericin B + anaerobic (48H)	ADH1	YOL086C
Cadmium chloride (48H)	PCA1	YBR295W
Cadmium chloride (48H)	PHO89	YBR296C
Cadmium chloride (48H)	YHL017W	YHL017W
Caffeine 15mM (48H)	AHC2	YCR082W
Caffeine 15mM (48H)	GIS1	YDR096W
Caffeine 15mM (48H)	MPC2	YHR162W
Caffeine 20mM (48H)	HOS4	YIL112W
Caspofungin (48H)	YDL241W	YDL241W
Cyclohexamide (48H)	PDR5	YOR153W
Glycerol 2% (48H)	HSL1	YKL101W
Glycerol 2% (48H)	TAZ1	YPR140W
NaCl 0.4M (48H)	CRP1	YHR146W
NaCl 0.4M (48H)	IML2	YJL082W
NaCl 0.4M (48H)	CMR3	YPR013C
NaCl 0.4M + 39ºC (48H)	YDL026W	YDL026W
NaCl 0.4M + 39ºC (72H)	YDL026W	YDL026W
NaCl 0.6M (48H)	BRP1	YGL007W
NaCl 0.6M (48H)	CRP1	YHR146W
NaCl 0.6M + 39ºC (72H)	SNF11	YDR073W
