# Supplementary material for: The impact of the genetic background on gene deletion phenotypes in Saccharomyces cerevisiae
Source: Mol Syst Biol. 2019 Dec 9;15(12):e8831. doi: 10.15252/msb.20198831 (PMC6901017; doi:10.15252/msb.20198831)
Supplement: Supplementary file 11 — Table EV10 [file MSB-15-e8831-s011.xlsx]

## Sheet: Table EV10
Table EV10: fitness of the Y55, YPS and UWOP strains relative to S288C

## Sheet: 10 (fitness)
Condition	Replicate	Batch	Strain	Relative fitness
Acetic acid (48H)	B	batch3	UWOP	2.17666
Acetic acid (48H)	B	batch3	Y55	2.41035
Acetic acid (48H)	B	batch3	YPS	2.40238
Clozapine (48H)	D	batch2	UWOP	1.08906
Clozapine (48H)	D	batch2	Y55	1.04683
Clozapine (48H)	D	batch2	YPS	1.12028
Caffeine 20mM (48H)	E	batch2	UWOP	1.98885
Caffeine 20mM (48H)	E	batch2	Y55	2.19321
Caffeine 20mM (48H)	E	batch2	YPS	2.11447
Paraquat (48H)	G	batch2	UWOP	0.449781
Paraquat (48H)	G	batch2	Y55	0.589144
Paraquat (48H)	G	batch2	YPS	0.450288
Acetic acid (48H)	C	batch3	UWOP	1.98278
Acetic acid (48H)	C	batch3	Y55	1.94514
Acetic acid (48H)	C	batch3	YPS	2.47082
Sorbitol 1M (48H)	G	batch2	UWOP	1.14129
Sorbitol 1M (48H)	G	batch2	Y55	1.14022
Sorbitol 1M (48H)	G	batch2	YPS	1.17184
Caffeine 15mM (48H)	B	batch3	UWOP	1.35839
Caffeine 15mM (48H)	B	batch3	Y55	1.41938
Caffeine 15mM (48H)	B	batch3	YPS	1.32237
Anaerobic growth (48H)	E	batch2	UWOP	0.9292
Anaerobic growth (48H)	E	batch2	Y55	1.01631
Anaerobic growth (48H)	E	batch2	YPS	0.936814
6-AU + 39ºC (72H)	B	batch2	UWOP	0.659772
6-AU + 39ºC (72H)	B	batch2	Y55	0.624606
6-AU + 39ºC (72H)	B	batch2	YPS	0.950447
Nitrogen starvation (48H)	B	batch2	UWOP	0.909259
Nitrogen starvation (48H)	B	batch2	Y55	1.1239
Nitrogen starvation (48H)	B	batch2	YPS	0.9399
Anaerobic growth (48H)	H	batch2	UWOP	1.00355
Anaerobic growth (48H)	H	batch2	Y55	1.03138
Anaerobic growth (48H)	H	batch2	YPS	0.978751
Amphotericin B (48H)	E	batch2	UWOP	1.29955
Amphotericin B (48H)	E	batch2	Y55	1.31846
Amphotericin B (48H)	E	batch2	YPS	0.978867
Caspofungin (72H)	C	batch2	UWOP	2.43542
Caspofungin (72H)	C	batch2	Y55	2.01754
Caspofungin (72H)	C	batch2	YPS	3.64639
Glycerol 2% (48H)	H	batch2	UWOP	1.1865
Glycerol 2% (48H)	H	batch2	Y55	1.11682
Glycerol 2% (48H)	H	batch2	YPS	1.03282
Cadmium chloride (48H)	D	batch2	UWOP	1.21974
Cadmium chloride (48H)	D	batch2	Y55	1.31847
Cadmium chloride (48H)	D	batch2	YPS	1.22501
6-AU (48H)	G	batch2	UWOP	0.987703
6-AU (48H)	G	batch2	Y55	0.988623
6-AU (48H)	G	batch2	YPS	0.814691
Caspofungin (72H)	B	batch2	UWOP	1.61544
Caspofungin (72H)	B	batch2	Y55	1.72973
Caspofungin (72H)	B	batch2	YPS	3.59369
SC + hepes (48H)	E	batch2	UWOP	1.19278
SC + hepes (48H)	E	batch2	Y55	1.06581
SC + hepes (48H)	E	batch2	YPS	0.968268
Paraquat (72H)	G	batch2	UWOP	0.717658
Paraquat (72H)	G	batch2	Y55	0.830975
Paraquat (72H)	G	batch2	YPS	0.739622
39ºC (48H)	G	batch2	UWOP	0.638776
39ºC (48H)	G	batch2	Y55	0.744319
39ºC (48H)	G	batch2	YPS	0.924666
NaCl 0.6M + 39ºC (48H)	B	batch2	UWOP	0.821387
NaCl 0.6M + 39ºC (48H)	B	batch2	Y55	0.785121
NaCl 0.6M + 39ºC (48H)	B	batch2	YPS	0.87559
Glycerol 2% (72H)	E	batch2	UWOP	1.09023
Glycerol 2% (72H)	E	batch2	Y55	1.03465
Glycerol 2% (72H)	E	batch2	YPS	0.906221
NaCl 0.6M + 39ºC (48H)	A	batch2	UWOP	0.852995
NaCl 0.6M + 39ºC (48H)	A	batch2	Y55	0.805611
NaCl 0.6M + 39ºC (48H)	A	batch2	YPS	0.942386
NaCl 0.6M (48H)	D	batch2	UWOP	0.767055
NaCl 0.6M (48H)	D	batch2	Y55	1.00342
NaCl 0.6M (48H)	D	batch2	YPS	0.873139
NaCl 0.6M + 39ºC (72H)	D	batch2	UWOP	0.840087
NaCl 0.6M + 39ºC (72H)	D	batch2	Y55	0.774326
NaCl 0.6M + 39ºC (72H)	D	batch2	YPS	0.914806
aa starvation (48H)	A	batch2	UWOP	1.43026
aa starvation (48H)	A	batch2	Y55	1.24211
aa starvation (48H)	A	batch2	YPS	1.45808
Cyclohexamide (48H)	C	batch2	UWOP	0.762337
Cyclohexamide (48H)	C	batch2	Y55	0.81485
Cyclohexamide (48H)	C	batch2	YPS	0.787184
Nitrogen starvation (48H)	C	batch2	UWOP	1.11814
Nitrogen starvation (48H)	C	batch2	Y55	1.05082
Nitrogen starvation (48H)	C	batch2	YPS	1.08981
NiSO4 (48H)	D	batch2	UWOP	1.72049
NiSO4 (48H)	D	batch2	Y55	1.87724
NiSO4 (48H)	D	batch2	YPS	0.858295
Caspofungin (48H)	A	batch3	UWOP	1.02497
Caspofungin (48H)	A	batch3	Y55	1.00259
Caspofungin (48H)	A	batch3	YPS	1.00239
6-AU (48H)	H	batch2	UWOP	1.09194
6-AU (48H)	H	batch2	Y55	1.07766
6-AU (48H)	H	batch2	YPS	0.936637
Doxorubicin (48H)	C	batch2	UWOP	0.614887
Doxorubicin (48H)	C	batch2	Y55	0.764722
Doxorubicin (48H)	C	batch2	YPS	0.934317
2,4-Dichlorophenoxyacetic acid (48H)	G	batch2	UWOP	1.58666
2,4-Dichlorophenoxyacetic acid (48H)	G	batch2	Y55	1.63973
2,4-Dichlorophenoxyacetic acid (48H)	G	batch2	YPS	1.60941
2,4-Dichlorophenoxyacetic acid (48H)	F	batch2	UWOP	1.39502
2,4-Dichlorophenoxyacetic acid (48H)	F	batch2	Y55	1.48572
2,4-Dichlorophenoxyacetic acid (48H)	F	batch2	YPS	1.43529
39ºC (72H)	C	batch2	UWOP	0.637849
39ºC (72H)	C	batch2	Y55	0.730267
39ºC (72H)	C	batch2	YPS	0.916757
DMSO 1% (48H)	H	batch2	UWOP	1.15815
DMSO 1% (48H)	H	batch2	Y55	0.960324
DMSO 1% (48H)	H	batch2	YPS	1.16161
Amphotericin B (48H)	F	batch2	UWOP	1.194
Amphotericin B (48H)	F	batch2	Y55	1.18469
Amphotericin B (48H)	F	batch2	YPS	0.957435
5-FU (48H)	C	batch2	UWOP	1.0747
5-FU (48H)	C	batch2	Y55	1.08105
5-FU (48H)	C	batch2	YPS	1.20445
Glycerol 2% (72H)	F	batch2	UWOP	0.872776
Glycerol 2% (72H)	F	batch2	Y55	0.834201
Glycerol 2% (72H)	F	batch2	YPS	0.897547
5-FU (48H)	H	batch2	UWOP	1.30576
5-FU (48H)	H	batch2	Y55	1.30329
5-FU (48H)	H	batch2	YPS	1.3873
NaCl 0.4M (48H)	D	batch2	UWOP	0.87635
NaCl 0.4M (48H)	D	batch2	Y55	0.915189
NaCl 0.4M (48H)	D	batch2	YPS	0.901852
NiSO4 (48H)	A	batch2	UWOP	1.66967
NiSO4 (48H)	A	batch2	Y55	1.73167
NiSO4 (48H)	A	batch2	YPS	0.829694
Paraquat (48H)	E	batch2	UWOP	0.493399
Paraquat (48H)	E	batch2	Y55	0.558424
Paraquat (48H)	E	batch2	YPS	0.460409
Amphotericin B + anaerobic (48H)	C	batch3	UWOP	0.975594
Amphotericin B + anaerobic (48H)	C	batch3	Y55	1.13108
Amphotericin B + anaerobic (48H)	C	batch3	YPS	0.696273
Cadmium chloride (48H)	A	batch2	UWOP	0.869229
Cadmium chloride (48H)	A	batch2	Y55	0.986291
Cadmium chloride (48H)	A	batch2	YPS	0.818989
Glycerol 2% (48H)	E	batch2	UWOP	1.15686
Glycerol 2% (48H)	E	batch2	Y55	1.09417
Glycerol 2% (48H)	E	batch2	YPS	0.687253
SC + hepes (48H)	G	batch2	UWOP	1.15628
SC + hepes (48H)	G	batch2	Y55	1.17887
SC + hepes (48H)	G	batch2	YPS	1.03689
6-AU + 39ºC (48H)	B	batch2	UWOP	0.624653
6-AU + 39ºC (48H)	B	batch2	Y55	0.606916
6-AU + 39ºC (48H)	B	batch2	YPS	0.953122
Glucose 20% (48H)	C	batch2	UWOP	1.13731
Glucose 20% (48H)	C	batch2	Y55	1.11206
Glucose 20% (48H)	C	batch2	YPS	0.997868
Maltose 2% (48H)	G	batch2	UWOP	3.18335
Maltose 2% (48H)	G	batch2	Y55	3.14856
Maltose 2% (48H)	G	batch2	YPS	1.26626
Amphotericin B + anaerobic (48H)	B	batch2	UWOP	1.03915
Amphotericin B + anaerobic (48H)	B	batch2	Y55	1.01115
Amphotericin B + anaerobic (48H)	B	batch2	YPS	0.769337
Amphotericin B (48H)	H	batch2	UWOP	1.14474
Amphotericin B (48H)	H	batch2	Y55	1.18332
Amphotericin B (48H)	H	batch2	YPS	0.906637
DMSO 1% (48H)	F	batch2	UWOP	1.05924
DMSO 1% (48H)	F	batch2	Y55	1.06888
DMSO 1% (48H)	F	batch2	YPS	1.01877
NaCl 0.4M (48H)	A	batch2	UWOP	0.787479
NaCl 0.4M (48H)	A	batch2	Y55	0.878362
NaCl 0.4M (48H)	A	batch2	YPS	0.806501
Paraquat (48H)	F	batch2	UWOP	0.401965
Paraquat (48H)	F	batch2	Y55	0.39862
Paraquat (48H)	F	batch2	YPS	0.485492
NaCl 0.6M (72H)	D	batch2	UWOP	0.914683
NaCl 0.6M (72H)	D	batch2	Y55	1.07779
NaCl 0.6M (72H)	D	batch2	YPS	0.983116
5-FU (48H)	B	batch2	UWOP	1.01469
5-FU (48H)	B	batch2	Y55	1.03292
5-FU (48H)	B	batch2	YPS	1.13597
NaCl 0.6M (48H)	A	batch2	UWOP	0.624236
NaCl 0.6M (48H)	A	batch2	Y55	0.668522
NaCl 0.6M (48H)	A	batch2	YPS	0.866733
39ºC (48H)	F	batch2	UWOP	0.661007
39ºC (48H)	F	batch2	Y55	0.634903
39ºC (48H)	F	batch2	YPS	0.915059
NaCl 0.6M + 39ºC (72H)	C	batch2	UWOP	0.831039
NaCl 0.6M + 39ºC (72H)	C	batch2	Y55	0.815977
NaCl 0.6M + 39ºC (72H)	C	batch2	YPS	0.989127
Paraquat (48H)	H	batch2	UWOP	0.533517
Paraquat (48H)	H	batch2	Y55	0.620818
Paraquat (48H)	H	batch2	YPS	0.401817
Anaerobic growth (48H)	F	batch3	UWOP	0.821437
Anaerobic growth (48H)	F	batch3	Y55	0.951164
Anaerobic growth (48H)	F	batch3	YPS	0.841562
NaCl 0.6M (72H)	A	batch2	UWOP	0.701956
NaCl 0.6M (72H)	A	batch2	Y55	0.770715
NaCl 0.6M (72H)	A	batch2	YPS	0.978402
Caffeine 20mM (48H)	F	batch2	UWOP	1.88994
Caffeine 20mM (48H)	F	batch2	Y55	1.91506
Caffeine 20mM (48H)	F	batch2	YPS	1.90853
aa starvation (48H)	B	batch2	UWOP	1.39177
aa starvation (48H)	B	batch2	Y55	1.40082
aa starvation (48H)	B	batch2	YPS	1.49934
Maltose 2% (48H)	F	batch2	UWOP	3.04653
Maltose 2% (48H)	F	batch2	Y55	2.70156
Maltose 2% (48H)	F	batch2	YPS	1.39661
NaCl 0.4M + 39ºC (48H)	C	batch2	UWOP	0.812743
NaCl 0.4M + 39ºC (48H)	C	batch2	Y55	0.778438
NaCl 0.4M + 39ºC (48H)	C	batch2	YPS	0.944707
Maltose 2% (48H)	H	batch2	UWOP	3.18824
Maltose 2% (48H)	H	batch2	Y55	3.15892
Maltose 2% (48H)	H	batch2	YPS	1.13833
6-AU + 39ºC (72H)	C	batch2	UWOP	0.792253
6-AU + 39ºC (72H)	C	batch2	Y55	0.771447
6-AU + 39ºC (72H)	C	batch2	YPS	0.842301
Glycerol 2% (72H)	G	batch2	UWOP	1.10934
Glycerol 2% (72H)	G	batch2	Y55	1.11051
Glycerol 2% (72H)	G	batch2	YPS	0.949077
NaCl 0.6M + 39ºC (72H)	B	batch2	UWOP	0.822527
NaCl 0.6M + 39ºC (72H)	B	batch2	Y55	0.781052
NaCl 0.6M + 39ºC (72H)	B	batch2	YPS	0.887882
6-AU + 39ºC (72H)	D	batch2	UWOP	0.774314
6-AU + 39ºC (72H)	D	batch2	Y55	0.782158
6-AU + 39ºC (72H)	D	batch2	YPS	0.845848
6-AU (48H)	E	batch2	UWOP	0.975489
6-AU (48H)	E	batch2	Y55	0.955926
6-AU (48H)	E	batch2	YPS	0.823716
Sorbitol 1M (48H)	F	batch2	UWOP	1.1124
Sorbitol 1M (48H)	F	batch2	Y55	1.10598
Sorbitol 1M (48H)	F	batch2	YPS	1.22364
NiSO4 (48H)	B	batch2	UWOP	1.85518
NiSO4 (48H)	B	batch2	Y55	1.89339
NiSO4 (48H)	B	batch2	YPS	0.941786
Acetic acid (48H)	A	batch3	UWOP	1.90529
Acetic acid (48H)	A	batch3	Y55	2.27531
Acetic acid (48H)	A	batch3	YPS	2.14098
6-AU + 39ºC (48H)	A	batch2	UWOP	0.878767
6-AU + 39ºC (48H)	A	batch2	Y55	0.607434
6-AU + 39ºC (48H)	A	batch2	YPS	0.951851
Sorbitol 1M (48H)	H	batch2	UWOP	1.05539
Sorbitol 1M (48H)	H	batch2	Y55	1.12665
Sorbitol 1M (48H)	H	batch2	YPS	1.14231
NaCl 0.4M + 39ºC (72H)	B	batch2	UWOP	0.807946
NaCl 0.4M + 39ºC (72H)	B	batch2	Y55	0.7282
NaCl 0.4M + 39ºC (72H)	B	batch2	YPS	0.938511
SC + hepes (48H)	H	batch2	UWOP	1.09394
SC + hepes (48H)	H	batch2	Y55	1.13237
SC + hepes (48H)	H	batch2	YPS	1.03452
Amphotericin B + anaerobic (48H)	D	batch2	UWOP	1.0055
Amphotericin B + anaerobic (48H)	D	batch2	Y55	1.30701
Amphotericin B + anaerobic (48H)	D	batch2	YPS	0.924508
Nitrogen starvation (48H)	A	batch2	UWOP	1.0118
Nitrogen starvation (48H)	A	batch2	Y55	1.01389
Nitrogen starvation (48H)	A	batch2	YPS	0.966455
Maltose 2% (48H)	E	batch2	UWOP	3.69681
Maltose 2% (48H)	E	batch2	Y55	3.55726
Maltose 2% (48H)	E	batch2	YPS	1.29436
Clozapine (48H)	C	batch2	UWOP	1.19087
Clozapine (48H)	C	batch2	Y55	1.16236
Clozapine (48H)	C	batch2	YPS	1.18864
Glycerol 2% (48H)	G	batch2	UWOP	1.1264
Glycerol 2% (48H)	G	batch2	Y55	1.21457
Glycerol 2% (48H)	G	batch2	YPS	0.944412
NaCl 0.4M (48H)	B	batch2	UWOP	0.847254
NaCl 0.4M (48H)	B	batch2	Y55	0.774879
NaCl 0.4M (48H)	B	batch2	YPS	0.888548
Glycerol 2% (48H)	F	batch2	UWOP	1.05969
Glycerol 2% (48H)	F	batch2	Y55	1.04877
Glycerol 2% (48H)	F	batch2	YPS	1.12394
Amphotericin B + anaerobic (48H)	A	batch2	UWOP	0.880923
Amphotericin B + anaerobic (48H)	A	batch2	Y55	0.928702
Amphotericin B + anaerobic (48H)	A	batch2	YPS	0.639052
Nitrogen starvation (48H)	D	batch2	UWOP	1.07611
Nitrogen starvation (48H)	D	batch2	Y55	1.08987
Nitrogen starvation (48H)	D	batch2	YPS	1.041
Glucose 20% (48H)	D	batch2	UWOP	1.09963
Glucose 20% (48H)	D	batch2	Y55	1.08487
Glucose 20% (48H)	D	batch2	YPS	0.994518
2,4-Dichlorophenoxyacetic acid (48H)	E	batch2	UWOP	1.53318
2,4-Dichlorophenoxyacetic acid (48H)	E	batch2	Y55	1.54734
2,4-Dichlorophenoxyacetic acid (48H)	E	batch2	YPS	1.4546
Cyclohexamide (48H)	D	batch2	UWOP	0.619617
Cyclohexamide (48H)	D	batch2	Y55	0.654309
Cyclohexamide (48H)	D	batch2	YPS	0.736515
Cadmium chloride (48H)	C	batch2	UWOP	1.05098
Cadmium chloride (48H)	C	batch2	Y55	1.15669
Cadmium chloride (48H)	C	batch2	YPS	1.1724
NaCl 0.4M + 39ºC (72H)	D	batch2	UWOP	0.790896
NaCl 0.4M + 39ºC (72H)	D	batch2	Y55	0.803221
NaCl 0.4M + 39ºC (72H)	D	batch2	YPS	0.826744
Cyclohexamide (48H)	B	batch2	UWOP	0.521886
Cyclohexamide (48H)	B	batch2	Y55	0.602828
Cyclohexamide (48H)	B	batch2	YPS	0.728641
NaCl 0.4M (48H)	C	batch2	UWOP	0.776462
NaCl 0.4M (48H)	C	batch2	Y55	0.781542
NaCl 0.4M (48H)	C	batch2	YPS	0.918516
Cyclohexamide (48H)	A	batch2	UWOP	0.873538
Cyclohexamide (48H)	A	batch2	Y55	0.707505
Cyclohexamide (48H)	A	batch2	YPS	0.867879
6-AU + 39ºC (48H)	D	batch2	UWOP	0.801297
6-AU + 39ºC (48H)	D	batch2	Y55	0.812622
6-AU + 39ºC (48H)	D	batch2	YPS	0.871285
NaCl 0.6M + 39ºC (48H)	D	batch2	UWOP	0.796227
NaCl 0.6M + 39ºC (48H)	D	batch2	Y55	0.815315
NaCl 0.6M + 39ºC (48H)	D	batch2	YPS	0.847156
Caspofungin (72H)	A	batch2	UWOP	1.00413
Caspofungin (72H)	A	batch2	Y55	1.07118
Caspofungin (72H)	A	batch2	YPS	1.6979
Caspofungin (48H)	B	batch3	UWOP	1.02433
Caspofungin (48H)	B	batch3	Y55	1.0806
Caspofungin (48H)	B	batch3	YPS	1.02087
NaCl 0.4M + 39ºC (48H)	D	batch2	UWOP	0.796046
NaCl 0.4M + 39ºC (48H)	D	batch2	Y55	0.804031
NaCl 0.4M + 39ºC (48H)	D	batch2	YPS	0.949225
NaCl 0.6M + 39ºC (72H)	A	batch2	UWOP	0.867801
NaCl 0.6M + 39ºC (72H)	A	batch2	Y55	0.801797
NaCl 0.6M + 39ºC (72H)	A	batch2	YPS	0.940321
Caffeine 15mM (48H)	C	batch3	UWOP	1.44032
Caffeine 15mM (48H)	C	batch3	Y55	1.44434
Caffeine 15mM (48H)	C	batch3	YPS	1.39687
aa starvation (48H)	D	batch2	UWOP	1.58255
aa starvation (48H)	D	batch2	Y55	1.39004
aa starvation (48H)	D	batch2	YPS	1.57325
Caffeine 20mM (48H)	G	batch2	UWOP	1.87591
Caffeine 20mM (48H)	G	batch2	Y55	2.02946
Caffeine 20mM (48H)	G	batch2	YPS	1.79336
DMSO 1% (48H)	G	batch2	UWOP	0.887947
DMSO 1% (48H)	G	batch2	Y55	1.08418
DMSO 1% (48H)	G	batch2	YPS	0.860346
39ºC (48H)	H	batch2	UWOP	0.801795
39ºC (48H)	H	batch2	Y55	0.726165
39ºC (48H)	H	batch2	YPS	0.977865
6-AU (48H)	F	batch2	UWOP	0.894226
6-AU (48H)	F	batch2	Y55	0.978565
6-AU (48H)	F	batch2	YPS	0.787991
NaCl 0.6M + 39ºC (48H)	C	batch2	UWOP	0.818625
NaCl 0.6M + 39ºC (48H)	C	batch2	Y55	0.815193
NaCl 0.6M + 39ºC (48H)	C	batch2	YPS	0.967346
Clozapine (48H)	B	batch2	UWOP	1.03006
Clozapine (48H)	B	batch2	Y55	1.04518
Clozapine (48H)	B	batch2	YPS	1.05049
Caffeine 15mM (48H)	A	batch3	UWOP	1.49247
Caffeine 15mM (48H)	A	batch3	Y55	1.3677
Caffeine 15mM (48H)	A	batch3	YPS	1.37244
Doxorubicin (48H)	B	batch2	UWOP	0.590005
Doxorubicin (48H)	B	batch2	Y55	0.727357
Doxorubicin (48H)	B	batch2	YPS	0.917674
39ºC (72H)	B	batch2	UWOP	0.676396
39ºC (72H)	B	batch2	Y55	0.639459
39ºC (72H)	B	batch2	YPS	0.924019
Glycerol 2% (72H)	H	batch2	UWOP	1.1648
Glycerol 2% (72H)	H	batch2	Y55	1.02716
Glycerol 2% (72H)	H	batch2	YPS	1.01017
NaCl 0.4M + 39ºC (72H)	A	batch2	UWOP	0.772078
NaCl 0.4M + 39ºC (72H)	A	batch2	Y55	0.723726
NaCl 0.4M + 39ºC (72H)	A	batch2	YPS	0.90049
NaCl 0.6M (48H)	C	batch2	UWOP	0.720424
NaCl 0.6M (48H)	C	batch2	Y55	0.73696
NaCl 0.6M (48H)	C	batch2	YPS	0.868493
Caspofungin (48H)	C	batch3	UWOP	0.974968
Caspofungin (48H)	C	batch3	Y55	1.00761
Caspofungin (48H)	C	batch3	YPS	1.01386
Doxorubicin (48H)	A	batch2	UWOP	0.463265
Doxorubicin (48H)	A	batch2	Y55	0.334178
Doxorubicin (48H)	A	batch2	YPS	0.66976
2,4-Dichlorophenoxyacetic acid (48H)	H	batch2	UWOP	1.74702
2,4-Dichlorophenoxyacetic acid (48H)	H	batch2	Y55	1.66882
2,4-Dichlorophenoxyacetic acid (48H)	H	batch2	YPS	1.68689
NaCl 0.6M (48H)	B	batch2	UWOP	0.764575
NaCl 0.6M (48H)	B	batch2	Y55	0.736812
NaCl 0.6M (48H)	B	batch2	YPS	0.834774
SC + hepes (48H)	F	batch2	UWOP	0.989559
SC + hepes (48H)	F	batch2	Y55	1.05586
SC + hepes (48H)	F	batch2	YPS	0.964078
39ºC (72H)	A	batch2	UWOP	0.615386
39ºC (72H)	A	batch2	Y55	0.613169
39ºC (72H)	A	batch2	YPS	0.960082
5-FU (48H)	A	batch2	UWOP	1.00498
5-FU (48H)	A	batch2	Y55	1.1287
5-FU (48H)	A	batch2	YPS	0.918121
NaCl 0.4M + 39ºC (48H)	B	batch2	UWOP	0.806574
NaCl 0.4M + 39ºC (48H)	B	batch2	Y55	0.721997
NaCl 0.4M + 39ºC (48H)	B	batch2	YPS	0.926298
Caffeine 15mM (48H)	D	batch3	UWOP	1.36852
Caffeine 15mM (48H)	D	batch3	Y55	1.55928
Caffeine 15mM (48H)	D	batch3	YPS	1.47274
NaCl 0.4M + 39ºC (48H)	A	batch2	UWOP	0.762925
NaCl 0.4M + 39ºC (48H)	A	batch2	Y55	0.717511
NaCl 0.4M + 39ºC (48H)	A	batch2	YPS	0.896145
Amphotericin B (48H)	G	batch2	UWOP	1.08705
Amphotericin B (48H)	G	batch2	Y55	1.21339
Amphotericin B (48H)	G	batch2	YPS	0.907587
6-AU + 39ºC (72H)	A	batch2	UWOP	0.869127
6-AU + 39ºC (72H)	A	batch2	Y55	0.601354
6-AU + 39ºC (72H)	A	batch2	YPS	0.966888
DMSO 1% (48H)	E	batch2	UWOP	0.828066
DMSO 1% (48H)	E	batch2	Y55	1.04306
DMSO 1% (48H)	E	batch2	YPS	0.722994
NaCl 0.6M (72H)	B	batch2	UWOP	0.824138
NaCl 0.6M (72H)	B	batch2	Y55	0.771416
NaCl 0.6M (72H)	B	batch2	YPS	0.948261
39ºC (72H)	H	batch2	UWOP	0.798949
39ºC (72H)	H	batch2	Y55	0.722429
39ºC (72H)	H	batch2	YPS	0.975917
Sorbitol 1M (48H)	E	batch2	UWOP	1.23123
Sorbitol 1M (48H)	E	batch2	Y55	1.13593
Sorbitol 1M (48H)	E	batch2	YPS	1.27636
aa starvation (48H)	C	batch2	UWOP	1.72861
aa starvation (48H)	C	batch2	Y55	1.57518
aa starvation (48H)	C	batch2	YPS	1.73914
Caffeine 20mM (48H)	H	batch2	UWOP	2.18704
Caffeine 20mM (48H)	H	batch2	Y55	2.32867
Caffeine 20mM (48H)	H	batch2	YPS	2.06114
Paraquat (72H)	H	batch2	UWOP	0.967103
Paraquat (72H)	H	batch2	Y55	0.998133
Paraquat (72H)	H	batch2	YPS	0.833339
Paraquat (72H)	F	batch2	UWOP	0.745708
Paraquat (72H)	F	batch2	Y55	0.691194
Paraquat (72H)	F	batch2	YPS	0.748138
6-AU + 39ºC (48H)	C	batch2	UWOP	0.805252
6-AU + 39ºC (48H)	C	batch2	Y55	0.791729
6-AU + 39ºC (48H)	C	batch2	YPS	0.848044
Glucose 20% (48H)	B	batch2	UWOP	1.10999
Glucose 20% (48H)	B	batch2	Y55	1.06273
Glucose 20% (48H)	B	batch2	YPS	1.00413
NaCl 0.6M (72H)	C	batch2	UWOP	0.765849
NaCl 0.6M (72H)	C	batch2	Y55	0.799681
NaCl 0.6M (72H)	C	batch2	YPS	0.94692
NiSO4 (48H)	C	batch2	UWOP	1.67432
NiSO4 (48H)	C	batch2	Y55	1.6065
NiSO4 (48H)	C	batch2	YPS	0.898532
Paraquat (72H)	A	batch2	UWOP	0.897637
Paraquat (72H)	A	batch2	Y55	0.919855
Paraquat (72H)	A	batch2	YPS	0.779112
Clozapine (48H)	A	batch2	UWOP	1.13786
Clozapine (48H)	A	batch2	Y55	1.08675
Clozapine (48H)	A	batch2	YPS	1.15587
39ºC (48H)	E	batch2	UWOP	0.61292
39ºC (48H)	E	batch2	Y55	0.624006
39ºC (48H)	E	batch2	YPS	0.958868
Glucose 20% (48H)	A	batch2	UWOP	1.14441
Glucose 20% (48H)	A	batch2	Y55	1.06436
Glucose 20% (48H)	A	batch2	YPS	1.03105
Cadmium chloride (48H)	B	batch2	UWOP	0.966485
Cadmium chloride (48H)	B	batch2	Y55	0.932055
Cadmium chloride (48H)	B	batch2	YPS	1.05365
