# Supplementary material for: The impact of the genetic background on gene deletion phenotypes in Saccharomyces cerevisiae
Source: Mol Syst Biol. 2019 Dec 9;15(12):e8831. doi: 10.15252/msb.20198831 (PMC6901017; doi:10.15252/msb.20198831)
Supplement: Supplementary file 12 — Table EV11 [file MSB-15-e8831-s012.zip]

Archive with 4 entries (2 files):
- Table_EV11/
- Table_EV11/Table_EV11_ko_scores_rep.txt
- Table_EV11/__MACOSX/
- Table_EV11/__MACOSX/._Table_EV11_ko_scores_rep.txt
