# Supplementary material for: The impact of the genetic background on gene deletion phenotypes in Saccharomyces cerevisiae
Source: Mol Syst Biol. 2019 Dec 9;15(12):e8831. doi: 10.15252/msb.20198831 (PMC6901017; doi:10.15252/msb.20198831)
Supplement: Supplementary file 12 — Table EV11 [file MSB-15-e8831-s012.zip › Table_EV11/Table_EV11_ko_scores_rep.txt]

Table EV11: KO libraries S-scores divided by batch in order to assess reproducibility
strain	condition	gene	batch	name	position	score	qvalue
S288C	2,4-Dichlorophenoxyacetic acid (48H)	WT	B1		01_01_24	-0.22869280278453905	0.9966894371770364
S288C	2,4-Dichlorophenoxyacetic acid (48H)	WT	B1		01_06_02	-0.01741168703786189	0.9973906411827408
S288C	2,4-Dichlorophenoxyacetic acid (48H)	WT	B1		01_29_07	-0.3940955050663737	0.9966894371770364
S288C	2,4-Dichlorophenoxyacetic acid (48H)	WT	B1		02_12_15	0.3728078945800377	0.9966894371770364
S288C	2,4-Dichlorophenoxyacetic acid (48H)	WT	B1		02_12_32	-1.3221877056853035	0.5295084624734779
S288C	2,4-Dichlorophenoxyacetic acid (48H)	WT	B1		02_32_07	-0.056516391503513175	0.9966894371770364
S288C	2,4-Dichlorophenoxyacetic acid (48H)	WT	B1		04_04_02	-4.0572610576826635	1.4385188600526185e-05
S288C	2,4-Dichlorophenoxyacetic acid (48H)	WT	B1		04_04_06	0.6274725478089377	0.9824483914232552
S288C	2,4-Dichlorophenoxyacetic acid (48H)	WT	B1		04_04_10	0.9459750587632856	0.8330860843494805
S288C	2,4-Dichlorophenoxyacetic acid (48H)	WT	B1		04_04_14	-0.5698681339800044	0.9944700736685091
S288C	2,4-Dichlorophenoxyacetic acid (48H)	WT	B1		04_04_18	0.3907781607918528	0.9966894371770364
S288C	2,4-Dichlorophenoxyacetic acid (48H)	WT	B1		04_04_21	-0.34755612011998305	0.9966894371770364
S288C	2,4-Dichlorophenoxyacetic acid (48H)	WT	B1		04_04_22	0.5822742523547061	0.9928808010122716
S288C	2,4-Dichlorophenoxyacetic acid (48H)	WT	B1		04_04_25	0.16226183905780267	0.9966894371770364
S288C	2,4-Dichlorophenoxyacetic acid (48H)	WT	B1		04_04_26	0.8951476837646851	0.8591060290602569
S288C	2,4-Dichlorophenoxyacetic acid (48H)	WT	B1		04_04_29	-0.13288606872924702	0.9966894371770364
S288C	2,4-Dichlorophenoxyacetic acid (48H)	WT	B1		04_04_30	1.0087573600169415	0.7767339829572965
S288C	2,4-Dichlorophenoxyacetic acid (48H)	WT	B1		04_04_33	0.3605324720776323	0.9966894371770364
S288C	2,4-Dichlorophenoxyacetic acid (48H)	WT	B1		04_04_34	0.43693128532585257	0.9966894371770364
S288C	2,4-Dichlorophenoxyacetic acid (48H)	WT	B1		04_04_37	1.1135588004426726	0.6953646319819038
S288C	2,4-Dichlorophenoxyacetic acid (48H)	WT	B1		04_04_38	-3.702693145636884	0.00011219494096853196
S288C	2,4-Dichlorophenoxyacetic acid (48H)	WT	B1		04_04_41	0.8303882952708819	0.8934310429189762
S288C	2,4-Dichlorophenoxyacetic acid (48H)	WT	B1		04_04_42	0.4388517654365977	0.9966894371770364
S288C	2,4-Dichlorophenoxyacetic acid (48H)	WT	B1		04_04_44	-1.361284918030887	0.5010780133798635
S288C	2,4-Dichlorophenoxyacetic acid (48H)	WT	B1		04_04_45	0.9047875449187508	0.8567467904423648
S288C	2,4-Dichlorophenoxyacetic acid (48H)	WT	B1		04_04_46	0.2070763714729995	0.9966894371770364
S288C	2,4-Dichlorophenoxyacetic acid (48H)	WT	B1		04_05_28	0.4365891451760838	0.9966894371770364
S288C	2,4-Dichlorophenoxyacetic acid (48H)	WT	B1		04_08_01	-0.25792705528958937	0.9966894371770364
S288C	2,4-Dichlorophenoxyacetic acid (48H)	WT	B1		04_08_02	0.08770858471964843	0.9966894371770364
S288C	2,4-Dichlorophenoxyacetic acid (48H)	WT	B1		04_08_05	0.8202880849615312	0.9006737054011578
S288C	2,4-Dichlorophenoxyacetic acid (48H)	WT	B1		04_08_06	-0.19828478480218006	0.9966894371770364
S288C	2,4-Dichlorophenoxyacetic acid (48H)	WT	B1		04_08_09	0.7878055821781418	0.9175869949720724
S288C	2,4-Dichlorophenoxyacetic acid (48H)	WT	B1		04_08_10	-0.4780430455119228	0.9966894371770364
S288C	2,4-Dichlorophenoxyacetic acid (48H)	WT	B1		04_08_13	0.8582548196346428	0.8772771367540882
S288C	2,4-Dichlorophenoxyacetic acid (48H)	WT	B1		04_08_14	-0.8224233391808903	0.8986934745356583
S288C	2,4-Dichlorophenoxyacetic acid (48H)	WT	B1		04_08_17	0.1290459409655419	0.9966894371770364
S288C	2,4-Dichlorophenoxyacetic acid (48H)	WT	B1		04_08_18	0.07529247685152306	0.9966894371770364
S288C	2,4-Dichlorophenoxyacetic acid (48H)	WT	B1		04_08_21	-1.2686889736535942	0.575114494016634
S288C	2,4-Dichlorophenoxyacetic acid (48H)	WT	B1		04_08_22	-0.01313368647907568	0.9973906411827408
S288C	2,4-Dichlorophenoxyacetic acid (48H)	WT	B1		04_08_25	-1.1149098794282557	0.6949686646646217
S288C	2,4-Dichlorophenoxyacetic acid (48H)	WT	B1		04_08_26	0.426787787211665	0.9966894371770364
S288C	2,4-Dichlorophenoxyacetic acid (48H)	WT	B1		04_08_28	-0.3193241467884642	0.9966894371770364
S288C	2,4-Dichlorophenoxyacetic acid (48H)	WT	B1		04_08_29	-0.4063284722217275	0.9966894371770364
S288C	2,4-Dichlorophenoxyacetic acid (48H)	WT	B1		04_08_30	-5.553230153259099	2.50388262018223e-10
S288C	2,4-Dichlorophenoxyacetic acid (48H)	WT	B1		04_08_33	-0.472939246830094	0.9966894371770364
S288C	2,4-Dichlorophenoxyacetic acid (48H)	WT	B1		04_08_34	0.02643802680414304	0.9973906411827408
S288C	2,4-Dichlorophenoxyacetic acid (48H)	WT	B1		04_08_37	-0.11329084492047715	0.9966894371770364
S288C	2,4-Dichlorophenoxyacetic acid (48H)	WT	B1		04_08_38	0.5847066940034262	0.9928808010122716
S288C	2,4-Dichlorophenoxyacetic acid (48H)	WT	B1		04_08_41	-0.10561308676642282	0.9966894371770364
S288C	2,4-Dichlorophenoxyacetic acid (48H)	WT	B1		04_08_42	1.1279744719111489	0.6891920942911891
S288C	2,4-Dichlorophenoxyacetic acid (48H)	WT	B1		04_08_45	0.2944061879003249	0.9966894371770364
S288C	2,4-Dichlorophenoxyacetic acid (48H)	WT	B1		04_08_46	-1.0168913050373545	0.7740843787495021
S288C	2,4-Dichlorophenoxyacetic acid (48H)	WT	B1		04_10_28	-0.9228485490291666	0.8471674965245984
S288C	2,4-Dichlorophenoxyacetic acid (48H)	WT	B1		04_12_01	-0.5700396202837814	0.9944700736685091
S288C	2,4-Dichlorophenoxyacetic acid (48H)	WT	B1		04_12_02	0.9837153649187892	0.7950436037686286
S288C	2,4-Dichlorophenoxyacetic acid (48H)	WT	B1		04_12_05	0.4222533896549985	0.9966894371770364
S288C	2,4-Dichlorophenoxyacetic acid (48H)	WT	B1		04_12_06	1.1131117706119529	0.6953646319819038
S288C	2,4-Dichlorophenoxyacetic acid (48H)	WT	B1		04_12_08	1.279752337620566	0.565891910487636
S288C	2,4-Dichlorophenoxyacetic acid (48H)	WT	B1		04_12_09	-0.20933399698680147	0.9966894371770364
S288C	2,4-Dichlorophenoxyacetic acid (48H)	WT	B1		04_12_10	0.04436667012669187	0.9973906411827408
S288C	2,4-Dichlorophenoxyacetic acid (48H)	WT	B1		04_12_11	0.1857071801237017	0.9966894371770364
S288C	2,4-Dichlorophenoxyacetic acid (48H)	WT	B1		04_12_13	-0.8230976299870038	0.8986874360926743
S288C	2,4-Dichlorophenoxyacetic acid (48H)	WT	B1		04_12_14	-0.5858762971918079	0.9928808010122716
S288C	2,4-Dichlorophenoxyacetic acid (48H)	WT	B1		04_12_15	0.03144692529844476	0.9973906411827408
S288C	2,4-Dichlorophenoxyacetic acid (48H)	WT	B1		04_12_16	-0.8962498578724557	0.8591060290602569
S288C	2,4-Dichlorophenoxyacetic acid (48H)	WT	B1		04_12_17	-1.0543335913057112	0.7416910180807376
S288C	2,4-Dichlorophenoxyacetic acid (48H)	WT	B1		04_12_18	0.6870398970956677	0.9654387500546759
S288C	2,4-Dichlorophenoxyacetic acid (48H)	WT	B1		04_12_20	-0.3280299903073952	0.9966894371770364
S288C	2,4-Dichlorophenoxyacetic acid (48H)	WT	B1		04_12_21	-0.4044371281334687	0.9966894371770364
S288C	2,4-Dichlorophenoxyacetic acid (48H)	WT	B1		04_12_22	-0.6549652986270876	0.9740317997288916
S288C	2,4-Dichlorophenoxyacetic acid (48H)	WT	B1		04_12_25	-0.7425257058609481	0.9422501923583282
S288C	2,4-Dichlorophenoxyacetic acid (48H)	WT	B1		04_12_26	-0.9109660466014344	0.8527168966363504
S288C	2,4-Dichlorophenoxyacetic acid (48H)	WT	B1		04_12_28	-0.4410452917009296	0.9966894371770364
S288C	2,4-Dichlorophenoxyacetic acid (48H)	WT	B1		04_12_29	-0.7442180925385142	0.9415524129252024
S288C	2,4-Dichlorophenoxyacetic acid (48H)	WT	B1		04_12_30	-1.2433189901880235	0.5966684109859621
S288C	2,4-Dichlorophenoxyacetic acid (48H)	WT	B1		04_12_33	0.11200220026879372	0.9966894371770364
S288C	2,4-Dichlorophenoxyacetic acid (48H)	WT	B1		04_12_34	0.7961826048718693	0.9124363816848101
S288C	2,4-Dichlorophenoxyacetic acid (48H)	WT	B1		04_12_37	-0.050435287381712574	0.9969016340758418
S288C	2,4-Dichlorophenoxyacetic acid (48H)	WT	B1		04_12_38	0.1971501448407819	0.9966894371770364
S288C	2,4-Dichlorophenoxyacetic acid (48H)	WT	B1		04_12_40	0.4095284399485176	0.9966894371770364
S288C	2,4-Dichlorophenoxyacetic acid (48H)	WT	B1		04_12_41	0.1805567638058946	0.9966894371770364
S288C	2,4-Dichlorophenoxyacetic acid (48H)	WT	B1		04_12_42	0.9651498913904664	0.8150268464609476
S288C	2,4-Dichlorophenoxyacetic acid (48H)	WT	B1		04_12_45	0.4798627982306437	0.9966894371770364
S288C	2,4-Dichlorophenoxyacetic acid (48H)	WT	B1		04_12_46	0.6535934081968717	0.9740317997288916
S288C	2,4-Dichlorophenoxyacetic acid (48H)	WT	B1		04_14_28	-0.1173257678059484	0.9966894371770364
S288C	2,4-Dichlorophenoxyacetic acid (48H)	WT	B1		04_14_40	0.5176530518532665	0.9966894371770364
S288C	2,4-Dichlorophenoxyacetic acid (48H)	WT	B1		04_14_44	0.4372459543687055	0.9966894371770364
S288C	2,4-Dichlorophenoxyacetic acid (48H)	WT	B1		04_16_01	-0.653158865232932	0.9740317997288916
S288C	2,4-Dichlorophenoxyacetic acid (48H)	WT	B1		04_16_02	-2.1987366176102525	0.07464326099567714
S288C	2,4-Dichlorophenoxyacetic acid (48H)	WT	B1		04_16_05	-0.3458703931046995	0.9966894371770364
S288C	2,4-Dichlorophenoxyacetic acid (48H)	WT	B1		04_16_06	1.146684793094118	0.6744322919171456
S288C	2,4-Dichlorophenoxyacetic acid (48H)	WT	B1		04_16_09	0.12691568149289467	0.9966894371770364
S288C	2,4-Dichlorophenoxyacetic acid (48H)	WT	B1		04_16_10	-0.5452323782810903	0.9966894371770364
S288C	2,4-Dichlorophenoxyacetic acid (48H)	WT	B1		04_16_13	2.592539097536192	0.020067285532191118
S288C	2,4-Dichlorophenoxyacetic acid (48H)	WT	B1		04_16_14	0.5868078174535869	0.9928808010122716
S288C	2,4-Dichlorophenoxyacetic acid (48H)	WT	B1		04_16_17	-1.3970572939818815	0.46576395064509496
S288C	2,4-Dichlorophenoxyacetic acid (48H)	WT	B1		04_16_18	-1.8884820983929067	0.16743538275406386
S288C	2,4-Dichlorophenoxyacetic acid (48H)	WT	B1		04_16_21	-1.4785923717655585	0.409746433828168
S288C	2,4-Dichlorophenoxyacetic acid (48H)	WT	B1		04_16_22	0.39499872176345147	0.9966894371770364
S288C	2,4-Dichlorophenoxyacetic acid (48H)	WT	B1		04_16_25	0.2227157558859041	0.9966894371770364
S288C	2,4-Dichlorophenoxyacetic acid (48H)	WT	B1		04_16_26	1.213109929616357	0.6172708250762599
S288C	2,4-Dichlorophenoxyacetic acid (48H)	WT	B1		04_16_29	0.12245787005247825	0.9966894371770364
S288C	2,4-Dichlorophenoxyacetic acid (48H)	WT	B1		04_16_30	-0.10029950872269207	0.9966894371770364
S288C	2,4-Dichlorophenoxyacetic acid (48H)	WT	B1		04_16_33	0.5164384959444771	0.9966894371770364
S288C	2,4-Dichlorophenoxyacetic acid (48H)	WT	B1		04_16_34	1.375403402070002	0.4866867645984546
S288C	2,4-Dichlorophenoxyacetic acid (48H)	WT	B1		04_16_37	0.5984921949284113	0.9895411196592848
S288C	2,4-Dichlorophenoxyacetic acid (48H)	WT	B1		04_16_38	-0.0434426419849809	0.9973906411827408
S288C	2,4-Dichlorophenoxyacetic acid (48H)	WT	B1		04_16_41	-0.05425959844749655	0.9966894371770364
S288C	2,4-Dichlorophenoxyacetic acid (48H)	WT	B1		04_16_42	0.055895377995660564	0.9966894371770364
S288C	2,4-Dichlorophenoxyacetic acid (48H)	WT	B1		04_16_45	0.4164744677092709	0.9966894371770364
S288C	2,4-Dichlorophenoxyacetic acid (48H)	WT	B1		04_16_46	0.5306768539046793	0.9966894371770364
S288C	2,4-Dichlorophenoxyacetic acid (48H)	WT	B1		04_18_01	-0.4654246504019634	0.9966894371770364
S288C	2,4-Dichlorophenoxyacetic acid (48H)	WT	B1		04_18_02	-0.2354140669432547	0.9966894371770364
S288C	2,4-Dichlorophenoxyacetic acid (48H)	WT	B1		04_18_06	0.04845320539485328	0.9969016340758418
S288C	2,4-Dichlorophenoxyacetic acid (48H)	WT	B1		04_18_07	0.2860899346249262	0.9966894371770364
S288C	2,4-Dichlorophenoxyacetic acid (48H)	WT	B1		04_18_10	-0.4511097063255113	0.9966894371770364
S288C	2,4-Dichlorophenoxyacetic acid (48H)	WT	B1		04_18_12	0.21478659548068146	0.9966894371770364
S288C	2,4-Dichlorophenoxyacetic acid (48H)	WT	B1		04_18_14	-0.8901995546887121	0.862317108311302
S288C	2,4-Dichlorophenoxyacetic acid (48H)	WT	B1		04_18_18	-0.5024706867645056	0.9966894371770364
S288C	2,4-Dichlorophenoxyacetic acid (48H)	WT	B1		04_18_22	0.7738585844428034	0.9266384681958036
S288C	2,4-Dichlorophenoxyacetic acid (48H)	WT	B1		04_18_26	0.3821930236517939	0.9966894371770364
S288C	2,4-Dichlorophenoxyacetic acid (48H)	WT	B1		04_18_30	0.4386694571816117	0.9966894371770364
S288C	2,4-Dichlorophenoxyacetic acid (48H)	WT	B1		04_18_34	0.9365441445133365	0.8370123230392014
S288C	2,4-Dichlorophenoxyacetic acid (48H)	WT	B1		04_18_38	0.6475988796847449	0.9740317997288916
S288C	2,4-Dichlorophenoxyacetic acid (48H)	WT	B1		04_18_40	-0.6555846472193696	0.9740317997288916
S288C	2,4-Dichlorophenoxyacetic acid (48H)	WT	B1		04_18_42	0.008553503744216432	0.9973906411827408
S288C	2,4-Dichlorophenoxyacetic acid (48H)	WT	B1		04_18_44	-0.3119627225928335	0.9966894371770364
S288C	2,4-Dichlorophenoxyacetic acid (48H)	WT	B1		04_18_46	-0.12121084829006107	0.9966894371770364
S288C	2,4-Dichlorophenoxyacetic acid (48H)	WT	B1		04_20_01	-0.2132332292532647	0.9966894371770364
S288C	2,4-Dichlorophenoxyacetic acid (48H)	WT	B1		04_20_02	-0.06359644496770399	0.9966894371770364
S288C	2,4-Dichlorophenoxyacetic acid (48H)	WT	B1		04_20_05	-0.15871473643453202	0.9966894371770364
S288C	2,4-Dichlorophenoxyacetic acid (48H)	WT	B1		04_20_06	-0.4510048166445603	0.9966894371770364
S288C	2,4-Dichlorophenoxyacetic acid (48H)	WT	B1		04_20_09	0.5346501749140365	0.9966894371770364
S288C	2,4-Dichlorophenoxyacetic acid (48H)	WT	B1		04_20_10	0.9165468435942544	0.849232481249334
S288C	2,4-Dichlorophenoxyacetic acid (48H)	WT	B1		04_20_11	-0.6923509777660423	0.9635606082978021
S288C	2,4-Dichlorophenoxyacetic acid (48H)	WT	B1		04_20_13	0.6251449958411683	0.9841923622780572
S288C	2,4-Dichlorophenoxyacetic acid (48H)	WT	B1		04_20_14	0.4443068613038338	0.9966894371770364
S288C	2,4-Dichlorophenoxyacetic acid (48H)	WT	B1		04_20_17	0.9939945536519846	0.7908367779381363
S288C	2,4-Dichlorophenoxyacetic acid (48H)	WT	B1		04_20_18	-0.2982804464332285	0.9966894371770364
S288C	2,4-Dichlorophenoxyacetic acid (48H)	WT	B1		04_20_21	0.2990221663199532	0.9966894371770364
S288C	2,4-Dichlorophenoxyacetic acid (48H)	WT	B1		04_20_22	0.3287484013761308	0.9966894371770364
S288C	2,4-Dichlorophenoxyacetic acid (48H)	WT	B1		04_20_24	0.32763124302822433	0.9966894371770364
S288C	2,4-Dichlorophenoxyacetic acid (48H)	WT	B1		04_20_25	-0.14492007847390811	0.9966894371770364
S288C	2,4-Dichlorophenoxyacetic acid (48H)	WT	B1		04_20_26	-0.21202033826004588	0.9966894371770364
S288C	2,4-Dichlorophenoxyacetic acid (48H)	WT	B1		04_20_29	0.08570735620372663	0.9966894371770364
S288C	2,4-Dichlorophenoxyacetic acid (48H)	WT	B1		04_20_30	0.6918581627571299	0.9637329456350138
S288C	2,4-Dichlorophenoxyacetic acid (48H)	WT	B1		04_20_33	0.7977401333882127	0.91143720357474
S288C	2,4-Dichlorophenoxyacetic acid (48H)	WT	B1		04_20_34	1.9774052390213448	0.13659308252171115
S288C	2,4-Dichlorophenoxyacetic acid (48H)	WT	B1		04_20_37	0.3358442715382427	0.9966894371770364
S288C	2,4-Dichlorophenoxyacetic acid (48H)	WT	B1		04_20_38	1.0526803301440553	0.7424697378365392
S288C	2,4-Dichlorophenoxyacetic acid (48H)	WT	B1		04_20_41	0.3742122508638813	0.9966894371770364
S288C	2,4-Dichlorophenoxyacetic acid (48H)	WT	B1		04_20_42	0.32160674603582584	0.9966894371770364
S288C	2,4-Dichlorophenoxyacetic acid (48H)	WT	B1		04_20_45	-0.05295680201346262	0.9966894371770364
S288C	2,4-Dichlorophenoxyacetic acid (48H)	WT	B1		04_20_46	-0.047454256052463034	0.9969016340758418
S288C	2,4-Dichlorophenoxyacetic acid (48H)	WT	B1		04_20_48	-0.06090344403217698	0.9966894371770364
S288C	2,4-Dichlorophenoxyacetic acid (48H)	WT	B1		04_22_02	0.19602299699945155	0.9966894371770364
S288C	2,4-Dichlorophenoxyacetic acid (48H)	WT	B1		04_22_06	0.16759872591952255	0.9966894371770364
S288C	2,4-Dichlorophenoxyacetic acid (48H)	WT	B1		04_22_10	-0.8864842955928057	0.8635540535086009
S288C	2,4-Dichlorophenoxyacetic acid (48H)	WT	B1		04_22_14	0.4634334113794656	0.9966894371770364
S288C	2,4-Dichlorophenoxyacetic acid (48H)	WT	B1		04_22_18	-0.034302255502110204	0.9973906411827408
S288C	2,4-Dichlorophenoxyacetic acid (48H)	WT	B1		04_22_22	0.9031592574906548	0.8567467904423648
S288C	2,4-Dichlorophenoxyacetic acid (48H)	WT	B1		04_22_26	-0.258612168046912	0.9966894371770364
S288C	2,4-Dichlorophenoxyacetic acid (48H)	WT	B1		04_22_30	-0.11573161114705065	0.9966894371770364
S288C	2,4-Dichlorophenoxyacetic acid (48H)	WT	B1		04_22_34	0.5743842174653937	0.9944700736685091
S288C	2,4-Dichlorophenoxyacetic acid (48H)	WT	B1		04_22_38	0.5769390304085565	0.9930979313778886
S288C	2,4-Dichlorophenoxyacetic acid (48H)	WT	B1		04_22_42	0.28179029016372154	0.9966894371770364
S288C	2,4-Dichlorophenoxyacetic acid (48H)	WT	B1		04_22_46	-0.11104404135788444	0.9966894371770364
S288C	2,4-Dichlorophenoxyacetic acid (48H)	WT	B1		04_22_48	-0.0610466267712529	0.9966894371770364
S288C	2,4-Dichlorophenoxyacetic acid (48H)	WT	B1		04_24_01	-0.1214480987588788	0.9966894371770364
S288C	2,4-Dichlorophenoxyacetic acid (48H)	WT	B1		04_24_02	0.9393145640228988	0.8358492364226618
S288C	2,4-Dichlorophenoxyacetic acid (48H)	WT	B1		04_24_05	0.18014053491323198	0.9966894371770364
S288C	2,4-Dichlorophenoxyacetic acid (48H)	WT	B1		04_24_06	-0.2912778115430729	0.9966894371770364
S288C	2,4-Dichlorophenoxyacetic acid (48H)	WT	B1		04_24_08	-0.37821304298015423	0.9966894371770364
S288C	2,4-Dichlorophenoxyacetic acid (48H)	WT	B1		04_24_09	0.011219866030613049	0.9973906411827408
S288C	2,4-Dichlorophenoxyacetic acid (48H)	WT	B1		04_24_10	0.3778342746878312	0.9966894371770364
S288C	2,4-Dichlorophenoxyacetic acid (48H)	WT	B1		04_24_13	0.1972633590995861	0.9966894371770364
S288C	2,4-Dichlorophenoxyacetic acid (48H)	WT	B1		04_24_14	-0.8310767378593457	0.893104809476023
S288C	2,4-Dichlorophenoxyacetic acid (48H)	WT	B1		04_24_17	0.04811938982293788	0.9969016340758418
S288C	2,4-Dichlorophenoxyacetic acid (48H)	WT	B1		04_24_18	0.7648255850142397	0.9315753401454896
S288C	2,4-Dichlorophenoxyacetic acid (48H)	WT	B1		04_24_21	0.4763065385717345	0.9966894371770364
S288C	2,4-Dichlorophenoxyacetic acid (48H)	WT	B1		04_24_22	0.2763976286303849	0.9966894371770364
S288C	2,4-Dichlorophenoxyacetic acid (48H)	WT	B1		04_24_25	0.14289221130885596	0.9966894371770364
S288C	2,4-Dichlorophenoxyacetic acid (48H)	WT	B1		04_24_26	-0.2845174218684469	0.9966894371770364
S288C	2,4-Dichlorophenoxyacetic acid (48H)	WT	B1		04_24_29	1.5427623801473511	0.3622562762320535
S288C	2,4-Dichlorophenoxyacetic acid (48H)	WT	B1		04_24_30	1.0744199652078228	0.7262112183408045
S288C	2,4-Dichlorophenoxyacetic acid (48H)	WT	B1		04_24_33	0.6221423206095003	0.9846474178140504
S288C	2,4-Dichlorophenoxyacetic acid (48H)	WT	B1		04_24_34	0.7113593188361579	0.9575384183186332
S288C	2,4-Dichlorophenoxyacetic acid (48H)	WT	B1		04_24_37	0.31404220214057577	0.9966894371770364
S288C	2,4-Dichlorophenoxyacetic acid (48H)	WT	B1		04_24_38	-0.12550383308898316	0.9966894371770364
S288C	2,4-Dichlorophenoxyacetic acid (48H)	WT	B1		04_24_41	0.40841294651618176	0.9966894371770364
S288C	2,4-Dichlorophenoxyacetic acid (48H)	WT	B1		04_24_42	0.9280372584050984	0.8435572863423493
S288C	2,4-Dichlorophenoxyacetic acid (48H)	WT	B1		04_24_44	0.20687907897787744	0.9966894371770364
S288C	2,4-Dichlorophenoxyacetic acid (48H)	WT	B1		04_24_45	0.12569779575296394	0.9966894371770364
S288C	2,4-Dichlorophenoxyacetic acid (48H)	WT	B1		04_24_46	0.05606686429943755	0.9966894371770364
S288C	2,4-Dichlorophenoxyacetic acid (48H)	WT	B1		04_26_02	-0.04737850239399845	0.9969016340758418
S288C	2,4-Dichlorophenoxyacetic acid (48H)	WT	B1		04_26_06	-0.06967505171614861	0.9966894371770364
S288C	2,4-Dichlorophenoxyacetic acid (48H)	WT	B1		04_26_10	-0.5684188249757532	0.9944700736685091
S288C	2,4-Dichlorophenoxyacetic acid (48H)	WT	B1		04_26_14	-0.04085120089926355	0.9973906411827408
S288C	2,4-Dichlorophenoxyacetic acid (48H)	WT	B1		04_26_18	-0.07206503801781725	0.9966894371770364
S288C	2,4-Dichlorophenoxyacetic acid (48H)	WT	B1		04_26_22	0.3512597248068948	0.9966894371770364
S288C	2,4-Dichlorophenoxyacetic acid (48H)	WT	B1		04_26_26	0.469099119066389	0.9966894371770364
S288C	2,4-Dichlorophenoxyacetic acid (48H)	WT	B1		04_26_30	0.3049184648134116	0.9966894371770364
S288C	2,4-Dichlorophenoxyacetic acid (48H)	WT	B1		04_26_34	0.1728989846386881	0.9966894371770364
S288C	2,4-Dichlorophenoxyacetic acid (48H)	WT	B1		04_26_38	-0.032235262821147734	0.9973906411827408
S288C	2,4-Dichlorophenoxyacetic acid (48H)	WT	B1		04_26_42	0.5709078737538755	0.9944700736685091
S288C	2,4-Dichlorophenoxyacetic acid (48H)	WT	B1		04_26_46	0.18229576811943896	0.9966894371770364
S288C	2,4-Dichlorophenoxyacetic acid (48H)	WT	B1		04_28_01	0.2405528288520671	0.9966894371770364
S288C	2,4-Dichlorophenoxyacetic acid (48H)	WT	B1		04_28_02	-0.8231608967786884	0.8986874360926743
S288C	2,4-Dichlorophenoxyacetic acid (48H)	WT	B1		04_28_05	0.4204652703321201	0.9966894371770364
S288C	2,4-Dichlorophenoxyacetic acid (48H)	WT	B1		04_28_06	-0.8550881502192658	0.8796081791562703
S288C	2,4-Dichlorophenoxyacetic acid (48H)	WT	B1		04_28_09	-0.1184321042026456	0.9966894371770364
S288C	2,4-Dichlorophenoxyacetic acid (48H)	WT	B1		04_28_10	-0.08238418472470845	0.9966894371770364
S288C	2,4-Dichlorophenoxyacetic acid (48H)	WT	B1		04_28_13	0.3976534296408536	0.9966894371770364
S288C	2,4-Dichlorophenoxyacetic acid (48H)	WT	B1		04_28_14	0.22778292642517856	0.9966894371770364
S288C	2,4-Dichlorophenoxyacetic acid (48H)	WT	B1		04_28_17	-0.12695813683994625	0.9966894371770364
S288C	2,4-Dichlorophenoxyacetic acid (48H)	WT	B1		04_28_18	-0.3609045807076727	0.9966894371770364
S288C	2,4-Dichlorophenoxyacetic acid (48H)	WT	B1		04_28_21	0.12513089200115748	0.9966894371770364
S288C	2,4-Dichlorophenoxyacetic acid (48H)	WT	B1		04_28_22	0.2142713041115652	0.9966894371770364
S288C	2,4-Dichlorophenoxyacetic acid (48H)	WT	B1		04_28_25	0.004980594929600674	0.9982948150964904
S288C	2,4-Dichlorophenoxyacetic acid (48H)	WT	B1		04_28_26	-0.00872249267463745	0.9973906411827408
S288C	2,4-Dichlorophenoxyacetic acid (48H)	WT	B1		04_28_29	0.2940116029100808	0.9966894371770364
S288C	2,4-Dichlorophenoxyacetic acid (48H)	WT	B1		04_28_30	0.3655405381141487	0.9966894371770364
S288C	2,4-Dichlorophenoxyacetic acid (48H)	WT	B1		04_28_33	0.17558116362300585	0.9966894371770364
S288C	2,4-Dichlorophenoxyacetic acid (48H)	WT	B1		04_28_34	0.01758900054613616	0.9973906411827408
S288C	2,4-Dichlorophenoxyacetic acid (48H)	WT	B1		04_28_37	0.2580069712369806	0.9966894371770364
S288C	2,4-Dichlorophenoxyacetic acid (48H)	WT	B1		04_28_38	0.2559582926272953	0.9966894371770364
S288C	2,4-Dichlorophenoxyacetic acid (48H)	WT	B1		04_28_41	0.08602369016215022	0.9966894371770364
S288C	2,4-Dichlorophenoxyacetic acid (48H)	WT	B1		04_28_42	0.4341816772609233	0.9966894371770364
S288C	2,4-Dichlorophenoxyacetic acid (48H)	WT	B1		04_28_45	0.5878250808672543	0.9928808010122716
S288C	2,4-Dichlorophenoxyacetic acid (48H)	WT	B1		04_28_46	0.2904137203619053	0.9966894371770364
S288C	2,4-Dichlorophenoxyacetic acid (48H)	WT	B1		04_30_10	0.8456181104534063	0.884995844681029
S288C	2,4-Dichlorophenoxyacetic acid (48H)	WT	B1		04_30_14	0.3933096649170267	0.9966894371770364
S288C	2,4-Dichlorophenoxyacetic acid (48H)	WT	B1		04_30_18	-0.32983226141262423	0.9966894371770364
S288C	2,4-Dichlorophenoxyacetic acid (48H)	WT	B1		04_30_22	0.1883918564813754	0.9966894371770364
S288C	2,4-Dichlorophenoxyacetic acid (48H)	WT	B1		04_30_26	0.07458405527621131	0.9966894371770364
S288C	2,4-Dichlorophenoxyacetic acid (48H)	WT	B1		04_30_30	0.29169653780909144	0.9966894371770364
S288C	2,4-Dichlorophenoxyacetic acid (48H)	WT	B1		04_30_34	0.3880943168919643	0.9966894371770364
S288C	2,4-Dichlorophenoxyacetic acid (48H)	WT	B1		04_30_38	0.3506770043571672	0.9966894371770364
S288C	2,4-Dichlorophenoxyacetic acid (48H)	WT	B1		04_30_42	0.15175538934921332	0.9966894371770364
S288C	2,4-Dichlorophenoxyacetic acid (48H)	WT	B1		04_30_44	0.2280484804586973	0.9966894371770364
S288C	2,4-Dichlorophenoxyacetic acid (48H)	WT	B1		04_32_01	0.3685648572482351	0.9966894371770364
S288C	2,4-Dichlorophenoxyacetic acid (48H)	WT	B1		04_32_10	0.2241442534455221	0.9966894371770364
S288C	2,4-Dichlorophenoxyacetic acid (48H)	WT	B1		04_32_14	0.5953829651002217	0.992337638871332
S288C	2,4-Dichlorophenoxyacetic acid (48H)	WT	B1		04_32_18	-0.3557358503185885	0.9966894371770364
S288C	2,4-Dichlorophenoxyacetic acid (48H)	WT	B1		04_32_21	-0.19017664597311265	0.9966894371770364
S288C	2,4-Dichlorophenoxyacetic acid (48H)	WT	B1		04_32_22	-0.07957796953037719	0.9966894371770364
S288C	2,4-Dichlorophenoxyacetic acid (48H)	WT	B1		04_32_25	-0.2406394044617409	0.9966894371770364
S288C	2,4-Dichlorophenoxyacetic acid (48H)	WT	B1		04_32_26	0.184855575809314	0.9966894371770364
S288C	2,4-Dichlorophenoxyacetic acid (48H)	WT	B1		04_32_29	0.2175878159283008	0.9966894371770364
S288C	2,4-Dichlorophenoxyacetic acid (48H)	WT	B1		04_32_30	0.3221536708007845	0.9966894371770364
S288C	2,4-Dichlorophenoxyacetic acid (48H)	WT	B1		04_32_33	-0.2295061140408017	0.9966894371770364
S288C	2,4-Dichlorophenoxyacetic acid (48H)	WT	B1		04_32_34	-0.2566683791181777	0.9966894371770364
S288C	2,4-Dichlorophenoxyacetic acid (48H)	WT	B1		04_32_37	-0.25444821420471536	0.9966894371770364
S288C	2,4-Dichlorophenoxyacetic acid (48H)	WT	B1		04_32_38	-0.42287856545177777	0.9966894371770364
S288C	2,4-Dichlorophenoxyacetic acid (48H)	WT	B1		04_32_41	-0.2076216313223876	0.9966894371770364
S288C	2,4-Dichlorophenoxyacetic acid (48H)	WT	B1		04_32_42	0.11185818507193247	0.9966894371770364
S288C	2,4-Dichlorophenoxyacetic acid (48H)	WT	B1		04_32_45	0.19134125441478256	0.9966894371770364
S288C	2,4-Dichlorophenoxyacetic acid (48H)	WT	B1		04_32_46	0.7533551491902437	0.9393892038398628
S288C	2,4-Dichlorophenoxyacetic acid (48H)	WT	B1		05_04_02	-4.044440375330868	1.545597630126766e-05
S288C	2,4-Dichlorophenoxyacetic acid (48H)	WT	B1		05_04_06	-0.10293423761324633	0.9966894371770364
S288C	2,4-Dichlorophenoxyacetic acid (48H)	WT	B1		05_04_10	0.5471170627070667	0.9954406740397379
S288C	2,4-Dichlorophenoxyacetic acid (48H)	WT	B1		05_04_14	0.37619932759745256	0.9966894371770364
S288C	2,4-Dichlorophenoxyacetic acid (48H)	WT	B1		05_04_18	-0.17452893698235486	0.9966894371770364
S288C	2,4-Dichlorophenoxyacetic acid (48H)	WT	B1		05_04_21	-0.5313561394575046	0.9966894371770364
S288C	2,4-Dichlorophenoxyacetic acid (48H)	WT	B1		05_04_22	0.051086269369836894	0.9969016340758418
S288C	2,4-Dichlorophenoxyacetic acid (48H)	WT	B1		05_04_25	-0.7606025266692849	0.9349776252587859
S288C	2,4-Dichlorophenoxyacetic acid (48H)	WT	B1		05_04_26	0.41305389866936976	0.9966894371770364
S288C	2,4-Dichlorophenoxyacetic acid (48H)	WT	B1		05_04_29	-0.2795634655879767	0.9966894371770364
S288C	2,4-Dichlorophenoxyacetic acid (48H)	WT	B1		05_04_30	0.3785526857565668	0.9966894371770364
S288C	2,4-Dichlorophenoxyacetic acid (48H)	WT	B1		05_04_33	-0.2060083281344273	0.9966894371770364
S288C	2,4-Dichlorophenoxyacetic acid (48H)	WT	B1		05_04_34	-0.4052529367630873	0.9966894371770364
S288C	2,4-Dichlorophenoxyacetic acid (48H)	WT	B1		05_04_37	0.11653410045210412	0.9966894371770364
S288C	2,4-Dichlorophenoxyacetic acid (48H)	WT	B1		05_04_38	-2.4371225588471184	0.034238256584286836
S288C	2,4-Dichlorophenoxyacetic acid (48H)	WT	B1		05_04_41	-0.060766920955383635	0.9966894371770364
S288C	2,4-Dichlorophenoxyacetic acid (48H)	WT	B1		05_04_42	0.10960305693148653	0.9966894371770364
S288C	2,4-Dichlorophenoxyacetic acid (48H)	WT	B1		05_04_44	-1.2911703286040863	0.5534703493072225
S288C	2,4-Dichlorophenoxyacetic acid (48H)	WT	B1		05_04_45	0.4335423496817937	0.9966894371770364
S288C	2,4-Dichlorophenoxyacetic acid (48H)	WT	B1		05_04_46	-0.068406386051313	0.9966894371770364
S288C	2,4-Dichlorophenoxyacetic acid (48H)	WT	B1		05_08_01	0.2429494748160184	0.9966894371770364
S288C	2,4-Dichlorophenoxyacetic acid (48H)	WT	B1		05_08_02	-0.2597651220795874	0.9966894371770364
S288C	2,4-Dichlorophenoxyacetic acid (48H)	WT	B1		05_08_05	0.2040553821700544	0.9966894371770364
S288C	2,4-Dichlorophenoxyacetic acid (48H)	WT	B1		05_08_06	0.17811266774817985	0.9966894371770364
S288C	2,4-Dichlorophenoxyacetic acid (48H)	WT	B1		05_08_09	0.27562594026338844	0.9966894371770364
S288C	2,4-Dichlorophenoxyacetic acid (48H)	WT	B1		05_08_10	0.08618352205693265	0.9966894371770364
S288C	2,4-Dichlorophenoxyacetic acid (48H)	WT	B1		05_08_13	0.06703616053666772	0.9966894371770364
S288C	2,4-Dichlorophenoxyacetic acid (48H)	WT	B1		05_08_14	-0.7883508420275297	0.9175869949720724
S288C	2,4-Dichlorophenoxyacetic acid (48H)	WT	B1		05_08_17	-0.06330841457398148	0.9966894371770364
S288C	2,4-Dichlorophenoxyacetic acid (48H)	WT	B1		05_08_18	-1.5280595107429376	0.3721690645524216
S288C	2,4-Dichlorophenoxyacetic acid (48H)	WT	B1		05_08_21	0.04840159301216312	0.9969016340758418
S288C	2,4-Dichlorophenoxyacetic acid (48H)	WT	B1		05_08_22	0.6435348207767873	0.9746087190556628
S288C	2,4-Dichlorophenoxyacetic acid (48H)	WT	B1		05_08_25	-0.3071119910777436	0.9966894371770364
S288C	2,4-Dichlorophenoxyacetic acid (48H)	WT	B1		05_08_26	0.2221005695825487	0.9966894371770364
S288C	2,4-Dichlorophenoxyacetic acid (48H)	WT	B1		05_08_28	-0.5332816143149617	0.9966894371770364
S288C	2,4-Dichlorophenoxyacetic acid (48H)	WT	B1		05_08_29	0.10992355317883673	0.9966894371770364
S288C	2,4-Dichlorophenoxyacetic acid (48H)	WT	B1		05_08_30	-3.950902921198373	2.705304064144564e-05
S288C	2,4-Dichlorophenoxyacetic acid (48H)	WT	B1		05_08_33	-0.03010084105957392	0.9973906411827408
S288C	2,4-Dichlorophenoxyacetic acid (48H)	WT	B1		05_08_34	-0.08204787177943706	0.9966894371770364
S288C	2,4-Dichlorophenoxyacetic acid (48H)	WT	B1		05_08_37	0.5828936009469877	0.9928808010122716
S288C	2,4-Dichlorophenoxyacetic acid (48H)	WT	B1		05_08_38	0.27861363125492056	0.9966894371770364
S288C	2,4-Dichlorophenoxyacetic acid (48H)	WT	B1		05_08_41	-0.1536608852198227	0.9966894371770364
S288C	2,4-Dichlorophenoxyacetic acid (48H)	WT	B1		05_08_42	0.23618409039468044	0.9966894371770364
S288C	2,4-Dichlorophenoxyacetic acid (48H)	WT	B1		05_08_45	0.4396093020212437	0.9966894371770364
S288C	2,4-Dichlorophenoxyacetic acid (48H)	WT	B1		05_08_46	-0.4728068860422273	0.9966894371770364
S288C	2,4-Dichlorophenoxyacetic acid (48H)	WT	B1		05_10_28	-0.2762244774110373	0.9966894371770364
S288C	2,4-Dichlorophenoxyacetic acid (48H)	WT	B1		05_12_01	-0.2282083123534797	0.9966894371770364
S288C	2,4-Dichlorophenoxyacetic acid (48H)	WT	B1		05_12_02	0.4045470125611316	0.9966894371770364
S288C	2,4-Dichlorophenoxyacetic acid (48H)	WT	B1		05_12_05	0.5092593800038325	0.9966894371770364
S288C	2,4-Dichlorophenoxyacetic acid (48H)	WT	B1		05_12_06	1.8826948518693265	0.1694786099027805
S288C	2,4-Dichlorophenoxyacetic acid (48H)	WT	B1		05_12_08	0.6632241123152989	0.9740317997288916
S288C	2,4-Dichlorophenoxyacetic acid (48H)	WT	B1		05_12_09	0.6593473564090396	0.9740317997288916
S288C	2,4-Dichlorophenoxyacetic acid (48H)	WT	B1		05_12_10	-0.7131416109545392	0.9555856083420834
S288C	2,4-Dichlorophenoxyacetic acid (48H)	WT	B1		05_12_11	-0.17877363922972805	0.9966894371770364
S288C	2,4-Dichlorophenoxyacetic acid (48H)	WT	B1		05_12_13	-0.2362573466797891	0.9966894371770364
S288C	2,4-Dichlorophenoxyacetic acid (48H)	WT	B1		05_12_14	-0.16487575650372382	0.9966894371770364
S288C	2,4-Dichlorophenoxyacetic acid (48H)	WT	B1		05_12_15	0.1905720634211421	0.9966894371770364
S288C	2,4-Dichlorophenoxyacetic acid (48H)	WT	B1		05_12_16	0.35166263437499223	0.9966894371770364
S288C	2,4-Dichlorophenoxyacetic acid (48H)	WT	B1		05_12_17	-0.334769568537388	0.9966894371770364
S288C	2,4-Dichlorophenoxyacetic acid (48H)	WT	B1		05_12_18	-0.07437677328766533	0.9966894371770364
S288C	2,4-Dichlorophenoxyacetic acid (48H)	WT	B1		05_12_20	-0.012827342014076013	0.9973906411827408
S288C	2,4-Dichlorophenoxyacetic acid (48H)	WT	B1		05_12_21	-0.576430398701723	0.9934265562506353
S288C	2,4-Dichlorophenoxyacetic acid (48H)	WT	B1		05_12_22	-0.8882707500001137	0.8629431006328809
S288C	2,4-Dichlorophenoxyacetic acid (48H)	WT	B1		05_12_25	-0.6737838393221491	0.9736982201886728
S288C	2,4-Dichlorophenoxyacetic acid (48H)	WT	B1		05_12_26	-0.17030587863740007	0.9966894371770364
S288C	2,4-Dichlorophenoxyacetic acid (48H)	WT	B1		05_12_28	0.1051136120952277	0.9966894371770364
S288C	2,4-Dichlorophenoxyacetic acid (48H)	WT	B1		05_12_29	-0.7647273549955712	0.9315753401454896
S288C	2,4-Dichlorophenoxyacetic acid (48H)	WT	B1		05_12_30	-0.2055588009303517	0.9966894371770364
S288C	2,4-Dichlorophenoxyacetic acid (48H)	WT	B1		05_12_33	0.08114964982907115	0.9966894371770364
S288C	2,4-Dichlorophenoxyacetic acid (48H)	WT	B1		05_12_34	0.6534560526622931	0.9740317997288916
S288C	2,4-Dichlorophenoxyacetic acid (48H)	WT	B1		05_12_37	0.3689219816381396	0.9966894371770364
S288C	2,4-Dichlorophenoxyacetic acid (48H)	WT	B1		05_12_38	-0.9907013506532382	0.792340127536987
S288C	2,4-Dichlorophenoxyacetic acid (48H)	WT	B1		05_12_40	0.2756309350101004	0.9966894371770364
S288C	2,4-Dichlorophenoxyacetic acid (48H)	WT	B1		05_12_41	-0.31503532427846875	0.9966894371770364
S288C	2,4-Dichlorophenoxyacetic acid (48H)	WT	B1		05_12_42	0.8837030541320341	0.8637887064275891
S288C	2,4-Dichlorophenoxyacetic acid (48H)	WT	B1		05_12_45	0.1990156827376956	0.9966894371770364
S288C	2,4-Dichlorophenoxyacetic acid (48H)	WT	B1		05_12_46	0.1957666000015713	0.9966894371770364
S288C	2,4-Dichlorophenoxyacetic acid (48H)	WT	B1		05_14_28	-0.3055969179084516	0.9966894371770364
S288C	2,4-Dichlorophenoxyacetic acid (48H)	WT	B1		05_14_40	0.04564033053823943	0.9973906411827408
S288C	2,4-Dichlorophenoxyacetic acid (48H)	WT	B1		05_14_44	-0.5594565844589421	0.9944700736685091
S288C	2,4-Dichlorophenoxyacetic acid (48H)	WT	B1		05_15_05	1.2209982995900992	0.6121714199891141
S288C	2,4-Dichlorophenoxyacetic acid (48H)	WT	B1		05_16_01	-0.7041152711882579	0.9583739073111364
S288C	2,4-Dichlorophenoxyacetic acid (48H)	WT	B1		05_16_02	-1.5982906442596836	0.3270317971547429
S288C	2,4-Dichlorophenoxyacetic acid (48H)	WT	B1		05_16_05	0.3112676203420869	0.9966894371770364
S288C	2,4-Dichlorophenoxyacetic acid (48H)	WT	B1		05_16_06	0.4428558873840121	0.9966894371770364
S288C	2,4-Dichlorophenoxyacetic acid (48H)	WT	B1		05_16_09	-0.2190521091726879	0.9966894371770364
S288C	2,4-Dichlorophenoxyacetic acid (48H)	WT	B1		05_16_10	0.031937242934001304	0.9973906411827408
S288C	2,4-Dichlorophenoxyacetic acid (48H)	WT	B1		05_16_13	1.6253088941401983	0.31121134815553103
S288C	2,4-Dichlorophenoxyacetic acid (48H)	WT	B1		05_16_14	0.5329544584053291	0.9966894371770364
S288C	2,4-Dichlorophenoxyacetic acid (48H)	WT	B1		05_16_17	-0.911164171554342	0.8527168966363504
S288C	2,4-Dichlorophenoxyacetic acid (48H)	WT	B1		05_16_18	-0.3615597249847236	0.9966894371770364
S288C	2,4-Dichlorophenoxyacetic acid (48H)	WT	B1		05_16_21	-0.3755791465473853	0.9966894371770364
S288C	2,4-Dichlorophenoxyacetic acid (48H)	WT	B1		05_16_22	-0.15131918146970294	0.9966894371770364
S288C	2,4-Dichlorophenoxyacetic acid (48H)	WT	B1		05_16_25	-0.7019508809464126	0.9583739073111364
S288C	2,4-Dichlorophenoxyacetic acid (48H)	WT	B1		05_16_26	1.1767473410955671	0.647218399019358
S288C	2,4-Dichlorophenoxyacetic acid (48H)	WT	B1		05_16_29	-0.5457934548283997	0.9965377130931882
S288C	2,4-Dichlorophenoxyacetic acid (48H)	WT	B1		05_16_30	-0.1516912900997433	0.9966894371770364
S288C	2,4-Dichlorophenoxyacetic acid (48H)	WT	B1		05_16_33	-0.026491304102403843	0.9973906411827408
S288C	2,4-Dichlorophenoxyacetic acid (48H)	WT	B1		05_16_34	0.5468981263095262	0.9954406740397379
S288C	2,4-Dichlorophenoxyacetic acid (48H)	WT	B1		05_16_37	-0.3386371674080088	0.9966894371770364
S288C	2,4-Dichlorophenoxyacetic acid (48H)	WT	B1		05_16_38	0.05389831176866541	0.9966894371770364
S288C	2,4-Dichlorophenoxyacetic acid (48H)	WT	B1		05_16_41	-0.4535920954413511	0.9966894371770364
S288C	2,4-Dichlorophenoxyacetic acid (48H)	WT	B1		05_16_42	0.3842583514171857	0.9966894371770364
S288C	2,4-Dichlorophenoxyacetic acid (48H)	WT	B1		05_16_45	0.8953150077795354	0.8591060290602569
S288C	2,4-Dichlorophenoxyacetic acid (48H)	WT	B1		05_16_46	0.6103513885381543	0.9864214988161488
S288C	2,4-Dichlorophenoxyacetic acid (48H)	WT	B1		05_18_01	-0.5910433626653214	0.9928513855585324
S288C	2,4-Dichlorophenoxyacetic acid (48H)	WT	B1		05_18_02	-0.5084826968901239	0.9966894371770364
S288C	2,4-Dichlorophenoxyacetic acid (48H)	WT	B1		05_18_06	-0.24093242960217545	0.9966894371770364
S288C	2,4-Dichlorophenoxyacetic acid (48H)	WT	B1		05_18_07	-0.021278453450697444	0.9973906411827408
S288C	2,4-Dichlorophenoxyacetic acid (48H)	WT	B1		05_18_10	-0.90885493365785	0.8552019701999574
S288C	2,4-Dichlorophenoxyacetic acid (48H)	WT	B1		05_18_12	-0.2518367941321502	0.9966894371770364
S288C	2,4-Dichlorophenoxyacetic acid (48H)	WT	B1		05_18_14	-0.3951826949340084	0.9966894371770364
S288C	2,4-Dichlorophenoxyacetic acid (48H)	WT	B1		05_18_18	-0.3027807132206965	0.9966894371770364
S288C	2,4-Dichlorophenoxyacetic acid (48H)	WT	B1		05_18_22	-0.35594729459606106	0.9966894371770364
S288C	2,4-Dichlorophenoxyacetic acid (48H)	WT	B1		05_18_26	-0.6457333417878313	0.9740317997288916
S288C	2,4-Dichlorophenoxyacetic acid (48H)	WT	B1		05_18_30	0.10526595186994224	0.9966894371770364
S288C	2,4-Dichlorophenoxyacetic acid (48H)	WT	B1		05_18_34	-0.17599239776895653	0.9966894371770364
S288C	2,4-Dichlorophenoxyacetic acid (48H)	WT	B1		05_18_38	0.17491353247917507	0.9966894371770364
S288C	2,4-Dichlorophenoxyacetic acid (48H)	WT	B1		05_18_40	-0.5502729101712344	0.9949980788365748
S288C	2,4-Dichlorophenoxyacetic acid (48H)	WT	B1		05_18_42	-0.1396306417059518	0.9966894371770364
S288C	2,4-Dichlorophenoxyacetic acid (48H)	WT	B1		05_18_44	-0.13985374039241902	0.9966894371770364
S288C	2,4-Dichlorophenoxyacetic acid (48H)	WT	B1		05_18_46	-0.08782512880959395	0.9966894371770364
S288C	2,4-Dichlorophenoxyacetic acid (48H)	WT	B1		05_20_01	-0.217608627372934	0.9966894371770364
S288C	2,4-Dichlorophenoxyacetic acid (48H)	WT	B1		05_20_02	-0.6896138565678931	0.9637329456350138
S288C	2,4-Dichlorophenoxyacetic acid (48H)	WT	B1		05_20_05	-0.013781338636058687	0.9973906411827408
S288C	2,4-Dichlorophenoxyacetic acid (48H)	WT	B1		05_20_06	-0.4626375817366946	0.9966894371770364
S288C	2,4-Dichlorophenoxyacetic acid (48H)	WT	B1		05_20_09	-0.42298761742165536	0.9966894371770364
S288C	2,4-Dichlorophenoxyacetic acid (48H)	WT	B1		05_20_10	-0.2142721365693506	0.9966894371770364
S288C	2,4-Dichlorophenoxyacetic acid (48H)	WT	B1		05_20_11	-0.2713246308866131	0.9966894371770364
S288C	2,4-Dichlorophenoxyacetic acid (48H)	WT	B1		05_20_13	-0.2664505905535341	0.9966894371770364
S288C	2,4-Dichlorophenoxyacetic acid (48H)	WT	B1		05_20_14	-0.011370540889756907	0.9973906411827408
S288C	2,4-Dichlorophenoxyacetic acid (48H)	WT	B1		05_20_17	0.8037396566470514	0.9075884915778007
S288C	2,4-Dichlorophenoxyacetic acid (48H)	WT	B1		05_20_18	-0.8317260549318994	0.893104809476023
S288C	2,4-Dichlorophenoxyacetic acid (48H)	WT	B1		05_20_21	-0.37649984485795496	0.9966894371770364
S288C	2,4-Dichlorophenoxyacetic acid (48H)	WT	B1		05_20_22	0.283693288660975	0.9966894371770364
S288C	2,4-Dichlorophenoxyacetic acid (48H)	WT	B1		05_20_24	-0.6750966252496069	0.973317491823469
S288C	2,4-Dichlorophenoxyacetic acid (48H)	WT	B1		05_20_25	-0.11473349426244572	0.9966894371770364
S288C	2,4-Dichlorophenoxyacetic acid (48H)	WT	B1		05_20_26	0.008688361905439116	0.9973906411827408
S288C	2,4-Dichlorophenoxyacetic acid (48H)	WT	B1		05_20_29	0.07343193370132123	0.9966894371770364
S288C	2,4-Dichlorophenoxyacetic acid (48H)	WT	B1		05_20_30	0.5989525440836962	0.989490394295798
S288C	2,4-Dichlorophenoxyacetic acid (48H)	WT	B1		05_20_33	0.07173038998811654	0.9966894371770364
S288C	2,4-Dichlorophenoxyacetic acid (48H)	WT	B1		05_20_34	0.6374820202196877	0.9775154934736264
S288C	2,4-Dichlorophenoxyacetic acid (48H)	WT	B1		05_20_37	0.3526607512595971	0.9966894371770364
S288C	2,4-Dichlorophenoxyacetic acid (48H)	WT	B1		05_20_38	0.5655551701942345	0.9944700736685091
S288C	2,4-Dichlorophenoxyacetic acid (48H)	WT	B1		05_20_41	-0.2513489738699497	0.9966894371770364
S288C	2,4-Dichlorophenoxyacetic acid (48H)	WT	B1		05_20_42	0.009191166407775536	0.9973906411827408
S288C	2,4-Dichlorophenoxyacetic acid (48H)	WT	B1		05_20_45	-0.2165314269987232	0.9966894371770364
S288C	2,4-Dichlorophenoxyacetic acid (48H)	WT	B1		05_20_46	-0.33569609405245504	0.9966894371770364
S288C	2,4-Dichlorophenoxyacetic acid (48H)	WT	B1		05_20_48	0.0028012204476193	0.9987894104355084
S288C	2,4-Dichlorophenoxyacetic acid (48H)	WT	B1		05_22_02	-0.3089217543030405	0.9966894371770364
S288C	2,4-Dichlorophenoxyacetic acid (48H)	WT	B1		05_22_06	-0.2645117963715117	0.9966894371770364
S288C	2,4-Dichlorophenoxyacetic acid (48H)	WT	B1		05_22_10	-0.3879919245843694	0.9966894371770364
S288C	2,4-Dichlorophenoxyacetic acid (48H)	WT	B1		05_22_14	-0.6303903123465023	0.9814071083400494
S288C	2,4-Dichlorophenoxyacetic acid (48H)	WT	B1		05_22_18	-0.7382643544578684	0.9446523542367498
S288C	2,4-Dichlorophenoxyacetic acid (48H)	WT	B1		05_22_22	-0.34511535389340964	0.9966894371770364
S288C	2,4-Dichlorophenoxyacetic acid (48H)	WT	B1		05_22_26	-0.6627604333288728	0.9740317997288916
S288C	2,4-Dichlorophenoxyacetic acid (48H)	WT	B1		05_22_30	-0.7150820700521322	0.9541635250269338
S288C	2,4-Dichlorophenoxyacetic acid (48H)	WT	B1		05_22_34	-0.020073887035331875	0.9973906411827408
S288C	2,4-Dichlorophenoxyacetic acid (48H)	WT	B1		05_22_38	0.41439831799267	0.9966894371770364
S288C	2,4-Dichlorophenoxyacetic acid (48H)	WT	B1		05_22_42	-0.2387921806361044	0.9966894371770364
S288C	2,4-Dichlorophenoxyacetic acid (48H)	WT	B1		05_22_46	-0.19225695797864029	0.9966894371770364
S288C	2,4-Dichlorophenoxyacetic acid (48H)	WT	B1		05_22_48	-0.1914844371538585	0.9966894371770364
S288C	2,4-Dichlorophenoxyacetic acid (48H)	WT	B1		05_24_01	-0.1572071553853081	0.9966894371770364
S288C	2,4-Dichlorophenoxyacetic acid (48H)	WT	B1		05_24_02	1.0456144284622149	0.7479997729291998
S288C	2,4-Dichlorophenoxyacetic acid (48H)	WT	B1		05_24_05	0.05541588231131326	0.9966894371770364
S288C	2,4-Dichlorophenoxyacetic acid (48H)	WT	B1		05_24_06	-0.0963461667001827	0.9966894371770364
S288C	2,4-Dichlorophenoxyacetic acid (48H)	WT	B1		05_24_08	-0.017893680095565183	0.9973906411827408
S288C	2,4-Dichlorophenoxyacetic acid (48H)	WT	B1		05_24_09	-0.10349614661834083	0.9966894371770364
S288C	2,4-Dichlorophenoxyacetic acid (48H)	WT	B1		05_24_10	0.2068332937996845	0.9966894371770364
S288C	2,4-Dichlorophenoxyacetic acid (48H)	WT	B1		05_24_13	0.6772385391312488	0.9716880166486832
S288C	2,4-Dichlorophenoxyacetic acid (48H)	WT	B1		05_24_14	-0.6692735830412572	0.9740317997288916
S288C	2,4-Dichlorophenoxyacetic acid (48H)	WT	B1		05_24_17	-0.4174251345001125	0.9966894371770364
S288C	2,4-Dichlorophenoxyacetic acid (48H)	WT	B1		05_24_18	0.16957747807524054	0.9966894371770364
S288C	2,4-Dichlorophenoxyacetic acid (48H)	WT	B1		05_24_21	0.1495868368184412	0.9966894371770364
S288C	2,4-Dichlorophenoxyacetic acid (48H)	WT	B1		05_24_22	-0.08336481999582153	0.9966894371770364
S288C	2,4-Dichlorophenoxyacetic acid (48H)	WT	B1		05_24_25	-0.5361419392653392	0.9966894371770364
S288C	2,4-Dichlorophenoxyacetic acid (48H)	WT	B1		05_24_26	-0.4431305984531693	0.9966894371770364
S288C	2,4-Dichlorophenoxyacetic acid (48H)	WT	B1		05_24_29	0.7050218177164774	0.9582115776009912
S288C	2,4-Dichlorophenoxyacetic acid (48H)	WT	B1		05_24_30	0.4456879087696882	0.9966894371770364
S288C	2,4-Dichlorophenoxyacetic acid (48H)	WT	B1		05_24_33	0.1556254855931902	0.9966894371770364
S288C	2,4-Dichlorophenoxyacetic acid (48H)	WT	B1		05_24_34	0.85969413914547	0.8772771367540882
S288C	2,4-Dichlorophenoxyacetic acid (48H)	WT	B1		05_24_37	-0.09143633068233467	0.9966894371770364
S288C	2,4-Dichlorophenoxyacetic acid (48H)	WT	B1		05_24_38	0.1560741803394805	0.9966894371770364
S288C	2,4-Dichlorophenoxyacetic acid (48H)	WT	B1		05_24_41	-0.02423700841974321	0.9973906411827408
S288C	2,4-Dichlorophenoxyacetic acid (48H)	WT	B1		05_24_42	0.3584696416855964	0.9966894371770364
S288C	2,4-Dichlorophenoxyacetic acid (48H)	WT	B1		05_24_44	0.08316419766955814	0.9966894371770364
S288C	2,4-Dichlorophenoxyacetic acid (48H)	WT	B1		05_24_45	-0.13763274302117132	0.9966894371770364
S288C	2,4-Dichlorophenoxyacetic acid (48H)	WT	B1		05_24_46	-0.18463330958063207	0.9966894371770364
S288C	2,4-Dichlorophenoxyacetic acid (48H)	WT	B1		05_26_02	0.11036642072062973	0.9966894371770364
S288C	2,4-Dichlorophenoxyacetic acid (48H)	WT	B1		05_26_06	-0.01534386189911409	0.9973906411827408
S288C	2,4-Dichlorophenoxyacetic acid (48H)	WT	B1		05_26_10	-0.06338416823244608	0.9966894371770364
S288C	2,4-Dichlorophenoxyacetic acid (48H)	WT	B1		05_26_14	0.06207554459391487	0.9966894371770364
S288C	2,4-Dichlorophenoxyacetic acid (48H)	WT	B1		05_26_18	0.16820891747616593	0.9966894371770364
S288C	2,4-Dichlorophenoxyacetic acid (48H)	WT	B1		05_26_22	-0.006721264158715668	0.9975270879424918
S288C	2,4-Dichlorophenoxyacetic acid (48H)	WT	B1		05_26_26	-0.061767535213344535	0.9966894371770364
S288C	2,4-Dichlorophenoxyacetic acid (48H)	WT	B1		05_26_30	-0.21316413525708275	0.9966894371770364
S288C	2,4-Dichlorophenoxyacetic acid (48H)	WT	B1		05_26_34	-0.2919762436249607	0.9966894371770364
S288C	2,4-Dichlorophenoxyacetic acid (48H)	WT	B1		05_26_38	-0.27343158154127123	0.9966894371770364
S288C	2,4-Dichlorophenoxyacetic acid (48H)	WT	B1		05_26_42	0.2820708284373761	0.9966894371770364
S288C	2,4-Dichlorophenoxyacetic acid (48H)	WT	B1		05_26_46	-0.033879366947165	0.9973906411827408
S288C	2,4-Dichlorophenoxyacetic acid (48H)	WT	B1		05_28_01	0.08052530649007726	0.9966894371770364
S288C	2,4-Dichlorophenoxyacetic acid (48H)	WT	B1		05_28_02	-0.2353932554986216	0.9966894371770364
S288C	2,4-Dichlorophenoxyacetic acid (48H)	WT	B1		05_28_05	0.3008002961494078	0.9966894371770364
S288C	2,4-Dichlorophenoxyacetic acid (48H)	WT	B1		05_28_06	-0.4029753322624377	0.9966894371770364
S288C	2,4-Dichlorophenoxyacetic acid (48H)	WT	B1		05_28_09	0.2089235952986361	0.9966894371770364
S288C	2,4-Dichlorophenoxyacetic acid (48H)	WT	B1		05_28_10	0.1151097651814127	0.9966894371770364
S288C	2,4-Dichlorophenoxyacetic acid (48H)	WT	B1		05_28_13	0.6107792718398114	0.9864214988161488
S288C	2,4-Dichlorophenoxyacetic acid (48H)	WT	B1		05_28_14	0.6742674972954231	0.973317491823469
S288C	2,4-Dichlorophenoxyacetic acid (48H)	WT	B1		05_28_17	0.2418414735037505	0.9966894371770364
S288C	2,4-Dichlorophenoxyacetic acid (48H)	WT	B1		05_28_18	-0.1077192049632956	0.9966894371770364
S288C	2,4-Dichlorophenoxyacetic acid (48H)	WT	B1		05_28_21	0.2139333262507232	0.9966894371770364
S288C	2,4-Dichlorophenoxyacetic acid (48H)	WT	B1		05_28_22	0.6138285647074576	0.9864214988161488
S288C	2,4-Dichlorophenoxyacetic acid (48H)	WT	B1		05_28_25	-0.2678258108148914	0.9966894371770364
S288C	2,4-Dichlorophenoxyacetic acid (48H)	WT	B1		05_28_26	-0.2101939258790424	0.9966894371770364
S288C	2,4-Dichlorophenoxyacetic acid (48H)	WT	B1		05_28_29	0.12600247530239295	0.9966894371770364
S288C	2,4-Dichlorophenoxyacetic acid (48H)	WT	B1		05_28_30	0.016750715556313682	0.9973906411827408
S288C	2,4-Dichlorophenoxyacetic acid (48H)	WT	B1		05_28_33	-0.17973762534513466	0.9966894371770364
S288C	2,4-Dichlorophenoxyacetic acid (48H)	WT	B1		05_28_34	-0.4660306796696802	0.9966894371770364
S288C	2,4-Dichlorophenoxyacetic acid (48H)	WT	B1		05_28_37	0.2375143579356301	0.9966894371770364
S288C	2,4-Dichlorophenoxyacetic acid (48H)	WT	B1		05_28_38	0.30350661640950005	0.9966894371770364
S288C	2,4-Dichlorophenoxyacetic acid (48H)	WT	B1		05_28_41	0.30266083929960963	0.9966894371770364
S288C	2,4-Dichlorophenoxyacetic acid (48H)	WT	B1		05_28_42	0.14135715915271627	0.9966894371770364
S288C	2,4-Dichlorophenoxyacetic acid (48H)	WT	B1		05_28_45	0.5601433621318354	0.9944700736685091
S288C	2,4-Dichlorophenoxyacetic acid (48H)	WT	B1		05_28_46	-0.1695100489946292	0.9966894371770364
S288C	2,4-Dichlorophenoxyacetic acid (48H)	WT	B1		05_30_10	0.06808255997282149	0.9966894371770364
S288C	2,4-Dichlorophenoxyacetic acid (48H)	WT	B1		05_30_14	0.5311988049360782	0.9966894371770364
S288C	2,4-Dichlorophenoxyacetic acid (48H)	WT	B1		05_30_18	0.14121480887142568	0.9966894371770364
S288C	2,4-Dichlorophenoxyacetic acid (48H)	WT	B1		05_30_22	-0.023740863579689384	0.9973906411827408
S288C	2,4-Dichlorophenoxyacetic acid (48H)	WT	B1		05_30_26	-0.4108237442624837	0.9966894371770364
S288C	2,4-Dichlorophenoxyacetic acid (48H)	WT	B1		05_30_30	0.1832589217770602	0.9966894371770364
S288C	2,4-Dichlorophenoxyacetic acid (48H)	WT	B1		05_30_34	0.2628293991873695	0.9966894371770364
S288C	2,4-Dichlorophenoxyacetic acid (48H)	WT	B1		05_30_38	0.17919819270024392	0.9966894371770364
S288C	2,4-Dichlorophenoxyacetic acid (48H)	WT	B1		05_30_42	-0.2378198699428445	0.9966894371770364
S288C	2,4-Dichlorophenoxyacetic acid (48H)	WT	B1		05_30_44	0.2412978785699332	0.9966894371770364
S288C	2,4-Dichlorophenoxyacetic acid (48H)	WT	B1		05_32_01	0.6454311596117581	0.9740317997288916
S288C	2,4-Dichlorophenoxyacetic acid (48H)	WT	B1		05_32_10	0.5083511685600428	0.9966894371770364
S288C	2,4-Dichlorophenoxyacetic acid (48H)	WT	B1		05_32_14	0.7849344352765552	0.9192233378978504
S288C	2,4-Dichlorophenoxyacetic acid (48H)	WT	B1		05_32_18	0.2772051126821503	0.9966894371770364
S288C	2,4-Dichlorophenoxyacetic acid (48H)	WT	B1		05_32_21	0.08034050086173508	0.9966894371770364
S288C	2,4-Dichlorophenoxyacetic acid (48H)	WT	B1		05_32_22	0.013650642763762629	0.9973906411827408
S288C	2,4-Dichlorophenoxyacetic acid (48H)	WT	B1		05_32_25	0.14861785595632265	0.9966894371770364
S288C	2,4-Dichlorophenoxyacetic acid (48H)	WT	B1		05_32_26	0.6895605792696322	0.9637329456350138
S288C	2,4-Dichlorophenoxyacetic acid (48H)	WT	B1		05_32_29	0.2818702061111128	0.9966894371770364
S288C	2,4-Dichlorophenoxyacetic acid (48H)	WT	B1		05_32_30	0.6030357495207164	0.987011229783092
S288C	2,4-Dichlorophenoxyacetic acid (48H)	WT	B1		05_32_33	-0.16473007639129192	0.9966894371770364
S288C	2,4-Dichlorophenoxyacetic acid (48H)	WT	B1		05_32_34	-0.13233498167536176	0.9966894371770364
S288C	2,4-Dichlorophenoxyacetic acid (48H)	WT	B1		05_32_37	0.03394929340113232	0.9973906411827408
S288C	2,4-Dichlorophenoxyacetic acid (48H)	WT	B1		05_32_38	-0.1343345452757129	0.9966894371770364
S288C	2,4-Dichlorophenoxyacetic acid (48H)	WT	B1		05_32_41	-0.2987333034684454	0.9966894371770364
S288C	2,4-Dichlorophenoxyacetic acid (48H)	WT	B1		05_32_42	-0.03410662792255878	0.9973906411827408
S288C	2,4-Dichlorophenoxyacetic acid (48H)	WT	B1		05_32_45	0.623889649500898	0.9846474178140504
S288C	2,4-Dichlorophenoxyacetic acid (48H)	WT	B1		05_32_46	0.5381273510833401	0.9966894371770364
S288C	2,4-Dichlorophenoxyacetic acid (48H)	WT	B2		01_01_24	0.2690586929484657	0.9999563102093928
S288C	2,4-Dichlorophenoxyacetic acid (48H)	WT	B2		01_06_02	0.33930322317352873	0.9999563102093928
S288C	2,4-Dichlorophenoxyacetic acid (48H)	WT	B2		01_29_07	1.3929739640677044	0.5623257760656837
S288C	2,4-Dichlorophenoxyacetic acid (48H)	WT	B2		02_12_15	0.485447228939727	0.9999563102093928
S288C	2,4-Dichlorophenoxyacetic acid (48H)	WT	B2		02_12_32	-0.8207271341345189	0.914923604143326
S288C	2,4-Dichlorophenoxyacetic acid (48H)	WT	B2		02_32_07	-1.6567373015517777	0.3782556437500981
S288C	2,4-Dichlorophenoxyacetic acid (48H)	WT	B2		04_04_02	-2.1242589299266563	0.14179524121854545
S288C	2,4-Dichlorophenoxyacetic acid (48H)	WT	B2		04_04_06	0.04796947204856023	0.9999563102093928
S288C	2,4-Dichlorophenoxyacetic acid (48H)	WT	B2		04_04_10	-0.5868236919309738	0.9961483076519996
S288C	2,4-Dichlorophenoxyacetic acid (48H)	WT	B2		04_04_14	-0.3048058267309049	0.9999563102093928
S288C	2,4-Dichlorophenoxyacetic acid (48H)	WT	B2		04_04_18	0.06186710877095429	0.9999563102093928
S288C	2,4-Dichlorophenoxyacetic acid (48H)	WT	B2		04_04_21	-0.7843416586773931	0.9293242656516562
S288C	2,4-Dichlorophenoxyacetic acid (48H)	WT	B2		04_04_22	0.4176733690392507	0.9999563102093928
S288C	2,4-Dichlorophenoxyacetic acid (48H)	WT	B2		04_04_25	-0.15179895108227026	0.9999563102093928
S288C	2,4-Dichlorophenoxyacetic acid (48H)	WT	B2		04_04_26	0.2824304178981195	0.9999563102093928
S288C	2,4-Dichlorophenoxyacetic acid (48H)	WT	B2		04_04_29	0.5264655596952318	0.9999563102093928
S288C	2,4-Dichlorophenoxyacetic acid (48H)	WT	B2		04_04_30	0.9041464046876442	0.8761395127793702
S288C	2,4-Dichlorophenoxyacetic acid (48H)	WT	B2		04_04_33	0.15982607441213334	0.9999563102093928
S288C	2,4-Dichlorophenoxyacetic acid (48H)	WT	B2		04_04_34	-0.003860712748649283	0.9999563102093928
S288C	2,4-Dichlorophenoxyacetic acid (48H)	WT	B2		04_04_37	0.0684317142027731	0.9999563102093928
S288C	2,4-Dichlorophenoxyacetic acid (48H)	WT	B2		04_04_38	-2.274680847003272	0.09610386566412613
S288C	2,4-Dichlorophenoxyacetic acid (48H)	WT	B2		04_04_41	0.26176468691311144	0.9999563102093928
S288C	2,4-Dichlorophenoxyacetic acid (48H)	WT	B2		04_04_42	0.5610698110033416	0.9979921550579122
S288C	2,4-Dichlorophenoxyacetic acid (48H)	WT	B2		04_04_44	-1.261860256598053	0.6522158444308658
S288C	2,4-Dichlorophenoxyacetic acid (48H)	WT	B2		04_04_45	0.4725976990718398	0.9999563102093928
S288C	2,4-Dichlorophenoxyacetic acid (48H)	WT	B2		04_04_46	-0.1596653275275326	0.9999563102093928
S288C	2,4-Dichlorophenoxyacetic acid (48H)	WT	B2		04_05_28	0.5481431597977559	0.9989105680023468
S288C	2,4-Dichlorophenoxyacetic acid (48H)	WT	B2		04_08_01	0.38873149642915983	0.9999563102093928
S288C	2,4-Dichlorophenoxyacetic acid (48H)	WT	B2		04_08_02	0.5118598933423996	0.9999563102093928
S288C	2,4-Dichlorophenoxyacetic acid (48H)	WT	B2		04_08_05	0.7842747582398716	0.9293242656516562
S288C	2,4-Dichlorophenoxyacetic acid (48H)	WT	B2		04_08_06	0.6262968084142756	0.9848178345442146
S288C	2,4-Dichlorophenoxyacetic acid (48H)	WT	B2		04_08_09	0.6532809140541129	0.9786286127045428
S288C	2,4-Dichlorophenoxyacetic acid (48H)	WT	B2		04_08_10	0.00971635937728653	0.9999563102093928
S288C	2,4-Dichlorophenoxyacetic acid (48H)	WT	B2		04_08_13	-0.19625336264271007	0.9999563102093928
S288C	2,4-Dichlorophenoxyacetic acid (48H)	WT	B2		04_08_14	0.04643726619476416	0.9999563102093928
S288C	2,4-Dichlorophenoxyacetic acid (48H)	WT	B2		04_08_17	0.2269922553384539	0.9999563102093928
S288C	2,4-Dichlorophenoxyacetic acid (48H)	WT	B2		04_08_18	-0.558691128780347	0.9983010203220278
S288C	2,4-Dichlorophenoxyacetic acid (48H)	WT	B2		04_08_21	-0.3917503786723274	0.9999563102093928
S288C	2,4-Dichlorophenoxyacetic acid (48H)	WT	B2		04_08_22	-0.15236017141925798	0.9999563102093928
S288C	2,4-Dichlorophenoxyacetic acid (48H)	WT	B2		04_08_25	-0.425136484513896	0.9999563102093928
S288C	2,4-Dichlorophenoxyacetic acid (48H)	WT	B2		04_08_26	0.07113003184948248	0.9999563102093928
S288C	2,4-Dichlorophenoxyacetic acid (48H)	WT	B2		04_08_28	-0.2070921626939722	0.9999563102093928
S288C	2,4-Dichlorophenoxyacetic acid (48H)	WT	B2		04_08_29	0.09760309248047326	0.9999563102093928
S288C	2,4-Dichlorophenoxyacetic acid (48H)	WT	B2		04_08_30	-4.511048185106951	2.8232893810325875e-06
S288C	2,4-Dichlorophenoxyacetic acid (48H)	WT	B2		04_08_33	-0.321749291706024	0.9999563102093928
S288C	2,4-Dichlorophenoxyacetic acid (48H)	WT	B2		04_08_34	-0.2220852940807844	0.9999563102093928
S288C	2,4-Dichlorophenoxyacetic acid (48H)	WT	B2		04_08_37	-0.3560097490990917	0.9999563102093928
S288C	2,4-Dichlorophenoxyacetic acid (48H)	WT	B2		04_08_38	-0.3615346102310938	0.9999563102093928
S288C	2,4-Dichlorophenoxyacetic acid (48H)	WT	B2		04_08_41	-0.14388147013612332	0.9999563102093928
S288C	2,4-Dichlorophenoxyacetic acid (48H)	WT	B2		04_08_42	0.7220406262352911	0.9502883385406801
S288C	2,4-Dichlorophenoxyacetic acid (48H)	WT	B2		04_08_45	-0.07456982934539094	0.9999563102093928
S288C	2,4-Dichlorophenoxyacetic acid (48H)	WT	B2		04_08_46	0.9187316292401224	0.8721253158057902
S288C	2,4-Dichlorophenoxyacetic acid (48H)	WT	B2		04_10_28	-0.10745046521457316	0.9999563102093928
S288C	2,4-Dichlorophenoxyacetic acid (48H)	WT	B2		04_12_01	0.018376249345375892	0.9999563102093928
S288C	2,4-Dichlorophenoxyacetic acid (48H)	WT	B2		04_12_02	0.9980235144672548	0.8219900892132294
S288C	2,4-Dichlorophenoxyacetic acid (48H)	WT	B2		04_12_05	0.06629647523853817	0.9999563102093928
S288C	2,4-Dichlorophenoxyacetic acid (48H)	WT	B2		04_12_06	2.7546598943483414	0.021871319305535583
S288C	2,4-Dichlorophenoxyacetic acid (48H)	WT	B2		04_12_08	-0.43456480034074185	0.9999563102093928
S288C	2,4-Dichlorophenoxyacetic acid (48H)	WT	B2		04_12_09	0.4990874848122111	0.9999563102093928
S288C	2,4-Dichlorophenoxyacetic acid (48H)	WT	B2		04_12_10	0.3424605521554566	0.9999563102093928
S288C	2,4-Dichlorophenoxyacetic acid (48H)	WT	B2		04_12_11	0.35676423736669777	0.9999563102093928
S288C	2,4-Dichlorophenoxyacetic acid (48H)	WT	B2		04_12_13	0.9179186030896848	0.8721253158057902
S288C	2,4-Dichlorophenoxyacetic acid (48H)	WT	B2		04_12_14	0.7538322716492586	0.9412000686647845
S288C	2,4-Dichlorophenoxyacetic acid (48H)	WT	B2		04_12_15	-0.08767395254495794	0.9999563102093928
S288C	2,4-Dichlorophenoxyacetic acid (48H)	WT	B2		04_12_16	0.4059936676552503	0.9999563102093928
S288C	2,4-Dichlorophenoxyacetic acid (48H)	WT	B2		04_12_17	0.1331448790866306	0.9999563102093928
S288C	2,4-Dichlorophenoxyacetic acid (48H)	WT	B2		04_12_18	0.3824335635746845	0.9999563102093928
S288C	2,4-Dichlorophenoxyacetic acid (48H)	WT	B2		04_12_20	-0.8871964355033215	0.8832656925414406
S288C	2,4-Dichlorophenoxyacetic acid (48H)	WT	B2		04_12_21	-0.6296362552539014	0.9843553138927099
S288C	2,4-Dichlorophenoxyacetic acid (48H)	WT	B2		04_12_22	-0.26841477623731913	0.9999563102093928
S288C	2,4-Dichlorophenoxyacetic acid (48H)	WT	B2		04_12_25	-0.5495768733407561	0.9989105680023468
S288C	2,4-Dichlorophenoxyacetic acid (48H)	WT	B2		04_12_26	-0.7973528646026244	0.9244631688892831
S288C	2,4-Dichlorophenoxyacetic acid (48H)	WT	B2		04_12_28	0.18942394297903448	0.9999563102093928
S288C	2,4-Dichlorophenoxyacetic acid (48H)	WT	B2		04_12_29	-0.4545345809409753	0.9999563102093928
S288C	2,4-Dichlorophenoxyacetic acid (48H)	WT	B2		04_12_30	-0.5066258632790682	0.9999563102093928
S288C	2,4-Dichlorophenoxyacetic acid (48H)	WT	B2		04_12_33	-0.16606454021103378	0.9999563102093928
S288C	2,4-Dichlorophenoxyacetic acid (48H)	WT	B2		04_12_34	0.4052884255430422	0.9999563102093928
S288C	2,4-Dichlorophenoxyacetic acid (48H)	WT	B2		04_12_37	-0.08599122070673798	0.9999563102093928
S288C	2,4-Dichlorophenoxyacetic acid (48H)	WT	B2		04_12_38	0.4775604106941108	0.9999563102093928
S288C	2,4-Dichlorophenoxyacetic acid (48H)	WT	B2		04_12_40	0.5123077546046977	0.9999563102093928
S288C	2,4-Dichlorophenoxyacetic acid (48H)	WT	B2		04_12_41	0.17897539547998245	0.9999563102093928
S288C	2,4-Dichlorophenoxyacetic acid (48H)	WT	B2		04_12_42	0.5382112323440104	0.9997163780390446
S288C	2,4-Dichlorophenoxyacetic acid (48H)	WT	B2		04_12_45	-0.06443534223359366	0.9999563102093928
S288C	2,4-Dichlorophenoxyacetic acid (48H)	WT	B2		04_12_46	0.0559817286145296	0.9999563102093928
S288C	2,4-Dichlorophenoxyacetic acid (48H)	WT	B2		04_14_28	-0.15884022213143134	0.9999563102093928
S288C	2,4-Dichlorophenoxyacetic acid (48H)	WT	B2		04_14_40	0.3601231968339341	0.9999563102093928
S288C	2,4-Dichlorophenoxyacetic acid (48H)	WT	B2		04_14_44	-0.26201835107204796	0.9999563102093928
S288C	2,4-Dichlorophenoxyacetic acid (48H)	WT	B2		04_16_01	0.3481731061816169	0.9999563102093928
S288C	2,4-Dichlorophenoxyacetic acid (48H)	WT	B2		04_16_02	-1.877007921264785	0.2508022698784229
S288C	2,4-Dichlorophenoxyacetic acid (48H)	WT	B2		04_16_05	-1.1351721989050116	0.7362876501288917
S288C	2,4-Dichlorophenoxyacetic acid (48H)	WT	B2		04_16_06	1.5169729958414702	0.4809513368165882
S288C	2,4-Dichlorophenoxyacetic acid (48H)	WT	B2		04_16_09	-0.9212190246740898	0.8709960012464811
S288C	2,4-Dichlorophenoxyacetic acid (48H)	WT	B2		04_16_10	-0.1084140173494346	0.9999563102093928
S288C	2,4-Dichlorophenoxyacetic acid (48H)	WT	B2		04_16_13	2.107648108793659	0.14731701279967355
S288C	2,4-Dichlorophenoxyacetic acid (48H)	WT	B2		04_16_14	0.7316696433747021	0.9453846205462616
S288C	2,4-Dichlorophenoxyacetic acid (48H)	WT	B2		04_16_17	0.5642810320043842	0.9979921550579122
S288C	2,4-Dichlorophenoxyacetic acid (48H)	WT	B2		04_16_18	-1.201627562682664	0.6910632554362949
S288C	2,4-Dichlorophenoxyacetic acid (48H)	WT	B2		04_16_21	-0.07560121109051747	0.9999563102093928
S288C	2,4-Dichlorophenoxyacetic acid (48H)	WT	B2		04_16_22	0.12317671389589425	0.9999563102093928
S288C	2,4-Dichlorophenoxyacetic acid (48H)	WT	B2		04_16_25	-0.12717587338330374	0.9999563102093928
S288C	2,4-Dichlorophenoxyacetic acid (48H)	WT	B2		04_16_26	1.6329411875943989	0.3951108336318437
S288C	2,4-Dichlorophenoxyacetic acid (48H)	WT	B2		04_16_29	-0.06696176292278197	0.9999563102093928
S288C	2,4-Dichlorophenoxyacetic acid (48H)	WT	B2		04_16_30	0.12913921539001755	0.9999563102093928
S288C	2,4-Dichlorophenoxyacetic acid (48H)	WT	B2		04_16_33	-0.15347610788403004	0.9999563102093928
S288C	2,4-Dichlorophenoxyacetic acid (48H)	WT	B2		04_16_34	1.5557260034486695	0.4532067013516113
S288C	2,4-Dichlorophenoxyacetic acid (48H)	WT	B2		04_16_37	-0.3002575261521713	0.9999563102093928
S288C	2,4-Dichlorophenoxyacetic acid (48H)	WT	B2		04_16_38	-0.6542528287436643	0.978232683511574
S288C	2,4-Dichlorophenoxyacetic acid (48H)	WT	B2		04_16_41	0.24840225369089114	0.9999563102093928
S288C	2,4-Dichlorophenoxyacetic acid (48H)	WT	B2		04_16_42	-0.009986748645603487	0.9999563102093928
S288C	2,4-Dichlorophenoxyacetic acid (48H)	WT	B2		04_16_45	-0.4384794051085057	0.9999563102093928
S288C	2,4-Dichlorophenoxyacetic acid (48H)	WT	B2		04_16_46	1.4661630427164667	0.5126766504507873
S288C	2,4-Dichlorophenoxyacetic acid (48H)	WT	B2		04_18_01	0.2952344183015821	0.9999563102093928
S288C	2,4-Dichlorophenoxyacetic acid (48H)	WT	B2		04_18_02	0.7286303193311805	0.9477405179037556
S288C	2,4-Dichlorophenoxyacetic acid (48H)	WT	B2		04_18_06	-1.1183123594767947	0.7487082159636578
S288C	2,4-Dichlorophenoxyacetic acid (48H)	WT	B2		04_18_07	-0.4929512280150799	0.9999563102093928
S288C	2,4-Dichlorophenoxyacetic acid (48H)	WT	B2		04_18_10	-0.0956713423470336	0.9999563102093928
S288C	2,4-Dichlorophenoxyacetic acid (48H)	WT	B2		04_18_12	-0.3962494330956631	0.9999563102093928
S288C	2,4-Dichlorophenoxyacetic acid (48H)	WT	B2		04_18_14	0.7365412960681239	0.9444154243415191
S288C	2,4-Dichlorophenoxyacetic acid (48H)	WT	B2		04_18_18	0.3067998314381495	0.9999563102093928
S288C	2,4-Dichlorophenoxyacetic acid (48H)	WT	B2		04_18_22	0.0836469178752477	0.9999563102093928
S288C	2,4-Dichlorophenoxyacetic acid (48H)	WT	B2		04_18_26	-0.32687925442209925	0.9999563102093928
S288C	2,4-Dichlorophenoxyacetic acid (48H)	WT	B2		04_18_30	-0.09425063722244036	0.9999563102093928
S288C	2,4-Dichlorophenoxyacetic acid (48H)	WT	B2		04_18_34	-0.3302019761523448	0.9999563102093928
S288C	2,4-Dichlorophenoxyacetic acid (48H)	WT	B2		04_18_38	0.5082788615895008	0.9999563102093928
S288C	2,4-Dichlorophenoxyacetic acid (48H)	WT	B2		04_18_40	-0.05496335528781008	0.9999563102093928
S288C	2,4-Dichlorophenoxyacetic acid (48H)	WT	B2		04_18_42	0.3390727883331761	0.9999563102093928
S288C	2,4-Dichlorophenoxyacetic acid (48H)	WT	B2		04_18_44	-0.5831850514679869	0.9962657184463234
S288C	2,4-Dichlorophenoxyacetic acid (48H)	WT	B2		04_18_46	-0.6850911429229475	0.966020362119247
S288C	2,4-Dichlorophenoxyacetic acid (48H)	WT	B2		04_20_01	0.2191305247569084	0.9999563102093928
S288C	2,4-Dichlorophenoxyacetic acid (48H)	WT	B2		04_20_02	0.0671085722162324	0.9999563102093928
S288C	2,4-Dichlorophenoxyacetic acid (48H)	WT	B2		04_20_05	-1.0159639817959962	0.8094869250119544
S288C	2,4-Dichlorophenoxyacetic acid (48H)	WT	B2		04_20_06	-0.8173681746672825	0.9159475879567937
S288C	2,4-Dichlorophenoxyacetic acid (48H)	WT	B2		04_20_09	-0.3741230425580975	0.9999563102093928
S288C	2,4-Dichlorophenoxyacetic acid (48H)	WT	B2		04_20_10	0.3187471345722368	0.9999563102093928
S288C	2,4-Dichlorophenoxyacetic acid (48H)	WT	B2		04_20_11	0.1678113849685454	0.9999563102093928
S288C	2,4-Dichlorophenoxyacetic acid (48H)	WT	B2		04_20_13	-0.2999620492197837	0.9999563102093928
S288C	2,4-Dichlorophenoxyacetic acid (48H)	WT	B2		04_20_14	0.18027716649342604	0.9999563102093928
S288C	2,4-Dichlorophenoxyacetic acid (48H)	WT	B2		04_20_17	0.5226531639292371	0.9999563102093928
S288C	2,4-Dichlorophenoxyacetic acid (48H)	WT	B2		04_20_18	-0.9507555678399292	0.8504705317592045
S288C	2,4-Dichlorophenoxyacetic acid (48H)	WT	B2		04_20_21	0.4482087729041993	0.9999563102093928
S288C	2,4-Dichlorophenoxyacetic acid (48H)	WT	B2		04_20_22	0.2465587749680704	0.9999563102093928
S288C	2,4-Dichlorophenoxyacetic acid (48H)	WT	B2		04_20_24	0.2125222482061518	0.9999563102093928
S288C	2,4-Dichlorophenoxyacetic acid (48H)	WT	B2		04_20_25	-0.12021636953555813	0.9999563102093928
S288C	2,4-Dichlorophenoxyacetic acid (48H)	WT	B2		04_20_26	0.04213891308399363	0.9999563102093928
S288C	2,4-Dichlorophenoxyacetic acid (48H)	WT	B2		04_20_29	0.17601412194690294	0.9999563102093928
S288C	2,4-Dichlorophenoxyacetic acid (48H)	WT	B2		04_20_30	-0.5025347156900662	0.9999563102093928
S288C	2,4-Dichlorophenoxyacetic acid (48H)	WT	B2		04_20_33	-0.23674763997096146	0.9999563102093928
S288C	2,4-Dichlorophenoxyacetic acid (48H)	WT	B2		04_20_34	1.9849554938970544	0.19613152776992573
S288C	2,4-Dichlorophenoxyacetic acid (48H)	WT	B2		04_20_37	0.5006020363838833	0.9999563102093928
S288C	2,4-Dichlorophenoxyacetic acid (48H)	WT	B2		04_20_38	0.5726984078864573	0.9975195966786944
S288C	2,4-Dichlorophenoxyacetic acid (48H)	WT	B2		04_20_41	0.16782067669597894	0.9999563102093928
S288C	2,4-Dichlorophenoxyacetic acid (48H)	WT	B2		04_20_42	-0.132318844517786	0.9999563102093928
S288C	2,4-Dichlorophenoxyacetic acid (48H)	WT	B2		04_20_45	-0.8489981440239057	0.9023261307586452
S288C	2,4-Dichlorophenoxyacetic acid (48H)	WT	B2		04_20_46	-0.5299657534194583	0.9999563102093928
S288C	2,4-Dichlorophenoxyacetic acid (48H)	WT	B2		04_20_48	-0.008977667046317535	0.9999563102093928
S288C	2,4-Dichlorophenoxyacetic acid (48H)	WT	B2		04_22_02	0.537817263100827	0.99983804787367
S288C	2,4-Dichlorophenoxyacetic acid (48H)	WT	B2		04_22_06	-1.0797851408462305	0.7737134243640462
S288C	2,4-Dichlorophenoxyacetic acid (48H)	WT	B2		04_22_10	0.1592992334666498	0.9999563102093928
S288C	2,4-Dichlorophenoxyacetic acid (48H)	WT	B2		04_22_14	-0.15207026952333058	0.9999563102093928
S288C	2,4-Dichlorophenoxyacetic acid (48H)	WT	B2		04_22_18	0.21098818400686906	0.9999563102093928
S288C	2,4-Dichlorophenoxyacetic acid (48H)	WT	B2		04_22_22	0.2299618914262236	0.9999563102093928
S288C	2,4-Dichlorophenoxyacetic acid (48H)	WT	B2		04_22_26	0.09945028789426742	0.9999563102093928
S288C	2,4-Dichlorophenoxyacetic acid (48H)	WT	B2		04_22_30	-0.2395249373008562	0.9999563102093928
S288C	2,4-Dichlorophenoxyacetic acid (48H)	WT	B2		04_22_34	0.4174336424714645	0.9999563102093928
S288C	2,4-Dichlorophenoxyacetic acid (48H)	WT	B2		04_22_38	0.8952458589790253	0.8799194599101963
S288C	2,4-Dichlorophenoxyacetic acid (48H)	WT	B2		04_22_42	0.041710564449305945	0.9999563102093928
S288C	2,4-Dichlorophenoxyacetic acid (48H)	WT	B2		04_22_46	0.4180673382824342	0.9999563102093928
S288C	2,4-Dichlorophenoxyacetic acid (48H)	WT	B2		04_22_48	0.22311388830768086	0.9999563102093928
S288C	2,4-Dichlorophenoxyacetic acid (48H)	WT	B2		04_24_01	0.535913388149688	0.9999563102093928
S288C	2,4-Dichlorophenoxyacetic acid (48H)	WT	B2		04_24_02	3.0529224866205245	0.007078960972420203
S288C	2,4-Dichlorophenoxyacetic acid (48H)	WT	B2		04_24_05	-0.21050687252581	0.9999563102093928
S288C	2,4-Dichlorophenoxyacetic acid (48H)	WT	B2		04_24_06	0.07846399231280109	0.9999563102093928
S288C	2,4-Dichlorophenoxyacetic acid (48H)	WT	B2		04_24_08	-0.5428106374236287	0.9994024748701154
S288C	2,4-Dichlorophenoxyacetic acid (48H)	WT	B2		04_24_09	-0.41627217654226795	0.9999563102093928
S288C	2,4-Dichlorophenoxyacetic acid (48H)	WT	B2		04_24_10	-0.6743954354741625	0.9706507502376648
S288C	2,4-Dichlorophenoxyacetic acid (48H)	WT	B2		04_24_13	0.5443586392140619	0.9993841361877454
S288C	2,4-Dichlorophenoxyacetic acid (48H)	WT	B2		04_24_14	-0.6742737138447826	0.9706507502376648
S288C	2,4-Dichlorophenoxyacetic acid (48H)	WT	B2		04_24_17	0.40714491268427	0.9999563102093928
S288C	2,4-Dichlorophenoxyacetic acid (48H)	WT	B2		04_24_18	2.0452755300503185	0.1710221387951905
S288C	2,4-Dichlorophenoxyacetic acid (48H)	WT	B2		04_24_21	0.08228475063348599	0.9999563102093928
S288C	2,4-Dichlorophenoxyacetic acid (48H)	WT	B2		04_24_22	0.2441615092902088	0.9999563102093928
S288C	2,4-Dichlorophenoxyacetic acid (48H)	WT	B2		04_24_25	0.3427839042701449	0.9999563102093928
S288C	2,4-Dichlorophenoxyacetic acid (48H)	WT	B2		04_24_26	0.9599450862717324	0.8459285703870729
S288C	2,4-Dichlorophenoxyacetic acid (48H)	WT	B2		04_24_29	0.6067888266674907	0.9914926799959416
S288C	2,4-Dichlorophenoxyacetic acid (48H)	WT	B2		04_24_30	0.3714944128671399	0.9999563102093928
S288C	2,4-Dichlorophenoxyacetic acid (48H)	WT	B2		04_24_33	0.6262066786581699	0.9848178345442146
S288C	2,4-Dichlorophenoxyacetic acid (48H)	WT	B2		04_24_34	0.3945332510386823	0.9999563102093928
S288C	2,4-Dichlorophenoxyacetic acid (48H)	WT	B2		04_24_37	0.3955079532464641	0.9999563102093928
S288C	2,4-Dichlorophenoxyacetic acid (48H)	WT	B2		04_24_38	-0.004844706683864586	0.9999563102093928
S288C	2,4-Dichlorophenoxyacetic acid (48H)	WT	B2		04_24_41	0.6484752326254694	0.9795176624849388
S288C	2,4-Dichlorophenoxyacetic acid (48H)	WT	B2		04_24_42	0.9524791832788572	0.8503265248581154
S288C	2,4-Dichlorophenoxyacetic acid (48H)	WT	B2		04_24_44	-0.087533647460711	0.9999563102093928
S288C	2,4-Dichlorophenoxyacetic acid (48H)	WT	B2		04_24_45	-0.01188411938753894	0.9999563102093928
S288C	2,4-Dichlorophenoxyacetic acid (48H)	WT	B2		04_24_46	0.3241958035392836	0.9999563102093928
S288C	2,4-Dichlorophenoxyacetic acid (48H)	WT	B2		04_26_02	0.7747591001751502	0.9319313546397464
S288C	2,4-Dichlorophenoxyacetic acid (48H)	WT	B2		04_26_06	-0.4425305982695434	0.9999563102093928
S288C	2,4-Dichlorophenoxyacetic acid (48H)	WT	B2		04_26_10	0.08296862177259692	0.9999563102093928
S288C	2,4-Dichlorophenoxyacetic acid (48H)	WT	B2		04_26_14	-0.4123873053022915	0.9999563102093928
S288C	2,4-Dichlorophenoxyacetic acid (48H)	WT	B2		04_26_18	-0.002050684244589402	0.9999563102093928
S288C	2,4-Dichlorophenoxyacetic acid (48H)	WT	B2		04_26_22	0.24604772995922394	0.9999563102093928
S288C	2,4-Dichlorophenoxyacetic acid (48H)	WT	B2		04_26_26	0.8574090156967755	0.8986042583281291
S288C	2,4-Dichlorophenoxyacetic acid (48H)	WT	B2		04_26_30	-0.2000462457810943	0.9999563102093928
S288C	2,4-Dichlorophenoxyacetic acid (48H)	WT	B2		04_26_34	0.2332316503100977	0.9999563102093928
S288C	2,4-Dichlorophenoxyacetic acid (48H)	WT	B2		04_26_38	0.12574494735853362	0.9999563102093928
S288C	2,4-Dichlorophenoxyacetic acid (48H)	WT	B2		04_26_42	0.4159432493911195	0.9999563102093928
S288C	2,4-Dichlorophenoxyacetic acid (48H)	WT	B2		04_26_46	-0.19080190615743325	0.9999563102093928
S288C	2,4-Dichlorophenoxyacetic acid (48H)	WT	B2		04_28_01	0.5135407668351327	0.9999563102093928
S288C	2,4-Dichlorophenoxyacetic acid (48H)	WT	B2		04_28_02	0.4498989381243661	0.9999563102093928
S288C	2,4-Dichlorophenoxyacetic acid (48H)	WT	B2		04_28_05	0.1539183941098681	0.9999563102093928
S288C	2,4-Dichlorophenoxyacetic acid (48H)	WT	B2		04_28_06	-0.0929925373279347	0.9999563102093928
S288C	2,4-Dichlorophenoxyacetic acid (48H)	WT	B2		04_28_09	-0.2631723836192976	0.9999563102093928
S288C	2,4-Dichlorophenoxyacetic acid (48H)	WT	B2		04_28_10	-0.14458949976656155	0.9999563102093928
S288C	2,4-Dichlorophenoxyacetic acid (48H)	WT	B2		04_28_13	0.1780471519093686	0.9999563102093928
S288C	2,4-Dichlorophenoxyacetic acid (48H)	WT	B2		04_28_14	0.5108619618160338	0.9999563102093928
S288C	2,4-Dichlorophenoxyacetic acid (48H)	WT	B2		04_28_17	-0.5644278412978346	0.9979921550579122
S288C	2,4-Dichlorophenoxyacetic acid (48H)	WT	B2		04_28_18	-1.2304644387727557	0.6740544943771714
S288C	2,4-Dichlorophenoxyacetic acid (48H)	WT	B2		04_28_21	-0.2225591721798966	0.9999563102093928
S288C	2,4-Dichlorophenoxyacetic acid (48H)	WT	B2		04_28_22	0.2584326734554324	0.9999563102093928
S288C	2,4-Dichlorophenoxyacetic acid (48H)	WT	B2		04_28_25	0.2925565424552266	0.9999563102093928
S288C	2,4-Dichlorophenoxyacetic acid (48H)	WT	B2		04_28_26	-0.09146404816511207	0.9999563102093928
S288C	2,4-Dichlorophenoxyacetic acid (48H)	WT	B2		04_28_29	-0.08749926806920677	0.9999563102093928
S288C	2,4-Dichlorophenoxyacetic acid (48H)	WT	B2		04_28_30	0.16295738655724726	0.9999563102093928
S288C	2,4-Dichlorophenoxyacetic acid (48H)	WT	B2		04_28_33	0.15675701684082444	0.9999563102093928
S288C	2,4-Dichlorophenoxyacetic acid (48H)	WT	B2		04_28_34	0.12488639174367155	0.9999563102093928
S288C	2,4-Dichlorophenoxyacetic acid (48H)	WT	B2		04_28_37	0.1446833462136406	0.9999563102093928
S288C	2,4-Dichlorophenoxyacetic acid (48H)	WT	B2		04_28_38	0.3799647515955844	0.9999563102093928
S288C	2,4-Dichlorophenoxyacetic acid (48H)	WT	B2		04_28_41	-0.08780775342000137	0.9999563102093928
S288C	2,4-Dichlorophenoxyacetic acid (48H)	WT	B2		04_28_42	0.39972175163758905	0.9999563102093928
S288C	2,4-Dichlorophenoxyacetic acid (48H)	WT	B2		04_28_45	0.08772319870035583	0.9999563102093928
S288C	2,4-Dichlorophenoxyacetic acid (48H)	WT	B2		04_28_46	-0.7070930243129033	0.9564924066474124
S288C	2,4-Dichlorophenoxyacetic acid (48H)	WT	B2		04_30_10	0.020518921691557654	0.9999563102093928
S288C	2,4-Dichlorophenoxyacetic acid (48H)	WT	B2		04_30_14	0.256769454244823	0.9999563102093928
S288C	2,4-Dichlorophenoxyacetic acid (48H)	WT	B2		04_30_18	-0.5282505005352209	0.9999563102093928
S288C	2,4-Dichlorophenoxyacetic acid (48H)	WT	B2		04_30_22	-0.5381145983787012	0.9997163780390446
S288C	2,4-Dichlorophenoxyacetic acid (48H)	WT	B2		04_30_26	-0.4801472276116172	0.9999563102093928
S288C	2,4-Dichlorophenoxyacetic acid (48H)	WT	B2		04_30_30	0.2258586645915581	0.9999563102093928
S288C	2,4-Dichlorophenoxyacetic acid (48H)	WT	B2		04_30_34	0.774935642996388	0.9319313546397464
S288C	2,4-Dichlorophenoxyacetic acid (48H)	WT	B2		04_30_38	0.06396332247996818	0.9999563102093928
S288C	2,4-Dichlorophenoxyacetic acid (48H)	WT	B2		04_30_42	0.15320943530668654	0.9999563102093928
S288C	2,4-Dichlorophenoxyacetic acid (48H)	WT	B2		04_30_44	-0.4290325058267929	0.9999563102093928
S288C	2,4-Dichlorophenoxyacetic acid (48H)	WT	B2		04_32_01	0.7238144170023602	0.9499388869288506
S288C	2,4-Dichlorophenoxyacetic acid (48H)	WT	B2		04_32_10	0.3779391550150656	0.9999563102093928
S288C	2,4-Dichlorophenoxyacetic acid (48H)	WT	B2		04_32_14	0.7845841727634093	0.9293242656516562
S288C	2,4-Dichlorophenoxyacetic acid (48H)	WT	B2		04_32_18	0.28514546065420937	0.9999563102093928
S288C	2,4-Dichlorophenoxyacetic acid (48H)	WT	B2		04_32_21	0.22333131472962645	0.9999563102093928
S288C	2,4-Dichlorophenoxyacetic acid (48H)	WT	B2		04_32_22	0.06443348388810695	0.9999563102093928
S288C	2,4-Dichlorophenoxyacetic acid (48H)	WT	B2		04_32_25	0.27977670054309123	0.9999563102093928
S288C	2,4-Dichlorophenoxyacetic acid (48H)	WT	B2		04_32_26	0.38217618272477455	0.9999563102093928
S288C	2,4-Dichlorophenoxyacetic acid (48H)	WT	B2		04_32_29	0.5622944606790864	0.9979921550579122
S288C	2,4-Dichlorophenoxyacetic acid (48H)	WT	B2		04_32_30	0.8718530059922636	0.8903636246536927
S288C	2,4-Dichlorophenoxyacetic acid (48H)	WT	B2		04_32_33	0.2788215109629201	0.9999563102093928
S288C	2,4-Dichlorophenoxyacetic acid (48H)	WT	B2		04_32_34	0.3546810320760909	0.9999563102093928
S288C	2,4-Dichlorophenoxyacetic acid (48H)	WT	B2		04_32_37	0.14628802754141856	0.9999563102093928
S288C	2,4-Dichlorophenoxyacetic acid (48H)	WT	B2		04_32_38	-0.029861753626014582	0.9999563102093928
S288C	2,4-Dichlorophenoxyacetic acid (48H)	WT	B2		04_32_41	-0.2093556274967904	0.9999563102093928
S288C	2,4-Dichlorophenoxyacetic acid (48H)	WT	B2		04_32_42	-0.2735856225541021	0.9999563102093928
S288C	2,4-Dichlorophenoxyacetic acid (48H)	WT	B2		04_32_45	-0.4992519483877852	0.9999563102093928
S288C	2,4-Dichlorophenoxyacetic acid (48H)	WT	B2		04_32_46	-0.5323927526251073	0.9999563102093928
S288C	2,4-Dichlorophenoxyacetic acid (48H)	WT	B2		05_04_02	-3.204234551185277	0.0036899018826287992
S288C	2,4-Dichlorophenoxyacetic acid (48H)	WT	B2		05_04_06	-0.0908851735460005	0.9999563102093928
S288C	2,4-Dichlorophenoxyacetic acid (48H)	WT	B2		05_04_10	-0.5313576541890075	0.9999563102093928
S288C	2,4-Dichlorophenoxyacetic acid (48H)	WT	B2		05_04_14	0.38033456234744056	0.9999563102093928
S288C	2,4-Dichlorophenoxyacetic acid (48H)	WT	B2		05_04_18	0.4422341921644123	0.9999563102093928
S288C	2,4-Dichlorophenoxyacetic acid (48H)	WT	B2		05_04_21	-0.39321382574311503	0.9999563102093928
S288C	2,4-Dichlorophenoxyacetic acid (48H)	WT	B2		05_04_22	0.28629670568322896	0.9999563102093928
S288C	2,4-Dichlorophenoxyacetic acid (48H)	WT	B2		05_04_25	-0.3152199948384528	0.9999563102093928
S288C	2,4-Dichlorophenoxyacetic acid (48H)	WT	B2		05_04_26	-0.014209838764162087	0.9999563102093928
S288C	2,4-Dichlorophenoxyacetic acid (48H)	WT	B2		05_04_29	-0.11419997602232007	0.9999563102093928
S288C	2,4-Dichlorophenoxyacetic acid (48H)	WT	B2		05_04_30	0.3379763644960146	0.9999563102093928
S288C	2,4-Dichlorophenoxyacetic acid (48H)	WT	B2		05_04_33	-0.32919661124403216	0.9999563102093928
S288C	2,4-Dichlorophenoxyacetic acid (48H)	WT	B2		05_04_34	-0.9385834049019496	0.8584362471588629
S288C	2,4-Dichlorophenoxyacetic acid (48H)	WT	B2		05_04_37	0.0185063335294459	0.9999563102093928
S288C	2,4-Dichlorophenoxyacetic acid (48H)	WT	B2		05_04_38	-3.715155050884141	0.0003267035083556171
S288C	2,4-Dichlorophenoxyacetic acid (48H)	WT	B2		05_04_41	-0.10916200140783718	0.9999563102093928
S288C	2,4-Dichlorophenoxyacetic acid (48H)	WT	B2		05_04_42	-0.2956488293451195	0.9999563102093928
S288C	2,4-Dichlorophenoxyacetic acid (48H)	WT	B2		05_04_44	-2.615169694597324	0.03480777389343598
S288C	2,4-Dichlorophenoxyacetic acid (48H)	WT	B2		05_04_45	0.26245227474319577	0.9999563102093928
S288C	2,4-Dichlorophenoxyacetic acid (48H)	WT	B2		05_04_46	-0.4389151871251403	0.9999563102093928
S288C	2,4-Dichlorophenoxyacetic acid (48H)	WT	B2		05_08_01	0.5887173459819359	0.9961483076519996
S288C	2,4-Dichlorophenoxyacetic acid (48H)	WT	B2		05_08_02	-0.5642689527587205	0.9979921550579122
S288C	2,4-Dichlorophenoxyacetic acid (48H)	WT	B2		05_08_05	-0.17182076535613186	0.9999563102093928
S288C	2,4-Dichlorophenoxyacetic acid (48H)	WT	B2		05_08_06	0.3387001900630899	0.9999563102093928
S288C	2,4-Dichlorophenoxyacetic acid (48H)	WT	B2		05_08_09	0.24900900349230345	0.9999563102093928
S288C	2,4-Dichlorophenoxyacetic acid (48H)	WT	B2		05_08_10	0.7791940416791943	0.9312274635769964
S288C	2,4-Dichlorophenoxyacetic acid (48H)	WT	B2		05_08_13	0.6880245412737265	0.9648708869520304
S288C	2,4-Dichlorophenoxyacetic acid (48H)	WT	B2		05_08_14	0.4015438593873126	0.9999563102093928
S288C	2,4-Dichlorophenoxyacetic acid (48H)	WT	B2		05_08_17	0.11966815761697733	0.9999563102093928
S288C	2,4-Dichlorophenoxyacetic acid (48H)	WT	B2		05_08_18	-0.5607966342167946	0.9979921550579122
S288C	2,4-Dichlorophenoxyacetic acid (48H)	WT	B2		05_08_21	0.708192235668295	0.9556651791348926
S288C	2,4-Dichlorophenoxyacetic acid (48H)	WT	B2		05_08_22	1.2401250477854409	0.6655287625907786
S288C	2,4-Dichlorophenoxyacetic acid (48H)	WT	B2		05_08_25	0.3083115954915918	0.9999563102093928
S288C	2,4-Dichlorophenoxyacetic acid (48H)	WT	B2		05_08_26	0.6025229946027377	0.9935126994322496
S288C	2,4-Dichlorophenoxyacetic acid (48H)	WT	B2		05_08_28	0.16941792464181	0.9999563102093928
S288C	2,4-Dichlorophenoxyacetic acid (48H)	WT	B2		05_08_29	0.5745037905268005	0.9971356383121428
S288C	2,4-Dichlorophenoxyacetic acid (48H)	WT	B2		05_08_30	-1.7490515427770612	0.32181918962483896
S288C	2,4-Dichlorophenoxyacetic acid (48H)	WT	B2		05_08_33	-0.03837297595516678	0.9999563102093928
S288C	2,4-Dichlorophenoxyacetic acid (48H)	WT	B2		05_08_34	0.7397683130058036	0.944366242436634
S288C	2,4-Dichlorophenoxyacetic acid (48H)	WT	B2		05_08_37	-0.03739269871092491	0.9999563102093928
S288C	2,4-Dichlorophenoxyacetic acid (48H)	WT	B2		05_08_38	-1.087331881867778	0.7677953112344515
S288C	2,4-Dichlorophenoxyacetic acid (48H)	WT	B2		05_08_41	0.2611551495934691	0.9999563102093928
S288C	2,4-Dichlorophenoxyacetic acid (48H)	WT	B2		05_08_42	1.409684206684241	0.5501717517139475
S288C	2,4-Dichlorophenoxyacetic acid (48H)	WT	B2		05_08_45	-0.3534024903812313	0.9999563102093928
S288C	2,4-Dichlorophenoxyacetic acid (48H)	WT	B2		05_08_46	2.0109909141659243	0.18540507432689024
S288C	2,4-Dichlorophenoxyacetic acid (48H)	WT	B2		05_10_28	0.3871184525466917	0.9999563102093928
S288C	2,4-Dichlorophenoxyacetic acid (48H)	WT	B2		05_12_01	0.3005957450307533	0.9999563102093928
S288C	2,4-Dichlorophenoxyacetic acid (48H)	WT	B2		05_12_02	0.2285383987834003	0.9999563102093928
S288C	2,4-Dichlorophenoxyacetic acid (48H)	WT	B2		05_12_05	-0.06874019955356771	0.9999563102093928
S288C	2,4-Dichlorophenoxyacetic acid (48H)	WT	B2		05_12_06	2.727482520777885	0.024052905017674358
S288C	2,4-Dichlorophenoxyacetic acid (48H)	WT	B2		05_12_08	-0.15190208925678295	0.9999563102093928
S288C	2,4-Dichlorophenoxyacetic acid (48H)	WT	B2		05_12_09	0.3827346155435322	0.9999563102093928
S288C	2,4-Dichlorophenoxyacetic acid (48H)	WT	B2		05_12_10	0.6970254376386278	0.9613708825962496
S288C	2,4-Dichlorophenoxyacetic acid (48H)	WT	B2		05_12_11	0.2352972013185808	0.9999563102093928
S288C	2,4-Dichlorophenoxyacetic acid (48H)	WT	B2		05_12_13	0.5350762035079233	0.9999563102093928
S288C	2,4-Dichlorophenoxyacetic acid (48H)	WT	B2		05_12_14	0.3229600037906185	0.9999563102093928
S288C	2,4-Dichlorophenoxyacetic acid (48H)	WT	B2		05_12_15	0.3443857980796928	0.9999563102093928
S288C	2,4-Dichlorophenoxyacetic acid (48H)	WT	B2		05_12_16	0.7024453022506305	0.9590902530505572
S288C	2,4-Dichlorophenoxyacetic acid (48H)	WT	B2		05_12_17	0.4923138155131368	0.9999563102093928
S288C	2,4-Dichlorophenoxyacetic acid (48H)	WT	B2		05_12_18	1.2211764280301567	0.6801825691429421
S288C	2,4-Dichlorophenoxyacetic acid (48H)	WT	B2		05_12_20	0.2053583263548676	0.9999563102093928
S288C	2,4-Dichlorophenoxyacetic acid (48H)	WT	B2		05_12_21	0.4457929237714705	0.9999563102093928
S288C	2,4-Dichlorophenoxyacetic acid (48H)	WT	B2		05_12_22	0.3745002866919005	0.9999563102093928
S288C	2,4-Dichlorophenoxyacetic acid (48H)	WT	B2		05_12_25	0.3028183262328639	0.9999563102093928
S288C	2,4-Dichlorophenoxyacetic acid (48H)	WT	B2		05_12_26	0.4099603060966423	0.9999563102093928
S288C	2,4-Dichlorophenoxyacetic acid (48H)	WT	B2		05_12_28	0.12836707284028773	0.9999563102093928
S288C	2,4-Dichlorophenoxyacetic acid (48H)	WT	B2		05_12_29	0.3654724443174417	0.9999563102093928
S288C	2,4-Dichlorophenoxyacetic acid (48H)	WT	B2		05_12_30	-0.03998230314666151	0.9999563102093928
S288C	2,4-Dichlorophenoxyacetic acid (48H)	WT	B2		05_12_33	-0.14062843636162967	0.9999563102093928
S288C	2,4-Dichlorophenoxyacetic acid (48H)	WT	B2		05_12_34	0.9651679662621432	0.8439187678861784
S288C	2,4-Dichlorophenoxyacetic acid (48H)	WT	B2		05_12_37	-0.2283990228718968	0.9999563102093928
S288C	2,4-Dichlorophenoxyacetic acid (48H)	WT	B2		05_12_38	-0.5642438650946499	0.9979921550579122
S288C	2,4-Dichlorophenoxyacetic acid (48H)	WT	B2		05_12_40	0.09786140250312657	0.9999563102093928
S288C	2,4-Dichlorophenoxyacetic acid (48H)	WT	B2		05_12_41	-0.5048037555293446	0.9999563102093928
S288C	2,4-Dichlorophenoxyacetic acid (48H)	WT	B2		05_12_42	0.2965445518697158	0.9999563102093928
S288C	2,4-Dichlorophenoxyacetic acid (48H)	WT	B2		05_12_45	-0.30928815604486026	0.9999563102093928
S288C	2,4-Dichlorophenoxyacetic acid (48H)	WT	B2		05_12_46	0.3630064198565716	0.9999563102093928
S288C	2,4-Dichlorophenoxyacetic acid (48H)	WT	B2		05_14_28	-0.7005572232361286	0.9594732918682299
S288C	2,4-Dichlorophenoxyacetic acid (48H)	WT	B2		05_14_40	-0.4573713453264449	0.9999563102093928
S288C	2,4-Dichlorophenoxyacetic acid (48H)	WT	B2		05_14_44	-1.4759193565217177	0.5053893353855865
S288C	2,4-Dichlorophenoxyacetic acid (48H)	WT	B2		05_15_05	0.6350152362651965	0.9843553138927099
S288C	2,4-Dichlorophenoxyacetic acid (48H)	WT	B2		05_16_01	0.19338407721122305	0.9999563102093928
S288C	2,4-Dichlorophenoxyacetic acid (48H)	WT	B2		05_16_02	-2.096329855606825	0.15143956638476724
S288C	2,4-Dichlorophenoxyacetic acid (48H)	WT	B2		05_16_05	-0.13057292893301778	0.9999563102093928
S288C	2,4-Dichlorophenoxyacetic acid (48H)	WT	B2		05_16_06	1.3180259614157672	0.6166143897151828
S288C	2,4-Dichlorophenoxyacetic acid (48H)	WT	B2		05_16_09	0.41555206766616615	0.9999563102093928
S288C	2,4-Dichlorophenoxyacetic acid (48H)	WT	B2		05_16_10	0.6065323749903241	0.9916191692968624
S288C	2,4-Dichlorophenoxyacetic acid (48H)	WT	B2		05_16_13	1.8290737577804723	0.2735695994796463
S288C	2,4-Dichlorophenoxyacetic acid (48H)	WT	B2		05_16_14	0.5022708306309529	0.9999563102093928
S288C	2,4-Dichlorophenoxyacetic acid (48H)	WT	B2		05_16_17	0.32148912333788393	0.9999563102093928
S288C	2,4-Dichlorophenoxyacetic acid (48H)	WT	B2		05_16_18	-0.07811090667032533	0.9999563102093928
S288C	2,4-Dichlorophenoxyacetic acid (48H)	WT	B2		05_16_21	0.2952130473284849	0.9999563102093928
S288C	2,4-Dichlorophenoxyacetic acid (48H)	WT	B2		05_16_22	0.5600755961679494	0.9979921550579122
S288C	2,4-Dichlorophenoxyacetic acid (48H)	WT	B2		05_16_25	0.02065829760306124	0.9999563102093928
S288C	2,4-Dichlorophenoxyacetic acid (48H)	WT	B2		05_16_26	2.9813250808811333	0.00928906670324892
S288C	2,4-Dichlorophenoxyacetic acid (48H)	WT	B2		05_16_29	0.2418264981861521	0.9999563102093928
S288C	2,4-Dichlorophenoxyacetic acid (48H)	WT	B2		05_16_30	0.380588226506377	0.9999563102093928
S288C	2,4-Dichlorophenoxyacetic acid (48H)	WT	B2		05_16_33	-0.21278613326526524	0.9999563102093928
S288C	2,4-Dichlorophenoxyacetic acid (48H)	WT	B2		05_16_34	2.8630367447880416	0.014715929628745327
S288C	2,4-Dichlorophenoxyacetic acid (48H)	WT	B2		05_16_37	0.214190113280478	0.9999563102093928
S288C	2,4-Dichlorophenoxyacetic acid (48H)	WT	B2		05_16_38	-0.8319255240374602	0.9113116199576842
S288C	2,4-Dichlorophenoxyacetic acid (48H)	WT	B2		05_16_41	0.19300962059565	0.9999563102093928
S288C	2,4-Dichlorophenoxyacetic acid (48H)	WT	B2		05_16_42	-1.1832717551376415	0.7035745483686529
S288C	2,4-Dichlorophenoxyacetic acid (48H)	WT	B2		05_16_45	-0.21745708464612198	0.9999563102093928
S288C	2,4-Dichlorophenoxyacetic acid (48H)	WT	B2		05_16_46	4.04501509146693	5.086399754282332e-05
S288C	2,4-Dichlorophenoxyacetic acid (48H)	WT	B2		05_18_01	0.575241553685026	0.9971356383121428
S288C	2,4-Dichlorophenoxyacetic acid (48H)	WT	B2		05_18_02	0.4582689261965279	0.9999563102093928
S288C	2,4-Dichlorophenoxyacetic acid (48H)	WT	B2		05_18_06	0.18237616772066992	0.9999563102093928
S288C	2,4-Dichlorophenoxyacetic acid (48H)	WT	B2		05_18_07	-0.4555901211774291	0.9999563102093928
S288C	2,4-Dichlorophenoxyacetic acid (48H)	WT	B2		05_18_10	0.3253665611959136	0.9999563102093928
S288C	2,4-Dichlorophenoxyacetic acid (48H)	WT	B2		05_18_12	-0.2004941070433925	0.9999563102093928
S288C	2,4-Dichlorophenoxyacetic acid (48H)	WT	B2		05_18_14	-0.14124261954498882	0.9999563102093928
S288C	2,4-Dichlorophenoxyacetic acid (48H)	WT	B2		05_18_18	0.1120377910485278	0.9999563102093928
S288C	2,4-Dichlorophenoxyacetic acid (48H)	WT	B2		05_18_22	0.4383790544522232	0.9999563102093928
S288C	2,4-Dichlorophenoxyacetic acid (48H)	WT	B2		05_18_26	0.14860538436335147	0.9999563102093928
S288C	2,4-Dichlorophenoxyacetic acid (48H)	WT	B2		05_18_30	0.11856244205238226	0.9999563102093928
S288C	2,4-Dichlorophenoxyacetic acid (48H)	WT	B2		05_18_34	0.23539569362937665	0.9999563102093928
S288C	2,4-Dichlorophenoxyacetic acid (48H)	WT	B2		05_18_38	-0.40969920855575903	0.9999563102093928
S288C	2,4-Dichlorophenoxyacetic acid (48H)	WT	B2		05_18_40	0.07109286493974819	0.9999563102093928
S288C	2,4-Dichlorophenoxyacetic acid (48H)	WT	B2		05_18_42	-0.7909675895102735	0.92670904699054
S288C	2,4-Dichlorophenoxyacetic acid (48H)	WT	B2		05_18_44	0.0979886991689665	0.9999563102093928
S288C	2,4-Dichlorophenoxyacetic acid (48H)	WT	B2		05_18_46	-1.015320994257593	0.8100613267243578
S288C	2,4-Dichlorophenoxyacetic acid (48H)	WT	B2		05_20_01	0.8155711545816297	0.9165115815718481
S288C	2,4-Dichlorophenoxyacetic acid (48H)	WT	B2		05_20_02	-0.4862026463800763	0.9999563102093928
S288C	2,4-Dichlorophenoxyacetic acid (48H)	WT	B2		05_20_05	-0.016827318382199398	0.9999563102093928
S288C	2,4-Dichlorophenoxyacetic acid (48H)	WT	B2		05_20_06	-0.6053690507156406	0.9921888098207946
S288C	2,4-Dichlorophenoxyacetic acid (48H)	WT	B2		05_20_09	-0.14422619322390887	0.9999563102093928
S288C	2,4-Dichlorophenoxyacetic acid (48H)	WT	B2		05_20_10	-0.453768942600449	0.9999563102093928
S288C	2,4-Dichlorophenoxyacetic acid (48H)	WT	B2		05_20_11	0.2353297223645983	0.9999563102093928
S288C	2,4-Dichlorophenoxyacetic acid (48H)	WT	B2		05_20_13	0.01095587581692507	0.9999563102093928
S288C	2,4-Dichlorophenoxyacetic acid (48H)	WT	B2		05_20_14	1.6050892346122665	0.41641856681064543
S288C	2,4-Dichlorophenoxyacetic acid (48H)	WT	B2		05_20_17	0.3342076398489577	0.9999563102093928
S288C	2,4-Dichlorophenoxyacetic acid (48H)	WT	B2		05_20_18	-0.5683944797392265	0.9976277825638328
S288C	2,4-Dichlorophenoxyacetic acid (48H)	WT	B2		05_20_21	0.35858262842544786	0.9999563102093928
S288C	2,4-Dichlorophenoxyacetic acid (48H)	WT	B2		05_20_22	0.3340831307013478	0.9999563102093928
S288C	2,4-Dichlorophenoxyacetic acid (48H)	WT	B2		05_20_24	0.5500479639216382	0.9989105680023468
S288C	2,4-Dichlorophenoxyacetic acid (48H)	WT	B2		05_20_25	-0.3442464221681892	0.9999563102093928
S288C	2,4-Dichlorophenoxyacetic acid (48H)	WT	B2		05_20_26	0.06402743539925983	0.9999563102093928
S288C	2,4-Dichlorophenoxyacetic acid (48H)	WT	B2		05_20_29	-0.2783439161728345	0.9999563102093928
S288C	2,4-Dichlorophenoxyacetic acid (48H)	WT	B2		05_20_30	0.15305426345854584	0.9999563102093928
S288C	2,4-Dichlorophenoxyacetic acid (48H)	WT	B2		05_20_33	-0.3430319933926213	0.9999563102093928
S288C	2,4-Dichlorophenoxyacetic acid (48H)	WT	B2		05_20_34	3.061262741164899	0.006916315358943943
S288C	2,4-Dichlorophenoxyacetic acid (48H)	WT	B2		05_20_37	0.237027320966712	0.9999563102093928
S288C	2,4-Dichlorophenoxyacetic acid (48H)	WT	B2		05_20_38	-0.08347223339949655	0.9999563102093928
S288C	2,4-Dichlorophenoxyacetic acid (48H)	WT	B2		05_20_41	-0.29087473978975004	0.9999563102093928
S288C	2,4-Dichlorophenoxyacetic acid (48H)	WT	B2		05_20_42	-0.4478417496705732	0.9999563102093928
S288C	2,4-Dichlorophenoxyacetic acid (48H)	WT	B2		05_20_45	-0.25049010484521483	0.9999563102093928
S288C	2,4-Dichlorophenoxyacetic acid (48H)	WT	B2		05_20_46	0.38407912850317016	0.9999563102093928
S288C	2,4-Dichlorophenoxyacetic acid (48H)	WT	B2		05_20_48	0.6285035936797491	0.9848178345442146
S288C	2,4-Dichlorophenoxyacetic acid (48H)	WT	B2		05_22_02	0.4774535558286247	0.9999563102093928
S288C	2,4-Dichlorophenoxyacetic acid (48H)	WT	B2		05_22_06	-0.1731485532063893	0.9999563102093928
S288C	2,4-Dichlorophenoxyacetic acid (48H)	WT	B2		05_22_10	-0.2519897896529934	0.9999563102093928
S288C	2,4-Dichlorophenoxyacetic acid (48H)	WT	B2		05_22_14	-0.4053720510899444	0.9999563102093928
S288C	2,4-Dichlorophenoxyacetic acid (48H)	WT	B2		05_22_18	-0.10742073168678573	0.9999563102093928
S288C	2,4-Dichlorophenoxyacetic acid (48H)	WT	B2		05_22_22	0.4983831718727463	0.9999563102093928
S288C	2,4-Dichlorophenoxyacetic acid (48H)	WT	B2		05_22_26	-0.2948432365766288	0.9999563102093928
S288C	2,4-Dichlorophenoxyacetic acid (48H)	WT	B2		05_22_30	0.01947546070076749	0.9999563102093928
S288C	2,4-Dichlorophenoxyacetic acid (48H)	WT	B2		05_22_34	0.8398680926476778	0.9078247909611764
S288C	2,4-Dichlorophenoxyacetic acid (48H)	WT	B2		05_22_38	0.14114226888870626	0.9999563102093928
S288C	2,4-Dichlorophenoxyacetic acid (48H)	WT	B2		05_22_42	-0.3573087325943051	0.9999563102093928
S288C	2,4-Dichlorophenoxyacetic acid (48H)	WT	B2		05_22_46	-0.2519712061981263	0.9999563102093928
S288C	2,4-Dichlorophenoxyacetic acid (48H)	WT	B2		05_22_48	0.7950364369534351	0.9251166785111912
S288C	2,4-Dichlorophenoxyacetic acid (48H)	WT	B2		05_24_01	0.2226223559264449	0.9999563102093928
S288C	2,4-Dichlorophenoxyacetic acid (48H)	WT	B2		05_24_02	2.9143540262309178	0.01211748363399928
S288C	2,4-Dichlorophenoxyacetic acid (48H)	WT	B2		05_24_05	0.15967183173673605	0.9999563102093928
S288C	2,4-Dichlorophenoxyacetic acid (48H)	WT	B2		05_24_06	0.04181649014204867	0.9999563102093928
S288C	2,4-Dichlorophenoxyacetic acid (48H)	WT	B2		05_24_08	-0.3062925031202765	0.9999563102093928
S288C	2,4-Dichlorophenoxyacetic acid (48H)	WT	B2		05_24_09	0.212166375045446	0.9999563102093928
S288C	2,4-Dichlorophenoxyacetic acid (48H)	WT	B2		05_24_10	-0.27122366544048804	0.9999563102093928
S288C	2,4-Dichlorophenoxyacetic acid (48H)	WT	B2		05_24_13	0.15465336974986366	0.9999563102093928
S288C	2,4-Dichlorophenoxyacetic acid (48H)	WT	B2		05_24_14	0.059307237863005124	0.9999563102093928
S288C	2,4-Dichlorophenoxyacetic acid (48H)	WT	B2		05_24_17	-0.5789842614952689	0.9968136506803768
S288C	2,4-Dichlorophenoxyacetic acid (48H)	WT	B2		05_24_18	2.643875557330602	0.031827795283487566
S288C	2,4-Dichlorophenoxyacetic acid (48H)	WT	B2		05_24_21	-0.26901502182952786	0.9999563102093928
S288C	2,4-Dichlorophenoxyacetic acid (48H)	WT	B2		05_24_22	-0.7065959168952072	0.9564924066474124
S288C	2,4-Dichlorophenoxyacetic acid (48H)	WT	B2		05_24_25	-0.1241161075394284	0.9999563102093928
S288C	2,4-Dichlorophenoxyacetic acid (48H)	WT	B2		05_24_26	0.4578768152988313	0.9999563102093928
S288C	2,4-Dichlorophenoxyacetic acid (48H)	WT	B2		05_24_29	1.367709757175822	0.5787873362811016
S288C	2,4-Dichlorophenoxyacetic acid (48H)	WT	B2		05_24_30	-0.14268469564267924	0.9999563102093928
S288C	2,4-Dichlorophenoxyacetic acid (48H)	WT	B2		05_24_33	-0.2970435176328987	0.9999563102093928
S288C	2,4-Dichlorophenoxyacetic acid (48H)	WT	B2		05_24_34	0.3427718250244812	0.9999563102093928
S288C	2,4-Dichlorophenoxyacetic acid (48H)	WT	B2		05_24_37	0.1843441555911005	0.9999563102093928
S288C	2,4-Dichlorophenoxyacetic acid (48H)	WT	B2		05_24_38	-0.13437324545334886	0.9999563102093928
S288C	2,4-Dichlorophenoxyacetic acid (48H)	WT	B2		05_24_41	0.14945743576901008	0.9999563102093928
S288C	2,4-Dichlorophenoxyacetic acid (48H)	WT	B2		05_24_42	0.3969909129448622	0.9999563102093928
S288C	2,4-Dichlorophenoxyacetic acid (48H)	WT	B2		05_24_44	-0.20542987265610613	0.9999563102093928
S288C	2,4-Dichlorophenoxyacetic acid (48H)	WT	B2		05_24_45	-0.007907260045970007	0.9999563102093928
S288C	2,4-Dichlorophenoxyacetic acid (48H)	WT	B2		05_24_46	-0.009648529767021451	0.9999563102093928
S288C	2,4-Dichlorophenoxyacetic acid (48H)	WT	B2		05_26_02	0.21290599654915834	0.9999563102093928
S288C	2,4-Dichlorophenoxyacetic acid (48H)	WT	B2		05_26_06	-0.3031128739925081	0.9999563102093928
S288C	2,4-Dichlorophenoxyacetic acid (48H)	WT	B2		05_26_10	-0.4068605858248026	0.9999563102093928
S288C	2,4-Dichlorophenoxyacetic acid (48H)	WT	B2		05_26_14	-0.4761815183429685	0.9999563102093928
S288C	2,4-Dichlorophenoxyacetic acid (48H)	WT	B2		05_26_18	-0.3636782117500189	0.9999563102093928
S288C	2,4-Dichlorophenoxyacetic acid (48H)	WT	B2		05_26_22	-0.2963066836474164	0.9999563102093928
S288C	2,4-Dichlorophenoxyacetic acid (48H)	WT	B2		05_26_26	-0.4019368994577527	0.9999563102093928
S288C	2,4-Dichlorophenoxyacetic acid (48H)	WT	B2		05_26_30	-0.8939645297659357	0.8807115518392816
S288C	2,4-Dichlorophenoxyacetic acid (48H)	WT	B2		05_26_34	-0.4721015208268871	0.9999563102093928
S288C	2,4-Dichlorophenoxyacetic acid (48H)	WT	B2		05_26_38	-0.37899283690603264	0.9999563102093928
S288C	2,4-Dichlorophenoxyacetic acid (48H)	WT	B2		05_26_42	0.04494129807795903	0.9999563102093928
S288C	2,4-Dichlorophenoxyacetic acid (48H)	WT	B2		05_26_46	-0.05770348570797056	0.9999563102093928
S288C	2,4-Dichlorophenoxyacetic acid (48H)	WT	B2		05_28_01	0.6960990524135006	0.9615403982502302
S288C	2,4-Dichlorophenoxyacetic acid (48H)	WT	B2		05_28_02	-0.37273950434323866	0.9999563102093928
S288C	2,4-Dichlorophenoxyacetic acid (48H)	WT	B2		05_28_05	-0.3688992333949432	0.9999563102093928
S288C	2,4-Dichlorophenoxyacetic acid (48H)	WT	B2		05_28_06	-0.15376136391624076	0.9999563102093928
S288C	2,4-Dichlorophenoxyacetic acid (48H)	WT	B2		05_28_09	0.08291658809896893	0.9999563102093928
S288C	2,4-Dichlorophenoxyacetic acid (48H)	WT	B2		05_28_10	0.12543553283499567	0.9999563102093928
S288C	2,4-Dichlorophenoxyacetic acid (48H)	WT	B2		05_28_13	0.1680696949911987	0.9999563102093928
S288C	2,4-Dichlorophenoxyacetic acid (48H)	WT	B2		05_28_14	1.3786479787106227	0.5725437081719932
S288C	2,4-Dichlorophenoxyacetic acid (48H)	WT	B2		05_28_17	0.012835592276736744	0.9999563102093928
S288C	2,4-Dichlorophenoxyacetic acid (48H)	WT	B2		05_28_18	-1.3097312363358171	0.622110857317088
S288C	2,4-Dichlorophenoxyacetic acid (48H)	WT	B2		05_28_21	0.4591061108382928	0.9999563102093928
S288C	2,4-Dichlorophenoxyacetic acid (48H)	WT	B2		05_28_22	0.7520510475002429	0.941960892470991
S288C	2,4-Dichlorophenoxyacetic acid (48H)	WT	B2		05_28_25	-0.26291314442390096	0.9999563102093928
S288C	2,4-Dichlorophenoxyacetic acid (48H)	WT	B2		05_28_26	-0.3553630448697151	0.9999563102093928
S288C	2,4-Dichlorophenoxyacetic acid (48H)	WT	B2		05_28_29	-0.04159163033815623	0.9999563102093928
S288C	2,4-Dichlorophenoxyacetic acid (48H)	WT	B2		05_28_30	0.038937912983127966	0.9999563102093928
S288C	2,4-Dichlorophenoxyacetic acid (48H)	WT	B2		05_28_33	0.034718539555542806	0.9999563102093928
S288C	2,4-Dichlorophenoxyacetic acid (48H)	WT	B2		05_28_34	-0.4398016179223031	0.9999563102093928
S288C	2,4-Dichlorophenoxyacetic acid (48H)	WT	B2		05_28_37	0.14194414496622348	0.9999563102093928
S288C	2,4-Dichlorophenoxyacetic acid (48H)	WT	B2		05_28_38	0.030158159731145537	0.9999563102093928
S288C	2,4-Dichlorophenoxyacetic acid (48H)	WT	B2		05_28_41	0.37746713526144016	0.9999563102093928
S288C	2,4-Dichlorophenoxyacetic acid (48H)	WT	B2		05_28_42	0.03623123278172837	0.9999563102093928
S288C	2,4-Dichlorophenoxyacetic acid (48H)	WT	B2		05_28_45	0.1210266081677656	0.9999563102093928
S288C	2,4-Dichlorophenoxyacetic acid (48H)	WT	B2		05_28_46	0.4697804473139807	0.9999563102093928
S288C	2,4-Dichlorophenoxyacetic acid (48H)	WT	B2		05_30_10	0.34621348086587644	0.9999563102093928
S288C	2,4-Dichlorophenoxyacetic acid (48H)	WT	B2		05_30_14	1.0479247366492548	0.790834496883568
S288C	2,4-Dichlorophenoxyacetic acid (48H)	WT	B2		05_30_18	-0.13348588548344267	0.9999563102093928
S288C	2,4-Dichlorophenoxyacetic acid (48H)	WT	B2		05_30_22	-0.2880825756959615	0.9999563102093928
S288C	2,4-Dichlorophenoxyacetic acid (48H)	WT	B2		05_30_26	-0.29135790961629576	0.9999563102093928
S288C	2,4-Dichlorophenoxyacetic acid (48H)	WT	B2		05_30_30	0.22324954752821105	0.9999563102093928
S288C	2,4-Dichlorophenoxyacetic acid (48H)	WT	B2		05_30_34	-0.2985729359684647	0.9999563102093928
S288C	2,4-Dichlorophenoxyacetic acid (48H)	WT	B2		05_30_38	0.03690674136614908	0.9999563102093928
S288C	2,4-Dichlorophenoxyacetic acid (48H)	WT	B2		05_30_42	-0.6382534032757964	0.9831222041395592
S288C	2,4-Dichlorophenoxyacetic acid (48H)	WT	B2		05_30_44	0.30035323094473715	0.9999563102093928
S288C	2,4-Dichlorophenoxyacetic acid (48H)	WT	B2		05_32_01	0.44886662720649617	0.9999563102093928
S288C	2,4-Dichlorophenoxyacetic acid (48H)	WT	B2		05_32_10	1.1905267359177754	0.6987577381176618
S288C	2,4-Dichlorophenoxyacetic acid (48H)	WT	B2		05_32_14	1.500355670499269	0.4894188988493726
S288C	2,4-Dichlorophenoxyacetic acid (48H)	WT	B2		05_32_18	1.2356938229723702	0.6693046329183083
S288C	2,4-Dichlorophenoxyacetic acid (48H)	WT	B2		05_32_21	0.5490732617138564	0.9989105680023468
S288C	2,4-Dichlorophenoxyacetic acid (48H)	WT	B2		05_32_22	1.1002780457009746	0.7614198767137198
S288C	2,4-Dichlorophenoxyacetic acid (48H)	WT	B2		05_32_25	1.1575318118011602	0.7203625701023519
S288C	2,4-Dichlorophenoxyacetic acid (48H)	WT	B2		05_32_26	0.7615156010640796	0.9379027395791664
S288C	2,4-Dichlorophenoxyacetic acid (48H)	WT	B2		05_32_29	0.2494568647546016	0.9999563102093928
S288C	2,4-Dichlorophenoxyacetic acid (48H)	WT	B2		05_32_30	0.4228358528013435	0.9999563102093928
S288C	2,4-Dichlorophenoxyacetic acid (48H)	WT	B2		05_32_33	0.542135128839208	0.9994024748701154
S288C	2,4-Dichlorophenoxyacetic acid (48H)	WT	B2		05_32_34	1.1434158194840771	0.7312079518020375
S288C	2,4-Dichlorophenoxyacetic acid (48H)	WT	B2		05_32_37	1.339020619551924	0.5998278566303202
S288C	2,4-Dichlorophenoxyacetic acid (48H)	WT	B2		05_32_38	1.3028544288622306	0.6258452543358278
S288C	2,4-Dichlorophenoxyacetic acid (48H)	WT	B2		05_32_41	0.9289618211444856	0.8644980081473362
S288C	2,4-Dichlorophenoxyacetic acid (48H)	WT	B2		05_32_42	1.4907108574232208	0.4954483470965839
S288C	2,4-Dichlorophenoxyacetic acid (48H)	WT	B2		05_32_45	1.3044749061266452	0.6248479462479924
S288C	2,4-Dichlorophenoxyacetic acid (48H)	WT	B2		05_32_46	1.3701664899092585	0.5772924449695102
S288C	2,4-Dichlorophenoxyacetic acid (48H)	YAL002W	B1	VPS8	01_17_09	-6.346813824925183	1.7421691982962146e-13
S288C	2,4-Dichlorophenoxyacetic acid (48H)	YAL002W	B2	VPS8	01_17_09	-6.639505117488098	4.691053515313052e-14
S288C	2,4-Dichlorophenoxyacetic acid (48H)	YAL004W	B1		01_17_01	-0.2879063575125058	0.9966894371770364
S288C	2,4-Dichlorophenoxyacetic acid (48H)	YAL004W	B2		01_17_01	-0.3141514461835919	0.9999563102093928
S288C	2,4-Dichlorophenoxyacetic acid (48H)	YAL005C	B1	SSA1	01_17_05	-1.1952670294456968	0.6303402731810751
S288C	2,4-Dichlorophenoxyacetic acid (48H)	YAL005C	B2	SSA1	01_17_05	-0.6477969365228184	0.9795176624849388
S288C	2,4-Dichlorophenoxyacetic acid (48H)	YAL007C	B1	ERP2	01_13_45	-0.038173184203872376	0.9973906411827408
S288C	2,4-Dichlorophenoxyacetic acid (48H)	YAL007C	B2	ERP2	01_13_45	0.3509736328300955	0.9999563102093928
S288C	2,4-Dichlorophenoxyacetic acid (48H)	YAL008W	B1	FUN14	01_13_41	1.4523266637229773	0.4285677210420684
S288C	2,4-Dichlorophenoxyacetic acid (48H)	YAL008W	B2	FUN14	01_13_41	0.9382935030060222	0.8584362471588629
S288C	2,4-Dichlorophenoxyacetic acid (48H)	YAL009W	B1	SPO7	01_13_37	-0.2768538154967432	0.9966894371770364
S288C	2,4-Dichlorophenoxyacetic acid (48H)	YAL009W	B2	SPO7	01_13_37	0.5127119447480579	0.9999563102093928
S288C	2,4-Dichlorophenoxyacetic acid (48H)	YAL010C	B1	MDM10	01_13_33	0.7753453540473941	0.9266384681958036
S288C	2,4-Dichlorophenoxyacetic acid (48H)	YAL010C	B2	MDM10	01_13_33	0.34148677912041825	0.9999563102093928
S288C	2,4-Dichlorophenoxyacetic acid (48H)	YAL011W	B1	SWC3	01_13_29	-2.08749278638389	0.10162713340055388
S288C	2,4-Dichlorophenoxyacetic acid (48H)	YAL011W	B2	SWC3	01_13_29	-0.6246345183764096	0.9848178345442146
S288C	2,4-Dichlorophenoxyacetic acid (48H)	YAL012W	B1	CYS3	03_17_46	1.5081596073847383	0.3880475199653925
S288C	2,4-Dichlorophenoxyacetic acid (48H)	YAL012W	B2	CYS3	03_17_46	1.263155523402293	0.6508781316091489
S288C	2,4-Dichlorophenoxyacetic acid (48H)	YAL013W	B1	DEP1	01_13_25	-3.094798340023225	0.00244648884194941
S288C	2,4-Dichlorophenoxyacetic acid (48H)	YAL013W	B2	DEP1	01_13_25	-1.8740949647143603	0.25203088758593234
S288C	2,4-Dichlorophenoxyacetic acid (48H)	YAL014C	B1	SYN8	01_13_21	-0.5738814129630572	0.9944700736685091
S288C	2,4-Dichlorophenoxyacetic acid (48H)	YAL014C	B2	SYN8	01_13_21	-1.1758839026552086	0.7087659239823452
S288C	2,4-Dichlorophenoxyacetic acid (48H)	YAL015C	B1	NTG1	01_13_17	0.3812115559228956	0.9966894371770364
S288C	2,4-Dichlorophenoxyacetic acid (48H)	YAL015C	B2	NTG1	01_13_17	-0.40057937807970784	0.9999563102093928
S288C	2,4-Dichlorophenoxyacetic acid (48H)	YAL016C-B	B1		04_02_04	1.3767012037573239	0.4857581189716528
S288C	2,4-Dichlorophenoxyacetic acid (48H)	YAL016C-B	B1		05_02_04	1.0819295668892412	0.7215257952397551
S288C	2,4-Dichlorophenoxyacetic acid (48H)	YAL016C-B	B2		04_02_04	0.9616203847280054	0.8447839486398345
S288C	2,4-Dichlorophenoxyacetic acid (48H)	YAL016C-B	B2		05_02_04	0.8818880716205217	0.8861162219443297
S288C	2,4-Dichlorophenoxyacetic acid (48H)	YAL017W	B1	PSK1	01_13_13	-0.9813853155776636	0.7983860546752864
S288C	2,4-Dichlorophenoxyacetic acid (48H)	YAL017W	B2	PSK1	01_13_13	-1.3884200884525109	0.564957124982786
S288C	2,4-Dichlorophenoxyacetic acid (48H)	YAL018C	B1	LDS1	01_13_09	1.5654410275929656	0.34720859567701856
S288C	2,4-Dichlorophenoxyacetic acid (48H)	YAL018C	B2	LDS1	01_13_09	3.1081014099847937	0.005657548486436878
S288C	2,4-Dichlorophenoxyacetic acid (48H)	YAL019W	B1	FUN30	01_13_05	-0.27703778866729994	0.9966894371770364
S288C	2,4-Dichlorophenoxyacetic acid (48H)	YAL019W	B2	FUN30	01_13_05	-0.3892592665473867	0.9999563102093928
S288C	2,4-Dichlorophenoxyacetic acid (48H)	YAL020C	B1	ATS1	01_13_01	0.5292641730429825	0.9966894371770364
S288C	2,4-Dichlorophenoxyacetic acid (48H)	YAL020C	B2	ATS1	01_13_01	0.29656220615183965	0.9999563102093928
S288C	2,4-Dichlorophenoxyacetic acid (48H)	YAL021C	B1	CCR4	01_09_45	0.08542515301450139	0.9966894371770364
S288C	2,4-Dichlorophenoxyacetic acid (48H)	YAL021C	B2	CCR4	01_09_45	-0.7470901942234585	0.942507656790374
S288C	2,4-Dichlorophenoxyacetic acid (48H)	YAL022C	B1	FUN26	01_09_41	-0.8086886181808097	0.9065280058461906
S288C	2,4-Dichlorophenoxyacetic acid (48H)	YAL022C	B2	FUN26	01_09_41	-0.6081240478996949	0.9908219566309756
S288C	2,4-Dichlorophenoxyacetic acid (48H)	YAL023C	B1	PMT2	01_09_37	-0.42812887670382377	0.9966894371770364
S288C	2,4-Dichlorophenoxyacetic acid (48H)	YAL023C	B2	PMT2	01_09_37	0.8269024161868709	0.9133838768489054
S288C	2,4-Dichlorophenoxyacetic acid (48H)	YAL024C	B1	LTE1	04_18_47	0.05521442752726456	0.9966894371770364
S288C	2,4-Dichlorophenoxyacetic acid (48H)	YAL024C	B1	LTE1	05_18_47	-0.12757249068551627	0.9966894371770364
S288C	2,4-Dichlorophenoxyacetic acid (48H)	YAL024C	B2	LTE1	04_18_47	-0.4269883257914069	0.9999563102093928
S288C	2,4-Dichlorophenoxyacetic acid (48H)	YAL024C	B2	LTE1	05_18_47	0.2006567122734801	0.9999563102093928
S288C	2,4-Dichlorophenoxyacetic acid (48H)	YAL026C	B1	DRS2	01_09_33	-0.2174304814068744	0.9966894371770364
S288C	2,4-Dichlorophenoxyacetic acid (48H)	YAL026C	B2	DRS2	01_09_33	-0.20973658832156689	0.9999563102093928
S288C	2,4-Dichlorophenoxyacetic acid (48H)	YAL027W	B1	SAW1	01_09_29	-1.5500114225419632	0.3566958463376832
S288C	2,4-Dichlorophenoxyacetic acid (48H)	YAL027W	B2	SAW1	01_09_29	-1.3132918262883622	0.6194979558823656
S288C	2,4-Dichlorophenoxyacetic acid (48H)	YAL028W	B1	FRT2	01_09_25	-0.5196026679864981	0.9966894371770364
S288C	2,4-Dichlorophenoxyacetic acid (48H)	YAL028W	B2	FRT2	01_09_25	1.5649322469898532	0.4461554203792077
S288C	2,4-Dichlorophenoxyacetic acid (48H)	YAL029C	B1	MYO4	01_09_21	1.203106284410104	0.6232299086380481
S288C	2,4-Dichlorophenoxyacetic acid (48H)	YAL029C	B2	MYO4	01_09_21	2.6998340566265484	0.02657949090559289
S288C	2,4-Dichlorophenoxyacetic acid (48H)	YAL030W	B1	SNC1	01_09_17	-0.8927368860183833	0.8606233171748932
S288C	2,4-Dichlorophenoxyacetic acid (48H)	YAL030W	B2	SNC1	01_09_17	-0.042024624836560685	0.9999563102093928
S288C	2,4-Dichlorophenoxyacetic acid (48H)	YAL031C	B1	GIP4	01_09_13	-0.7026975955798491	0.9583739073111364
S288C	2,4-Dichlorophenoxyacetic acid (48H)	YAL031C	B2	GIP4	01_09_13	0.8728100539179217	0.8903489488317811
S288C	2,4-Dichlorophenoxyacetic acid (48H)	YAL034C	B1	FUN19	01_09_09	0.3599730604458937	0.9966894371770364
S288C	2,4-Dichlorophenoxyacetic acid (48H)	YAL034C	B2	FUN19	01_09_09	-1.2623285596607048	0.6516047799597936
S288C	2,4-Dichlorophenoxyacetic acid (48H)	YAL035W	B1	FUN12	01_09_05	-1.4931096030838444	0.3992357729182792
S288C	2,4-Dichlorophenoxyacetic acid (48H)	YAL035W	B2	FUN12	01_09_05	-1.5193228737094204	0.4790038624709391
S288C	2,4-Dichlorophenoxyacetic acid (48H)	YAL036C	B1	RBG1	01_09_01	0.656661015135795	0.9740317997288916
S288C	2,4-Dichlorophenoxyacetic acid (48H)	YAL036C	B2	RBG1	01_09_01	-0.8240322015826405	0.9142918815193676
S288C	2,4-Dichlorophenoxyacetic acid (48H)	YAL037C-A	B1		04_02_08	0.552759461576001	0.9944700736685091
S288C	2,4-Dichlorophenoxyacetic acid (48H)	YAL037C-A	B1		05_02_08	0.06281226973392766	0.9966894371770364
S288C	2,4-Dichlorophenoxyacetic acid (48H)	YAL037C-A	B2		04_02_08	0.20060374942710865	0.9999563102093928
S288C	2,4-Dichlorophenoxyacetic acid (48H)	YAL037C-A	B2		05_02_08	0.6697244840933058	0.9717554785244048
S288C	2,4-Dichlorophenoxyacetic acid (48H)	YAL037W	B1		01_05_45	0.9496611818367058	0.8317214473473443
S288C	2,4-Dichlorophenoxyacetic acid (48H)	YAL037W	B2		01_05_45	0.2450888236880793	0.9999563102093928
S288C	2,4-Dichlorophenoxyacetic acid (48H)	YAL039C	B1	CYC3	01_05_41	0.7620926261050172	0.9332215803087924
S288C	2,4-Dichlorophenoxyacetic acid (48H)	YAL039C	B2	CYC3	01_05_41	0.4577160684142304	0.9999563102093928
S288C	2,4-Dichlorophenoxyacetic acid (48H)	YAL040C	B1	CLN3	01_05_37	-0.3400123876693661	0.9966894371770364
S288C	2,4-Dichlorophenoxyacetic acid (48H)	YAL040C	B2	CLN3	01_05_37	-0.5098426593165709	0.9999563102093928
S288C	2,4-Dichlorophenoxyacetic acid (48H)	YAL042W	B1	ERV46	01_05_29	-3.1319942187871264	0.0020490931017635547
S288C	2,4-Dichlorophenoxyacetic acid (48H)	YAL042W	B2	ERV46	01_05_29	0.3944143169275326	0.9999563102093928
S288C	2,4-Dichlorophenoxyacetic acid (48H)	YAL043C-A	B1		01_05_33	0.461214911381574	0.9966894371770364
S288C	2,4-Dichlorophenoxyacetic acid (48H)	YAL043C-A	B2		01_05_33	2.1122317179366408	0.1453840929043181
S288C	2,4-Dichlorophenoxyacetic acid (48H)	YAL044C	B1	GCV3	01_05_25	0.32989552820430884	0.9966894371770364
S288C	2,4-Dichlorophenoxyacetic acid (48H)	YAL044C	B2	GCV3	01_05_25	0.5317544109504211	0.9999563102093928
S288C	2,4-Dichlorophenoxyacetic acid (48H)	YAL045C	B1		01_05_21	0.6297576444296552	0.9814071083400494
S288C	2,4-Dichlorophenoxyacetic acid (48H)	YAL045C	B2		01_05_21	1.5398408662282346	0.463283071288224
S288C	2,4-Dichlorophenoxyacetic acid (48H)	YAL046C	B1	BOL3	01_05_17	0.7676642660621986	0.930479872171188
S288C	2,4-Dichlorophenoxyacetic acid (48H)	YAL046C	B2	BOL3	01_05_17	2.2863308148594848	0.09316573882259988
S288C	2,4-Dichlorophenoxyacetic acid (48H)	YAL047C	B1	SPC72	03_21_02	1.232869147608836	0.6041015293389106
S288C	2,4-Dichlorophenoxyacetic acid (48H)	YAL047C	B2	SPC72	03_21_02	1.8016287824599304	0.2879857150030503
S288C	2,4-Dichlorophenoxyacetic acid (48H)	YAL048C	B1	GEM1	01_05_13	0.4031842791665542	0.9966894371770364
S288C	2,4-Dichlorophenoxyacetic acid (48H)	YAL048C	B2	GEM1	01_05_13	0.12388009766261565	0.9999563102093928
S288C	2,4-Dichlorophenoxyacetic acid (48H)	YAL049C	B1	AIM2	04_01_01	0.4227328853393458	0.9966894371770364
S288C	2,4-Dichlorophenoxyacetic acid (48H)	YAL049C	B1	AIM2	05_01_01	0.16277713042691894	0.9966894371770364
S288C	2,4-Dichlorophenoxyacetic acid (48H)	YAL049C	B2	AIM2	04_01_01	0.4431856650536102	0.9999563102093928
S288C	2,4-Dichlorophenoxyacetic acid (48H)	YAL049C	B2	AIM2	05_01_01	0.8667834395045066	0.8930848155016919
S288C	2,4-Dichlorophenoxyacetic acid (48H)	YAL051W	B1	OAF1	01_05_05	0.277854429754704	0.9966894371770364
S288C	2,4-Dichlorophenoxyacetic acid (48H)	YAL051W	B2	OAF1	01_05_05	0.7295111750918831	0.9465994422524294
S288C	2,4-Dichlorophenoxyacetic acid (48H)	YAL053W	B1	FLC2	01_05_01	0.2423642569929348	0.9966894371770364
S288C	2,4-Dichlorophenoxyacetic acid (48H)	YAL053W	B2	FLC2	01_05_01	-0.2649155116858358	0.9999563102093928
S288C	2,4-Dichlorophenoxyacetic acid (48H)	YAL054C	B1	ACS1	03_21_06	-0.4733088580867784	0.9966894371770364
S288C	2,4-Dichlorophenoxyacetic acid (48H)	YAL054C	B2	ACS1	03_21_06	-0.061917284099095575	0.9999563102093928
S288C	2,4-Dichlorophenoxyacetic acid (48H)	YAL055W	B1	PEX22	01_01_45	0.6085341331927893	0.9864214988161488
S288C	2,4-Dichlorophenoxyacetic acid (48H)	YAL055W	B2	PEX22	01_01_45	0.9596124424296104	0.8459980871428893
S288C	2,4-Dichlorophenoxyacetic acid (48H)	YAL056W	B1	GPB2	01_01_41	0.11953011602148955	0.9966894371770364
S288C	2,4-Dichlorophenoxyacetic acid (48H)	YAL056W	B2	GPB2	01_01_41	-0.0889822277676049	0.9999563102093928
S288C	2,4-Dichlorophenoxyacetic acid (48H)	YAL058C-A	B1		03_21_10	-1.4991998642412836	0.3955042865758247
S288C	2,4-Dichlorophenoxyacetic acid (48H)	YAL058C-A	B2		03_21_10	-0.3390142504503447	0.9999563102093928
S288C	2,4-Dichlorophenoxyacetic acid (48H)	YAL058W	B1	CNE1	01_01_37	-0.19440636398035002	0.9966894371770364
S288C	2,4-Dichlorophenoxyacetic acid (48H)	YAL058W	B2	CNE1	01_01_37	-0.20295083977682896	0.9999563102093928
S288C	2,4-Dichlorophenoxyacetic acid (48H)	YAL059W	B1	ECM1	01_01_33	0.09016516764414308	0.9966894371770364
S288C	2,4-Dichlorophenoxyacetic acid (48H)	YAL059W	B2	ECM1	01_01_33	-0.1915889154710569	0.9999563102093928
S288C	2,4-Dichlorophenoxyacetic acid (48H)	YAL060W	B1	BDH1	01_01_29	0.17990744673334094	0.9966894371770364
S288C	2,4-Dichlorophenoxyacetic acid (48H)	YAL060W	B2	BDH1	01_01_29	-0.2390835802477615	0.9999563102093928
S288C	2,4-Dichlorophenoxyacetic acid (48H)	YAL061W	B1	BDH2	01_01_25	-0.20795877672544424	0.9966894371770364
S288C	2,4-Dichlorophenoxyacetic acid (48H)	YAL061W	B2	BDH2	01_01_25	-0.41680459252421176	0.9999563102093928
S288C	2,4-Dichlorophenoxyacetic acid (48H)	YAL062W	B1	GDH3	01_01_21	-0.0033173442745209236	0.9986456050470855
S288C	2,4-Dichlorophenoxyacetic acid (48H)	YAL062W	B2	GDH3	01_01_21	0.2031208783888634	0.9999563102093928
S288C	2,4-Dichlorophenoxyacetic acid (48H)	YAL064C-A	B1	TDA8	03_07_10	0.2905727197989024	0.9966894371770364
S288C	2,4-Dichlorophenoxyacetic acid (48H)	YAL064C-A	B2	TDA8	03_07_10	-0.9101813816557492	0.8749934962343417
S288C	2,4-Dichlorophenoxyacetic acid (48H)	YAL065C	B1		01_01_17	0.10182623630097848	0.9966894371770364
S288C	2,4-Dichlorophenoxyacetic acid (48H)	YAL065C	B2		01_01_17	-0.05223065824959648	0.9999563102093928
S288C	2,4-Dichlorophenoxyacetic acid (48H)	YAL066W	B1		01_01_13	0.08617935976800603	0.9966894371770364
S288C	2,4-Dichlorophenoxyacetic acid (48H)	YAL066W	B2		01_01_13	0.5523058536879962	0.9989105680023468
S288C	2,4-Dichlorophenoxyacetic acid (48H)	YAL067C	B1	SEO1	01_01_09	-0.3783895240306431	0.9966894371770364
S288C	2,4-Dichlorophenoxyacetic acid (48H)	YAL067C	B2	SEO1	01_01_09	0.2869294723214553	0.9999563102093928
S288C	2,4-Dichlorophenoxyacetic acid (48H)	YAL067W-A	B1		04_02_12	0.30025670121559045	0.9966894371770364
S288C	2,4-Dichlorophenoxyacetic acid (48H)	YAL067W-A	B1		05_02_12	-0.1693418925219935	0.9966894371770364
S288C	2,4-Dichlorophenoxyacetic acid (48H)	YAL067W-A	B2		04_02_12	0.7412503435314585	0.944366242436634
S288C	2,4-Dichlorophenoxyacetic acid (48H)	YAL067W-A	B2		05_02_12	0.8725350187858878	0.8903489488317811
S288C	2,4-Dichlorophenoxyacetic acid (48H)	YAL068C	B1	PAU8	01_01_05	0.5250294602890332	0.9966894371770364
S288C	2,4-Dichlorophenoxyacetic acid (48H)	YAL068C	B2	PAU8	01_01_05	0.5407599531790394	0.9997163780390446
S288C	2,4-Dichlorophenoxyacetic acid (48H)	YAR002C-A	B1	ERP1	03_28_19	-1.0780694601386889	0.7237673449409232
S288C	2,4-Dichlorophenoxyacetic acid (48H)	YAR002C-A	B2	ERP1	03_28_19	-0.4863513140190134	0.9999563102093928
S288C	2,4-Dichlorophenoxyacetic acid (48H)	YAR002W	B1	NUP60	01_17_13	2.015236283075448	0.12388118868405534
S288C	2,4-Dichlorophenoxyacetic acid (48H)	YAR002W	B2	NUP60	01_17_13	2.8913635050420297	0.013229387168711451
S288C	2,4-Dichlorophenoxyacetic acid (48H)	YAR003W	B1	SWD1	01_17_17	-4.187082016846342	6.184747026872393e-06
S288C	2,4-Dichlorophenoxyacetic acid (48H)	YAR003W	B2	SWD1	01_17_17	-2.816028037356113	0.017625713808511714
S288C	2,4-Dichlorophenoxyacetic acid (48H)	YAR014C	B1	BUD14	01_17_21	-2.840527439326783	0.0075954279243283015
S288C	2,4-Dichlorophenoxyacetic acid (48H)	YAR014C	B2	BUD14	01_17_21	-2.9792409464177827	0.009363232159867162
S288C	2,4-Dichlorophenoxyacetic acid (48H)	YAR015W	B1	ADE1	01_17_25	1.019816561694987	0.7705795370820698
S288C	2,4-Dichlorophenoxyacetic acid (48H)	YAR015W	B2	ADE1	01_17_25	1.4775314712314422	0.5043718822462031
S288C	2,4-Dichlorophenoxyacetic acid (48H)	YAR018C	B1	KIN3	01_17_29	0.16040296082317151	0.9966894371770364
S288C	2,4-Dichlorophenoxyacetic acid (48H)	YAR018C	B2	KIN3	01_17_29	1.5068273586567529	0.4843089937589886
S288C	2,4-Dichlorophenoxyacetic acid (48H)	YAR020C	B1	PAU7	01_17_33	-0.3091823135898473	0.9966894371770364
S288C	2,4-Dichlorophenoxyacetic acid (48H)	YAR020C	B2	PAU7	01_17_33	-1.1743080256824745	0.7100715518736472
S288C	2,4-Dichlorophenoxyacetic acid (48H)	YAR023C	B1		01_17_37	0.4205826468798509	0.9966894371770364
S288C	2,4-Dichlorophenoxyacetic acid (48H)	YAR023C	B2		01_17_37	0.8103008867813074	0.919024133322594
S288C	2,4-Dichlorophenoxyacetic acid (48H)	YAR027W	B1	UIP3	01_17_41	2.323183229311873	0.0498489920779568
S288C	2,4-Dichlorophenoxyacetic acid (48H)	YAR027W	B2	UIP3	01_17_41	3.470059722986858	0.0010641651213335573
S288C	2,4-Dichlorophenoxyacetic acid (48H)	YAR028W	B1		01_17_45	2.0854449402319903	0.10201161601989277
S288C	2,4-Dichlorophenoxyacetic acid (48H)	YAR028W	B2		01_17_45	3.03162677651552	0.0077153518201941934
S288C	2,4-Dichlorophenoxyacetic acid (48H)	YAR029W	B1		01_21_01	-0.2831247199935979	0.9966894371770364
S288C	2,4-Dichlorophenoxyacetic acid (48H)	YAR029W	B2		01_21_01	-0.8188725053387779	0.9156297528528494
S288C	2,4-Dichlorophenoxyacetic acid (48H)	YAR030C	B1		01_21_09	-0.02308238947149716	0.9973906411827408
S288C	2,4-Dichlorophenoxyacetic acid (48H)	YAR030C	B2		01_21_09	-1.2805041076935155	0.6399924184869419
S288C	2,4-Dichlorophenoxyacetic acid (48H)	YAR031W	B1	PRM9	01_21_05	0.1806741403536255	0.9966894371770364
S288C	2,4-Dichlorophenoxyacetic acid (48H)	YAR031W	B2	PRM9	01_21_05	0.20322122904514606	0.9999563102093928
S288C	2,4-Dichlorophenoxyacetic acid (48H)	YAR035C-A	B1		04_02_16	0.8414966119582613	0.8880137605622553
S288C	2,4-Dichlorophenoxyacetic acid (48H)	YAR035C-A	B1		05_02_16	0.6086415202470963	0.9864214988161488
S288C	2,4-Dichlorophenoxyacetic acid (48H)	YAR035C-A	B2		04_02_16	0.3664397131432766	0.9999563102093928
S288C	2,4-Dichlorophenoxyacetic acid (48H)	YAR035C-A	B2		05_02_16	1.0709561414388504	0.7780041893804487
S288C	2,4-Dichlorophenoxyacetic acid (48H)	YAR035W	B1	YAT1	01_21_13	1.0427574333429788	0.7493937725918227
S288C	2,4-Dichlorophenoxyacetic acid (48H)	YAR035W	B2	YAT1	01_21_13	0.3938233630627574	0.9999563102093928
S288C	2,4-Dichlorophenoxyacetic acid (48H)	YAR037W	B1		01_21_17	0.6087722161193923	0.9864214988161488
S288C	2,4-Dichlorophenoxyacetic acid (48H)	YAR037W	B2		01_21_17	1.1696454368563085	0.7135572400102349
S288C	2,4-Dichlorophenoxyacetic acid (48H)	YAR040C	B1		01_21_21	-1.815031018162523	0.201603005535876
S288C	2,4-Dichlorophenoxyacetic acid (48H)	YAR040C	B2		01_21_21	-2.5958930768636352	0.036774346496734237
S288C	2,4-Dichlorophenoxyacetic acid (48H)	YAR042W	B1	SWH1	04_04_04	0.5172659589830904	0.9966894371770364
S288C	2,4-Dichlorophenoxyacetic acid (48H)	YAR042W	B1	SWH1	05_04_04	0.3121533554256729	0.9966894371770364
S288C	2,4-Dichlorophenoxyacetic acid (48H)	YAR042W	B2	SWH1	04_04_04	0.9631544489272882	0.8439187678861784
S288C	2,4-Dichlorophenoxyacetic acid (48H)	YAR042W	B2	SWH1	05_04_04	0.14929390136617918	0.9999563102093928
S288C	2,4-Dichlorophenoxyacetic acid (48H)	YAR043C	B1		01_21_29	-0.11190979745462264	0.9966894371770364
S288C	2,4-Dichlorophenoxyacetic acid (48H)	YAR043C	B2		01_21_29	-0.22033380345955605	0.9999563102093928
S288C	2,4-Dichlorophenoxyacetic acid (48H)	YAR044W	B1		01_21_33	0.6826736560116371	0.9671621729603008
S288C	2,4-Dichlorophenoxyacetic acid (48H)	YAR044W	B2		01_21_33	1.239790545597832	0.6659043640488214
S288C	2,4-Dichlorophenoxyacetic acid (48H)	YAR047C	B1		01_21_37	0.09621713574345728	0.9966894371770364
S288C	2,4-Dichlorophenoxyacetic acid (48H)	YAR047C	B2		01_21_37	-0.5105265304556819	0.9999563102093928
S288C	2,4-Dichlorophenoxyacetic acid (48H)	YAR050W	B1	FLO1	03_21_14	-2.6175319776250108	0.018277994246001315
S288C	2,4-Dichlorophenoxyacetic acid (48H)	YAR050W	B2	FLO1	03_21_14	-0.5448984885779523	0.9991342115848988
S288C	2,4-Dichlorophenoxyacetic acid (48H)	YBL001C	B1	ECM15	02_30_47	0.03269727689200321	0.9973906411827408
S288C	2,4-Dichlorophenoxyacetic acid (48H)	YBL001C	B2	ECM15	02_30_47	0.4474626471912835	0.9999563102093928
S288C	2,4-Dichlorophenoxyacetic acid (48H)	YBL002W	B1	HTB2	04_10_06	0.7319435024938943	0.9466219755557608
S288C	2,4-Dichlorophenoxyacetic acid (48H)	YBL002W	B1	HTB2	05_10_06	0.3437984056770251	0.9966894371770364
S288C	2,4-Dichlorophenoxyacetic acid (48H)	YBL002W	B2	HTB2	04_10_06	0.07320115789442576	0.9999563102093928
S288C	2,4-Dichlorophenoxyacetic acid (48H)	YBL002W	B2	HTB2	05_10_06	0.4232883599273585	0.9999563102093928
S288C	2,4-Dichlorophenoxyacetic acid (48H)	YBL003C	B1	HTA2	02_04_05	0.1878008114537945	0.9966894371770364
S288C	2,4-Dichlorophenoxyacetic acid (48H)	YBL003C	B2	HTA2	02_04_05	-0.1384820473244745	0.9999563102093928
S288C	2,4-Dichlorophenoxyacetic acid (48H)	YBL005W	B1	PDR3	02_04_09	-0.11277222372021956	0.9966894371770364
S288C	2,4-Dichlorophenoxyacetic acid (48H)	YBL005W	B2	PDR3	02_04_09	0.4801648818937411	0.9999563102093928
S288C	2,4-Dichlorophenoxyacetic acid (48H)	YBL006C	B1	LDB7	02_04_13	-0.9524124548172056	0.8289909279618987
S288C	2,4-Dichlorophenoxyacetic acid (48H)	YBL006C	B2	LDB7	02_04_13	0.941765821547948	0.8564419753278149
S288C	2,4-Dichlorophenoxyacetic acid (48H)	YBL007C	B1	SLA1	02_04_17	-7.9676008083754954	3.064489674653054e-21
S288C	2,4-Dichlorophenoxyacetic acid (48H)	YBL007C	B2	SLA1	02_04_17	-3.2208082054085385	0.0034229915761502363
S288C	2,4-Dichlorophenoxyacetic acid (48H)	YBL008W	B1	HIR1	02_04_21	0.22765889021516506	0.9966894371770364
S288C	2,4-Dichlorophenoxyacetic acid (48H)	YBL008W	B2	HIR1	02_04_21	0.26792974806528663	0.9999563102093928
S288C	2,4-Dichlorophenoxyacetic acid (48H)	YBL008W-A	B1		04_02_20	0.16715502591994424	0.9966894371770364
S288C	2,4-Dichlorophenoxyacetic acid (48H)	YBL008W-A	B1		05_02_20	0.8820306464413159	0.8655766099384182
S288C	2,4-Dichlorophenoxyacetic acid (48H)	YBL008W-A	B2		04_02_20	0.5216673116485351	0.9999563102093928
S288C	2,4-Dichlorophenoxyacetic acid (48H)	YBL008W-A	B2		05_02_20	0.6986682150488834	0.9606774514134516
S288C	2,4-Dichlorophenoxyacetic acid (48H)	YBL009W	B1	ALK2	02_04_25	0.20266101537963466	0.9966894371770364
S288C	2,4-Dichlorophenoxyacetic acid (48H)	YBL009W	B2	ALK2	02_04_25	-0.174367627845674	0.9999563102093928
S288C	2,4-Dichlorophenoxyacetic acid (48H)	YBL010C	B1		02_04_29	0.525773677549114	0.9966894371770364
S288C	2,4-Dichlorophenoxyacetic acid (48H)	YBL010C	B2		02_04_29	-0.32804350786952585	0.9999563102093928
S288C	2,4-Dichlorophenoxyacetic acid (48H)	YBL011W	B1	SCT1	02_04_33	0.08899722937133182	0.9966894371770364
S288C	2,4-Dichlorophenoxyacetic acid (48H)	YBL011W	B2	SCT1	02_04_33	-0.17962860391856258	0.9999563102093928
S288C	2,4-Dichlorophenoxyacetic acid (48H)	YBL012C	B1		02_04_37	0.5168131019478734	0.9966894371770364
S288C	2,4-Dichlorophenoxyacetic acid (48H)	YBL012C	B2		02_04_37	0.2784842212570814	0.9999563102093928
S288C	2,4-Dichlorophenoxyacetic acid (48H)	YBL013W	B1	FMT1	02_04_41	0.7230070681684282	0.9539325998231074
S288C	2,4-Dichlorophenoxyacetic acid (48H)	YBL013W	B2	FMT1	02_04_41	0.2058191960355728	0.9999563102093928
S288C	2,4-Dichlorophenoxyacetic acid (48H)	YBL015W	B1	ACH1	02_04_45	0.1430353940479319	0.9966894371770364
S288C	2,4-Dichlorophenoxyacetic acid (48H)	YBL015W	B2	ACH1	02_04_45	-0.07212145916664464	0.9999563102093928
S288C	2,4-Dichlorophenoxyacetic acid (48H)	YBL016W	B1	FUS3	02_08_01	1.0667605211250455	0.7306280508069178
S288C	2,4-Dichlorophenoxyacetic acid (48H)	YBL016W	B2	FUS3	02_08_01	1.56000763145006	0.449921077364254
S288C	2,4-Dichlorophenoxyacetic acid (48H)	YBL017C	B1	PEP1	02_08_05	-4.6352265085405255	3.1898133893643505e-07
S288C	2,4-Dichlorophenoxyacetic acid (48H)	YBL017C	B2	PEP1	02_08_05	-4.525498679611643	2.5597860019475728e-06
S288C	2,4-Dichlorophenoxyacetic acid (48H)	YBL019W	B1	APN2	02_08_09	-1.9807184210069388	0.13547061187959406
S288C	2,4-Dichlorophenoxyacetic acid (48H)	YBL019W	B2	APN2	02_08_09	-0.6455288258562836	0.980530953100004
S288C	2,4-Dichlorophenoxyacetic acid (48H)	YBL021C	B1	HAP3	02_08_13	0.6982938938954791	0.9595593053705392
S288C	2,4-Dichlorophenoxyacetic acid (48H)	YBL021C	B2	HAP3	02_08_13	0.5815924493858727	0.996625452589383
S288C	2,4-Dichlorophenoxyacetic acid (48H)	YBL022C	B1	PIM1	02_08_17	0.514300744351762	0.9966894371770364
S288C	2,4-Dichlorophenoxyacetic acid (48H)	YBL022C	B2	PIM1	02_08_17	-0.043414667260623103	0.9999563102093928
S288C	2,4-Dichlorophenoxyacetic acid (48H)	YBL024W	B1	NCL1	02_08_21	0.3493159358781605	0.9966894371770364
S288C	2,4-Dichlorophenoxyacetic acid (48H)	YBL024W	B2	NCL1	02_08_21	1.8243953730176687	0.27627826863807275
S288C	2,4-Dichlorophenoxyacetic acid (48H)	YBL027W	B1	RPL19B	02_08_25	0.8571226770466005	0.8779069205381137
S288C	2,4-Dichlorophenoxyacetic acid (48H)	YBL027W	B2	RPL19B	02_08_25	0.2608355141697542	0.9999563102093928
S288C	2,4-Dichlorophenoxyacetic acid (48H)	YBL028C	B1		02_08_29	0.7457889403794229	0.9415524129252024
S288C	2,4-Dichlorophenoxyacetic acid (48H)	YBL028C	B2		02_08_29	0.2465578457953271	0.9999563102093928
S288C	2,4-Dichlorophenoxyacetic acid (48H)	YBL029C-A	B1		04_02_24	-0.006494003183321887	0.9975912085981627
S288C	2,4-Dichlorophenoxyacetic acid (48H)	YBL029C-A	B1		05_02_24	0.08605032881128062	0.9966894371770364
S288C	2,4-Dichlorophenoxyacetic acid (48H)	YBL029C-A	B2		04_02_24	0.13092787292098024	0.9999563102093928
S288C	2,4-Dichlorophenoxyacetic acid (48H)	YBL029C-A	B2		05_02_24	0.20895794156263348	0.9999563102093928
S288C	2,4-Dichlorophenoxyacetic acid (48H)	YBL029W	B1		02_08_33	-0.324325553162698	0.9966894371770364
S288C	2,4-Dichlorophenoxyacetic acid (48H)	YBL029W	B2		02_08_33	-0.3337876537689602	0.9999563102093928
S288C	2,4-Dichlorophenoxyacetic acid (48H)	YBL031W	B1	SHE1	02_08_37	0.2431167988308688	0.9966894371770364
S288C	2,4-Dichlorophenoxyacetic acid (48H)	YBL031W	B2	SHE1	02_08_37	0.29753319166864794	0.9999563102093928
S288C	2,4-Dichlorophenoxyacetic acid (48H)	YBL032W	B1	HEK2	02_08_41	-0.5593084069731541	0.9944700736685091
S288C	2,4-Dichlorophenoxyacetic acid (48H)	YBL032W	B2	HEK2	02_08_41	1.1283901670512475	0.7406661685877367
S288C	2,4-Dichlorophenoxyacetic acid (48H)	YBL033C	B1	RIB1	04_12_03	0.8178939363709359	0.9013233562545464
S288C	2,4-Dichlorophenoxyacetic acid (48H)	YBL033C	B1	RIB1	05_12_03	1.7122666019374833	0.2560271948257883
S288C	2,4-Dichlorophenoxyacetic acid (48H)	YBL033C	B2	RIB1	04_12_03	2.339407020305536	0.0809245749904388
S288C	2,4-Dichlorophenoxyacetic acid (48H)	YBL033C	B2	RIB1	05_12_03	2.4410975436840383	0.058949692425627975
S288C	2,4-Dichlorophenoxyacetic acid (48H)	YBL036C	B1		02_08_45	-0.02144910729668911	0.9973906411827408
S288C	2,4-Dichlorophenoxyacetic acid (48H)	YBL036C	B2		02_08_45	-1.14405044446779	0.7305586163982967
S288C	2,4-Dichlorophenoxyacetic acid (48H)	YBL037W	B1	APL3	02_12_01	-1.0127581521332147	0.7756428716007756
S288C	2,4-Dichlorophenoxyacetic acid (48H)	YBL037W	B2	APL3	02_12_01	-0.9966752848166436	0.8220036134889834
S288C	2,4-Dichlorophenoxyacetic acid (48H)	YBL038W	B1	MRPL16	02_12_05	0.41437833900582216	0.9966894371770364
S288C	2,4-Dichlorophenoxyacetic acid (48H)	YBL038W	B2	MRPL16	02_12_05	-0.3092556349988427	0.9999563102093928
S288C	2,4-Dichlorophenoxyacetic acid (48H)	YBL039C	B1	URA7	02_12_13	-0.16516045706630506	0.9966894371770364
S288C	2,4-Dichlorophenoxyacetic acid (48H)	YBL039C	B2	URA7	02_12_13	-0.4875713178310414	0.9999563102093928
S288C	2,4-Dichlorophenoxyacetic acid (48H)	YBL039W-A	B1		04_02_28	0.43835645305432935	0.9966894371770364
S288C	2,4-Dichlorophenoxyacetic acid (48H)	YBL039W-A	B1		05_02_28	-0.02376417239767849	0.9973906411827408
S288C	2,4-Dichlorophenoxyacetic acid (48H)	YBL039W-A	B2		04_02_28	0.4161374464944813	0.9999563102093928
S288C	2,4-Dichlorophenoxyacetic acid (48H)	YBL039W-A	B2		05_02_28	-0.017464730884142448	0.9999563102093928
S288C	2,4-Dichlorophenoxyacetic acid (48H)	YBL042C	B1	FUI1	02_12_17	-1.004207145762354	0.7816335144570232
S288C	2,4-Dichlorophenoxyacetic acid (48H)	YBL042C	B2	FUI1	02_12_17	-0.8802462233830092	0.8864275903279903
S288C	2,4-Dichlorophenoxyacetic acid (48H)	YBL043W	B1	ECM13	02_12_21	-0.07406543407595373	0.9966894371770364
S288C	2,4-Dichlorophenoxyacetic acid (48H)	YBL043W	B2	ECM13	02_12_21	0.3668745659871678	0.9999563102093928
S288C	2,4-Dichlorophenoxyacetic acid (48H)	YBL044W	B1		02_12_25	0.9558596625062372	0.8243444673084226
S288C	2,4-Dichlorophenoxyacetic acid (48H)	YBL044W	B2		02_12_25	-0.1922068153453894	0.9999563102093928
S288C	2,4-Dichlorophenoxyacetic acid (48H)	YBL045C	B1	COR1	02_12_29	0.7080536289706317	0.958131396017882
S288C	2,4-Dichlorophenoxyacetic acid (48H)	YBL045C	B2	COR1	02_12_29	0.419682240510389	0.9999563102093928
S288C	2,4-Dichlorophenoxyacetic acid (48H)	YBL046W	B1	PSY4	02_12_33	-0.07755259973868098	0.9966894371770364
S288C	2,4-Dichlorophenoxyacetic acid (48H)	YBL046W	B2	PSY4	02_12_33	0.2895543853214394	0.9999563102093928
S288C	2,4-Dichlorophenoxyacetic acid (48H)	YBL047C	B1	EDE1	02_12_37	-1.3939846922962464	0.4687469478610714
S288C	2,4-Dichlorophenoxyacetic acid (48H)	YBL047C	B2	EDE1	02_12_37	-1.6981273014046252	0.3533918830702735
S288C	2,4-Dichlorophenoxyacetic acid (48H)	YBL048W	B1	RRT1	02_12_41	0.4679045421444472	0.9966894371770364
S288C	2,4-Dichlorophenoxyacetic acid (48H)	YBL048W	B2	RRT1	02_12_41	0.02798203716620291	0.9999563102093928
S288C	2,4-Dichlorophenoxyacetic acid (48H)	YBL049W	B1	MOH1	02_12_45	0.4350457684420909	0.9966894371770364
S288C	2,4-Dichlorophenoxyacetic acid (48H)	YBL049W	B2	MOH1	02_12_45	0.8343701775252331	0.9107828481527536
S288C	2,4-Dichlorophenoxyacetic acid (48H)	YBL051C	B1	PIN4	02_16_01	0.2543416596081937	0.9966894371770364
S288C	2,4-Dichlorophenoxyacetic acid (48H)	YBL051C	B2	PIN4	02_16_01	-0.2379648562647594	0.9999563102093928
S288C	2,4-Dichlorophenoxyacetic acid (48H)	YBL052C	B1	SAS3	02_16_05	0.3825618024506929	0.9966894371770364
S288C	2,4-Dichlorophenoxyacetic acid (48H)	YBL052C	B2	SAS3	02_16_05	0.6861485415048882	0.9656207738522872
S288C	2,4-Dichlorophenoxyacetic acid (48H)	YBL053W	B1		02_16_09	0.5643555985255809	0.9944700736685091
S288C	2,4-Dichlorophenoxyacetic acid (48H)	YBL053W	B2		02_16_09	0.7772780874823916	0.931600179028544
S288C	2,4-Dichlorophenoxyacetic acid (48H)	YBL054W	B1	TOD6	02_16_13	0.15980858596444933	0.9966894371770364
S288C	2,4-Dichlorophenoxyacetic acid (48H)	YBL054W	B2	TOD6	02_16_13	-0.14394465388267166	0.9999563102093928
S288C	2,4-Dichlorophenoxyacetic acid (48H)	YBL055C	B1		02_16_17	-0.3379853529620992	0.9966894371770364
S288C	2,4-Dichlorophenoxyacetic acid (48H)	YBL055C	B2		02_16_17	0.16141960566699098	0.9999563102093928
S288C	2,4-Dichlorophenoxyacetic acid (48H)	YBL056W	B1	PTC3	02_16_21	0.6522456590424301	0.9740317997288916
S288C	2,4-Dichlorophenoxyacetic acid (48H)	YBL056W	B2	PTC3	02_16_21	-0.2567267122986285	0.9999563102093928
S288C	2,4-Dichlorophenoxyacetic acid (48H)	YBL057C	B1	PTH2	02_16_25	0.6255920256718881	0.9841923622780572
S288C	2,4-Dichlorophenoxyacetic acid (48H)	YBL057C	B2	PTH2	02_16_25	1.8420645219053493	0.26655006645740714
S288C	2,4-Dichlorophenoxyacetic acid (48H)	YBL058W	B1	SHP1	02_16_29	-0.7475512535109564	0.9415524129252024
S288C	2,4-Dichlorophenoxyacetic acid (48H)	YBL058W	B2	SHP1	02_16_29	-0.007724213015528631	0.9999563102093928
S288C	2,4-Dichlorophenoxyacetic acid (48H)	YBL059W	B1		02_16_33	0.7078663259689335	0.958131396017882
S288C	2,4-Dichlorophenoxyacetic acid (48H)	YBL059W	B2		02_16_33	-0.060090530485655276	0.9999563102093928
S288C	2,4-Dichlorophenoxyacetic acid (48H)	YBL060W	B1	YEL1	02_16_37	0.3095086370416948	0.9966894371770364
S288C	2,4-Dichlorophenoxyacetic acid (48H)	YBL060W	B2	YEL1	02_16_37	0.4665004675299296	0.9999563102093928
S288C	2,4-Dichlorophenoxyacetic acid (48H)	YBL061C	B1	SKT5	02_16_41	0.7980431480220712	0.91143720357474
S288C	2,4-Dichlorophenoxyacetic acid (48H)	YBL061C	B2	SKT5	02_16_41	1.1640220834135102	0.7156188816939358
S288C	2,4-Dichlorophenoxyacetic acid (48H)	YBL062W	B1		02_16_45	-0.903666224281918	0.8567467904423648
S288C	2,4-Dichlorophenoxyacetic acid (48H)	YBL062W	B2		02_16_45	-0.04985848023580548	0.9999563102093928
S288C	2,4-Dichlorophenoxyacetic acid (48H)	YBL063W	B1	KIP1	02_20_01	-0.8219954558792332	0.8990033503404586
S288C	2,4-Dichlorophenoxyacetic acid (48H)	YBL063W	B2	KIP1	02_20_01	-0.7118253010948217	0.9541918462612144
S288C	2,4-Dichlorophenoxyacetic acid (48H)	YBL064C	B1	PRX1	02_20_05	0.9993014720334328	0.7866218317661537
S288C	2,4-Dichlorophenoxyacetic acid (48H)	YBL064C	B2	PRX1	02_20_05	0.4580979584117503	0.9999563102093928
S288C	2,4-Dichlorophenoxyacetic acid (48H)	YBL065W	B1		02_20_09	0.2083175660309194	0.9966894371770364
S288C	2,4-Dichlorophenoxyacetic acid (48H)	YBL065W	B2		02_20_09	1.0311698937410372	0.7999129113308598
S288C	2,4-Dichlorophenoxyacetic acid (48H)	YBL066C	B1	SEF1	02_20_13	0.19979236585140409	0.9966894371770364
S288C	2,4-Dichlorophenoxyacetic acid (48H)	YBL066C	B2	SEF1	02_20_13	0.1569298429710889	0.9999563102093928
S288C	2,4-Dichlorophenoxyacetic acid (48H)	YBL067C	B1	UBP13	02_20_17	-0.2503042393493666	0.9966894371770364
S288C	2,4-Dichlorophenoxyacetic acid (48H)	YBL067C	B2	UBP13	02_20_17	-0.3731529862140326	0.9999563102093928
S288C	2,4-Dichlorophenoxyacetic acid (48H)	YBL068W	B1	PRS4	02_20_21	-2.0233552438557254	0.1207636215067988
S288C	2,4-Dichlorophenoxyacetic acid (48H)	YBL068W	B2	PRS4	02_20_21	-1.533492758045618	0.4687455476113158
S288C	2,4-Dichlorophenoxyacetic acid (48H)	YBL069W	B1	AST1	02_20_25	-0.7875849808650307	0.9175869949720724
S288C	2,4-Dichlorophenoxyacetic acid (48H)	YBL069W	B2	AST1	02_20_25	-0.13383618360768834	0.9999563102093928
S288C	2,4-Dichlorophenoxyacetic acid (48H)	YBL070C	B1		02_20_29	-0.6177302943472767	0.9864214988161488
S288C	2,4-Dichlorophenoxyacetic acid (48H)	YBL070C	B2		02_20_29	-0.21147321217890155	0.9999563102093928
S288C	2,4-Dichlorophenoxyacetic acid (48H)	YBL071C	B1		02_20_33	0.14630778560204524	0.9966894371770364
S288C	2,4-Dichlorophenoxyacetic acid (48H)	YBL071C	B2		02_20_33	0.8802620193196465	0.8864275903279903
S288C	2,4-Dichlorophenoxyacetic acid (48H)	YBL071C-B	B1		04_02_32	-0.6480567314666739	0.9740317997288916
S288C	2,4-Dichlorophenoxyacetic acid (48H)	YBL071C-B	B1		05_02_32	-0.6393592125255961	0.9769561653279516
S288C	2,4-Dichlorophenoxyacetic acid (48H)	YBL071C-B	B2		04_02_32	-0.2411528479472181	0.9999563102093928
S288C	2,4-Dichlorophenoxyacetic acid (48H)	YBL071C-B	B2		05_02_32	-1.1144758052194728	0.7520492643894742
S288C	2,4-Dichlorophenoxyacetic acid (48H)	YBL071W-A	B1	KTI11	04_02_36	0.26412137367019417	0.9966894371770364
S288C	2,4-Dichlorophenoxyacetic acid (48H)	YBL071W-A	B1	KTI11	05_02_36	0.2620285747978866	0.9966894371770364
S288C	2,4-Dichlorophenoxyacetic acid (48H)	YBL071W-A	B2	KTI11	04_02_36	1.0441894622209589	0.7934624607359152
S288C	2,4-Dichlorophenoxyacetic acid (48H)	YBL071W-A	B2	KTI11	05_02_36	0.504872514312353	0.9999563102093928
S288C	2,4-Dichlorophenoxyacetic acid (48H)	YBL072C	B1	RPS8A	02_20_37	-1.0788236668921931	0.7230636158816801
S288C	2,4-Dichlorophenoxyacetic acid (48H)	YBL072C	B2	RPS8A	02_20_37	-0.18658996611179493	0.9999563102093928
S288C	2,4-Dichlorophenoxyacetic acid (48H)	YBL075C	B1	SSA3	02_20_41	0.12289740776312995	0.9966894371770364
S288C	2,4-Dichlorophenoxyacetic acid (48H)	YBL075C	B2	SSA3	02_20_41	0.024769886992416973	0.9999563102093928
S288C	2,4-Dichlorophenoxyacetic acid (48H)	YBL078C	B1	ATG8	02_20_45	-0.9023917314125848	0.8567467904423648
S288C	2,4-Dichlorophenoxyacetic acid (48H)	YBL078C	B2	ATG8	02_20_45	-0.41749496787252616	0.9999563102093928
S288C	2,4-Dichlorophenoxyacetic acid (48H)	YBL079W	B1	NUP170	02_24_01	-0.14179336703222667	0.9966894371770364
S288C	2,4-Dichlorophenoxyacetic acid (48H)	YBL079W	B2	NUP170	02_24_01	0.3254808494433466	0.9999563102093928
S288C	2,4-Dichlorophenoxyacetic acid (48H)	YBL080C	B1	PET112	02_24_05	0.5419458349446266	0.9966894371770364
S288C	2,4-Dichlorophenoxyacetic acid (48H)	YBL080C	B2	PET112	02_24_05	0.5018220401959114	0.9999563102093928
S288C	2,4-Dichlorophenoxyacetic acid (48H)	YBL081W	B1		02_24_09	-1.6310520204011567	0.30888555659540634
S288C	2,4-Dichlorophenoxyacetic acid (48H)	YBL081W	B2		02_24_09	-0.8277238048919987	0.9129228162522868
S288C	2,4-Dichlorophenoxyacetic acid (48H)	YBL082C	B1	ALG3	02_24_13	-3.41176829619479	0.0005117074536132424
S288C	2,4-Dichlorophenoxyacetic acid (48H)	YBL082C	B2	ALG3	02_24_13	-1.5434962318006018	0.4610050112677868
S288C	2,4-Dichlorophenoxyacetic acid (48H)	YBL083C	B1		02_24_17	-3.6173895314590414	0.00017514806794161454
S288C	2,4-Dichlorophenoxyacetic acid (48H)	YBL083C	B2		02_24_17	-1.3190768557885044	0.6161662233181668
S288C	2,4-Dichlorophenoxyacetic acid (48H)	YBL085W	B1	BOI1	02_24_21	-1.8371219504116976	0.19006990555872874
S288C	2,4-Dichlorophenoxyacetic acid (48H)	YBL085W	B2	BOI1	02_24_21	-0.8023806183169303	0.9229095988603758
S288C	2,4-Dichlorophenoxyacetic acid (48H)	YBL086C	B1		02_24_25	-0.8893820811435229	0.8623464139274236
S288C	2,4-Dichlorophenoxyacetic acid (48H)	YBL086C	B2		02_24_25	-0.5934096683358899	0.9961483076519996
S288C	2,4-Dichlorophenoxyacetic acid (48H)	YBL087C	B1	RPL23A	02_24_29	-0.2162766949164137	0.9966894371770364
S288C	2,4-Dichlorophenoxyacetic acid (48H)	YBL087C	B2	RPL23A	02_24_29	0.6421680080435606	0.9813250348803884
S288C	2,4-Dichlorophenoxyacetic acid (48H)	YBL088C	B1	TEL1	02_24_33	0.4437757532367963	0.9966894371770364
S288C	2,4-Dichlorophenoxyacetic acid (48H)	YBL088C	B2	TEL1	02_24_33	0.9041584839333078	0.8761395127793702
S288C	2,4-Dichlorophenoxyacetic acid (48H)	YBL089W	B1	AVT5	02_24_37	-2.9255838135423864	0.005245267515757789
S288C	2,4-Dichlorophenoxyacetic acid (48H)	YBL089W	B2	AVT5	02_24_37	-1.8906491063100128	0.24312250597343896
S288C	2,4-Dichlorophenoxyacetic acid (48H)	YBL090W	B1	MRP21	02_24_41	0.3292953261410894	0.9966894371770364
S288C	2,4-Dichlorophenoxyacetic acid (48H)	YBL090W	B2	MRP21	02_24_41	0.40472534686056777	0.9999563102093928
S288C	2,4-Dichlorophenoxyacetic acid (48H)	YBL091C	B1	MAP2	02_24_45	-2.155924146168763	0.08499313719130036
S288C	2,4-Dichlorophenoxyacetic acid (48H)	YBL091C	B2	MAP2	02_24_45	-0.3980789742273336	0.9999563102093928
S288C	2,4-Dichlorophenoxyacetic acid (48H)	YBL091C-A	B1	SCS22	04_04_08	0.08011573725969727	0.9966894371770364
S288C	2,4-Dichlorophenoxyacetic acid (48H)	YBL091C-A	B1	SCS22	05_04_08	-0.009698133199038582	0.9973906411827408
S288C	2,4-Dichlorophenoxyacetic acid (48H)	YBL091C-A	B2	SCS22	04_04_08	0.056695333281427965	0.9999563102093928
S288C	2,4-Dichlorophenoxyacetic acid (48H)	YBL091C-A	B2	SCS22	05_04_08	-0.3599921834771207	0.9999563102093928
S288C	2,4-Dichlorophenoxyacetic acid (48H)	YBL093C	B1	ROX3	04_10_02	-3.0720389441724336	0.002708394503154438
S288C	2,4-Dichlorophenoxyacetic acid (48H)	YBL093C	B1	ROX3	05_10_02	-3.6556459614414467	0.00014294727374721092
S288C	2,4-Dichlorophenoxyacetic acid (48H)	YBL093C	B2	ROX3	04_10_02	-3.0709447211506817	0.0066446557236222855
S288C	2,4-Dichlorophenoxyacetic acid (48H)	YBL093C	B2	ROX3	05_10_02	-3.3227923473739414	0.0021472326424888627
S288C	2,4-Dichlorophenoxyacetic acid (48H)	YBL094C	B1		02_28_05	0.11426898281823425	0.9966894371770364
S288C	2,4-Dichlorophenoxyacetic acid (48H)	YBL094C	B2		02_28_05	-1.2922367719238874	0.6339932104819497
S288C	2,4-Dichlorophenoxyacetic acid (48H)	YBL095W	B1	MRX3	03_26_09	0.5856565283364821	0.9928808010122716
S288C	2,4-Dichlorophenoxyacetic acid (48H)	YBL095W	B2	MRX3	03_26_09	0.10030605599089942	0.9999563102093928
S288C	2,4-Dichlorophenoxyacetic acid (48H)	YBL096C	B1		03_26_13	-0.405595076912856	0.9966894371770364
S288C	2,4-Dichlorophenoxyacetic acid (48H)	YBL096C	B2		03_26_13	-0.127847665276751	0.9999563102093928
S288C	2,4-Dichlorophenoxyacetic acid (48H)	YBL098W	B1	BNA4	03_26_17	-4.019372574041372	1.7770891157169282e-05
S288C	2,4-Dichlorophenoxyacetic acid (48H)	YBL098W	B2	BNA4	03_26_17	-2.673870182658917	0.02907545123691097
S288C	2,4-Dichlorophenoxyacetic acid (48H)	YBL099W	B1	ATP1	03_26_21	0.7978833161272887	0.91143720357474
S288C	2,4-Dichlorophenoxyacetic acid (48H)	YBL099W	B2	ATP1	03_26_21	0.07794179723103432	0.9999563102093928
S288C	2,4-Dichlorophenoxyacetic acid (48H)	YBL100C	B1		03_26_25	1.4069710337473191	0.4600142854171895
S288C	2,4-Dichlorophenoxyacetic acid (48H)	YBL100C	B2		03_26_25	0.6882373218319551	0.9648708869520304
S288C	2,4-Dichlorophenoxyacetic acid (48H)	YBL101C	B1	ECM21	03_26_29	-0.1272827953762231	0.9966894371770364
S288C	2,4-Dichlorophenoxyacetic acid (48H)	YBL101C	B2	ECM21	03_26_29	-0.20248532423240706	0.9999563102093928
S288C	2,4-Dichlorophenoxyacetic acid (48H)	YBL101W-C	B1		04_02_40	0.7986391877963641	0.91143720357474
S288C	2,4-Dichlorophenoxyacetic acid (48H)	YBL101W-C	B1		05_02_40	0.6429104774377934	0.9746087190556628
S288C	2,4-Dichlorophenoxyacetic acid (48H)	YBL101W-C	B2		04_02_40	1.2427629692038318	0.6630197608896885
S288C	2,4-Dichlorophenoxyacetic acid (48H)	YBL101W-C	B2		05_02_40	2.081500258622844	0.15712169379069635
S288C	2,4-Dichlorophenoxyacetic acid (48H)	YBL102W	B1	SFT2	03_26_33	-1.9551453178417488	0.14439056774903236
S288C	2,4-Dichlorophenoxyacetic acid (48H)	YBL102W	B2	SFT2	03_26_33	-1.014965121096887	0.8100613267243578
S288C	2,4-Dichlorophenoxyacetic acid (48H)	YBL103C	B1	RTG3	03_26_37	0.8382616810044875	0.8915122652532617
S288C	2,4-Dichlorophenoxyacetic acid (48H)	YBL103C	B2	RTG3	03_26_37	1.0066304415889729	0.8160980298493462
S288C	2,4-Dichlorophenoxyacetic acid (48H)	YBL104C	B1	SEA4	04_04_12	0.4978680276694424	0.9966894371770364
S288C	2,4-Dichlorophenoxyacetic acid (48H)	YBL104C	B1	SEA4	05_04_12	0.017226048951734366	0.9973906411827408
S288C	2,4-Dichlorophenoxyacetic acid (48H)	YBL104C	B2	SEA4	04_04_12	-0.06546300728774676	0.9999563102093928
S288C	2,4-Dichlorophenoxyacetic acid (48H)	YBL104C	B2	SEA4	05_04_12	0.02788726154638047	0.9999563102093928
S288C	2,4-Dichlorophenoxyacetic acid (48H)	YBL106C	B1	SRO77	03_26_45	-1.4258961290389025	0.4477593522836741
S288C	2,4-Dichlorophenoxyacetic acid (48H)	YBL106C	B2	SRO77	03_26_45	-1.1836155490526843	0.7032932941220447
S288C	2,4-Dichlorophenoxyacetic acid (48H)	YBL107C	B1	MIX23	03_30_01	1.0789968181115408	0.7230636158816801
S288C	2,4-Dichlorophenoxyacetic acid (48H)	YBL107C	B2	MIX23	03_30_01	1.12707074175568	0.7415468952437474
S288C	2,4-Dichlorophenoxyacetic acid (48H)	YBR001C	B1	NTH2	03_30_09	0.8517050417797041	0.8820054882733661
S288C	2,4-Dichlorophenoxyacetic acid (48H)	YBR001C	B2	NTH2	03_30_09	2.605158787460393	0.035834914462196825
S288C	2,4-Dichlorophenoxyacetic acid (48H)	YBR003W	B1	COQ1	03_30_13	0.10869234811434077	0.9966894371770364
S288C	2,4-Dichlorophenoxyacetic acid (48H)	YBR003W	B2	COQ1	03_30_13	-0.12905744818860213	0.9999563102093928
S288C	2,4-Dichlorophenoxyacetic acid (48H)	YBR005W	B1	RCR1	03_30_17	-0.33896515577542696	0.9966894371770364
S288C	2,4-Dichlorophenoxyacetic acid (48H)	YBR005W	B2	RCR1	03_30_17	-0.2507865109503458	0.9999563102093928
S288C	2,4-Dichlorophenoxyacetic acid (48H)	YBR006W	B1	UGA2	03_30_21	-0.24162919676849265	0.9966894371770364
S288C	2,4-Dichlorophenoxyacetic acid (48H)	YBR006W	B2	UGA2	03_30_21	-0.026053074550993302	0.9999563102093928
S288C	2,4-Dichlorophenoxyacetic acid (48H)	YBR007C	B1	DSF2	03_30_25	0.6076775341316897	0.9864214988161488
S288C	2,4-Dichlorophenoxyacetic acid (48H)	YBR007C	B2	DSF2	03_30_25	0.09353238669182523	0.9999563102093928
S288C	2,4-Dichlorophenoxyacetic acid (48H)	YBR008C	B1	FLR1	03_30_29	0.4447239226542817	0.9966894371770364
S288C	2,4-Dichlorophenoxyacetic acid (48H)	YBR008C	B2	FLR1	03_30_29	-0.3413083779536937	0.9999563102093928
S288C	2,4-Dichlorophenoxyacetic acid (48H)	YBR009C	B1	HHF1	03_30_33	0.16088079159194818	0.9966894371770364
S288C	2,4-Dichlorophenoxyacetic acid (48H)	YBR009C	B2	HHF1	03_30_33	-0.5178186781455493	0.9999563102093928
S288C	2,4-Dichlorophenoxyacetic acid (48H)	YBR010W	B1	HHT1	03_30_37	0.978912915955248	0.7994519970054176
S288C	2,4-Dichlorophenoxyacetic acid (48H)	YBR010W	B2	HHT1	03_30_37	0.19754119606500328	0.9999563102093928
S288C	2,4-Dichlorophenoxyacetic acid (48H)	YBR012C	B1		03_30_41	-0.16080753530683958	0.9966894371770364
S288C	2,4-Dichlorophenoxyacetic acid (48H)	YBR012C	B2		03_30_41	0.05430178429453975	0.9999563102093928
S288C	2,4-Dichlorophenoxyacetic acid (48H)	YBR013C	B1		03_30_45	0.2790664882901375	0.9966894371770364
S288C	2,4-Dichlorophenoxyacetic acid (48H)	YBR013C	B2		03_30_45	0.3294725755488092	0.9999563102093928
S288C	2,4-Dichlorophenoxyacetic acid (48H)	YBR014C	B1	GRX7	03_02_03	0.27407174157818626	0.9966894371770364
S288C	2,4-Dichlorophenoxyacetic acid (48H)	YBR014C	B2	GRX7	03_02_03	0.5214127183168552	0.9999563102093928
S288C	2,4-Dichlorophenoxyacetic acid (48H)	YBR015C	B1	MNN2	03_02_07	-1.5311038088638718	0.3705965407043521
S288C	2,4-Dichlorophenoxyacetic acid (48H)	YBR015C	B2	MNN2	03_02_07	-1.7370977354337709	0.3284832925379217
S288C	2,4-Dichlorophenoxyacetic acid (48H)	YBR016W	B1		03_02_11	-0.7936552630356221	0.9146814928954488
S288C	2,4-Dichlorophenoxyacetic acid (48H)	YBR016W	B2		03_02_11	-0.7085889924297084	0.9554961427397998
S288C	2,4-Dichlorophenoxyacetic acid (48H)	YBR018C	B1	GAL7	03_02_15	0.2774640070533865	0.9966894371770364
S288C	2,4-Dichlorophenoxyacetic acid (48H)	YBR018C	B2	GAL7	03_02_15	0.0807228112519025	0.9999563102093928
S288C	2,4-Dichlorophenoxyacetic acid (48H)	YBR019C	B1	GAL10	03_02_19	0.3027707237272725	0.9966894371770364
S288C	2,4-Dichlorophenoxyacetic acid (48H)	YBR019C	B2	GAL10	03_02_19	-0.31304480144625346	0.9999563102093928
S288C	2,4-Dichlorophenoxyacetic acid (48H)	YBR020W	B1	GAL1	04_30_39	-1.2176027042837576	0.6138847273678371
S288C	2,4-Dichlorophenoxyacetic acid (48H)	YBR020W	B1	GAL1	05_30_39	-1.4795996456858018	0.40966868480758345
S288C	2,4-Dichlorophenoxyacetic acid (48H)	YBR020W	B2	GAL1	04_30_39	-1.0328136003240362	0.7992488859887676
S288C	2,4-Dichlorophenoxyacetic acid (48H)	YBR020W	B2	GAL1	05_30_39	-1.6127930058274405	0.4098517962882575
S288C	2,4-Dichlorophenoxyacetic acid (48H)	YBR021W	B1	FUR4	03_02_27	-2.822726994503175	0.008024616746730662
S288C	2,4-Dichlorophenoxyacetic acid (48H)	YBR021W	B2	FUR4	03_02_27	-2.3211078922978587	0.08536592367332567
S288C	2,4-Dichlorophenoxyacetic acid (48H)	YBR022W	B1	POA1	03_02_31	-0.3267388482823558	0.9966894371770364
S288C	2,4-Dichlorophenoxyacetic acid (48H)	YBR022W	B2	POA1	03_02_31	-0.6069960321892593	0.9914926799959416
S288C	2,4-Dichlorophenoxyacetic acid (48H)	YBR023C	B1	CHS3	03_02_35	-1.5762921148246796	0.3417182645141962
S288C	2,4-Dichlorophenoxyacetic acid (48H)	YBR023C	B2	CHS3	03_02_35	-1.4737200046381909	0.5078483126633495
S288C	2,4-Dichlorophenoxyacetic acid (48H)	YBR024W	B1	SCO2	03_02_39	0.04298395774526671	0.9973906411827408
S288C	2,4-Dichlorophenoxyacetic acid (48H)	YBR024W	B2	SCO2	03_02_39	-0.08258301508410368	0.9999563102093928
S288C	2,4-Dichlorophenoxyacetic acid (48H)	YBR025C	B1	OLA1	03_02_43	0.5565188409345294	0.9944700736685091
S288C	2,4-Dichlorophenoxyacetic acid (48H)	YBR025C	B2	OLA1	03_02_43	1.0299638275201597	0.8010678975051986
S288C	2,4-Dichlorophenoxyacetic acid (48H)	YBR026C	B1	ETR1	03_02_47	1.007780887034755	0.7770068212394758
S288C	2,4-Dichlorophenoxyacetic acid (48H)	YBR026C	B2	ETR1	03_02_47	-0.01630976916414941	0.9999563102093928
S288C	2,4-Dichlorophenoxyacetic acid (48H)	YBR027C	B1		03_06_03	-0.04779889357558767	0.9969016340758418
S288C	2,4-Dichlorophenoxyacetic acid (48H)	YBR027C	B2		03_06_03	0.13134507148274766	0.9999563102093928
S288C	2,4-Dichlorophenoxyacetic acid (48H)	YBR028C	B1	YPK3	03_06_07	-0.7710690184041787	0.928852358778007
S288C	2,4-Dichlorophenoxyacetic acid (48H)	YBR028C	B2	YPK3	03_06_07	-2.8812671140127097	0.013759962653815657
S288C	2,4-Dichlorophenoxyacetic acid (48H)	YBR030W	B1	RKM3	03_06_11	1.2459703682342842	0.5949632938319038
S288C	2,4-Dichlorophenoxyacetic acid (48H)	YBR030W	B2	RKM3	03_06_11	0.6105621971782643	0.9901863702473479
S288C	2,4-Dichlorophenoxyacetic acid (48H)	YBR031W	B1	RPL4A	03_06_15	0.09089273574851732	0.9966894371770364
S288C	2,4-Dichlorophenoxyacetic acid (48H)	YBR031W	B2	RPL4A	03_06_15	0.19129250936592584	0.9999563102093928
S288C	2,4-Dichlorophenoxyacetic acid (48H)	YBR032W	B1		03_06_19	1.4443417286461382	0.4350439203399773
S288C	2,4-Dichlorophenoxyacetic acid (48H)	YBR032W	B2		03_06_19	3.048925185478601	0.007147657375068201
S288C	2,4-Dichlorophenoxyacetic acid (48H)	YBR033W	B1	EDS1	03_06_23	1.6906018880743947	0.26898836716113345
S288C	2,4-Dichlorophenoxyacetic acid (48H)	YBR033W	B2	EDS1	03_06_23	2.705948942450582	0.026162319448492132
S288C	2,4-Dichlorophenoxyacetic acid (48H)	YBR034C	B1	HMT1	03_06_27	-2.2376207207627927	0.06631793705599966
S288C	2,4-Dichlorophenoxyacetic acid (48H)	YBR034C	B2	HMT1	03_06_27	-2.5980273866551267	0.036555114223453936
S288C	2,4-Dichlorophenoxyacetic acid (48H)	YBR035C	B1	PDX3	04_32_39	-0.42730224612299583	0.9966894371770364
S288C	2,4-Dichlorophenoxyacetic acid (48H)	YBR035C	B1	PDX3	05_32_39	-0.41638622718402657	0.9966894371770364
S288C	2,4-Dichlorophenoxyacetic acid (48H)	YBR035C	B2	PDX3	04_32_39	-0.05736062096567174	0.9999563102093928
S288C	2,4-Dichlorophenoxyacetic acid (48H)	YBR035C	B2	PDX3	05_32_39	0.2673908278741395	0.9999563102093928
S288C	2,4-Dichlorophenoxyacetic acid (48H)	YBR036C	B1	CSG2	03_06_31	-9.932316060917339	7.266673220029854e-33
S288C	2,4-Dichlorophenoxyacetic acid (48H)	YBR036C	B2	CSG2	03_06_31	-13.469599360575394	4.8602152188217265e-60
S288C	2,4-Dichlorophenoxyacetic acid (48H)	YBR037C	B1	SCO1	03_06_35	0.1900859080745122	0.9966894371770364
S288C	2,4-Dichlorophenoxyacetic acid (48H)	YBR037C	B2	SCO1	03_06_35	0.18875772612204736	0.9999563102093928
S288C	2,4-Dichlorophenoxyacetic acid (48H)	YBR040W	B1	FIG1	03_06_39	-0.026602853445637425	0.9973906411827408
S288C	2,4-Dichlorophenoxyacetic acid (48H)	YBR040W	B2	FIG1	03_06_39	-0.11115972280605524	0.9999563102093928
S288C	2,4-Dichlorophenoxyacetic acid (48H)	YBR041W	B1	FAT1	03_06_43	0.6228782132917278	0.9846474178140504
S288C	2,4-Dichlorophenoxyacetic acid (48H)	YBR041W	B2	FAT1	03_06_43	2.1214992868788856	0.1425097215775138
S288C	2,4-Dichlorophenoxyacetic acid (48H)	YBR042C	B1	CST26	03_06_47	0.03904643242067852	0.9973906411827408
S288C	2,4-Dichlorophenoxyacetic acid (48H)	YBR042C	B2	CST26	03_06_47	0.5670927087257832	0.9978392971119878
S288C	2,4-Dichlorophenoxyacetic acid (48H)	YBR043C	B1	QDR3	03_10_03	1.2184118532510937	0.6138847273678371
S288C	2,4-Dichlorophenoxyacetic acid (48H)	YBR043C	B2	QDR3	03_10_03	-0.7354420847127323	0.9444154243415191
S288C	2,4-Dichlorophenoxyacetic acid (48H)	YBR044C	B1	TCM62	03_10_07	0.8899839481223127	0.862317108311302
S288C	2,4-Dichlorophenoxyacetic acid (48H)	YBR044C	B2	TCM62	03_10_07	0.5541902160115248	0.9989105680023468
S288C	2,4-Dichlorophenoxyacetic acid (48H)	YBR045C	B1	GIP1	03_10_11	0.018275778219029447	0.9973906411827408
S288C	2,4-Dichlorophenoxyacetic acid (48H)	YBR045C	B2	GIP1	03_10_11	-0.4144491396198011	0.9999563102093928
S288C	2,4-Dichlorophenoxyacetic acid (48H)	YBR046C	B1	ZTA1	03_10_15	0.4175525005412673	0.9966894371770364
S288C	2,4-Dichlorophenoxyacetic acid (48H)	YBR046C	B2	ZTA1	03_10_15	1.005197657218716	0.8171910256525551
S288C	2,4-Dichlorophenoxyacetic acid (48H)	YBR047W	B1	FMP23	03_10_19	0.7560564747036239	0.9378624255117988
S288C	2,4-Dichlorophenoxyacetic acid (48H)	YBR047W	B2	FMP23	03_10_19	0.1887530802583305	0.9999563102093928
S288C	2,4-Dichlorophenoxyacetic acid (48H)	YBR048W	B1	RPS11B	03_10_23	-0.19954179605802114	0.9966894371770364
S288C	2,4-Dichlorophenoxyacetic acid (48H)	YBR048W	B2	RPS11B	03_10_23	0.005678174634656021	0.9999563102093928
S288C	2,4-Dichlorophenoxyacetic acid (48H)	YBR050C	B1	REG2	03_10_27	0.5695551298527222	0.9944700736685091
S288C	2,4-Dichlorophenoxyacetic acid (48H)	YBR050C	B2	REG2	03_10_27	0.3101011821952978	0.9999563102093928
S288C	2,4-Dichlorophenoxyacetic acid (48H)	YBR051W	B1		03_10_31	0.42504212323583795	0.9966894371770364
S288C	2,4-Dichlorophenoxyacetic acid (48H)	YBR051W	B2		03_10_31	0.9786456169045401	0.8346447928448284
S288C	2,4-Dichlorophenoxyacetic acid (48H)	YBR052C	B1	RFS1	03_10_35	1.0634639882951578	0.7333212440653107
S288C	2,4-Dichlorophenoxyacetic acid (48H)	YBR052C	B2	RFS1	03_10_35	0.042821855050361186	0.9999563102093928
S288C	2,4-Dichlorophenoxyacetic acid (48H)	YBR053C	B1		03_10_39	0.4014011545903876	0.9966894371770364
S288C	2,4-Dichlorophenoxyacetic acid (48H)	YBR053C	B2		03_10_39	0.8435448291931423	0.9055135299131244
S288C	2,4-Dichlorophenoxyacetic acid (48H)	YBR054W	B1	YRO2	03_10_43	0.33375230512372056	0.9966894371770364
S288C	2,4-Dichlorophenoxyacetic acid (48H)	YBR054W	B2	YRO2	03_10_43	0.15458832765782865	0.9999563102093928
S288C	2,4-Dichlorophenoxyacetic acid (48H)	YBR056W	B1		03_10_47	0.3723209067756224	0.9966894371770364
S288C	2,4-Dichlorophenoxyacetic acid (48H)	YBR056W	B2		03_10_47	-0.08195675265508091	0.9999563102093928
S288C	2,4-Dichlorophenoxyacetic acid (48H)	YBR056W-A	B1		04_02_44	0.6864122239255324	0.9654387500546759
S288C	2,4-Dichlorophenoxyacetic acid (48H)	YBR056W-A	B1		05_02_44	-0.09677072017069856	0.9966894371770364
S288C	2,4-Dichlorophenoxyacetic acid (48H)	YBR056W-A	B2		04_02_44	0.3674441488788457	0.9999563102093928
S288C	2,4-Dichlorophenoxyacetic acid (48H)	YBR056W-A	B2		05_02_44	0.5051772829721742	0.9999563102093928
S288C	2,4-Dichlorophenoxyacetic acid (48H)	YBR057C	B1	MUM2	03_14_03	0.08716582224361638	0.9966894371770364
S288C	2,4-Dichlorophenoxyacetic acid (48H)	YBR057C	B2	MUM2	03_14_03	-0.6581962378664726	0.9770687189122654
S288C	2,4-Dichlorophenoxyacetic acid (48H)	YBR058C	B1	UBP14	03_14_07	2.061209596727818	0.1094069155361276
S288C	2,4-Dichlorophenoxyacetic acid (48H)	YBR058C	B2	UBP14	03_14_07	2.8319577748682283	0.016580438151525552
S288C	2,4-Dichlorophenoxyacetic acid (48H)	YBR058C-A	B1	TSC3	04_02_48	0.016953835255933032	0.9973906411827408
S288C	2,4-Dichlorophenoxyacetic acid (48H)	YBR058C-A	B1	TSC3	05_02_48	-0.2523312740566334	0.9966894371770364
S288C	2,4-Dichlorophenoxyacetic acid (48H)	YBR058C-A	B2	TSC3	04_02_48	-0.04134168287019313	0.9999563102093928
S288C	2,4-Dichlorophenoxyacetic acid (48H)	YBR058C-A	B2	TSC3	05_02_48	0.21219889609146347	0.9999563102093928
S288C	2,4-Dichlorophenoxyacetic acid (48H)	YBR059C	B1	AKL1	03_14_11	-0.7195823368396004	0.9541635250269338
S288C	2,4-Dichlorophenoxyacetic acid (48H)	YBR059C	B2	AKL1	03_14_11	0.29814087064280353	0.9999563102093928
S288C	2,4-Dichlorophenoxyacetic acid (48H)	YBR061C	B1	TRM7	03_14_15	-0.8358592078360391	0.8922327722032999
S288C	2,4-Dichlorophenoxyacetic acid (48H)	YBR061C	B2	TRM7	03_14_15	0.12767576831922994	0.9999563102093928
S288C	2,4-Dichlorophenoxyacetic acid (48H)	YBR062C	B1		04_05_01	0.5292292098159989	0.9966894371770364
S288C	2,4-Dichlorophenoxyacetic acid (48H)	YBR062C	B1		05_05_01	-0.44445920107854825	0.9966894371770364
S288C	2,4-Dichlorophenoxyacetic acid (48H)	YBR062C	B2		04_05_01	-0.4831540306091212	0.9999563102093928
S288C	2,4-Dichlorophenoxyacetic acid (48H)	YBR062C	B2		05_05_01	0.03923896495197572	0.9999563102093928
S288C	2,4-Dichlorophenoxyacetic acid (48H)	YBR063C	B1		03_14_27	1.0086915958519012	0.7767339829572965
S288C	2,4-Dichlorophenoxyacetic acid (48H)	YBR063C	B2		03_14_27	0.060225260533442064	0.9999563102093928
S288C	2,4-Dichlorophenoxyacetic acid (48H)	YBR064W	B1		03_14_31	1.060865887547158	0.7346229112392928
S288C	2,4-Dichlorophenoxyacetic acid (48H)	YBR064W	B2		03_14_31	1.0369604982776397	0.7982007905483894
S288C	2,4-Dichlorophenoxyacetic acid (48H)	YBR065C	B1	ECM2	03_14_35	0.6172449714584323	0.9864214988161488
S288C	2,4-Dichlorophenoxyacetic acid (48H)	YBR065C	B2	ECM2	03_14_35	0.7347191883184004	0.9444154243415191
S288C	2,4-Dichlorophenoxyacetic acid (48H)	YBR066C	B1	NRG2	03_14_39	-1.4975898908844645	0.39660064532994704
S288C	2,4-Dichlorophenoxyacetic acid (48H)	YBR066C	B2	NRG2	03_14_39	-0.3831750434238836	0.9999563102093928
S288C	2,4-Dichlorophenoxyacetic acid (48H)	YBR067C	B1	TIP1	03_14_43	0.2880761789007121	0.9966894371770364
S288C	2,4-Dichlorophenoxyacetic acid (48H)	YBR067C	B2	TIP1	03_14_43	-0.5609685311743157	0.9979921550579122
S288C	2,4-Dichlorophenoxyacetic acid (48H)	YBR068C	B1	BAP2	03_14_47	0.5596064268603006	0.9944700736685091
S288C	2,4-Dichlorophenoxyacetic acid (48H)	YBR068C	B2	BAP2	03_14_47	-0.10207798841248167	0.9999563102093928
S288C	2,4-Dichlorophenoxyacetic acid (48H)	YBR069C	B1	TAT1	03_18_03	0.8647779588404509	0.8737307716593881
S288C	2,4-Dichlorophenoxyacetic acid (48H)	YBR069C	B2	TAT1	03_18_03	-0.20877768205042216	0.9999563102093928
S288C	2,4-Dichlorophenoxyacetic acid (48H)	YBR071W	B1		03_18_07	-0.8878844895877228	0.8629720484948383
S288C	2,4-Dichlorophenoxyacetic acid (48H)	YBR071W	B2		03_18_07	-1.0637559818505753	0.784062302332208
S288C	2,4-Dichlorophenoxyacetic acid (48H)	YBR072C-A	B1		04_06_04	0.35721096551418463	0.9966894371770364
S288C	2,4-Dichlorophenoxyacetic acid (48H)	YBR072C-A	B1		05_06_04	0.1412356203160588	0.9966894371770364
S288C	2,4-Dichlorophenoxyacetic acid (48H)	YBR072C-A	B2		04_06_04	0.8860358987468683	0.8835899269910122
S288C	2,4-Dichlorophenoxyacetic acid (48H)	YBR072C-A	B2		05_06_04	0.31350938781793203	0.9999563102093928
S288C	2,4-Dichlorophenoxyacetic acid (48H)	YBR072W	B1	HSP26	03_18_11	-0.4903359496278201	0.9966894371770364
S288C	2,4-Dichlorophenoxyacetic acid (48H)	YBR072W	B2	HSP26	03_18_11	0.5559444941509832	0.9989105680023468
S288C	2,4-Dichlorophenoxyacetic acid (48H)	YBR073W	B1	RDH54	03_18_15	0.3950961193243346	0.9966894371770364
S288C	2,4-Dichlorophenoxyacetic acid (48H)	YBR073W	B2	RDH54	03_18_15	0.649212995783695	0.9795176624849388
S288C	2,4-Dichlorophenoxyacetic acid (48H)	YBR074W	B1	PFF1	04_04_16	-0.6460413511684016	0.9740317997288916
S288C	2,4-Dichlorophenoxyacetic acid (48H)	YBR074W	B1	PFF1	05_04_16	0.19833389981151428	0.9966894371770364
S288C	2,4-Dichlorophenoxyacetic acid (48H)	YBR074W	B2	PFF1	04_04_16	1.3146577102210972	0.6183640463502438
S288C	2,4-Dichlorophenoxyacetic acid (48H)	YBR074W	B2	PFF1	05_04_16	0.910492654524774	0.8749934962343417
S288C	2,4-Dichlorophenoxyacetic acid (48H)	YBR075W	B1		04_30_43	0.14661496252483025	0.9966894371770364
S288C	2,4-Dichlorophenoxyacetic acid (48H)	YBR075W	B1		05_30_43	0.1938619365887473	0.9966894371770364
S288C	2,4-Dichlorophenoxyacetic acid (48H)	YBR075W	B2		04_30_43	0.21275825808296456	0.9999563102093928
S288C	2,4-Dichlorophenoxyacetic acid (48H)	YBR075W	B2		05_30_43	0.2721927926118096	0.9999563102093928
S288C	2,4-Dichlorophenoxyacetic acid (48H)	YBR076W	B1	ECM8	03_18_27	0.5488785433808148	0.9949980788365748
S288C	2,4-Dichlorophenoxyacetic acid (48H)	YBR076W	B2	ECM8	03_18_27	0.8678575631958275	0.892355880303708
S288C	2,4-Dichlorophenoxyacetic acid (48H)	YBR077C	B1	SLM4	03_18_31	-4.020813558467768	1.7713370256987628e-05
S288C	2,4-Dichlorophenoxyacetic acid (48H)	YBR077C	B2	SLM4	03_18_31	-5.644101870157107	5.185585231178703e-10
S288C	2,4-Dichlorophenoxyacetic acid (48H)	YBR078W	B1	ECM33	04_28_27	-1.6284947100846374	0.3101316855204997
S288C	2,4-Dichlorophenoxyacetic acid (48H)	YBR078W	B1	ECM33	05_28_27	-0.9108078796222228	0.8527168966363504
S288C	2,4-Dichlorophenoxyacetic acid (48H)	YBR078W	B2	ECM33	04_28_27	-1.1372684126140256	0.7341784351736897
S288C	2,4-Dichlorophenoxyacetic acid (48H)	YBR078W	B2	ECM33	05_28_27	-0.11024820434482176	0.9999563102093928
S288C	2,4-Dichlorophenoxyacetic acid (48H)	YBR081C	B1	SPT7	03_22_40	-2.4634881618239377	0.031353152786611826
S288C	2,4-Dichlorophenoxyacetic acid (48H)	YBR081C	B2	SPT7	03_22_40	-0.9000738405535094	0.8780928688523983
S288C	2,4-Dichlorophenoxyacetic acid (48H)	YBR082C	B1	UBC4	03_22_44	0.8178481511927429	0.9013233562545464
S288C	2,4-Dichlorophenoxyacetic acid (48H)	YBR082C	B2	UBC4	03_22_44	0.6486127501914862	0.9795176624849388
S288C	2,4-Dichlorophenoxyacetic acid (48H)	YBR083W	B1	TEC1	03_28_23	0.09993489221271963	0.9966894371770364
S288C	2,4-Dichlorophenoxyacetic acid (48H)	YBR083W	B2	TEC1	03_28_23	0.4576203636216646	0.9999563102093928
S288C	2,4-Dichlorophenoxyacetic acid (48H)	YBR084C-A	B1	RPL19A	03_28_27	0.6787269736514101	0.9703124818663345
S288C	2,4-Dichlorophenoxyacetic acid (48H)	YBR084C-A	B2	RPL19A	03_28_27	0.5296424013047701	0.9999563102093928
S288C	2,4-Dichlorophenoxyacetic acid (48H)	YBR084W	B1	MIS1	03_22_48	0.6337284680656565	0.9796577541692506
S288C	2,4-Dichlorophenoxyacetic acid (48H)	YBR084W	B2	MIS1	03_22_48	-0.7479180871377897	0.942507656790374
S288C	2,4-Dichlorophenoxyacetic acid (48H)	YBR085C-A	B1		04_06_08	0.5435216775322471	0.9966894371770364
S288C	2,4-Dichlorophenoxyacetic acid (48H)	YBR085C-A	B1		05_06_08	0.3414092518331417	0.9966894371770364
S288C	2,4-Dichlorophenoxyacetic acid (48H)	YBR085C-A	B2		04_06_08	1.0639826999999544	0.7840561131561405
S288C	2,4-Dichlorophenoxyacetic acid (48H)	YBR085C-A	B2		05_06_08	1.4154367151383656	0.5462165123526469
S288C	2,4-Dichlorophenoxyacetic acid (48H)	YBR085W	B1	AAC3	03_26_04	2.0693169030991	0.10720808630725563
S288C	2,4-Dichlorophenoxyacetic acid (48H)	YBR085W	B2	AAC3	03_26_04	3.9308671491182383	0.0001013449171635666
S288C	2,4-Dichlorophenoxyacetic acid (48H)	YBR090C	B1		03_28_31	-0.5239439353369689	0.9966894371770364
S288C	2,4-Dichlorophenoxyacetic acid (48H)	YBR090C	B2		03_28_31	0.19216593174468166	0.9999563102093928
S288C	2,4-Dichlorophenoxyacetic acid (48H)	YBR090C-A	B1		03_26_08	-1.8656993937241264	0.17651018436482366
S288C	2,4-Dichlorophenoxyacetic acid (48H)	YBR090C-A	B2		03_26_08	-0.5314942425822811	0.9999563102093928
S288C	2,4-Dichlorophenoxyacetic acid (48H)	YBR092C	B1	PHO3	03_26_12	1.1538048045320046	0.6680096419168408
S288C	2,4-Dichlorophenoxyacetic acid (48H)	YBR092C	B2	PHO3	03_26_12	1.2204609650177711	0.6804525253154236
S288C	2,4-Dichlorophenoxyacetic acid (48H)	YBR093C	B1	PHO5	03_26_16	-0.35471192724263845	0.9966894371770364
S288C	2,4-Dichlorophenoxyacetic acid (48H)	YBR093C	B2	PHO5	03_26_16	-0.10901705045987346	0.9999563102093928
S288C	2,4-Dichlorophenoxyacetic acid (48H)	YBR094W	B1	PBY1	03_26_20	0.011600299238506662	0.9973906411827408
S288C	2,4-Dichlorophenoxyacetic acid (48H)	YBR094W	B2	PBY1	03_26_20	-0.5440120577807896	0.9993841361877454
S288C	2,4-Dichlorophenoxyacetic acid (48H)	YBR095C	B1	RXT2	03_26_24	-0.7010218580579896	0.9583739073111364
S288C	2,4-Dichlorophenoxyacetic acid (48H)	YBR095C	B2	RXT2	03_26_24	-0.13256693364026234	0.9999563102093928
S288C	2,4-Dichlorophenoxyacetic acid (48H)	YBR097W	B1	VPS15	04_32_11	-7.704839670726521	7.035662956718837e-20
S288C	2,4-Dichlorophenoxyacetic acid (48H)	YBR097W	B2	VPS15	04_32_11	-4.582540594326343	1.748816878979651e-06
S288C	2,4-Dichlorophenoxyacetic acid (48H)	YBR098W	B1	MMS4	04_04_20	0.21192044332580684	0.9966894371770364
S288C	2,4-Dichlorophenoxyacetic acid (48H)	YBR098W	B1	MMS4	05_04_20	0.06653835078104325	0.9966894371770364
S288C	2,4-Dichlorophenoxyacetic acid (48H)	YBR098W	B2	MMS4	04_04_20	-0.4558809522460999	0.9999563102093928
S288C	2,4-Dichlorophenoxyacetic acid (48H)	YBR098W	B2	MMS4	05_04_20	-0.0025106247525512287	0.9999563102093928
S288C	2,4-Dichlorophenoxyacetic acid (48H)	YBR099C	B1		03_26_32	-0.12497106010637506	0.9966894371770364
S288C	2,4-Dichlorophenoxyacetic acid (48H)	YBR099C	B2		03_26_32	-0.27846192111124085	0.9999563102093928
S288C	2,4-Dichlorophenoxyacetic acid (48H)	YBR100W	B1		03_26_36	0.4586276325847833	0.9966894371770364
S288C	2,4-Dichlorophenoxyacetic acid (48H)	YBR100W	B2		03_26_36	0.6914671262878649	0.9633524053257864
S288C	2,4-Dichlorophenoxyacetic acid (48H)	YBR101C	B1	FES1	04_32_15	-15.713220921089524	7.468195671147e-83
S288C	2,4-Dichlorophenoxyacetic acid (48H)	YBR101C	B1	FES1	05_32_15	-10.015590143014565	2.1327350944012112e-33
S288C	2,4-Dichlorophenoxyacetic acid (48H)	YBR101C	B2	FES1	04_32_15	-12.318483486567116	4.2531829960667363e-50
S288C	2,4-Dichlorophenoxyacetic acid (48H)	YBR101C	B2	FES1	05_32_15	-12.520484711800234	1.0166630968825782e-51
S288C	2,4-Dichlorophenoxyacetic acid (48H)	YBR103W	B1	SIF2	03_26_40	-3.032214163722476	0.003231651015798973
S288C	2,4-Dichlorophenoxyacetic acid (48H)	YBR103W	B2	SIF2	03_26_40	-3.5462844089881687	0.0007546733337940415
S288C	2,4-Dichlorophenoxyacetic acid (48H)	YBR104W	B1	YMC2	03_26_44	-0.7850318328374383	0.9192233378978504
S288C	2,4-Dichlorophenoxyacetic acid (48H)	YBR104W	B2	YMC2	03_26_44	-0.3202291650978916	0.9999563102093928
S288C	2,4-Dichlorophenoxyacetic acid (48H)	YBR105C	B1	VID24	04_05_05	-0.4598779841783416	0.9966894371770364
S288C	2,4-Dichlorophenoxyacetic acid (48H)	YBR105C	B1	VID24	05_05_05	-0.9717121561121852	0.8056181000512885
S288C	2,4-Dichlorophenoxyacetic acid (48H)	YBR105C	B2	VID24	04_05_05	-0.7335651557711507	0.9444154243415191
S288C	2,4-Dichlorophenoxyacetic acid (48H)	YBR105C	B2	VID24	05_05_05	-0.9713562567329024	0.8387275939421406
S288C	2,4-Dichlorophenoxyacetic acid (48H)	YBR106W	B1	PHO88	03_30_04	0.3299721143205588	0.9966894371770364
S288C	2,4-Dichlorophenoxyacetic acid (48H)	YBR106W	B2	PHO88	03_30_04	0.6150435973194763	0.9888353229591954
S288C	2,4-Dichlorophenoxyacetic acid (48H)	YBR107C	B1	IML3	03_30_12	-2.955000374302422	0.004635624590673113
S288C	2,4-Dichlorophenoxyacetic acid (48H)	YBR107C	B2	IML3	03_30_12	-0.8825998179419331	0.8860850171500474
S288C	2,4-Dichlorophenoxyacetic acid (48H)	YBR108W	B1	AIM3	03_30_16	0.08595626108153888	0.9966894371770364
S288C	2,4-Dichlorophenoxyacetic acid (48H)	YBR108W	B2	AIM3	03_30_16	0.3913387551470202	0.9999563102093928
S288C	2,4-Dichlorophenoxyacetic acid (48H)	YBR111C	B1	YSA1	03_30_20	0.8016601770993091	0.9093300773756878
S288C	2,4-Dichlorophenoxyacetic acid (48H)	YBR111C	B2	YSA1	03_30_20	0.3908202767562268	0.9999563102093928
S288C	2,4-Dichlorophenoxyacetic acid (48H)	YBR111W-A	B1	SUS1	04_06_12	-0.7018876141547278	0.9583739073111364
S288C	2,4-Dichlorophenoxyacetic acid (48H)	YBR111W-A	B1	SUS1	05_06_12	-0.4664544006824107	0.9966894371770364
S288C	2,4-Dichlorophenoxyacetic acid (48H)	YBR111W-A	B2	SUS1	04_06_12	-0.9946069462899302	0.8227578996617699
S288C	2,4-Dichlorophenoxyacetic acid (48H)	YBR111W-A	B2	SUS1	05_06_12	-0.5181122967324502	0.9999563102093928
S288C	2,4-Dichlorophenoxyacetic acid (48H)	YBR113W	B1		03_30_24	-0.5772836679316813	0.9928808010122716
S288C	2,4-Dichlorophenoxyacetic acid (48H)	YBR113W	B2		03_30_24	-0.570822408117619	0.9976277825638328
S288C	2,4-Dichlorophenoxyacetic acid (48H)	YBR114W	B1	RAD16	03_30_28	-2.0015756508182623	0.12780390919890036
S288C	2,4-Dichlorophenoxyacetic acid (48H)	YBR114W	B2	RAD16	03_30_28	-2.052952355255936	0.16836114326290996
S288C	2,4-Dichlorophenoxyacetic acid (48H)	YBR115C	B1	LYS2	03_30_32	1.9250885970447973	0.1529445159129461
S288C	2,4-Dichlorophenoxyacetic acid (48H)	YBR115C	B2	LYS2	03_30_32	0.7559266270127859	0.9397563999671208
S288C	2,4-Dichlorophenoxyacetic acid (48H)	YBR116C	B1		03_30_36	0.10266701866415694	0.9966894371770364
S288C	2,4-Dichlorophenoxyacetic acid (48H)	YBR116C	B2		03_30_36	-0.00833839619888776	0.9999563102093928
S288C	2,4-Dichlorophenoxyacetic acid (48H)	YBR119W	B1	MUD1	03_30_40	0.5585583625085763	0.9944700736685091
S288C	2,4-Dichlorophenoxyacetic acid (48H)	YBR119W	B2	MUD1	03_30_40	1.3322032791339118	0.6051299883498752
S288C	2,4-Dichlorophenoxyacetic acid (48H)	YBR120C	B1	CBP6	03_30_44	-0.10311238357930592	0.9966894371770364
S288C	2,4-Dichlorophenoxyacetic acid (48H)	YBR120C	B2	CBP6	03_30_44	-0.08179972246145352	0.9999563102093928
S288C	2,4-Dichlorophenoxyacetic acid (48H)	YBR121C	B1	GRS1	03_30_48	0.5184680280251001	0.9966894371770364
S288C	2,4-Dichlorophenoxyacetic acid (48H)	YBR121C	B2	GRS1	03_30_48	0.6419431482396679	0.9813250348803884
S288C	2,4-Dichlorophenoxyacetic acid (48H)	YBR122C	B1	MRPL36	04_04_24	-1.1362216311903657	0.6824145869122459
S288C	2,4-Dichlorophenoxyacetic acid (48H)	YBR122C	B1	MRPL36	05_04_24	-0.2257359127310639	0.9966894371770364
S288C	2,4-Dichlorophenoxyacetic acid (48H)	YBR122C	B1	MRPL36	05_32_19	-0.0690107504034591	0.9966894371770364
S288C	2,4-Dichlorophenoxyacetic acid (48H)	YBR122C	B2	MRPL36	04_04_24	-0.1671749016393457	0.9999563102093928
S288C	2,4-Dichlorophenoxyacetic acid (48H)	YBR122C	B2	MRPL36	05_04_24	-0.2528892288685632	0.9999563102093928
S288C	2,4-Dichlorophenoxyacetic acid (48H)	YBR122C	B2	MRPL36	05_32_19	0.03541727745854745	0.9999563102093928
S288C	2,4-Dichlorophenoxyacetic acid (48H)	YBR125C	B1	PTC4	03_28_43	-1.4111150086026685	0.4577326087132045
S288C	2,4-Dichlorophenoxyacetic acid (48H)	YBR125C	B2	PTC4	03_28_43	-0.5811464464690611	0.9967293029922466
S288C	2,4-Dichlorophenoxyacetic acid (48H)	YBR126C	B1	TPS1	03_04_02	-0.8731291753428336	0.8702125225405013
S288C	2,4-Dichlorophenoxyacetic acid (48H)	YBR126C	B2	TPS1	03_04_02	0.5166386287614858	0.9999563102093928
S288C	2,4-Dichlorophenoxyacetic acid (48H)	YBR127C	B1	VMA2	03_04_06	-3.2009625138435336	0.001471416988881304
S288C	2,4-Dichlorophenoxyacetic acid (48H)	YBR127C	B2	VMA2	03_04_06	-2.040524669813533	0.17265812639343334
S288C	2,4-Dichlorophenoxyacetic acid (48H)	YBR128C	B1	ATG14	03_04_10	-0.3828698118312634	0.9966894371770364
S288C	2,4-Dichlorophenoxyacetic acid (48H)	YBR128C	B2	ATG14	03_04_10	0.16481851956219176	0.9999563102093928
S288C	2,4-Dichlorophenoxyacetic acid (48H)	YBR129C	B1	OPY1	03_04_14	0.8100005716504823	0.9065280058461906
S288C	2,4-Dichlorophenoxyacetic acid (48H)	YBR129C	B2	OPY1	03_04_14	0.6319285244117637	0.9843553138927099
S288C	2,4-Dichlorophenoxyacetic acid (48H)	YBR130C	B1	SHE3	03_04_18	0.2288226661990497	0.9966894371770364
S288C	2,4-Dichlorophenoxyacetic acid (48H)	YBR130C	B2	SHE3	03_04_18	1.705277285664759	0.3483918521039281
S288C	2,4-Dichlorophenoxyacetic acid (48H)	YBR131W	B1	CCZ1	03_28_47	-0.9407330720890932	0.8358492364226618
S288C	2,4-Dichlorophenoxyacetic acid (48H)	YBR131W	B2	CCZ1	03_28_47	-0.4783910911266721	0.9999563102093928
S288C	2,4-Dichlorophenoxyacetic acid (48H)	YBR132C	B1	AGP2	03_04_22	-0.5113122209024444	0.9966894371770364
S288C	2,4-Dichlorophenoxyacetic acid (48H)	YBR132C	B2	AGP2	03_04_22	-0.09726487360189123	0.9999563102093928
S288C	2,4-Dichlorophenoxyacetic acid (48H)	YBR133C	B1	HSL7	03_04_26	-0.4756031117431346	0.9966894371770364
S288C	2,4-Dichlorophenoxyacetic acid (48H)	YBR133C	B2	HSL7	03_04_26	1.5565724798178682	0.4524255147799643
S288C	2,4-Dichlorophenoxyacetic acid (48H)	YBR134W	B1		03_04_30	1.4398406294008848	0.4378219605740311
S288C	2,4-Dichlorophenoxyacetic acid (48H)	YBR134W	B2		03_04_30	-0.38496091343661626	0.9999563102093928
S288C	2,4-Dichlorophenoxyacetic acid (48H)	YBR137W	B1		03_04_34	-0.2393782309169733	0.9966894371770364
S288C	2,4-Dichlorophenoxyacetic acid (48H)	YBR137W	B2		03_04_34	-0.02650000664054813	0.9999563102093928
S288C	2,4-Dichlorophenoxyacetic acid (48H)	YBR138C	B1		03_04_38	-0.7710124112747766	0.928852358778007
S288C	2,4-Dichlorophenoxyacetic acid (48H)	YBR138C	B2		03_04_38	-0.3070349121422189	0.9999563102093928
S288C	2,4-Dichlorophenoxyacetic acid (48H)	YBR139W	B1		03_04_42	-1.7042958186429942	0.2604423534718477
S288C	2,4-Dichlorophenoxyacetic acid (48H)	YBR139W	B2		03_04_42	-1.0605085231125415	0.7854529977038713
S288C	2,4-Dichlorophenoxyacetic acid (48H)	YBR141C	B1	BMT2	03_04_46	-0.023599345756184102	0.9973906411827408
S288C	2,4-Dichlorophenoxyacetic acid (48H)	YBR141C	B2	BMT2	03_04_46	0.2506694351846828	0.9999563102093928
S288C	2,4-Dichlorophenoxyacetic acid (48H)	YBR144C	B1		03_08_02	0.4940736850839303	0.9966894371770364
S288C	2,4-Dichlorophenoxyacetic acid (48H)	YBR144C	B2		03_08_02	1.3973828887349349	0.5589082753813464
S288C	2,4-Dichlorophenoxyacetic acid (48H)	YBR145W	B1	ADH5	03_08_06	2.4001630980942505	0.03894695909695297
S288C	2,4-Dichlorophenoxyacetic acid (48H)	YBR145W	B2	ADH5	03_08_06	3.6306198438662434	0.0005046625916326034
S288C	2,4-Dichlorophenoxyacetic acid (48H)	YBR146W	B1	MRPS9	03_08_10	-0.3028023571231149	0.9966894371770364
S288C	2,4-Dichlorophenoxyacetic acid (48H)	YBR146W	B2	MRPS9	03_08_10	-1.1262121861408176	0.7423660756086361
S288C	2,4-Dichlorophenoxyacetic acid (48H)	YBR147W	B1	RTC2	03_08_14	-3.2851464723001147	0.0009915524441923762
S288C	2,4-Dichlorophenoxyacetic acid (48H)	YBR147W	B2	RTC2	03_08_14	-5.428936125496105	3.260821087359859e-09
S288C	2,4-Dichlorophenoxyacetic acid (48H)	YBR148W	B1	YSW1	03_08_18	0.4614854601618047	0.9966894371770364
S288C	2,4-Dichlorophenoxyacetic acid (48H)	YBR148W	B2	YSW1	03_08_18	0.20581362099911266	0.9999563102093928
S288C	2,4-Dichlorophenoxyacetic acid (48H)	YBR149W	B1	ARA1	03_08_22	-0.4235720027869538	0.9966894371770364
S288C	2,4-Dichlorophenoxyacetic acid (48H)	YBR149W	B2	ARA1	03_08_22	-1.2584920054033828	0.6538045780884488
S288C	2,4-Dichlorophenoxyacetic acid (48H)	YBR150C	B1	TBS1	03_32_03	1.7838962645335756	0.2184197461540109
S288C	2,4-Dichlorophenoxyacetic acid (48H)	YBR150C	B2	TBS1	03_32_03	1.4190595596647155	0.5441543681469584
S288C	2,4-Dichlorophenoxyacetic acid (48H)	YBR151W	B1	APD1	03_08_26	0.16652568783423835	0.9966894371770364
S288C	2,4-Dichlorophenoxyacetic acid (48H)	YBR151W	B2	APD1	03_08_26	-0.5858592106233691	0.9961483076519996
S288C	2,4-Dichlorophenoxyacetic acid (48H)	YBR156C	B1	SLI15	03_08_30	-0.5351246758516718	0.9966894371770364
S288C	2,4-Dichlorophenoxyacetic acid (48H)	YBR156C	B2	SLI15	03_08_30	0.016132297170168185	0.9999563102093928
S288C	2,4-Dichlorophenoxyacetic acid (48H)	YBR157C	B1	ICS2	04_04_28	-0.1836809778742201	0.9966894371770364
S288C	2,4-Dichlorophenoxyacetic acid (48H)	YBR157C	B1	ICS2	05_04_28	-0.2393574194723401	0.9966894371770364
S288C	2,4-Dichlorophenoxyacetic acid (48H)	YBR157C	B2	ICS2	04_04_28	-0.2558449273651825	0.9999563102093928
S288C	2,4-Dichlorophenoxyacetic acid (48H)	YBR157C	B2	ICS2	05_04_28	-0.6202060810815689	0.9869093789679582
S288C	2,4-Dichlorophenoxyacetic acid (48H)	YBR158W	B1	AMN1	03_08_38	-0.02974288421188408	0.9973906411827408
S288C	2,4-Dichlorophenoxyacetic acid (48H)	YBR158W	B2	AMN1	03_08_38	0.1881398262477148	0.9999563102093928
S288C	2,4-Dichlorophenoxyacetic acid (48H)	YBR159W	B1	IFA38	03_08_42	0.5578657576311857	0.9944700736685091
S288C	2,4-Dichlorophenoxyacetic acid (48H)	YBR159W	B2	IFA38	03_08_42	-0.15785808654170275	0.9999563102093928
S288C	2,4-Dichlorophenoxyacetic acid (48H)	YBR161W	B1	CSH1	03_08_46	-0.8458212301530257	0.884995844681029
S288C	2,4-Dichlorophenoxyacetic acid (48H)	YBR161W	B2	CSH1	03_08_46	-0.3795791449070911	0.9999563102093928
S288C	2,4-Dichlorophenoxyacetic acid (48H)	YBR162C	B1	TOS1	03_12_02	0.30209060571666185	0.9966894371770364
S288C	2,4-Dichlorophenoxyacetic acid (48H)	YBR162C	B2	TOS1	03_12_02	2.0422501435979483	0.17194331065890792
S288C	2,4-Dichlorophenoxyacetic acid (48H)	YBR162W-A	B1	YSY6	03_12_06	0.6102831269997575	0.9864214988161488
S288C	2,4-Dichlorophenoxyacetic acid (48H)	YBR162W-A	B2	YSY6	03_12_06	-0.5887127001182191	0.9961483076519996
S288C	2,4-Dichlorophenoxyacetic acid (48H)	YBR164C	B1	ARL1	03_12_14	-7.696335281991639	7.615995528899298e-20
S288C	2,4-Dichlorophenoxyacetic acid (48H)	YBR164C	B2	ARL1	03_12_14	-4.961380117729722	1.2570069027752723e-07
S288C	2,4-Dichlorophenoxyacetic acid (48H)	YBR165W	B1	UBS1	03_12_18	0.6505607644849319	0.9740317997288916
S288C	2,4-Dichlorophenoxyacetic acid (48H)	YBR165W	B2	UBS1	03_12_18	0.3105286016572421	0.9999563102093928
S288C	2,4-Dichlorophenoxyacetic acid (48H)	YBR166C	B1	TYR1	03_12_22	0.202454565848874	0.9966894371770364
S288C	2,4-Dichlorophenoxyacetic acid (48H)	YBR166C	B2	TYR1	03_12_22	-0.0886607339984033	0.9999563102093928
S288C	2,4-Dichlorophenoxyacetic acid (48H)	YBR168W	B1	PEX32	03_32_11	1.4090180474414338	0.4587969137697512
S288C	2,4-Dichlorophenoxyacetic acid (48H)	YBR168W	B2	PEX32	03_32_11	2.868000385583056	0.014395566555673981
S288C	2,4-Dichlorophenoxyacetic acid (48H)	YBR169C	B1	SSE2	03_32_15	0.18814794635027512	0.9966894371770364
S288C	2,4-Dichlorophenoxyacetic acid (48H)	YBR169C	B2	SSE2	03_32_15	-0.021762154822169626	0.9999563102093928
S288C	2,4-Dichlorophenoxyacetic acid (48H)	YBR170C	B1	NPL4	03_12_26	0.03812490165232352	0.9973906411827408
S288C	2,4-Dichlorophenoxyacetic acid (48H)	YBR170C	B2	NPL4	03_12_26	0.6521343148888101	0.9787375075404574
S288C	2,4-Dichlorophenoxyacetic acid (48H)	YBR171W	B1	SEC66	03_12_30	-1.8576362076154669	0.18053196963666346
S288C	2,4-Dichlorophenoxyacetic acid (48H)	YBR171W	B2	SEC66	03_12_30	-0.9189797183625988	0.8721253158057902
S288C	2,4-Dichlorophenoxyacetic acid (48H)	YBR172C	B1	SMY2	03_12_34	0.2540611213345391	0.9966894371770364
S288C	2,4-Dichlorophenoxyacetic acid (48H)	YBR172C	B2	SMY2	03_12_34	0.3517346253069051	0.9999563102093928
S288C	2,4-Dichlorophenoxyacetic acid (48H)	YBR173C	B1	UMP1	04_18_03	1.4216039766977655	0.4507665463012624
S288C	2,4-Dichlorophenoxyacetic acid (48H)	YBR173C	B1	UMP1	05_18_03	1.4719951438168557	0.414147625647928
S288C	2,4-Dichlorophenoxyacetic acid (48H)	YBR173C	B2	UMP1	04_18_03	1.861721171291072	0.2577606263407061
S288C	2,4-Dichlorophenoxyacetic acid (48H)	YBR173C	B2	UMP1	05_18_03	1.5926150905326952	0.426435584473536
S288C	2,4-Dichlorophenoxyacetic acid (48H)	YBR174C	B1		01_02_35	-0.9622221373594778	0.8186606145339088
S288C	2,4-Dichlorophenoxyacetic acid (48H)	YBR174C	B2		01_02_35	-0.9563975047375944	0.8474223338819695
S288C	2,4-Dichlorophenoxyacetic acid (48H)	YBR175W	B1	SWD3	01_02_43	-0.5602332675726506	0.9944700736685091
S288C	2,4-Dichlorophenoxyacetic acid (48H)	YBR175W	B2	SWD3	01_02_43	-1.2664466532592642	0.6492195539257756
S288C	2,4-Dichlorophenoxyacetic acid (48H)	YBR176W	B1	ECM31	01_02_47	0.6213389988466615	0.9846474178140504
S288C	2,4-Dichlorophenoxyacetic acid (48H)	YBR176W	B2	ECM31	01_02_47	0.31412357100129124	0.9999563102093928
S288C	2,4-Dichlorophenoxyacetic acid (48H)	YBR177C	B1	EHT1	01_06_03	-0.0949026849004288	0.9966894371770364
S288C	2,4-Dichlorophenoxyacetic acid (48H)	YBR177C	B2	EHT1	01_06_03	-0.9248576651370766	0.8680565337438805
S288C	2,4-Dichlorophenoxyacetic acid (48H)	YBR178W	B1		01_06_07	1.1551975064068536	0.6677779994663663
S288C	2,4-Dichlorophenoxyacetic acid (48H)	YBR178W	B2		01_06_07	1.6936905015550945	0.35558625630143204
S288C	2,4-Dichlorophenoxyacetic acid (48H)	YBR179C	B1	FZO1	01_06_11	1.3190967899283907	0.5319224178341156
S288C	2,4-Dichlorophenoxyacetic acid (48H)	YBR179C	B2	FZO1	01_06_11	0.8000929950227851	0.9231718636143268
S288C	2,4-Dichlorophenoxyacetic acid (48H)	YBR180W	B1	DTR1	01_06_15	-0.398970377857238	0.9966894371770364
S288C	2,4-Dichlorophenoxyacetic acid (48H)	YBR180W	B2	DTR1	01_06_15	-0.7190932902933619	0.9517523043958764
S288C	2,4-Dichlorophenoxyacetic acid (48H)	YBR181C	B1	RPS6B	01_06_19	0.7841152968157952	0.9202250601653096
S288C	2,4-Dichlorophenoxyacetic acid (48H)	YBR181C	B2	RPS6B	01_06_19	0.9984174837104384	0.8215761814549085
S288C	2,4-Dichlorophenoxyacetic acid (48H)	YBR182C	B1	SMP1	01_06_23	0.7048686454839775	0.9582115776009912
S288C	2,4-Dichlorophenoxyacetic acid (48H)	YBR182C	B2	SMP1	01_06_23	0.2927052100941638	0.9999563102093928
S288C	2,4-Dichlorophenoxyacetic acid (48H)	YBR182C-A	B1		04_06_16	1.204144359268405	0.6226201142475634
S288C	2,4-Dichlorophenoxyacetic acid (48H)	YBR182C-A	B1		05_06_16	0.4515642282762989	0.9966894371770364
S288C	2,4-Dichlorophenoxyacetic acid (48H)	YBR182C-A	B2		04_06_16	0.5252938728658583	0.9999563102093928
S288C	2,4-Dichlorophenoxyacetic acid (48H)	YBR182C-A	B2		05_06_16	0.800392188646146	0.9231718636143268
S288C	2,4-Dichlorophenoxyacetic acid (48H)	YBR183W	B1	YPC1	01_06_27	1.1679715711226688	0.6555276231127358
S288C	2,4-Dichlorophenoxyacetic acid (48H)	YBR183W	B2	YPC1	01_06_27	1.4084549111447793	0.5505806168736641
S288C	2,4-Dichlorophenoxyacetic acid (48H)	YBR184W	B1		01_06_31	-1.6268031558648568	0.31095351543712396
S288C	2,4-Dichlorophenoxyacetic acid (48H)	YBR184W	B2		01_06_31	-1.5789543928598573	0.4361355191353039
S288C	2,4-Dichlorophenoxyacetic acid (48H)	YBR185C	B1	MBA1	01_06_35	0.5666140564971681	0.9944700736685091
S288C	2,4-Dichlorophenoxyacetic acid (48H)	YBR185C	B2	MBA1	01_06_35	0.16789779803367758	0.9999563102093928
S288C	2,4-Dichlorophenoxyacetic acid (48H)	YBR186W	B1	PCH2	01_06_39	-0.4700947385776378	0.9966894371770364
S288C	2,4-Dichlorophenoxyacetic acid (48H)	YBR186W	B2	PCH2	01_06_39	0.18414159593304866	0.9999563102093928
S288C	2,4-Dichlorophenoxyacetic acid (48H)	YBR187W	B1	GDT1	01_06_43	0.4494456232126463	0.9966894371770364
S288C	2,4-Dichlorophenoxyacetic acid (48H)	YBR187W	B2	GDT1	01_06_43	0.004615201016255349	0.9999563102093928
S288C	2,4-Dichlorophenoxyacetic acid (48H)	YBR188C	B1	NTC20	01_06_47	2.1627253262748702	0.08334418578913827
S288C	2,4-Dichlorophenoxyacetic acid (48H)	YBR188C	B2	NTC20	01_06_47	4.072681209900392	4.353854171771397e-05
S288C	2,4-Dichlorophenoxyacetic acid (48H)	YBR189W	B1	RPS9B	03_04_07	0.0747222432685753	0.9966894371770364
S288C	2,4-Dichlorophenoxyacetic acid (48H)	YBR189W	B2	RPS9B	03_04_07	0.6062768524859008	0.9917194830687924
S288C	2,4-Dichlorophenoxyacetic acid (48H)	YBR191W	B1	RPL21A	03_06_38	-6.604109044755711	1.3768148003973402e-14
S288C	2,4-Dichlorophenoxyacetic acid (48H)	YBR191W	B2	RPL21A	03_06_38	-5.804957467968881	1.270561846630614e-10
S288C	2,4-Dichlorophenoxyacetic acid (48H)	YBR194W	B1	AIM4	01_10_03	1.5285348441383582	0.3720686568650597
S288C	2,4-Dichlorophenoxyacetic acid (48H)	YBR194W	B2	AIM4	01_10_03	2.1956026715071117	0.11967644616532555
S288C	2,4-Dichlorophenoxyacetic acid (48H)	YBR195C	B1	MSI1	01_10_07	2.0569182768444665	0.11071900334927083
S288C	2,4-Dichlorophenoxyacetic acid (48H)	YBR195C	B2	MSI1	01_10_07	1.6734103772585798	0.3693228925215503
S288C	2,4-Dichlorophenoxyacetic acid (48H)	YBR196C-A	B1		04_06_20	-0.40670474314069455	0.9966894371770364
S288C	2,4-Dichlorophenoxyacetic acid (48H)	YBR196C-A	B1		05_06_20	-0.6075534979216761	0.9864214988161488
S288C	2,4-Dichlorophenoxyacetic acid (48H)	YBR196C-A	B2		04_06_20	0.25313638881829625	0.9999563102093928
S288C	2,4-Dichlorophenoxyacetic acid (48H)	YBR196C-A	B2		05_06_20	-0.6827208232546431	0.9664776304533408
S288C	2,4-Dichlorophenoxyacetic acid (48H)	YBR196C-B	B1		04_06_24	-0.6193369378729544	0.9858491221618516
S288C	2,4-Dichlorophenoxyacetic acid (48H)	YBR196C-B	B1		05_06_24	0.4950210220436304	0.9966894371770364
S288C	2,4-Dichlorophenoxyacetic acid (48H)	YBR196C-B	B2		04_06_24	0.1348146025064435	0.9999563102093928
S288C	2,4-Dichlorophenoxyacetic acid (48H)	YBR196C-B	B2		05_06_24	0.6808764153590792	0.967702419513426
S288C	2,4-Dichlorophenoxyacetic acid (48H)	YBR197C	B1		01_10_11	0.6524812445956771	0.9740317997288916
S288C	2,4-Dichlorophenoxyacetic acid (48H)	YBR197C	B2		01_10_11	-0.16744993677137945	0.9999563102093928
S288C	2,4-Dichlorophenoxyacetic acid (48H)	YBR199W	B1	KTR4	01_10_15	-0.15661527789994187	0.9966894371770364
S288C	2,4-Dichlorophenoxyacetic acid (48H)	YBR199W	B2	KTR4	01_10_15	-0.059809920317161376	0.9999563102093928
S288C	2,4-Dichlorophenoxyacetic acid (48H)	YBR200W	B1	BEM1	01_10_19	-0.4539575444091089	0.9966894371770364
S288C	2,4-Dichlorophenoxyacetic acid (48H)	YBR200W	B2	BEM1	01_10_19	0.5286361072237142	0.9999563102093928
S288C	2,4-Dichlorophenoxyacetic acid (48H)	YBR200W-A	B1		04_06_28	0.7115990666783317	0.9575384183186332
S288C	2,4-Dichlorophenoxyacetic acid (48H)	YBR200W-A	B1		05_06_28	0.361340788587183	0.9966894371770364
S288C	2,4-Dichlorophenoxyacetic acid (48H)	YBR200W-A	B2		04_06_28	1.2514739636728058	0.6574356327820782
S288C	2,4-Dichlorophenoxyacetic acid (48H)	YBR200W-A	B2		05_06_28	2.055909912098042	0.16747681269090706
S288C	2,4-Dichlorophenoxyacetic acid (48H)	YBR201W	B1	DER1	04_04_32	2.0672865385606918	0.1078048042837346
S288C	2,4-Dichlorophenoxyacetic acid (48H)	YBR201W	B1	DER1	05_04_32	0.9077302831898756	0.8561614847454814
S288C	2,4-Dichlorophenoxyacetic acid (48H)	YBR201W	B2	DER1	04_04_32	1.8385987075726282	0.26861873407669057
S288C	2,4-Dichlorophenoxyacetic acid (48H)	YBR201W	B2	DER1	05_04_32	1.5328702123075688	0.4691355415770954
S288C	2,4-Dichlorophenoxyacetic acid (48H)	YBR203W	B1	COS111	01_10_27	-0.1055223488678224	0.9966894371770364
S288C	2,4-Dichlorophenoxyacetic acid (48H)	YBR203W	B2	COS111	01_10_27	-0.8001924165063241	0.9231718636143268
S288C	2,4-Dichlorophenoxyacetic acid (48H)	YBR204C	B1	LDH1	01_10_31	-3.81807845434524	6.0614551407558325e-05
S288C	2,4-Dichlorophenoxyacetic acid (48H)	YBR204C	B2	LDH1	01_10_31	-1.9197182755859432	0.2283187802442156
S288C	2,4-Dichlorophenoxyacetic acid (48H)	YBR205W	B1	KTR3	01_10_35	0.5541962837134722	0.9944700736685091
S288C	2,4-Dichlorophenoxyacetic acid (48H)	YBR205W	B2	KTR3	01_10_35	0.06971304341586271	0.9999563102093928
S288C	2,4-Dichlorophenoxyacetic acid (48H)	YBR206W	B1		01_10_39	1.0933991702554522	0.7108078959653527
S288C	2,4-Dichlorophenoxyacetic acid (48H)	YBR206W	B2		01_10_39	0.013072531326292831	0.9999563102093928
S288C	2,4-Dichlorophenoxyacetic acid (48H)	YBR207W	B1	FTH1	01_10_43	0.6135363720248085	0.9864214988161488
S288C	2,4-Dichlorophenoxyacetic acid (48H)	YBR207W	B2	FTH1	01_10_43	0.9763459143647308	0.8363700935093362
S288C	2,4-Dichlorophenoxyacetic acid (48H)	YBR208C	B1	DUR1,2	01_10_47	0.6385958487364529	0.9771265948525256
S288C	2,4-Dichlorophenoxyacetic acid (48H)	YBR208C	B2	DUR1,2	01_10_47	-0.3118573186802429	0.9999563102093928
S288C	2,4-Dichlorophenoxyacetic acid (48H)	YBR209W	B1		01_14_03	1.4756013509428845	0.4116957881351585
S288C	2,4-Dichlorophenoxyacetic acid (48H)	YBR209W	B2		01_14_03	1.4923638557336538	0.4941940742813232
S288C	2,4-Dichlorophenoxyacetic acid (48H)	YBR210W	B1	ERV15	01_14_07	0.7327776251947902	0.9463186043867372
S288C	2,4-Dichlorophenoxyacetic acid (48H)	YBR210W	B2	ERV15	01_14_07	0.14200918705825852	0.9999563102093928
S288C	2,4-Dichlorophenoxyacetic acid (48H)	YBR212W	B1	NGR1	01_14_11	0.212212636008456	0.9966894371770364
S288C	2,4-Dichlorophenoxyacetic acid (48H)	YBR212W	B2	NGR1	01_14_11	-0.09687090435870778	0.9999563102093928
S288C	2,4-Dichlorophenoxyacetic acid (48H)	YBR213W	B1	MET8	01_14_15	-0.6202593010990947	0.985039395364725
S288C	2,4-Dichlorophenoxyacetic acid (48H)	YBR213W	B2	MET8	01_14_15	-0.7868708668848114	0.9281294844010054
S288C	2,4-Dichlorophenoxyacetic acid (48H)	YBR214W	B1	SDS24	01_14_19	0.5788553482303753	0.9928808010122716
S288C	2,4-Dichlorophenoxyacetic acid (48H)	YBR214W	B2	SDS24	01_14_19	0.5760155545802426	0.9971356383121428
S288C	2,4-Dichlorophenoxyacetic acid (48H)	YBR215W	B1	HPC2	01_14_23	0.3604667079125916	0.9966894371770364
S288C	2,4-Dichlorophenoxyacetic acid (48H)	YBR215W	B2	HPC2	01_14_23	-0.2801725281317615	0.9999563102093928
S288C	2,4-Dichlorophenoxyacetic acid (48H)	YBR216C	B1	YBP1	01_14_27	1.028663090579638	0.7629560982899131
S288C	2,4-Dichlorophenoxyacetic acid (48H)	YBR216C	B2	YBP1	01_14_27	1.3116360404596996	0.6210511795601573
S288C	2,4-Dichlorophenoxyacetic acid (48H)	YBR217W	B1	ATG12	01_14_31	0.5090662497976371	0.9966894371770364
S288C	2,4-Dichlorophenoxyacetic acid (48H)	YBR217W	B2	ATG12	01_14_31	0.3887277797381864	0.9999563102093928
S288C	2,4-Dichlorophenoxyacetic acid (48H)	YBR218C	B1	PYC2	01_14_35	0.3605291422464909	0.9966894371770364
S288C	2,4-Dichlorophenoxyacetic acid (48H)	YBR218C	B2	PYC2	01_14_35	-0.3985054645165345	0.9999563102093928
S288C	2,4-Dichlorophenoxyacetic acid (48H)	YBR219C	B1		01_14_39	0.4079592570231795	0.9966894371770364
S288C	2,4-Dichlorophenoxyacetic acid (48H)	YBR219C	B2		01_14_39	0.9173341534341132	0.8721253158057902
S288C	2,4-Dichlorophenoxyacetic acid (48H)	YBR220C	B1		01_14_43	0.5332000334520001	0.9966894371770364
S288C	2,4-Dichlorophenoxyacetic acid (48H)	YBR220C	B2		01_14_43	0.8380153221974234	0.9091998932922538
S288C	2,4-Dichlorophenoxyacetic acid (48H)	YBR221C	B1	PDB1	01_14_47	-0.1693044319216539	0.9966894371770364
S288C	2,4-Dichlorophenoxyacetic acid (48H)	YBR221C	B2	PDB1	01_14_47	0.6963034704170393	0.9615403982502302
S288C	2,4-Dichlorophenoxyacetic acid (48H)	YBR221W-A	B1		04_06_32	0.5597695885862243	0.9944700736685091
S288C	2,4-Dichlorophenoxyacetic acid (48H)	YBR221W-A	B1		05_06_32	0.29890478977222235	0.9966894371770364
S288C	2,4-Dichlorophenoxyacetic acid (48H)	YBR221W-A	B2		04_06_32	0.7299543904904646	0.9465994422524294
S288C	2,4-Dichlorophenoxyacetic acid (48H)	YBR221W-A	B2		05_06_32	-0.06967587650612841	0.9999563102093928
S288C	2,4-Dichlorophenoxyacetic acid (48H)	YBR222C	B1	PCS60	01_18_03	0.8346604686251706	0.8922327722032999
S288C	2,4-Dichlorophenoxyacetic acid (48H)	YBR222C	B2	PCS60	01_18_03	0.43899045011735216	0.9999563102093928
S288C	2,4-Dichlorophenoxyacetic acid (48H)	YBR223C	B1	TDP1	01_18_07	0.7931857568446987	0.9146814928954488
S288C	2,4-Dichlorophenoxyacetic acid (48H)	YBR223C	B2	TDP1	01_18_07	-0.8300876203510994	0.9122719333255724
S288C	2,4-Dichlorophenoxyacetic acid (48H)	YBR224W	B1		01_18_11	-1.779649064912846	0.2201992533532198
S288C	2,4-Dichlorophenoxyacetic acid (48H)	YBR224W	B2		01_18_11	-2.328756842321176	0.08354147776420855
S288C	2,4-Dichlorophenoxyacetic acid (48H)	YBR225W	B1		01_18_15	-0.2663906535929907	0.9966894371770364
S288C	2,4-Dichlorophenoxyacetic acid (48H)	YBR225W	B2		01_18_15	-1.9668096793920309	0.20520857085279007
S288C	2,4-Dichlorophenoxyacetic acid (48H)	YBR226C	B1		01_18_19	-1.3635109101488463	0.4995594547343745
S288C	2,4-Dichlorophenoxyacetic acid (48H)	YBR226C	B2		01_18_19	-1.2833696764340292	0.6384784357744122
S288C	2,4-Dichlorophenoxyacetic acid (48H)	YBR227C	B1	MCX1	01_18_23	0.16527117395175328	0.9966894371770364
S288C	2,4-Dichlorophenoxyacetic acid (48H)	YBR227C	B2	MCX1	01_18_23	0.09485274116013584	0.9999563102093928
S288C	2,4-Dichlorophenoxyacetic acid (48H)	YBR228W	B1	SLX1	01_18_27	1.846219049089732	0.18606240996156306
S288C	2,4-Dichlorophenoxyacetic acid (48H)	YBR228W	B2	SLX1	01_18_27	2.7270913390529317	0.024052905017674358
S288C	2,4-Dichlorophenoxyacetic acid (48H)	YBR229C	B1	ROT2	01_18_31	0.048310022655777336	0.9969016340758418
S288C	2,4-Dichlorophenoxyacetic acid (48H)	YBR229C	B2	ROT2	01_18_31	-0.05998088810193911	0.9999563102093928
S288C	2,4-Dichlorophenoxyacetic acid (48H)	YBR230C	B1	OM14	01_18_35	-0.6465333337195286	0.9740317997288916
S288C	2,4-Dichlorophenoxyacetic acid (48H)	YBR230C	B2	OM14	01_18_35	-1.645751692207065	0.3864351410331918
S288C	2,4-Dichlorophenoxyacetic acid (48H)	YBR230W-A	B1		04_04_36	0.8573590950576329	0.8779069205381137
S288C	2,4-Dichlorophenoxyacetic acid (48H)	YBR230W-A	B1		05_04_36	-0.2349337388011221	0.9966894371770364
S288C	2,4-Dichlorophenoxyacetic acid (48H)	YBR230W-A	B2		04_04_36	0.23807449864847555	0.9999563102093928
S288C	2,4-Dichlorophenoxyacetic acid (48H)	YBR230W-A	B2		05_04_36	-0.3140250786904953	0.9999563102093928
S288C	2,4-Dichlorophenoxyacetic acid (48H)	YBR231C	B1	SWC5	01_18_39	-1.2973513276601258	0.5480373434272663
S288C	2,4-Dichlorophenoxyacetic acid (48H)	YBR231C	B2	SWC5	01_18_39	-1.6168562782341418	0.4074873087069328
S288C	2,4-Dichlorophenoxyacetic acid (48H)	YBR232C	B1		03_09_45	0.2582458866213689	0.9966894371770364
S288C	2,4-Dichlorophenoxyacetic acid (48H)	YBR232C	B2		03_09_45	-0.1333883223453902	0.9999563102093928
S288C	2,4-Dichlorophenoxyacetic acid (48H)	YBR233W	B1	PBP2	01_18_43	-0.7015696152807337	0.9583739073111364
S288C	2,4-Dichlorophenoxyacetic acid (48H)	YBR233W	B2	PBP2	01_18_43	-0.9116225285806964	0.8746356359100035
S288C	2,4-Dichlorophenoxyacetic acid (48H)	YBR235W	B1	VHC1	01_18_47	0.5005402171603364	0.9966894371770364
S288C	2,4-Dichlorophenoxyacetic acid (48H)	YBR235W	B2	VHC1	01_18_47	-0.0034713893691826056	0.9999563102093928
S288C	2,4-Dichlorophenoxyacetic acid (48H)	YBR238C	B1		01_22_03	1.9504877165328545	0.14585960876295476
S288C	2,4-Dichlorophenoxyacetic acid (48H)	YBR238C	B2		01_22_03	1.730843473698233	0.3331389436887847
S288C	2,4-Dichlorophenoxyacetic acid (48H)	YBR239C	B1	ERT1	01_22_07	1.1620286549932324	0.6604386430119926
S288C	2,4-Dichlorophenoxyacetic acid (48H)	YBR239C	B2	ERT1	01_22_07	0.14421411397824524	0.9999563102093928
S288C	2,4-Dichlorophenoxyacetic acid (48H)	YBR240C	B1	THI2	01_22_11	1.076138158076734	0.7249899921516635
S288C	2,4-Dichlorophenoxyacetic acid (48H)	YBR240C	B2	THI2	01_22_11	0.0988296005017048	0.9999563102093928
S288C	2,4-Dichlorophenoxyacetic acid (48H)	YBR241C	B1		01_22_15	0.538581040576342	0.9966894371770364
S288C	2,4-Dichlorophenoxyacetic acid (48H)	YBR241C	B2		01_22_15	0.14903187465255244	0.9999563102093928
S288C	2,4-Dichlorophenoxyacetic acid (48H)	YBR242W	B1		01_22_19	-0.667696075538066	0.9740317997288916
S288C	2,4-Dichlorophenoxyacetic acid (48H)	YBR242W	B2		01_22_19	-1.3880196150001238	0.5650727403830359
S288C	2,4-Dichlorophenoxyacetic acid (48H)	YBR244W	B1	GPX2	01_22_23	-0.12316545917000468	0.9966894371770364
S288C	2,4-Dichlorophenoxyacetic acid (48H)	YBR244W	B2	GPX2	01_22_23	-0.7178110319075289	0.9523462054186759
S288C	2,4-Dichlorophenoxyacetic acid (48H)	YBR245C	B1	ISW1	01_22_27	-0.38023758031406507	0.9966894371770364
S288C	2,4-Dichlorophenoxyacetic acid (48H)	YBR245C	B2	ISW1	01_22_27	-0.6206781008351944	0.986572729600195
S288C	2,4-Dichlorophenoxyacetic acid (48H)	YBR246W	B1	RRT2	01_22_31	0.3286118782993374	0.9966894371770364
S288C	2,4-Dichlorophenoxyacetic acid (48H)	YBR246W	B2	RRT2	01_22_31	1.4039056813933024	0.5537453025637363
S288C	2,4-Dichlorophenoxyacetic acid (48H)	YBR248C	B1	HIS7	01_22_35	0.15667022011377335	0.9966894371770364
S288C	2,4-Dichlorophenoxyacetic acid (48H)	YBR248C	B2	HIS7	01_22_35	0.4807697733496666	0.9999563102093928
S288C	2,4-Dichlorophenoxyacetic acid (48H)	YBR249C	B1	ARO4	01_22_39	0.5076086162155327	0.9966894371770364
S288C	2,4-Dichlorophenoxyacetic acid (48H)	YBR249C	B2	ARO4	01_22_39	0.7371564084242266	0.9444154243415191
S288C	2,4-Dichlorophenoxyacetic acid (48H)	YBR250W	B1	SPO23	01_22_43	1.2578803417689317	0.5881051056801807
S288C	2,4-Dichlorophenoxyacetic acid (48H)	YBR250W	B2	SPO23	01_22_43	0.575446900861308	0.9971356383121428
S288C	2,4-Dichlorophenoxyacetic acid (48H)	YBR251W	B1	MRPS5	01_22_47	-0.5109367824412628	0.9966894371770364
S288C	2,4-Dichlorophenoxyacetic acid (48H)	YBR251W	B2	MRPS5	01_22_47	-1.2806286168411254	0.6399924184869419
S288C	2,4-Dichlorophenoxyacetic acid (48H)	YBR255W	B1	MTC4	01_26_03	-0.1442641017390719	0.9966894371770364
S288C	2,4-Dichlorophenoxyacetic acid (48H)	YBR255W	B2	MTC4	01_26_03	0.5693236524825839	0.9976277825638328
S288C	2,4-Dichlorophenoxyacetic acid (48H)	YBR258C	B1	SHG1	01_26_07	1.1166830145109978	0.6946059336348299
S288C	2,4-Dichlorophenoxyacetic acid (48H)	YBR258C	B2	SHG1	01_26_07	0.816355376377023	0.9165115815718481
S288C	2,4-Dichlorophenoxyacetic acid (48H)	YBR259W	B1		01_26_11	1.77983720037233	0.2201992533532198
S288C	2,4-Dichlorophenoxyacetic acid (48H)	YBR259W	B2		01_26_11	0.5402424039609893	0.9997163780390446
S288C	2,4-Dichlorophenoxyacetic acid (48H)	YBR260C	B1	RGD1	01_26_15	0.9161339445327332	0.849232481249334
S288C	2,4-Dichlorophenoxyacetic acid (48H)	YBR260C	B2	RGD1	01_26_15	0.7332436620019492	0.9444154243415191
S288C	2,4-Dichlorophenoxyacetic acid (48H)	YBR261C	B1	TAE1	01_26_19	2.203339276705316	0.07411096336599554
S288C	2,4-Dichlorophenoxyacetic acid (48H)	YBR261C	B2	TAE1	01_26_19	3.182397133370894	0.004057346942341175
S288C	2,4-Dichlorophenoxyacetic acid (48H)	YBR262C	B1	MIC12	01_26_23	0.8256998930239303	0.8977892608975373
S288C	2,4-Dichlorophenoxyacetic acid (48H)	YBR262C	B2	MIC12	01_26_23	0.7657098868275941	0.9359789769974493
S288C	2,4-Dichlorophenoxyacetic acid (48H)	YBR263W	B1	SHM1	01_26_27	0.5982591067485203	0.9895713793256444
S288C	2,4-Dichlorophenoxyacetic acid (48H)	YBR263W	B2	SHM1	01_26_27	0.9246718305884052	0.8680565337438805
S288C	2,4-Dichlorophenoxyacetic acid (48H)	YBR264C	B1	YPT10	01_26_31	1.1879472281393322	0.636231068871011
S288C	2,4-Dichlorophenoxyacetic acid (48H)	YBR264C	B2	YPT10	01_26_31	0.7897178521704582	0.9274857656545354
S288C	2,4-Dichlorophenoxyacetic acid (48H)	YBR266C	B1	SLM6	01_26_35	0.942785912987705	0.8348053140740538
S288C	2,4-Dichlorophenoxyacetic acid (48H)	YBR266C	B2	SLM6	01_26_35	0.2481597396048749	0.9999563102093928
S288C	2,4-Dichlorophenoxyacetic acid (48H)	YBR267W	B1	REI1	01_26_39	0.3558066092303411	0.9966894371770364
S288C	2,4-Dichlorophenoxyacetic acid (48H)	YBR267W	B2	REI1	01_26_39	-0.8039230450709033	0.9216786686658892
S288C	2,4-Dichlorophenoxyacetic acid (48H)	YBR268W	B1	MRPL37	01_26_43	0.6541245162639092	0.9740317997288916
S288C	2,4-Dichlorophenoxyacetic acid (48H)	YBR268W	B2	MRPL37	01_26_43	0.1868993806353329	0.9999563102093928
S288C	2,4-Dichlorophenoxyacetic acid (48H)	YBR269C	B1	SDH8	03_07_18	-0.5308749788575866	0.9966894371770364
S288C	2,4-Dichlorophenoxyacetic acid (48H)	YBR269C	B2	SDH8	03_07_18	0.20614347732300445	0.9999563102093928
S288C	2,4-Dichlorophenoxyacetic acid (48H)	YBR270C	B1	BIT2	03_32_19	0.17619967975750253	0.9966894371770364
S288C	2,4-Dichlorophenoxyacetic acid (48H)	YBR270C	B2	BIT2	03_32_19	-0.23978045980527946	0.9999563102093928
S288C	2,4-Dichlorophenoxyacetic acid (48H)	YBR271W	B1	EFM2	03_07_22	-1.2892173826397135	0.5552504239934157
S288C	2,4-Dichlorophenoxyacetic acid (48H)	YBR271W	B2	EFM2	03_07_22	-1.1463910306083067	0.7290084803837992
S288C	2,4-Dichlorophenoxyacetic acid (48H)	YBR272C	B1	HSM3	03_32_23	0.4147421230580093	0.9966894371770364
S288C	2,4-Dichlorophenoxyacetic acid (48H)	YBR272C	B2	HSM3	03_32_23	1.2067324377346684	0.6887232736185743
S288C	2,4-Dichlorophenoxyacetic acid (48H)	YBR273C	B1	UBX7	03_07_26	-0.2694873965544004	0.9966894371770364
S288C	2,4-Dichlorophenoxyacetic acid (48H)	YBR273C	B2	UBX7	03_07_26	-0.1854526586739257	0.9999563102093928
S288C	2,4-Dichlorophenoxyacetic acid (48H)	YBR274W	B1	CHK1	04_05_09	0.284300150386477	0.9966894371770364
S288C	2,4-Dichlorophenoxyacetic acid (48H)	YBR274W	B1	CHK1	05_05_09	-0.045341478193307666	0.9973906411827408
S288C	2,4-Dichlorophenoxyacetic acid (48H)	YBR274W	B2	CHK1	04_05_09	0.4048610060810979	0.9999563102093928
S288C	2,4-Dichlorophenoxyacetic acid (48H)	YBR274W	B2	CHK1	05_05_09	0.3211611253594789	0.9999563102093928
S288C	2,4-Dichlorophenoxyacetic acid (48H)	YBR275C	B1	RIF1	03_32_27	0.4932487194186729	0.9966894371770364
S288C	2,4-Dichlorophenoxyacetic acid (48H)	YBR275C	B2	RIF1	03_32_27	0.5329669813805024	0.9999563102093928
S288C	2,4-Dichlorophenoxyacetic acid (48H)	YBR276C	B1	PPS1	03_32_31	-2.213530224913267	0.0717167161138422
S288C	2,4-Dichlorophenoxyacetic acid (48H)	YBR276C	B2	PPS1	03_32_31	-1.2970155073429737	0.6307589301130679
S288C	2,4-Dichlorophenoxyacetic acid (48H)	YBR277C	B1		03_07_34	-0.6112879035466451	0.9864214988161488
S288C	2,4-Dichlorophenoxyacetic acid (48H)	YBR277C	B2		03_07_34	-0.2623296239410727	0.9999563102093928
S288C	2,4-Dichlorophenoxyacetic acid (48H)	YBR278W	B1	DPB3	03_07_38	-0.5086425287849066	0.9966894371770364
S288C	2,4-Dichlorophenoxyacetic acid (48H)	YBR278W	B2	DPB3	03_07_38	1.1269908328997509	0.7415468952437474
S288C	2,4-Dichlorophenoxyacetic acid (48H)	YBR279W	B1	PAF1	04_20_35	0.2904336993487531	0.9966894371770364
S288C	2,4-Dichlorophenoxyacetic acid (48H)	YBR279W	B1	PAF1	05_20_35	0.6087847029861722	0.9864214988161488
S288C	2,4-Dichlorophenoxyacetic acid (48H)	YBR279W	B2	PAF1	04_20_35	0.2267729705710216	0.9999563102093928
S288C	2,4-Dichlorophenoxyacetic acid (48H)	YBR279W	B2	PAF1	05_20_35	2.218876590382723	0.11180636060895137
S288C	2,4-Dichlorophenoxyacetic acid (48H)	YBR280C	B1	SAF1	03_32_35	0.5288862372084449	0.9966894371770364
S288C	2,4-Dichlorophenoxyacetic acid (48H)	YBR280C	B2	SAF1	03_32_35	0.43670189765046336	0.9999563102093928
S288C	2,4-Dichlorophenoxyacetic acid (48H)	YBR281C	B1	DUG2	03_07_42	-0.125109248098739	0.9966894371770364
S288C	2,4-Dichlorophenoxyacetic acid (48H)	YBR281C	B2	DUG2	03_07_42	1.1054544670542177	0.758182068798638
S288C	2,4-Dichlorophenoxyacetic acid (48H)	YBR282W	B1	MRPL27	03_07_46	0.5403641651525086	0.9966894371770364
S288C	2,4-Dichlorophenoxyacetic acid (48H)	YBR282W	B2	MRPL27	03_07_46	0.4057474368782608	0.9999563102093928
S288C	2,4-Dichlorophenoxyacetic acid (48H)	YBR283C	B1	SSH1	03_11_02	-0.7319909525876578	0.9466219755557608
S288C	2,4-Dichlorophenoxyacetic acid (48H)	YBR283C	B2	SSH1	03_11_02	-1.7469720541774283	0.3227258657035013
S288C	2,4-Dichlorophenoxyacetic acid (48H)	YBR284W	B1		03_11_06	-0.3197054124541432	0.9966894371770364
S288C	2,4-Dichlorophenoxyacetic acid (48H)	YBR284W	B2		03_11_06	1.9462582366544559	0.21474656825364108
S288C	2,4-Dichlorophenoxyacetic acid (48H)	YBR285W	B1		03_11_10	-0.5389797878555128	0.9966894371770364
S288C	2,4-Dichlorophenoxyacetic acid (48H)	YBR285W	B2		03_11_10	-1.1387365055485301	0.7340368410858201
S288C	2,4-Dichlorophenoxyacetic acid (48H)	YBR286W	B1	APE3	03_11_14	0.5663351831390844	0.9944700736685091
S288C	2,4-Dichlorophenoxyacetic acid (48H)	YBR286W	B2	APE3	03_11_14	1.3141243650664105	0.61905595109927
S288C	2,4-Dichlorophenoxyacetic acid (48H)	YBR287W	B1		03_32_39	0.3175518441635068	0.9966894371770364
S288C	2,4-Dichlorophenoxyacetic acid (48H)	YBR287W	B2		03_32_39	-0.12198830195714035	0.9999563102093928
S288C	2,4-Dichlorophenoxyacetic acid (48H)	YBR288C	B1	APM3	03_32_43	-0.6955709244796803	0.9618812134201769
S288C	2,4-Dichlorophenoxyacetic acid (48H)	YBR288C	B2	APM3	03_32_43	-1.7390452815038473	0.3272274860360189
S288C	2,4-Dichlorophenoxyacetic acid (48H)	YBR289W	B1	SNF5	03_32_47	-0.5627056671950663	0.9944700736685091
S288C	2,4-Dichlorophenoxyacetic acid (48H)	YBR289W	B2	SNF5	03_32_47	-1.5903014504017357	0.4267042999596529
S288C	2,4-Dichlorophenoxyacetic acid (48H)	YBR290W	B1	BSD2	03_11_18	-8.05260140791948	1.1038597505155242e-21
S288C	2,4-Dichlorophenoxyacetic acid (48H)	YBR290W	B2	BSD2	03_11_18	-9.218146244025817	9.928589288222123e-28
S288C	2,4-Dichlorophenoxyacetic acid (48H)	YBR291C	B1	CTP1	03_11_22	0.3965762292666428	0.9966894371770364
S288C	2,4-Dichlorophenoxyacetic acid (48H)	YBR291C	B2	CTP1	03_11_22	0.5425997152108867	0.9994024748701154
S288C	2,4-Dichlorophenoxyacetic acid (48H)	YBR292C	B1		03_11_26	0.30885682259578506	0.9966894371770364
S288C	2,4-Dichlorophenoxyacetic acid (48H)	YBR292C	B2		03_11_26	-0.14360271831311616	0.9999563102093928
S288C	2,4-Dichlorophenoxyacetic acid (48H)	YBR293W	B1	VBA2	03_11_30	-0.2598000853065711	0.9966894371770364
S288C	2,4-Dichlorophenoxyacetic acid (48H)	YBR293W	B2	VBA2	03_11_30	-0.5961414362013601	0.9959054471063356
S288C	2,4-Dichlorophenoxyacetic acid (48H)	YBR294W	B1	SUL1	03_02_02	0.864076196927422	0.8737307716593881
S288C	2,4-Dichlorophenoxyacetic acid (48H)	YBR294W	B2	SUL1	03_02_02	0.7416229418015446	0.944366242436634
S288C	2,4-Dichlorophenoxyacetic acid (48H)	YBR295W	B1	PCA1	03_11_34	-0.3981554016854047	0.9966894371770364
S288C	2,4-Dichlorophenoxyacetic acid (48H)	YBR295W	B2	PCA1	03_11_34	0.5282235545256637	0.9999563102093928
S288C	2,4-Dichlorophenoxyacetic acid (48H)	YBR296C	B1	PHO89	03_11_38	0.9111816531678336	0.8527168966363504
S288C	2,4-Dichlorophenoxyacetic acid (48H)	YBR296C	B2	PHO89	03_11_38	0.22395478964041912	0.9999563102093928
S288C	2,4-Dichlorophenoxyacetic acid (48H)	YBR296C-A	B1		04_06_40	0.7807779735544265	0.9214309108178452
S288C	2,4-Dichlorophenoxyacetic acid (48H)	YBR296C-A	B1		05_06_40	0.1922236596672273	0.9966894371770364
S288C	2,4-Dichlorophenoxyacetic acid (48H)	YBR296C-A	B2		04_06_40	0.4929633072607435	0.9999563102093928
S288C	2,4-Dichlorophenoxyacetic acid (48H)	YBR296C-A	B2		05_06_40	0.04546720985069922	0.9999563102093928
S288C	2,4-Dichlorophenoxyacetic acid (48H)	YBR297W	B1	MAL33	03_11_42	-0.5946487373335649	0.992337638871332
S288C	2,4-Dichlorophenoxyacetic acid (48H)	YBR297W	B2	MAL33	03_11_42	0.8454840127085289	0.904601837516878
S288C	2,4-Dichlorophenoxyacetic acid (48H)	YBR298C	B1	MAL31	03_11_46	-0.3529779176758061	0.9966894371770364
S288C	2,4-Dichlorophenoxyacetic acid (48H)	YBR298C	B2	MAL31	03_11_46	0.10948442434978213	0.9999563102093928
S288C	2,4-Dichlorophenoxyacetic acid (48H)	YBR299W	B1	MAL32	04_22_03	-2.7335516191657843	0.011759667685639257
S288C	2,4-Dichlorophenoxyacetic acid (48H)	YBR299W	B1	MAL32	05_22_03	-1.7834009521513068	0.21846217795340145
S288C	2,4-Dichlorophenoxyacetic acid (48H)	YBR299W	B2	MAL32	04_22_03	-1.530355870864044	0.4710300716106766
S288C	2,4-Dichlorophenoxyacetic acid (48H)	YBR299W	B2	MAL32	05_22_03	-0.82025418520815	0.914923604143326
S288C	2,4-Dichlorophenoxyacetic acid (48H)	YBR300C	B1		03_15_02	0.08192883031613556	0.9966894371770364
S288C	2,4-Dichlorophenoxyacetic acid (48H)	YBR300C	B2		03_15_02	-0.2938778260962805	0.9999563102093928
S288C	2,4-Dichlorophenoxyacetic acid (48H)	YBR301W	B1	PAU24	03_02_06	0.4507151213352672	0.9966894371770364
S288C	2,4-Dichlorophenoxyacetic acid (48H)	YBR301W	B2	PAU24	03_02_06	0.1380536986897868	0.9999563102093928
S288C	2,4-Dichlorophenoxyacetic acid (48H)	YCL001W	B1	RER1	01_04_48	-0.6157606992271973	0.9864214988161488
S288C	2,4-Dichlorophenoxyacetic acid (48H)	YCL001W	B2	RER1	01_04_48	-0.5588769633290185	0.998197949623454
S288C	2,4-Dichlorophenoxyacetic acid (48H)	YCL001W-A	B1		03_15_06	-0.7679140033977958	0.930479872171188
S288C	2,4-Dichlorophenoxyacetic acid (48H)	YCL001W-A	B2		03_15_06	1.6196019836907625	0.4054414378077568
S288C	2,4-Dichlorophenoxyacetic acid (48H)	YCL001W-B	B1		04_06_44	0.19967998405038512	0.9966894371770364
S288C	2,4-Dichlorophenoxyacetic acid (48H)	YCL001W-B	B1		05_06_44	-0.057820020395332426	0.9966894371770364
S288C	2,4-Dichlorophenoxyacetic acid (48H)	YCL001W-B	B2		04_06_44	0.3855936800748424	0.9999563102093928
S288C	2,4-Dichlorophenoxyacetic acid (48H)	YCL001W-B	B2		05_06_44	0.02702406006780161	0.9999563102093928
S288C	2,4-Dichlorophenoxyacetic acid (48H)	YCL002C	B1		04_04_40	-2.788535455886513	0.009339074889719514
S288C	2,4-Dichlorophenoxyacetic acid (48H)	YCL002C	B1		05_04_40	-2.343127252932694	0.0469172584370359
S288C	2,4-Dichlorophenoxyacetic acid (48H)	YCL002C	B2		04_04_40	-2.627915157117956	0.033308797276964015
S288C	2,4-Dichlorophenoxyacetic acid (48H)	YCL002C	B2		05_04_40	-3.2266889397012464	0.003325931579606989
S288C	2,4-Dichlorophenoxyacetic acid (48H)	YCL005W	B1	LDB16	01_08_08	-0.3161458229640926	0.9966894371770364
S288C	2,4-Dichlorophenoxyacetic acid (48H)	YCL005W	B2	LDB16	01_08_08	-0.028397377382483595	0.9999563102093928
S288C	2,4-Dichlorophenoxyacetic acid (48H)	YCL005W-A	B1	VMA9	04_05_13	-1.081201166327082	0.7215647205939975
S288C	2,4-Dichlorophenoxyacetic acid (48H)	YCL005W-A	B1	VMA9	05_05_13	-0.8962415332946024	0.8591060290602569
S288C	2,4-Dichlorophenoxyacetic acid (48H)	YCL005W-A	B2	VMA9	04_05_13	-0.4655499238134752	0.9999563102093928
S288C	2,4-Dichlorophenoxyacetic acid (48H)	YCL005W-A	B2	VMA9	05_05_13	-0.7509378985537009	0.942507656790374
[truncated: 471,462 more rows]
