# Supplementary material for: The impact of the genetic background on gene deletion phenotypes in Saccharomyces cerevisiae
Source: Mol Syst Biol. 2019 Dec 9;15(12):e8831. doi: 10.15252/msb.20198831 (PMC6901017; doi:10.15252/msb.20198831)
Supplement: Supplementary file 13 — Table EV12 [file MSB-15-e8831-s013.zip › Table_EV12/Table_EV12_deviating.tsv]

Table EV12: systematic assessment of changes in gene conditional essentiality for each possible strains’ pair
condition	gene	strain1	strain2	scores1	scores2	qvalue
2,4-Dichlorophenoxyacetic acid (48H)	YAL002W	S288C	UWOP	-6.027976634530001	-1.61360231754	0.8741950117224913
2,4-Dichlorophenoxyacetic acid (48H)	YAL004W	S288C	UWOP	0.08621315085930001	-0.112867142282	0.8741950117224913
2,4-Dichlorophenoxyacetic acid (48H)	YAL005C	S288C	UWOP	-0.875836927707	-0.0640123112641	0.8741950117224913
2,4-Dichlorophenoxyacetic acid (48H)	YAL007C	S288C	UWOP	0.11897450976299999	-0.6397467436550001	0.8741950117224913
2,4-Dichlorophenoxyacetic acid (48H)	YAL008W	S288C	UWOP	1.2469145605299998	-0.20028007200599998	0.8741950117224913
2,4-Dichlorophenoxyacetic acid (48H)	YAL010C	S288C	UWOP	0.531669677402	0.870702531579	0.8741950117224913
2,4-Dichlorophenoxyacetic acid (48H)	YAL011W	S288C	UWOP	-0.894403094755	-1.28914020244	0.8741950117224913
2,4-Dichlorophenoxyacetic acid (48H)	YAL013W	S288C	UWOP	-1.9796507403299999	0.8582051089939999	0.8741950117224913
2,4-Dichlorophenoxyacetic acid (48H)	YAL014C	S288C	UWOP	-0.7977691248659999	0.582371017398	0.8741950117224913
2,4-Dichlorophenoxyacetic acid (48H)	YAL015C	S288C	UWOP	-0.000131482615311	0.581084953067	0.8741950117224913
2,4-Dichlorophenoxyacetic acid (48H)	YAL017W	S288C	UWOP	-1.07254149434	0.465454210565	0.8741950117224913
2,4-Dichlorophenoxyacetic acid (48H)	YAL018C	S288C	UWOP	2.7307328537999997	-0.116894619142	0.8741950117224913
2,4-Dichlorophenoxyacetic acid (48H)	YAL019W	S288C	UWOP	-0.492948047193	-0.29836445949499996	0.8741950117224913
2,4-Dichlorophenoxyacetic acid (48H)	YAL020C	S288C	UWOP	0.848864090942	0.18762322675	0.8741950117224913
2,4-Dichlorophenoxyacetic acid (48H)	YAL022C	S288C	UWOP	-0.67088182696	0.046707555556500004	0.8741950117224913
2,4-Dichlorophenoxyacetic acid (48H)	YAL023C	S288C	UWOP	0.0393239849404	-1.0627460395000001	0.8741950117224913
2,4-Dichlorophenoxyacetic acid (48H)	YAL024C	S288C	UWOP	0.303230959794	0.013140865634000002	0.8741950117224913
2,4-Dichlorophenoxyacetic acid (48H)	YAL026C	S288C	UWOP	-0.430027863402	0.390740857947	0.8741950117224913
2,4-Dichlorophenoxyacetic acid (48H)	YAL027W	S288C	UWOP	-1.0538068651899999	-2.0782281876299997	0.8741950117224913
2,4-Dichlorophenoxyacetic acid (48H)	YAL028W	S288C	UWOP	0.790471839716	-0.660355000072	0.8741950117224913
2,4-Dichlorophenoxyacetic acid (48H)	YAL029C	S288C	UWOP	2.49364258011	-0.0713909512821	0.8741950117224913
2,4-Dichlorophenoxyacetic acid (48H)	YAL030W	S288C	UWOP	-0.25391347432399997	-1.36898384236	0.8741950117224913
2,4-Dichlorophenoxyacetic acid (48H)	YAL031C	S288C	UWOP	0.347606342462	-0.10086524480299999	0.8741950117224913
2,4-Dichlorophenoxyacetic acid (48H)	YAL034C	S288C	UWOP	-0.21957350226999997	-0.0445208353106	0.8741950117224913
2,4-Dichlorophenoxyacetic acid (48H)	YAL036C	S288C	UWOP	0.319819135248	-1.07303126708	0.8741950117224913
2,4-Dichlorophenoxyacetic acid (48H)	YAL037W	S288C	UWOP	0.506525270756	0.0778878360111	0.8741950117224913
2,4-Dichlorophenoxyacetic acid (48H)	YAL040C	S288C	UWOP	-0.6158908666390001	0.28879088156800004	0.8741950117224913
2,4-Dichlorophenoxyacetic acid (48H)	YAL042W	S288C	UWOP	-0.859913561226	-0.13461765392	0.8741950117224913
2,4-Dichlorophenoxyacetic acid (48H)	YAL043C-A	S288C	UWOP	1.63184799572	-0.805613706402	0.8741950117224913
2,4-Dichlorophenoxyacetic acid (48H)	YAL045C	S288C	UWOP	1.12639348651	0.23911264067200005	0.8741950117224913
2,4-Dichlorophenoxyacetic acid (48H)	YAL046C	S288C	UWOP	1.70232678635	-0.779086266997	0.8741950117224913
2,4-Dichlorophenoxyacetic acid (48H)	YAL048C	S288C	UWOP	-0.106152489471	-1.5654829674000001	0.8741950117224913
2,4-Dichlorophenoxyacetic acid (48H)	YAL049C	S288C	UWOP	0.510388394347	-0.175265504443	0.8741950117224913
2,4-Dichlorophenoxyacetic acid (48H)	YAL051W	S288C	UWOP	0.22738356961999998	0.19478738575100002	0.8741950117224913
2,4-Dichlorophenoxyacetic acid (48H)	YAL053W	S288C	UWOP	-0.11277921328299999	-1.58657442243	0.8741950117224913
2,4-Dichlorophenoxyacetic acid (48H)	YAL054C	S288C	UWOP	-0.058677404147800004	-1.22768851511	0.8741950117224913
2,4-Dichlorophenoxyacetic acid (48H)	YAL055W	S288C	UWOP	1.005659575	0.532350099936	0.8741950117224913
2,4-Dichlorophenoxyacetic acid (48H)	YAL056W	S288C	UWOP	0.424005959621	0.38770196600100004	0.8741950117224913
2,4-Dichlorophenoxyacetic acid (48H)	YAL058C-A	S288C	UWOP	-0.9891806944689999	-0.524756157135	0.8741950117224913
2,4-Dichlorophenoxyacetic acid (48H)	YAL058W	S288C	UWOP	0.039794035290199994	0.314725005672	0.8741950117224913
2,4-Dichlorophenoxyacetic acid (48H)	YAL059W	S288C	UWOP	0.275252281022	-0.780232631049	0.8741950117224913
2,4-Dichlorophenoxyacetic acid (48H)	YAL060W	S288C	UWOP	0.314484228132	-0.205319965004	0.8741950117224913
2,4-Dichlorophenoxyacetic acid (48H)	YAL061W	S288C	UWOP	-0.19559353853599998	0.134873223253	0.8741950117224913
2,4-Dichlorophenoxyacetic acid (48H)	YAL062W	S288C	UWOP	0.265433816724	1.0059825291700002	0.8741950117224913
2,4-Dichlorophenoxyacetic acid (48H)	YAL064C-A	S288C	UWOP	-0.154307175562	-0.0838571467462	0.8741950117224913
2,4-Dichlorophenoxyacetic acid (48H)	YAL065C	S288C	UWOP	0.39223565093	-0.48801169675399997	0.8741950117224913
2,4-Dichlorophenoxyacetic acid (48H)	YAL066W	S288C	UWOP	0.52233769878	-1.3704515170500002	0.8741950117224913
2,4-Dichlorophenoxyacetic acid (48H)	YAL067C	S288C	UWOP	0.09966053534019999	0.289297911403	0.8741950117224913
2,4-Dichlorophenoxyacetic acid (48H)	YAL068C	S288C	UWOP	0.46584208428	-0.109913714035	0.8741950117224913
2,4-Dichlorophenoxyacetic acid (48H)	YAR002C-A	S288C	UWOP	-0.4412992106000001	-0.895556854704	0.8741950117224913
2,4-Dichlorophenoxyacetic acid (48H)	YAR002W	S288C	UWOP	2.38002187809	1.15518407043	0.8741950117224913
2,4-Dichlorophenoxyacetic acid (48H)	YAR003W	S288C	UWOP	-2.56640752472	-1.0827346840899998	0.8741950117224913
2,4-Dichlorophenoxyacetic acid (48H)	YAR014C	S288C	UWOP	-4.24206388432	0.166217856977	0.8741950117224913
2,4-Dichlorophenoxyacetic acid (48H)	YAR015W	S288C	UWOP	0.796017940783	-1.0334098027299998	0.8741950117224913
2,4-Dichlorophenoxyacetic acid (48H)	YAR018C	S288C	UWOP	0.790503066837	0.9215131664990001	0.8741950117224913
2,4-Dichlorophenoxyacetic acid (48H)	YAR020C	S288C	UWOP	-0.520787847452	0.00489279682226	0.8741950117224913
2,4-Dichlorophenoxyacetic acid (48H)	YAR023C	S288C	UWOP	0.629454120175	0.0161542828236	0.8741950117224913
2,4-Dichlorophenoxyacetic acid (48H)	YAR027W	S288C	UWOP	3.36283963574	-1.00904689588	0.2324971451711752
2,4-Dichlorophenoxyacetic acid (48H)	YAR028W	S288C	UWOP	2.75355083992	-1.1142979076700001	0.16450688397125351
2,4-Dichlorophenoxyacetic acid (48H)	YAR029W	S288C	UWOP	-0.129641858696	-0.562087358688	0.8741950117224913
2,4-Dichlorophenoxyacetic acid (48H)	YAR030C	S288C	UWOP	-0.472578103016	-0.18812532598700002	0.8741950117224913
2,4-Dichlorophenoxyacetic acid (48H)	YAR031W	S288C	UWOP	0.288335623012	0.11301834728900001	0.8741950117224913
2,4-Dichlorophenoxyacetic acid (48H)	YAR035W	S288C	UWOP	0.6744408970029999	-0.931229731771	0.8741950117224913
2,4-Dichlorophenoxyacetic acid (48H)	YAR037W	S288C	UWOP	1.50263920788	-0.270390711321	0.8741950117224913
2,4-Dichlorophenoxyacetic acid (48H)	YAR040C	S288C	UWOP	-2.0183559352200002	-1.58480433772	0.8937055001794952
2,4-Dichlorophenoxyacetic acid (48H)	YAR042W	S288C	UWOP	0.843699289459	-0.415245108609	0.8741950117224913
2,4-Dichlorophenoxyacetic acid (48H)	YAR043C	S288C	UWOP	-0.269313375642	0.43349900444600004	0.8741950117224913
2,4-Dichlorophenoxyacetic acid (48H)	YAR044W	S288C	UWOP	1.00768769434	-1.76390584747	0.8741950117224913
2,4-Dichlorophenoxyacetic acid (48H)	YAR047C	S288C	UWOP	-0.0894632367565	-0.0744405261909	0.8741950117224913
2,4-Dichlorophenoxyacetic acid (48H)	YAR050W	S288C	UWOP	-1.37163157352	0.347676192601	0.8741950117224913
2,4-Dichlorophenoxyacetic acid (48H)	YBL001C	S288C	UWOP	0.233985640441	-0.45250481648900004	0.8741950117224913
2,4-Dichlorophenoxyacetic acid (48H)	YBL003C	S288C	UWOP	-0.155806899143	0.25389046486600003	0.8741950117224913
2,4-Dichlorophenoxyacetic acid (48H)	YBL005W	S288C	UWOP	0.159985581011	-1.56580016921	0.8741950117224913
2,4-Dichlorophenoxyacetic acid (48H)	YBL007C	S288C	UWOP	-3.52625609125	0.563905105844	0.8741950117224913
2,4-Dichlorophenoxyacetic acid (48H)	YBL008W	S288C	UWOP	0.412025428067	0.412432202408	0.8741950117224913
2,4-Dichlorophenoxyacetic acid (48H)	YBL009W	S288C	UWOP	-0.0015638213558499998	-0.432603279129	0.8741950117224913
2,4-Dichlorophenoxyacetic acid (48H)	YBL010C	S288C	UWOP	0.07916075208060001	-1.49098738287	0.8741950117224913
2,4-Dichlorophenoxyacetic acid (48H)	YBL011W	S288C	UWOP	0.137944985853	0.87470289015	0.8741950117224913
2,4-Dichlorophenoxyacetic acid (48H)	YBL013W	S288C	UWOP	0.33883234318899996	-0.444860745942	0.8741950117224913
2,4-Dichlorophenoxyacetic acid (48H)	YBL016W	S288C	UWOP	1.30099582551	-2.4237776489300003	0.22350158706726933
2,4-Dichlorophenoxyacetic acid (48H)	YBL017C	S288C	UWOP	-4.81268199945	0.514987820584	0.5323983911979412
2,4-Dichlorophenoxyacetic acid (48H)	YBL019W	S288C	UWOP	-0.786289870783	-0.164866051338	0.8741950117224913
2,4-Dichlorophenoxyacetic acid (48H)	YBL021C	S288C	UWOP	0.192953203268	-1.48409687206	0.8741950117224913
2,4-Dichlorophenoxyacetic acid (48H)	YBL024W	S288C	UWOP	1.68009307611	-1.1841809177	0.8741950117224913
2,4-Dichlorophenoxyacetic acid (48H)	YBL027W	S288C	UWOP	0.39287745044600003	-0.913334126061	0.8741950117224913
2,4-Dichlorophenoxyacetic acid (48H)	YBL028C	S288C	UWOP	0.295053562888	-1.27094300848	0.8741950117224913
2,4-Dichlorophenoxyacetic acid (48H)	YBL029W	S288C	UWOP	-0.298315153514	-0.655117061384	0.8741950117224913
2,4-Dichlorophenoxyacetic acid (48H)	YBL031W	S288C	UWOP	0.191517577462	1.06217737719	0.8741950117224913
2,4-Dichlorophenoxyacetic acid (48H)	YBL032W	S288C	UWOP	0.530114073709	-0.581989717814	0.8741950117224913
2,4-Dichlorophenoxyacetic acid (48H)	YBL036C	S288C	UWOP	-0.7207786577040001	-0.0225057149095	0.8741950117224913
2,4-Dichlorophenoxyacetic acid (48H)	YBL037W	S288C	UWOP	-0.676390126775	-0.116147633534	0.8741950117224913
2,4-Dichlorophenoxyacetic acid (48H)	YBL039C	S288C	UWOP	-0.017065621701	-0.808605757667	0.8741950117224913
2,4-Dichlorophenoxyacetic acid (48H)	YBL042C	S288C	UWOP	-0.6200284601899999	0.32773438869000004	0.8741950117224913
2,4-Dichlorophenoxyacetic acid (48H)	YBL043W	S288C	UWOP	-0.0615174286386	-0.721242133923	0.8741950117224913
2,4-Dichlorophenoxyacetic acid (48H)	YBL046W	S288C	UWOP	0.0119361561712	0.18977543280900008	0.8741950117224913
2,4-Dichlorophenoxyacetic acid (48H)	YBL047C	S288C	UWOP	-0.930041457635	-1.12932965766	0.8741950117224913
2,4-Dichlorophenoxyacetic acid (48H)	YBL048W	S288C	UWOP	0.15589975874	-1.18765452405	0.8741950117224913
2,4-Dichlorophenoxyacetic acid (48H)	YBL049W	S288C	UWOP	0.4662694027800001	-0.641709121688	0.8741950117224913
2,4-Dichlorophenoxyacetic acid (48H)	YBL051C	S288C	UWOP	0.477711677377	-0.7779448335420001	0.8741950117224913
2,4-Dichlorophenoxyacetic acid (48H)	YBL052C	S288C	UWOP	0.581087418366	-0.119372244674	0.8741950117224913
2,4-Dichlorophenoxyacetic acid (48H)	YBL053W	S288C	UWOP	0.554654482091	-0.488947688622	0.8741950117224913
2,4-Dichlorophenoxyacetic acid (48H)	YBL054W	S288C	UWOP	-0.016513394716700002	-0.617532755798	0.8741950117224913
2,4-Dichlorophenoxyacetic acid (48H)	YBL055C	S288C	UWOP	-0.0441650104829	-0.505384659068	0.8741950117224913
2,4-Dichlorophenoxyacetic acid (48H)	YBL056W	S288C	UWOP	0.108561908397	-0.15822289220000002	0.8741950117224913
2,4-Dichlorophenoxyacetic acid (48H)	YBL057C	S288C	UWOP	1.18295484232	-0.046926145404400016	0.8741950117224913
2,4-Dichlorophenoxyacetic acid (48H)	YBL059W	S288C	UWOP	0.16247306774	-0.22253186111499998	0.8741950117224913
2,4-Dichlorophenoxyacetic acid (48H)	YBL060W	S288C	UWOP	0.293852140491	0.376307353851	0.8741950117224913
2,4-Dichlorophenoxyacetic acid (48H)	YBL061C	S288C	UWOP	0.780686246072	0.219261231059	0.8741950117224913
2,4-Dichlorophenoxyacetic acid (48H)	YBL062W	S288C	UWOP	-0.217374455529	0.715503739531	0.8741950117224913
2,4-Dichlorophenoxyacetic acid (48H)	YBL063W	S288C	UWOP	-0.063229989703	0.043559368686100004	0.8741950117224913
2,4-Dichlorophenoxyacetic acid (48H)	YBL064C	S288C	UWOP	0.765009409495	-0.929512240108	0.8741950117224913
2,4-Dichlorophenoxyacetic acid (48H)	YBL065W	S288C	UWOP	0.60998318838	-1.03435812109	0.8741950117224913
2,4-Dichlorophenoxyacetic acid (48H)	YBL066C	S288C	UWOP	0.0673347125997	-0.23580503113	0.8741950117224913
2,4-Dichlorophenoxyacetic acid (48H)	YBL067C	S288C	UWOP	-0.377094606011	-0.215279773114	0.8741950117224913
2,4-Dichlorophenoxyacetic acid (48H)	YBL068W	S288C	UWOP	-1.12033295971	1.1069455641700001	0.8741950117224913
2,4-Dichlorophenoxyacetic acid (48H)	YBL069W	S288C	UWOP	-0.337507655839	-0.385789715714	0.8741950117224913
2,4-Dichlorophenoxyacetic acid (48H)	YBL070C	S288C	UWOP	-0.334179502139	0.484460022608	0.8741950117224913
2,4-Dichlorophenoxyacetic acid (48H)	YBL071C	S288C	UWOP	0.44103542360299997	0.906161749395	0.8741950117224913
2,4-Dichlorophenoxyacetic acid (48H)	YBL072C	S288C	UWOP	-0.710184445976	0.192216078856	0.8741950117224913
2,4-Dichlorophenoxyacetic acid (48H)	YBL075C	S288C	UWOP	0.049318307236800016	0.31969340499800003	0.8741950117224913
2,4-Dichlorophenoxyacetic acid (48H)	YBL078C	S288C	UWOP	-0.572034018536	0.384253834414	0.8741950117224913
2,4-Dichlorophenoxyacetic acid (48H)	YBL079W	S288C	UWOP	0.20105335413699998	0.237839724602	0.8741950117224913
2,4-Dichlorophenoxyacetic acid (48H)	YBL081W	S288C	UWOP	-0.694055637909	-0.018518504600200002	0.8741950117224913
2,4-Dichlorophenoxyacetic acid (48H)	YBL082C	S288C	UWOP	-2.24508702236	-1.95620492473	0.9349990089387956
2,4-Dichlorophenoxyacetic acid (48H)	YBL083C	S288C	UWOP	-2.07929894918	-4.42361836661	0.8741950117224913
2,4-Dichlorophenoxyacetic acid (48H)	YBL085W	S288C	UWOP	-1.178049719	-2.07236735005	0.8741950117224913
2,4-Dichlorophenoxyacetic acid (48H)	YBL086C	S288C	UWOP	-0.577417409866	-0.292571828524	0.8741950117224913
2,4-Dichlorophenoxyacetic acid (48H)	YBL087C	S288C	UWOP	0.10440541422	-0.6305733659380001	0.8741950117224913
2,4-Dichlorophenoxyacetic acid (48H)	YBL088C	S288C	UWOP	0.528837870574	0.758717144586	0.8741950117224913
2,4-Dichlorophenoxyacetic acid (48H)	YBL089W	S288C	UWOP	-2.53822751319	-1.76227710657	0.8768441373232846
2,4-Dichlorophenoxyacetic acid (48H)	YBL091C	S288C	UWOP	-0.964679730872	-1.0383790238200001	0.8741950117224913
2,4-Dichlorophenoxyacetic acid (48H)	YBL091C-A	S288C	UWOP	0.04865760709480002	-0.647099908916	0.8741950117224913
2,4-Dichlorophenoxyacetic acid (48H)	YBL095W	S288C	UWOP	0.254468988374	0.190743473564	0.8741950117224913
2,4-Dichlorophenoxyacetic acid (48H)	YBL096C	S288C	UWOP	-0.32969758848999997	-0.416177813412	0.8741950117224913
2,4-Dichlorophenoxyacetic acid (48H)	YBL098W	S288C	UWOP	-2.77744369642	-0.270084192474	0.8741950117224913
2,4-Dichlorophenoxyacetic acid (48H)	YBL101C	S288C	UWOP	0.07095048452080001	-0.0952542241946	0.8741950117224913
2,4-Dichlorophenoxyacetic acid (48H)	YBL102W	S288C	UWOP	-1.0866257477399999	-0.392513407955	0.8741950117224913
2,4-Dichlorophenoxyacetic acid (48H)	YBL103C	S288C	UWOP	1.15972926009	0.151909261366	0.8741950117224913
2,4-Dichlorophenoxyacetic acid (48H)	YBL104C	S288C	UWOP	0.24178009423	-0.0208432815922	0.8741950117224913
2,4-Dichlorophenoxyacetic acid (48H)	YBL107C	S288C	UWOP	0.9609037145139999	0.216445037792	0.8741950117224913
2,4-Dichlorophenoxyacetic acid (48H)	YBR001C	S288C	UWOP	2.0605429541099998	-0.36893857503	0.8741950117224913
2,4-Dichlorophenoxyacetic acid (48H)	YBR005W	S288C	UWOP	-0.138906452478	0.0233011847321	0.8741950117224913
2,4-Dichlorophenoxyacetic acid (48H)	YBR006W	S288C	UWOP	-0.0696693507878	0.4662694027800001	0.8741950117224913
2,4-Dichlorophenoxyacetic acid (48H)	YBR007C	S288C	UWOP	0.4965128696	-0.267034617566	0.8741950117224913
2,4-Dichlorophenoxyacetic acid (48H)	YBR009C	S288C	UWOP	-0.0279466298843	0.791491651751	0.8741950117224913
2,4-Dichlorophenoxyacetic acid (48H)	YBR010W	S288C	UWOP	0.724096128442	-1.36924680759	0.8741950117224913
2,4-Dichlorophenoxyacetic acid (48H)	YBR012C	S288C	UWOP	-0.010155388500100001	-0.28311247611900003	0.8741950117224913
2,4-Dichlorophenoxyacetic acid (48H)	YBR013C	S288C	UWOP	0.307168042357	-0.41637996793300003	0.8741950117224913
2,4-Dichlorophenoxyacetic acid (48H)	YBR015C	S288C	UWOP	-2.29697088413	-0.264519190781	0.8741950117224913
2,4-Dichlorophenoxyacetic acid (48H)	YBR016W	S288C	UWOP	-0.638964422093	0.0896054023343	0.8741950117224913
2,4-Dichlorophenoxyacetic acid (48H)	YBR018C	S288C	UWOP	0.184662402606	0.36184015733499997	0.8741950117224913
2,4-Dichlorophenoxyacetic acid (48H)	YBR019C	S288C	UWOP	0.13968384344100002	-0.221443842473	0.8741950117224913
2,4-Dichlorophenoxyacetic acid (48H)	YBR020W	S288C	UWOP	-0.7501494086660001	-0.252525510966	0.8741950117224913
2,4-Dichlorophenoxyacetic acid (48H)	YBR022W	S288C	UWOP	-0.285383016532	0.113139146942	0.8741950117224913
2,4-Dichlorophenoxyacetic acid (48H)	YBR023C	S288C	UWOP	-1.3327612036	0.187251788361	0.8741950117224913
2,4-Dichlorophenoxyacetic acid (48H)	YBR024W	S288C	UWOP	0.10246358034499999	-0.00463969278778	0.8741950117224913
2,4-Dichlorophenoxyacetic acid (48H)	YBR025C	S288C	UWOP	0.842217644738	1.5398644015799998	0.8741950117224913
2,4-Dichlorophenoxyacetic acid (48H)	YBR027C	S288C	UWOP	0.0796217630005	-0.279836915465	0.8741950117224913
2,4-Dichlorophenoxyacetic acid (48H)	YBR028C	S288C	UWOP	-1.08529284273	-0.345366207403	0.8741950117224913
2,4-Dichlorophenoxyacetic acid (48H)	YBR031W	S288C	UWOP	0.176257376422	-0.852105137409	0.8741950117224913
2,4-Dichlorophenoxyacetic acid (48H)	YBR032W	S288C	UWOP	2.15841039528	-0.8032568805220001	0.8441897355266268
2,4-Dichlorophenoxyacetic acid (48H)	YBR033W	S288C	UWOP	2.10326658642	0.130614008283	0.8741950117224913
2,4-Dichlorophenoxyacetic acid (48H)	YBR034C	S288C	UWOP	-1.6073733286399998	-1.06535843471	0.8741950117224913
2,4-Dichlorophenoxyacetic acid (48H)	YBR036C	S288C	UWOP	-14.422743887200001	-1.6295018528	0.0
2,4-Dichlorophenoxyacetic acid (48H)	YBR040W	S288C	UWOP	0.0162717954111	-0.263510883475	0.8741950117224913
2,4-Dichlorophenoxyacetic acid (48H)	YBR041W	S288C	UWOP	1.49691971412	-0.365838050607	0.8741950117224913
2,4-Dichlorophenoxyacetic acid (48H)	YBR042C	S288C	UWOP	0.535636343552	-1.38920586859	0.8741950117224913
2,4-Dichlorophenoxyacetic acid (48H)	YBR043C	S288C	UWOP	0.469153802653	0.306727575595	0.8741950117224913
2,4-Dichlorophenoxyacetic acid (48H)	YBR045C	S288C	UWOP	-0.214922304753	-0.229281849878	0.8741950117224913
2,4-Dichlorophenoxyacetic acid (48H)	YBR046C	S288C	UWOP	0.66811822674	1.03981464963	0.8741950117224913
2,4-Dichlorophenoxyacetic acid (48H)	YBR047W	S288C	UWOP	0.654982291704	-0.40816641330799996	0.8741950117224913
2,4-Dichlorophenoxyacetic acid (48H)	YBR048W	S288C	UWOP	-0.18050837372900005	-0.6396999029730001	0.8741950117224913
2,4-Dichlorophenoxyacetic acid (48H)	YBR050C	S288C	UWOP	0.382543738649	-1.0722275796	0.8741950117224913
2,4-Dichlorophenoxyacetic acid (48H)	YBR051W	S288C	UWOP	0.6898950348999999	0.00889972952385	0.8741950117224913
2,4-Dichlorophenoxyacetic acid (48H)	YBR052C	S288C	UWOP	0.454253535273	-0.244688325327	0.8741950117224913
2,4-Dichlorophenoxyacetic acid (48H)	YBR053C	S288C	UWOP	0.588029700455	0.452337997921	0.8741950117224913
2,4-Dichlorophenoxyacetic acid (48H)	YBR054W	S288C	UWOP	0.22899998402199997	0.158752109726	0.8741950117224913
2,4-Dichlorophenoxyacetic acid (48H)	YBR056W	S288C	UWOP	0.281376905597	-0.282304679801	0.8741950117224913
2,4-Dichlorophenoxyacetic acid (48H)	YBR057C	S288C	UWOP	-0.0473929086888	0.707174315851	0.8741950117224913
2,4-Dichlorophenoxyacetic acid (48H)	YBR058C	S288C	UWOP	2.43244646211	-0.253630786701	0.8741950117224913
2,4-Dichlorophenoxyacetic acid (48H)	YBR059C	S288C	UWOP	-0.28747852071400004	-0.528135260349	0.8741950117224913
2,4-Dichlorophenoxyacetic acid (48H)	YBR061C	S288C	UWOP	-0.159573054306	0.08117407962749999	0.8741950117224913
2,4-Dichlorophenoxyacetic acid (48H)	YBR062C	S288C	UWOP	0.035217618511	0.191443618491	0.8741950117224913
2,4-Dichlorophenoxyacetic acid (48H)	YBR063C	S288C	UWOP	0.3986766555470001	-0.181018690629	0.8741950117224913
2,4-Dichlorophenoxyacetic acid (48H)	YBR064W	S288C	UWOP	0.981621265855	0.379746446008	0.8741950117224913
2,4-Dichlorophenoxyacetic acid (48H)	YBR065C	S288C	UWOP	0.71640357368	0.329337654831	0.8741950117224913
2,4-Dichlorophenoxyacetic acid (48H)	YBR066C	S288C	UWOP	-0.6843111325810001	-0.456670350096	0.8741950117224913
2,4-Dichlorophenoxyacetic acid (48H)	YBR067C	S288C	UWOP	-0.0758753302305	-0.477802893442	0.8741950117224913
2,4-Dichlorophenoxyacetic acid (48H)	YBR068C	S288C	UWOP	0.367189856246	0.7689851150749999	0.8741950117224913
2,4-Dichlorophenoxyacetic acid (48H)	YBR069C	S288C	UWOP	0.693327552926	0.438517531519	0.8741950117224913
2,4-Dichlorophenoxyacetic acid (48H)	YBR071W	S288C	UWOP	-0.6464909800540001	-0.503192186458	0.8741950117224913
2,4-Dichlorophenoxyacetic acid (48H)	YBR072W	S288C	UWOP	-0.027599844486400002	-0.0289623330876	0.8741950117224913
2,4-Dichlorophenoxyacetic acid (48H)	YBR073W	S288C	UWOP	0.576610435315	0.24951127200999998	0.8741950117224913
2,4-Dichlorophenoxyacetic acid (48H)	YBR074W	S288C	UWOP	0.4982377571600001	0.296696273813	0.8741950117224913
2,4-Dichlorophenoxyacetic acid (48H)	YBR075W	S288C	UWOP	0.215666003296	0.20798248796399998	0.8741950117224913
2,4-Dichlorophenoxyacetic acid (48H)	YBR076W	S288C	UWOP	0.483580732618	-3.1025862340599994	0.8741950117224913
2,4-Dichlorophenoxyacetic acid (48H)	YBR077C	S288C	UWOP	-4.73390994285	-0.375288363583	0.8741950117224913
2,4-Dichlorophenoxyacetic acid (48H)	YBR078W	S288C	UWOP	-0.9730896876540001	-0.6442919333129999	0.8741950117224913
2,4-Dichlorophenoxyacetic acid (48H)	YBR082C	S288C	UWOP	0.576259541085	0.592366161461	0.8741950117224913
2,4-Dichlorophenoxyacetic acid (48H)	YBR083W	S288C	UWOP	0.24621845426300001	0.282140326532	0.8741950117224913
2,4-Dichlorophenoxyacetic acid (48H)	YBR084C-A	S288C	UWOP	0.682195084241	-0.38724095508100004	0.8741950117224913
2,4-Dichlorophenoxyacetic acid (48H)	YBR084W	S288C	UWOP	0.132099761836	-0.504351698772	0.8741950117224913
2,4-Dichlorophenoxyacetic acid (48H)	YBR090C	S288C	UWOP	-0.0448988478296	-0.907866092796	0.8741950117224913
2,4-Dichlorophenoxyacetic acid (48H)	YBR090C-A	S288C	UWOP	-0.785149259095	-0.7342400122130001	0.8741950117224913
2,4-Dichlorophenoxyacetic acid (48H)	YBR092C	S288C	UWOP	1.13338753988	0.0299459874034	0.8741950117224913
2,4-Dichlorophenoxyacetic acid (48H)	YBR093C	S288C	UWOP	-0.337347411402	-0.534898397374	0.8741950117224913
2,4-Dichlorophenoxyacetic acid (48H)	YBR094W	S288C	UWOP	-0.345326762619	-0.407916596338	0.8741950117224913
2,4-Dichlorophenoxyacetic acid (48H)	YBR095C	S288C	UWOP	-0.527978302977	-0.970893927978	0.8741950117224913
2,4-Dichlorophenoxyacetic acid (48H)	YBR098W	S288C	UWOP	-0.0334376726062	0.48707488311999997	0.8741950117224913
2,4-Dichlorophenoxyacetic acid (48H)	YBR099C	S288C	UWOP	-0.0185924635713	-0.024145138769099996	0.8741950117224913
2,4-Dichlorophenoxyacetic acid (48H)	YBR100W	S288C	UWOP	0.522474111993	0.466079574754	0.8741950117224913
2,4-Dichlorophenoxyacetic acid (48H)	YBR101C	S288C	UWOP	-13.3023147808	0.762225265116	0.0
2,4-Dichlorophenoxyacetic acid (48H)	YBR103W	S288C	UWOP	-3.13128888898	-1.52601188629	0.8741950117224913
2,4-Dichlorophenoxyacetic acid (48H)	YBR104W	S288C	UWOP	-0.4408151902220001	-0.230023904888	0.8741950117224913
2,4-Dichlorophenoxyacetic acid (48H)	YBR105C	S288C	UWOP	-0.374995814764	-0.16956408953699995	0.8741950117224913
2,4-Dichlorophenoxyacetic acid (48H)	YBR106W	S288C	UWOP	0.502385211907	-0.884324952291	0.8741950117224913
2,4-Dichlorophenoxyacetic acid (48H)	YBR107C	S288C	UWOP	-1.77205694785	-0.177891869684	0.8741950117224913
2,4-Dichlorophenoxyacetic acid (48H)	YBR108W	S288C	UWOP	0.388917358426	0.0978263528567	0.8741950117224913
2,4-Dichlorophenoxyacetic acid (48H)	YBR111C	S288C	UWOP	0.7566610851890001	-0.221541632668	0.8741950117224913
2,4-Dichlorophenoxyacetic acid (48H)	YBR113W	S288C	UWOP	-0.3541640379	-0.438354821783	0.8741950117224913
2,4-Dichlorophenoxyacetic acid (48H)	YBR114W	S288C	UWOP	-1.24489630239	-0.0208588951527	0.8741950117224913
2,4-Dichlorophenoxyacetic acid (48H)	YBR115C	S288C	UWOP	1.2550796309399999	-1.42343079336	0.8741950117224913
2,4-Dichlorophenoxyacetic acid (48H)	YBR116C	S288C	UWOP	0.20989145118500002	-1.3233289694900001	0.8741950117224913
2,4-Dichlorophenoxyacetic acid (48H)	YBR119W	S288C	UWOP	1.0444157193899999	0.958237904488	0.8741950117224913
2,4-Dichlorophenoxyacetic acid (48H)	YBR121C	S288C	UWOP	1.2771177608	-1.4767404197299998	0.8741950117224913
2,4-Dichlorophenoxyacetic acid (48H)	YBR122C	S288C	UWOP	-0.617504815742	-0.055563731463999996	0.8741950117224913
2,4-Dichlorophenoxyacetic acid (48H)	YBR125C	S288C	UWOP	-1.1373591366299998	-0.120392878476	0.8741950117224913
2,4-Dichlorophenoxyacetic acid (48H)	YBR126C	S288C	UWOP	0.1257935269	0.5611037043720001	0.8741950117224913
2,4-Dichlorophenoxyacetic acid (48H)	YBR128C	S288C	UWOP	-0.0193057567594	-0.266376382723	0.8741950117224913
2,4-Dichlorophenoxyacetic acid (48H)	YBR129C	S288C	UWOP	0.563641318847	0.10829647786699999	0.8741950117224913
2,4-Dichlorophenoxyacetic acid (48H)	YBR130C	S288C	UWOP	1.13856713315	0.0800753780233	0.8741950117224913
2,4-Dichlorophenoxyacetic acid (48H)	YBR131W	S288C	UWOP	0.0809768557046	1.1320299818700001	0.8741950117224913
2,4-Dichlorophenoxyacetic acid (48H)	YBR132C	S288C	UWOP	-0.319408252076	-0.12029097944900001	0.8741950117224913
2,4-Dichlorophenoxyacetic acid (48H)	YBR134W	S288C	UWOP	0.722618592552	1.5496294510600002	0.8741950117224913
2,4-Dichlorophenoxyacetic acid (48H)	YBR137W	S288C	UWOP	-0.0997657214325	-1.4298742632700001	0.8741950117224913
2,4-Dichlorophenoxyacetic acid (48H)	YBR138C	S288C	UWOP	-0.354510001532	0.0427203452472	0.8741950117224913
2,4-Dichlorophenoxyacetic acid (48H)	YBR139W	S288C	UWOP	-1.18721816612	-1.66449595086	0.8741950117224913
2,4-Dichlorophenoxyacetic acid (48H)	YBR141C	S288C	UWOP	0.296412764424	0.16218216245300002	0.8741950117224913
2,4-Dichlorophenoxyacetic acid (48H)	YBR144C	S288C	UWOP	0.6812812800650001	-0.284712455194	0.8741950117224913
2,4-Dichlorophenoxyacetic acid (48H)	YBR145W	S288C	UWOP	3.1061929665499997	0.11104282099400001	0.8741950117224913
2,4-Dichlorophenoxyacetic acid (48H)	YBR146W	S288C	UWOP	-0.568078035348	-0.345556857196	0.8741950117224913
2,4-Dichlorophenoxyacetic acid (48H)	YBR147W	S288C	UWOP	-4.8418119728699995	0.0574513287601	0.8250970386207742
2,4-Dichlorophenoxyacetic acid (48H)	YBR148W	S288C	UWOP	0.639157537185	-0.510444274459	0.8741950117224913
2,4-Dichlorophenoxyacetic acid (48H)	YBR149W	S288C	UWOP	-0.694564311277	-0.32217103053	0.8741950117224913
2,4-Dichlorophenoxyacetic acid (48H)	YBR150C	S288C	UWOP	1.5572529774500001	0.60115002193	0.8741950117224913
2,4-Dichlorophenoxyacetic acid (48H)	YBR151W	S288C	UWOP	-0.0701541929318	0.535968337156	0.8741950117224913
2,4-Dichlorophenoxyacetic acid (48H)	YBR156C	S288C	UWOP	0.018953218997099997	-0.810052066435	0.8741950117224913
2,4-Dichlorophenoxyacetic acid (48H)	YBR157C	S288C	UWOP	-0.08677606080610001	-0.211888343405	0.8741950117224913
2,4-Dichlorophenoxyacetic acid (48H)	YBR158W	S288C	UWOP	0.08246753985569999	-0.63722474274	0.8741950117224913
2,4-Dichlorophenoxyacetic acid (48H)	YBR159W	S288C	UWOP	0.261850915457	0.165943387017	0.8741950117224913
2,4-Dichlorophenoxyacetic acid (48H)	YBR161W	S288C	UWOP	-0.5025298427830001	0.583703100645	0.8741950117224913
2,4-Dichlorophenoxyacetic acid (48H)	YBR162C	S288C	UWOP	1.7630939423199998	-0.19933257540899998	0.8741950117224913
2,4-Dichlorophenoxyacetic acid (48H)	YBR162W-A	S288C	UWOP	0.031711141513900004	-0.0351009276899	0.8741950117224913
2,4-Dichlorophenoxyacetic acid (48H)	YBR164C	S288C	UWOP	-5.354594172580001	-1.08789291145	0.8741950117224913
2,4-Dichlorophenoxyacetic acid (48H)	YBR165W	S288C	UWOP	0.402782200211	0.094104573077	0.8741950117224913
2,4-Dichlorophenoxyacetic acid (48H)	YBR166C	S288C	UWOP	0.281432785708	0.220911337881	0.8741950117224913
2,4-Dichlorophenoxyacetic acid (48H)	YBR168W	S288C	UWOP	2.50980425883	-0.9463888555500001	0.3974561564642829
2,4-Dichlorophenoxyacetic acid (48H)	YBR169C	S288C	UWOP	0.222681422589	-1.4272010573500002	0.8741950117224913
2,4-Dichlorophenoxyacetic acid (48H)	YBR170C	S288C	UWOP	0.374769829019	0.283820016943	0.8741950117224913
2,4-Dichlorophenoxyacetic acid (48H)	YBR171W	S288C	UWOP	-1.67787348521	-1.18590169643	0.8741950117224913
2,4-Dichlorophenoxyacetic acid (48H)	YBR172C	S288C	UWOP	0.62733231947	-1.09150950513	0.8741950117224913
2,4-Dichlorophenoxyacetic acid (48H)	YBR174C	S288C	UWOP	-1.3061384393000002	-0.257308191098	0.8741950117224913
2,4-Dichlorophenoxyacetic acid (48H)	YBR175W	S288C	UWOP	-1.17632318791	-0.0537106483545	0.8741950117224913
2,4-Dichlorophenoxyacetic acid (48H)	YBR176W	S288C	UWOP	0.28283225379500004	-0.462789222306	0.8741950117224913
2,4-Dichlorophenoxyacetic acid (48H)	YBR177C	S288C	UWOP	-0.6713321549179999	-0.30629532649700003	0.8741950117224913
2,4-Dichlorophenoxyacetic acid (48H)	YBR178W	S288C	UWOP	1.5734869716100002	-0.130193263914	0.8741950117224913
2,4-Dichlorophenoxyacetic acid (48H)	YBR180W	S288C	UWOP	-0.28617191222399996	-1.01560130425	0.8741950117224913
2,4-Dichlorophenoxyacetic acid (48H)	YBR181C	S288C	UWOP	1.11220322525	-0.33995651955	0.8741950117224913
2,4-Dichlorophenoxyacetic acid (48H)	YBR182C	S288C	UWOP	0.500544455292	0.052463207041699995	0.8741950117224913
2,4-Dichlorophenoxyacetic acid (48H)	YBR183W	S288C	UWOP	1.43950947368	-1.3090277697700001	0.8741950117224913
2,4-Dichlorophenoxyacetic acid (48H)	YBR184W	S288C	UWOP	-1.39654424206	0.0454124517957	0.8741950117224913
2,4-Dichlorophenoxyacetic acid (48H)	YBR185C	S288C	UWOP	0.289414602224	-1.17248225201	0.8741950117224913
2,4-Dichlorophenoxyacetic acid (48H)	YBR186W	S288C	UWOP	-0.210577626084	0.171104901435	0.8741950117224913
2,4-Dichlorophenoxyacetic acid (48H)	YBR187W	S288C	UWOP	0.265312195305	-0.139091349906	0.8741950117224913
2,4-Dichlorophenoxyacetic acid (48H)	YBR188C	S288C	UWOP	3.2115828568500002	-0.346298912206	0.8741950117224913
2,4-Dichlorophenoxyacetic acid (48H)	YBR189W	S288C	UWOP	0.031517204656400004	0.736470286075	0.8741950117224913
2,4-Dichlorophenoxyacetic acid (48H)	YBR194W	S288C	UWOP	1.64548767352	-0.834640137264	0.8741950117224913
2,4-Dichlorophenoxyacetic acid (48H)	YBR195C	S288C	UWOP	1.87619282271	-0.136493746487	0.8741950117224913
2,4-Dichlorophenoxyacetic acid (48H)	YBR197C	S288C	UWOP	0.36854248365099995	-0.032586322672099995	0.8741950117224913
2,4-Dichlorophenoxyacetic acid (48H)	YBR199W	S288C	UWOP	0.03459718492	-0.558785501511	0.8741950117224913
2,4-Dichlorophenoxyacetic acid (48H)	YBR200W	S288C	UWOP	0.125556036426	-0.16962325671300002	0.8741950117224913
2,4-Dichlorophenoxyacetic acid (48H)	YBR201W	S288C	UWOP	1.91769941907	-0.381418740522	0.8741950117224913
2,4-Dichlorophenoxyacetic acid (48H)	YBR203W	S288C	UWOP	-0.0155420668961	0.65327630477	0.8741950117224913
2,4-Dichlorophenoxyacetic acid (48H)	YBR204C	S288C	UWOP	-2.95487784225	-0.632135543761	0.8741950117224913
2,4-Dichlorophenoxyacetic acid (48H)	YBR205W	S288C	UWOP	0.401356435601	-0.115491042224	0.8741950117224913
2,4-Dichlorophenoxyacetic acid (48H)	YBR206W	S288C	UWOP	0.392652286467	-0.311838962265	0.8741950117224913
2,4-Dichlorophenoxyacetic acid (48H)	YBR207W	S288C	UWOP	0.909537565544	-0.609661877739	0.8741950117224913
2,4-Dichlorophenoxyacetic acid (48H)	YBR208C	S288C	UWOP	0.27069312133699996	0.428989150741	0.8741950117224913
2,4-Dichlorophenoxyacetic acid (48H)	YBR209W	S288C	UWOP	1.62774327282	0.0228023725603	0.8741950117224913
2,4-Dichlorophenoxyacetic acid (48H)	YBR210W	S288C	UWOP	0.369052800552	-0.022799907261200004	0.8741950117224913
2,4-Dichlorophenoxyacetic acid (48H)	YBR212W	S288C	UWOP	0.144197805978	-0.583528064413	0.8741950117224913
2,4-Dichlorophenoxyacetic acid (48H)	YBR213W	S288C	UWOP	-0.578012368701	0.189220740526	0.8741950117224913
2,4-Dichlorophenoxyacetic acid (48H)	YBR214W	S288C	UWOP	0.64894970496	-0.276724886314	0.8741950117224913
2,4-Dichlorophenoxyacetic acid (48H)	YBR215W	S288C	UWOP	0.188369390591	-0.13140372574200002	0.8741950117224913
2,4-Dichlorophenoxyacetic acid (48H)	YBR216C	S288C	UWOP	1.1436152438200002	0.09746313213189996	0.8741950117224913
2,4-Dichlorophenoxyacetic acid (48H)	YBR217W	S288C	UWOP	0.250119379106	0.279965932781	0.8741950117224913
2,4-Dichlorophenoxyacetic acid (48H)	YBR218C	S288C	UWOP	-0.0436341494236	0.274711558767	0.8741950117224913
2,4-Dichlorophenoxyacetic acid (48H)	YBR219C	S288C	UWOP	0.98555095252	-0.83340666598	0.8741950117224913
2,4-Dichlorophenoxyacetic acid (48H)	YBR220C	S288C	UWOP	0.903398149175	0.284717385792	0.8741950117224913
2,4-Dichlorophenoxyacetic acid (48H)	YBR221C	S288C	UWOP	0.798153711516	-0.92158959077	0.8741950117224913
2,4-Dichlorophenoxyacetic acid (48H)	YBR222C	S288C	UWOP	0.7862520695309999	-0.005402291956579999	0.8741950117224913
2,4-Dichlorophenoxyacetic acid (48H)	YBR223C	S288C	UWOP	0.123035679043	-0.405558948693	0.8741950117224913
2,4-Dichlorophenoxyacetic acid (48H)	YBR224W	S288C	UWOP	-1.88046765124	-0.234593747537	0.8741950117224913
2,4-Dichlorophenoxyacetic acid (48H)	YBR225W	S288C	UWOP	-1.06075572141	-2.6089774867299997	0.8741950117224913
2,4-Dichlorophenoxyacetic acid (48H)	YBR226C	S288C	UWOP	-1.45157464716	-0.186339627718	0.8741950117224913
2,4-Dichlorophenoxyacetic acid (48H)	YBR227C	S288C	UWOP	0.159274753122	-0.288274812303	0.8741950117224913
2,4-Dichlorophenoxyacetic acid (48H)	YBR228W	S288C	UWOP	2.64943715276	-0.183221024436	0.8741950117224913
2,4-Dichlorophenoxyacetic acid (48H)	YBR229C	S288C	UWOP	-0.294489831175	-1.4955317507600001	0.8741950117224913
2,4-Dichlorophenoxyacetic acid (48H)	YBR230C	S288C	UWOP	-0.9888339090710001	-1.27485872512	0.8741950117224913
2,4-Dichlorophenoxyacetic acid (48H)	YBR231C	S288C	UWOP	-1.36546093003	-1.2578711712200001	0.8843207720516928
2,4-Dichlorophenoxyacetic acid (48H)	YBR232C	S288C	UWOP	0.197758071091	-0.958015205809	0.8741950117224913
2,4-Dichlorophenoxyacetic acid (48H)	YBR233W	S288C	UWOP	-0.36110138939099995	-0.381306980299	0.8741950117224913
2,4-Dichlorophenoxyacetic acid (48H)	YBR235W	S288C	UWOP	0.443854903935	-0.446127909647	0.8741950117224913
2,4-Dichlorophenoxyacetic acid (48H)	YBR238C	S288C	UWOP	2.0913476873400003	0.254468988374	0.8741950117224913
2,4-Dichlorophenoxyacetic acid (48H)	YBR239C	S288C	UWOP	0.696164290352	-0.61380604542	0.8741950117224913
2,4-Dichlorophenoxyacetic acid (48H)	YBR240C	S288C	UWOP	0.610985743322	0.713623538132	0.8741950117224913
2,4-Dichlorophenoxyacetic acid (48H)	YBR241C	S288C	UWOP	0.490153219851	0.416250950616	0.8741950117224913
2,4-Dichlorophenoxyacetic acid (48H)	YBR242W	S288C	UWOP	-0.631424715872	0.584507609897	0.8741950117224913
2,4-Dichlorophenoxyacetic acid (48H)	YBR244W	S288C	UWOP	-0.41827413935999996	0.43264929804499996	0.8741950117224913
2,4-Dichlorophenoxyacetic acid (48H)	YBR245C	S288C	UWOP	-0.562076675725	-0.886570839714	0.8741950117224913
2,4-Dichlorophenoxyacetic acid (48H)	YBR246W	S288C	UWOP	1.23231423787	0.155621179949	0.8741950117224913
2,4-Dichlorophenoxyacetic acid (48H)	YBR248C	S288C	UWOP	0.34251714348300005	-0.4752899319560001	0.8741950117224913
2,4-Dichlorophenoxyacetic acid (48H)	YBR249C	S288C	UWOP	0.687314688575	-1.36057881617	0.8741950117224913
2,4-Dichlorophenoxyacetic acid (48H)	YBR250W	S288C	UWOP	0.9229972765200001	-0.246681108715	0.8741950117224913
2,4-Dichlorophenoxyacetic acid (48H)	YBR255W	S288C	UWOP	0.286436520987	-1.46375897677	0.8741950117224913
2,4-Dichlorophenoxyacetic acid (48H)	YBR258C	S288C	UWOP	1.0435101328799998	-0.06646610557230001	0.8741950117224913
2,4-Dichlorophenoxyacetic acid (48H)	YBR259W	S288C	UWOP	1.22024249025	0.09758228825200001	0.8741950117224913
2,4-Dichlorophenoxyacetic acid (48H)	YBR260C	S288C	UWOP	0.9350920335959999	-0.15046459613	0.8741950117224913
2,4-Dichlorophenoxyacetic acid (48H)	YBR261C	S288C	UWOP	3.14171792568	-0.47576409113799994	0.8741950117224913
2,4-Dichlorophenoxyacetic acid (48H)	YBR262C	S288C	UWOP	0.6808136950139999	-1.2893744058499998	0.8741950117224913
2,4-Dichlorophenoxyacetic acid (48H)	YBR263W	S288C	UWOP	0.564316810783	-0.9956742921330001	0.8741950117224913
2,4-Dichlorophenoxyacetic acid (48H)	YBR264C	S288C	UWOP	0.8168530047120001	-0.107397465485	0.8741950117224913
2,4-Dichlorophenoxyacetic acid (48H)	YBR269C	S288C	UWOP	0.031388187340099995	-1.62742114041	0.8741950117224913
2,4-Dichlorophenoxyacetic acid (48H)	YBR270C	S288C	UWOP	0.249696169438	-1.62119297328	0.8741950117224913
2,4-Dichlorophenoxyacetic acid (48H)	YBR271W	S288C	UWOP	-0.7197169355859999	0.230146348074	0.8741950117224913
2,4-Dichlorophenoxyacetic acid (48H)	YBR272C	S288C	UWOP	1.00458388285	0.227618594794	0.8741950117224913
2,4-Dichlorophenoxyacetic acid (48H)	YBR273C	S288C	UWOP	-0.10711888669399999	-0.749781257343	0.8741950117224913
2,4-Dichlorophenoxyacetic acid (48H)	YBR274W	S288C	UWOP	0.20010996637200001	0.107277487598	0.8741950117224913
2,4-Dichlorophenoxyacetic acid (48H)	YBR275C	S288C	UWOP	0.760059910795	0.153538824029	0.8741950117224913
2,4-Dichlorophenoxyacetic acid (48H)	YBR276C	S288C	UWOP	-1.45440974106	-0.218515067217	0.8741950117224913
2,4-Dichlorophenoxyacetic acid (48H)	YBR277C	S288C	UWOP	-0.38502547301299994	-0.406131719836	0.8741950117224913
2,4-Dichlorophenoxyacetic acid (48H)	YBR278W	S288C	UWOP	0.5237494933619999	-0.332992871536	0.8741950117224913
2,4-Dichlorophenoxyacetic acid (48H)	YBR280C	S288C	UWOP	0.750090241489	-0.358341898002	0.8741950117224913
2,4-Dichlorophenoxyacetic acid (48H)	YBR281C	S288C	UWOP	0.714662250793	0.0077599396023800005	0.8741950117224913
2,4-Dichlorophenoxyacetic acid (48H)	YBR283C	S288C	UWOP	-1.3023122952	-0.22328049025600002	0.8741950117224913
2,4-Dichlorophenoxyacetic acid (48H)	YBR284W	S288C	UWOP	1.0738275586700001	0.849035840108	0.8741950117224913
2,4-Dichlorophenoxyacetic acid (48H)	YBR285W	S288C	UWOP	-0.738828755487	0.567995858713	0.8741950117224913
2,4-Dichlorophenoxyacetic acid (48H)	YBR286W	S288C	UWOP	1.3482178068000001	-0.07074832999969999	0.8741950117224913
2,4-Dichlorophenoxyacetic acid (48H)	YBR287W	S288C	UWOP	0.327210101762	-0.0734765942674	0.8741950117224913
2,4-Dichlorophenoxyacetic acid (48H)	YBR288C	S288C	UWOP	-0.9985266431190001	-0.8610812912029999	0.8741950117224913
2,4-Dichlorophenoxyacetic acid (48H)	YBR289W	S288C	UWOP	-1.8273231999000001	-0.137267028618	0.8741950117224913
2,4-Dichlorophenoxyacetic acid (48H)	YBR290W	S288C	UWOP	-9.909299063130002	-0.928512150466	3.8578498870915554e-05
2,4-Dichlorophenoxyacetic acid (48H)	YBR291C	S288C	UWOP	0.662549937981	-0.161245348819	0.8741950117224913
2,4-Dichlorophenoxyacetic acid (48H)	YBR292C	S288C	UWOP	0.252841069243	-0.5188427265119999	0.8741950117224913
2,4-Dichlorophenoxyacetic acid (48H)	YBR293W	S288C	UWOP	-0.323335473442	-0.9595872448280001	0.8741950117224913
2,4-Dichlorophenoxyacetic acid (48H)	YBR294W	S288C	UWOP	0.639934106381	-1.17775306135	0.8741950117224913
2,4-Dichlorophenoxyacetic acid (48H)	YBR295W	S288C	UWOP	0.613432963499	-0.0820393995896	0.8741950117224913
2,4-Dichlorophenoxyacetic acid (48H)	YBR296C	S288C	UWOP	0.615010754883	-0.272630024613	0.8741950117224913
2,4-Dichlorophenoxyacetic acid (48H)	YBR297W	S288C	UWOP	0.47334398925	0.154135426396	0.8741950117224913
2,4-Dichlorophenoxyacetic acid (48H)	YBR298C	S288C	UWOP	0.152425330631	0.0726457884919	0.8741950117224913
2,4-Dichlorophenoxyacetic acid (48H)	YBR299W	S288C	UWOP	-1.64828003556	-0.177519609529	0.8741950117224913
2,4-Dichlorophenoxyacetic acid (48H)	YBR300C	S288C	UWOP	0.259955100497	-0.44979052225	0.8741950117224913
2,4-Dichlorophenoxyacetic acid (48H)	YBR301W	S288C	UWOP	0.15343692500199999	-0.31632416298	0.8741950117224913
2,4-Dichlorophenoxyacetic acid (48H)	YCL001W	S288C	UWOP	-0.632743650857	-0.658279218283	0.8741950117224913
2,4-Dichlorophenoxyacetic acid (48H)	YCL001W-A	S288C	UWOP	0.42813944434	0.0321762612656	0.8741950117224913
2,4-Dichlorophenoxyacetic acid (48H)	YCL002C	S288C	UWOP	-2.97366177738	-0.15922462537499998	0.8741950117224913
2,4-Dichlorophenoxyacetic acid (48H)	YCL006C	S288C	UWOP	0.543778404506	-1.7939167544099999	0.8741950117224913
2,4-Dichlorophenoxyacetic acid (48H)	YCL009C	S288C	UWOP	-0.465592267311	0.252537837461	0.8741950117224913
2,4-Dichlorophenoxyacetic acid (48H)	YCL010C	S288C	UWOP	-4.05712536823	-0.7824012724349999	0.8741950117224913
2,4-Dichlorophenoxyacetic acid (48H)	YCL011C	S288C	UWOP	-0.760446140977	0.252161468475	0.8741950117224913
2,4-Dichlorophenoxyacetic acid (48H)	YCL012W	S288C	UWOP	-0.8371489899179999	0.462960149706	0.8741950117224913
2,4-Dichlorophenoxyacetic acid (48H)	YCL013W	S288C	UWOP	-0.35166340291000003	0.71935618016	0.8741950117224913
2,4-Dichlorophenoxyacetic acid (48H)	YCL014W	S288C	UWOP	-0.20406348426100002	0.194974748478	0.8741950117224913
2,4-Dichlorophenoxyacetic acid (48H)	YCL016C	S288C	UWOP	-0.34187287866800004	1.0962437010500001	0.8741950117224913
2,4-Dichlorophenoxyacetic acid (48H)	YCL022C	S288C	UWOP	0.338358184007	-0.267550686831	0.8741950117224913
2,4-Dichlorophenoxyacetic acid (48H)	YCL024W	S288C	UWOP	-2.6347152086700003	0.00984065198967	0.8741950117224913
2,4-Dichlorophenoxyacetic acid (48H)	YCL025C	S288C	UWOP	-0.558155206723	-0.703635789967	0.8741950117224913
2,4-Dichlorophenoxyacetic acid (48H)	YCL027W	S288C	UWOP	0.42682297465400004	-0.48587099542400003	0.8741950117224913
2,4-Dichlorophenoxyacetic acid (48H)	YCL028W	S288C	UWOP	-0.0970004776792	0.9479288456820001	0.8741950117224913
2,4-Dichlorophenoxyacetic acid (48H)	YCL029C	S288C	UWOP	1.9919345036700002	0.659253833169	0.8741950117224913
2,4-Dichlorophenoxyacetic acid (48H)	YCL032W	S288C	UWOP	2.07479156077	0.64374381516	0.8741950117224913
2,4-Dichlorophenoxyacetic acid (48H)	YCL033C	S288C	UWOP	-0.236355614582	-0.126694182814	0.8741950117224913
2,4-Dichlorophenoxyacetic acid (48H)	YCL034W	S288C	UWOP	1.23476638865	-1.15855495598	0.8741950117224913
2,4-Dichlorophenoxyacetic acid (48H)	YCL035C	S288C	UWOP	0.242942071843	0.031257526491099995	0.8741950117224913
2,4-Dichlorophenoxyacetic acid (48H)	YCL036W	S288C	UWOP	0.366636807495	-0.7164931462109999	0.8741950117224913
2,4-Dichlorophenoxyacetic acid (48H)	YCL038C	S288C	UWOP	-0.153235592248	-1.75318672726	0.8741950117224913
2,4-Dichlorophenoxyacetic acid (48H)	YCL039W	S288C	UWOP	0.156378026754	0.421705835619	0.8741950117224913
2,4-Dichlorophenoxyacetic acid (48H)	YCL040W	S288C	UWOP	1.58603452194	0.815072237041	0.8741950117224913
2,4-Dichlorophenoxyacetic acid (48H)	YCL042W	S288C	UWOP	0.670831699213	-0.264343332783	0.8741950117224913
2,4-Dichlorophenoxyacetic acid (48H)	YCL044C	S288C	UWOP	0.6105838995790001	0.036237430545999996	0.8741950117224913
2,4-Dichlorophenoxyacetic acid (48H)	YCL045C	S288C	UWOP	-5.35935795209	-0.24551337873799997	0.6686862814768277
2,4-Dichlorophenoxyacetic acid (48H)	YCL046W	S288C	UWOP	-1.46365543421	-1.70867739667	0.9009883162928736
2,4-Dichlorophenoxyacetic acid (48H)	YCL047C	S288C	UWOP	-0.7716533904	0.455289782635	0.8741950117224913
2,4-Dichlorophenoxyacetic acid (48H)	YCL048W	S288C	UWOP	-0.283660594272	-1.27480777561	0.8741950117224913
2,4-Dichlorophenoxyacetic acid (48H)	YCL050C	S288C	UWOP	-0.0171634118961	-0.360117735075	0.8741950117224913
2,4-Dichlorophenoxyacetic acid (48H)	YCL051W	S288C	UWOP	0.290263486859	0.58685457458	0.8741950117224913
2,4-Dichlorophenoxyacetic acid (48H)	YCL055W	S288C	UWOP	-2.42141835775	0.279984833407	0.8741950117224913
2,4-Dichlorophenoxyacetic acid (48H)	YCL056C	S288C	UWOP	0.19490489833900002	0.21447608562800002	0.8741950117224913
2,4-Dichlorophenoxyacetic acid (48H)	YCL057W	S288C	UWOP	3.00190013432	0.21615741957100001	0.8741950117224913
2,4-Dichlorophenoxyacetic acid (48H)	YCL060C	S288C	UWOP	-0.11035171549799999	-1.0446564969299998	0.8741950117224913
2,4-Dichlorophenoxyacetic acid (48H)	YCL061C	S288C	UWOP	-0.157623824534	-0.53339045613	0.8741950117224913
2,4-Dichlorophenoxyacetic acid (48H)	YCL062W	S288C	UWOP	-0.5100054512300001	0.984651118372	0.8741950117224913
2,4-Dichlorophenoxyacetic acid (48H)	YCL063W	S288C	UWOP	-0.525316601783	0.6109898521530001	0.8741950117224913
2,4-Dichlorophenoxyacetic acid (48H)	YCL064C	S288C	UWOP	1.24428408646	-0.010419175497	0.8741950117224913
2,4-Dichlorophenoxyacetic acid (48H)	YCL069W	S288C	UWOP	1.8093823970400005	0.551613946612	0.8741950117224913
2,4-Dichlorophenoxyacetic acid (48H)	YCL074W	S288C	UWOP	0.211111774208	0.0646557543128	0.8741950117224913
2,4-Dichlorophenoxyacetic acid (48H)	YCL075W	S288C	UWOP	0.132771966707	-0.0397471946085	0.8741950117224913
2,4-Dichlorophenoxyacetic acid (48H)	YCL076W	S288C	UWOP	0.339235008698	0.8297465186759999	0.8741950117224913
2,4-Dichlorophenoxyacetic acid (48H)	YCR001W	S288C	UWOP	-0.43470617920800003	0.377342779447	0.8741950117224913
2,4-Dichlorophenoxyacetic acid (48H)	YCR005C	S288C	UWOP	0.725743769965	0.5773229067369999	0.8741950117224913
2,4-Dichlorophenoxyacetic acid (48H)	YCR006C	S288C	UWOP	-0.676340820795	-0.2696782399	0.8741950117224913
2,4-Dichlorophenoxyacetic acid (48H)	YCR007C	S288C	UWOP	1.5058572448899998	-0.968942232907	0.8741950117224913
2,4-Dichlorophenoxyacetic acid (48H)	YCR008W	S288C	UWOP	1.5461920024399998	1.46533758992	0.91368500468795
2,4-Dichlorophenoxyacetic acid (48H)	YCR009C	S288C	UWOP	-0.637654526538	0.353933943324	0.8741950117224913
2,4-Dichlorophenoxyacetic acid (48H)	YCR010C	S288C	UWOP	-0.0337622703128	0.151754769293	0.8741950117224913
2,4-Dichlorophenoxyacetic acid (48H)	YCR011C	S288C	UWOP	0.0881632023977	-1.04033729302	0.8741950117224913
2,4-Dichlorophenoxyacetic acid (48H)	YCR015C	S288C	UWOP	1.9995818612799998	0.344800832158	0.8741950117224913
2,4-Dichlorophenoxyacetic acid (48H)	YCR016W	S288C	UWOP	-1.3512131451299998	0.144279982612	0.8741950117224913
2,4-Dichlorophenoxyacetic acid (48H)	YCR017C	S288C	UWOP	-0.26281977797899997	-0.220991049216	0.8741950117224913
2,4-Dichlorophenoxyacetic acid (48H)	YCR019W	S288C	UWOP	0.8807321898280001	0.031936305492700004	0.8741950117224913
2,4-Dichlorophenoxyacetic acid (48H)	YCR020C	S288C	UWOP	0.269707001722	0.044620269038399996	0.8741950117224913
2,4-Dichlorophenoxyacetic acid (48H)	YCR020C-A	S288C	UWOP	-0.326637330619	-1.34447630463	0.8741950117224913
2,4-Dichlorophenoxyacetic acid (48H)	YCR021C	S288C	UWOP	-1.0345142567	0.272845327396	0.8741950117224913
2,4-Dichlorophenoxyacetic acid (48H)	YCR022C	S288C	UWOP	1.17207876473	0.5269667086050001	0.8741950117224913
2,4-Dichlorophenoxyacetic acid (48H)	YCR023C	S288C	UWOP	0.624915504647	0.29499850454300003	0.8741950117224913
2,4-Dichlorophenoxyacetic acid (48H)	YCR024C-A	S288C	UWOP	-0.631602217402	-0.465870846102	0.8741950117224913
2,4-Dichlorophenoxyacetic acid (48H)	YCR026C	S288C	UWOP	0.752661548384	-0.22016517403900002	0.8741950117224913
2,4-Dichlorophenoxyacetic acid (48H)	YCR027C	S288C	UWOP	0.914520756664	0.222329706594	0.8741950117224913
2,4-Dichlorophenoxyacetic acid (48H)	YCR028C-A	S288C	UWOP	0.209169940334	0.209318680042	0.8741950117224913
2,4-Dichlorophenoxyacetic acid (48H)	YCR030C	S288C	UWOP	-0.0397562340383	-0.00281208443496	0.8741950117224913
2,4-Dichlorophenoxyacetic acid (48H)	YCR031C	S288C	UWOP	0.13907902340999995	-0.797529169093	0.8741950117224913
2,4-Dichlorophenoxyacetic acid (48H)	YCR032W	S288C	UWOP	-4.74599976933	-0.605153667566	0.8741950117224913
2,4-Dichlorophenoxyacetic acid (48H)	YCR033W	S288C	UWOP	-1.53134597164	-1.77922850275	0.9089230262386196
2,4-Dichlorophenoxyacetic acid (48H)	YCR034W	S288C	UWOP	-1.14187885153	-1.7566093840900001	0.8741950117224913
2,4-Dichlorophenoxyacetic acid (48H)	YCR037C	S288C	UWOP	2.2013805575	-0.337280848328	0.8741950117224913
2,4-Dichlorophenoxyacetic acid (48H)	YCR043C	S288C	UWOP	0.80447391648	-0.723525822598	0.8741950117224913
2,4-Dichlorophenoxyacetic acid (48H)	YCR044C	S288C	UWOP	-7.466679955419999	-1.06480045537	0.09743557818963744
2,4-Dichlorophenoxyacetic acid (48H)	YCR048W	S288C	UWOP	0.021158839868900003	-1.25552174124	0.8741950117224913
2,4-Dichlorophenoxyacetic acid (48H)	YCR049C	S288C	UWOP	-0.188682483569	0.23214817089200002	0.8741950117224913
2,4-Dichlorophenoxyacetic acid (48H)	YCR051W	S288C	UWOP	0.226136128307	0.188386647685	0.8741950117224913
2,4-Dichlorophenoxyacetic acid (48H)	YCR053W	S288C	UWOP	-1.5152878354799997	0.8067600704539999	0.8741950117224913
2,4-Dichlorophenoxyacetic acid (48H)	YCR060W	S288C	UWOP	0.663250082908	-1.02301610199	0.8741950117224913
2,4-Dichlorophenoxyacetic acid (48H)	YCR061W	S288C	UWOP	0.0324351176645	-0.1079562666	0.8741950117224913
2,4-Dichlorophenoxyacetic acid (48H)	YCR062W	S288C	UWOP	-0.223410329338	-0.5448072559699999	0.8741950117224913
2,4-Dichlorophenoxyacetic acid (48H)	YCR063W	S288C	UWOP	1.19141081801	-1.59530158102	0.8741950117224913
2,4-Dichlorophenoxyacetic acid (48H)	YCR065W	S288C	UWOP	0.39276733375600004	-0.760932626654	0.8741950117224913
2,4-Dichlorophenoxyacetic acid (48H)	YCR067C	S288C	UWOP	-0.4973255965160001	1.1995808190200001	0.8741950117224913
2,4-Dichlorophenoxyacetic acid (48H)	YCR068W	S288C	UWOP	1.01691448687	0.343323296268	0.8741950117224913
2,4-Dichlorophenoxyacetic acid (48H)	YCR069W	S288C	UWOP	0.66157203603	-0.595065663907	0.8741950117224913
2,4-Dichlorophenoxyacetic acid (48H)	YCR071C	S288C	UWOP	0.086193428467	0.00957193439463	0.8741950117224913
2,4-Dichlorophenoxyacetic acid (48H)	YCR073C	S288C	UWOP	1.7043869545800001	-3.5303517747099997	0.0013968230670480335
2,4-Dichlorophenoxyacetic acid (48H)	YCR073W-A	S288C	UWOP	-0.286143150402	-0.792935495221	0.8741950117224913
2,4-Dichlorophenoxyacetic acid (48H)	YCR075C	S288C	UWOP	-0.148551524077	0.23754553225000002	0.8741950117224913
2,4-Dichlorophenoxyacetic acid (48H)	YCR076C	S288C	UWOP	1.29558449412	-1.8994619585599997	0.6138478342953273
2,4-Dichlorophenoxyacetic acid (48H)	YCR079W	S288C	UWOP	-0.7373232795419999	-0.524666584604	0.8741950117224913
2,4-Dichlorophenoxyacetic acid (48H)	YCR081W	S288C	UWOP	3.2785214780799996	0.330399376949	0.8741950117224913
2,4-Dichlorophenoxyacetic acid (48H)	YCR082W	S288C	UWOP	1.0423004928200001	0.225543634772	0.8741950117224913
2,4-Dichlorophenoxyacetic acid (48H)	YCR083W	S288C	UWOP	-0.33686832162299996	-0.254459948944	0.8741950117224913
2,4-Dichlorophenoxyacetic acid (48H)	YCR085W	S288C	UWOP	0.775546097579	-0.024929103862900003	0.8741950117224913
2,4-Dichlorophenoxyacetic acid (48H)	YCR086W	S288C	UWOP	-2.02606163824	-2.46849981699	0.9192508161757196
2,4-Dichlorophenoxyacetic acid (48H)	YCR087C-A	S288C	UWOP	0.7792062448829999	-0.00581235336309	0.8741950117224913
2,4-Dichlorophenoxyacetic acid (48H)	YCR087W	S288C	UWOP	0.8149539026870001	-0.366617906869	0.8741950117224913
2,4-Dichlorophenoxyacetic acid (48H)	YCR088W	S288C	UWOP	-0.975452265898	-1.10352537264	0.8741950117224913
2,4-Dichlorophenoxyacetic acid (48H)	YCR089W	S288C	UWOP	0.594377023709	-0.570738093009	0.8741950117224913
2,4-Dichlorophenoxyacetic acid (48H)	YCR090C	S288C	UWOP	0.278739035627	0.916348365017	0.8741950117224913
2,4-Dichlorophenoxyacetic acid (48H)	YCR091W	S288C	UWOP	0.48183365736699996	0.23257795469099998	0.8741950117224913
2,4-Dichlorophenoxyacetic acid (48H)	YCR092C	S288C	UWOP	0.01240867182	-0.40105320381899995	0.8741950117224913
2,4-Dichlorophenoxyacetic acid (48H)	YCR095C	S288C	UWOP	-0.930152396092	-1.66058680836	0.8741950117224913
2,4-Dichlorophenoxyacetic acid (48H)	YCR098C	S288C	UWOP	0.969898768934	-1.43127784019	0.8741950117224913
2,4-Dichlorophenoxyacetic acid (48H)	YCR099C	S288C	UWOP	0.407250143832	0.065802118365	0.8741950117224913
2,4-Dichlorophenoxyacetic acid (48H)	YCR100C	S288C	UWOP	0.684922526743	-0.976298685234	0.8741950117224913
2,4-Dichlorophenoxyacetic acid (48H)	YCR101C	S288C	UWOP	0.280495150308	-0.167494881878	0.8741950117224913
2,4-Dichlorophenoxyacetic acid (48H)	YCR102C	S288C	UWOP	0.254087688789	0.43353927099699996	0.8741950117224913
2,4-Dichlorophenoxyacetic acid (48H)	YCR102W-A	S288C	UWOP	-0.055473337165999996	-1.80350758943	0.8741950117224913
2,4-Dichlorophenoxyacetic acid (48H)	YCR105W	S288C	UWOP	-0.006365402113739999	-0.839420352097	0.8741950117224913
2,4-Dichlorophenoxyacetic acid (48H)	YCR106W	S288C	UWOP	-0.101298315667	-0.0885239578234	0.8741950117224913
2,4-Dichlorophenoxyacetic acid (48H)	YCR107W	S288C	UWOP	-0.669741215272	0.037188214207999996	0.8741950117224913
2,4-Dichlorophenoxyacetic acid (48H)	YDL001W	S288C	UWOP	1.74050769431	0.579401153825	0.8741950117224913
2,4-Dichlorophenoxyacetic acid (48H)	YDL002C	S288C	UWOP	2.4697793072	1.3905346647699999	0.8741950117224913
2,4-Dichlorophenoxyacetic acid (48H)	YDL006W	S288C	UWOP	-1.65785936586	-0.0302952381003	0.8741950117224913
2,4-Dichlorophenoxyacetic acid (48H)	YDL010W	S288C	UWOP	-0.582840245982	-0.221200599635	0.8741950117224913
2,4-Dichlorophenoxyacetic acid (48H)	YDL011C	S288C	UWOP	-0.28962990500700003	-0.58497683848	0.8741950117224913
2,4-Dichlorophenoxyacetic acid (48H)	YDL012C	S288C	UWOP	-1.4499746680899999	0.186537673407	0.8741950117224913
2,4-Dichlorophenoxyacetic acid (48H)	YDL013W	S288C	UWOP	1.06394664013	0.28859694471	0.8741950117224913
2,4-Dichlorophenoxyacetic acid (48H)	YDL018C	S288C	UWOP	2.2424976366	-0.936115954462	0.6302840971593403
2,4-Dichlorophenoxyacetic acid (48H)	YDL019C	S288C	UWOP	-0.770627004234	-0.8720633766470001	0.8741950117224913
2,4-Dichlorophenoxyacetic acid (48H)	YDL020C	S288C	UWOP	0.7363856441419999	-0.804067142139	0.8741950117224913
2,4-Dichlorophenoxyacetic acid (48H)	YDL023C	S288C	UWOP	0.355834688881	-0.542370718755	0.8741950117224913
2,4-Dichlorophenoxyacetic acid (48H)	YDL024C	S288C	UWOP	-0.38151817424900003	-1.79617661186	0.8741950117224913
2,4-Dichlorophenoxyacetic acid (48H)	YDL025C	S288C	UWOP	-1.52689857218	-0.615670633258	0.8741950117224913
2,4-Dichlorophenoxyacetic acid (48H)	YDL026W	S288C	UWOP	1.29356870128	-0.502180592087	0.8741950117224913
2,4-Dichlorophenoxyacetic acid (48H)	YDL027C	S288C	UWOP	0.743577743199	0.317056356794	0.8741950117224913
2,4-Dichlorophenoxyacetic acid (48H)	YDL033C	S288C	UWOP	-0.355178919337	0.233704596351	0.8741950117224913
2,4-Dichlorophenoxyacetic acid (48H)	YDL034W	S288C	UWOP	-0.30340517425999997	-0.7997643735529999	0.8741950117224913
2,4-Dichlorophenoxyacetic acid (48H)	YDL035C	S288C	UWOP	-0.920898485273	0.30124803760200003	0.8741950117224913
2,4-Dichlorophenoxyacetic acid (48H)	YDL036C	S288C	UWOP	-0.646080918647	-0.5325727986159999	0.8741950117224913
2,4-Dichlorophenoxyacetic acid (48H)	YDL037C	S288C	UWOP	0.110899011884	-1.47231520796	0.8741950117224913
2,4-Dichlorophenoxyacetic acid (48H)	YDL038C	S288C	UWOP	0.312762627638	-2.84973366009	0.8741950117224913
2,4-Dichlorophenoxyacetic acid (48H)	YDL039C	S288C	UWOP	-0.0321433906118	0.0591811469178	0.8741950117224913
2,4-Dichlorophenoxyacetic acid (48H)	YDL040C	S288C	UWOP	-0.848363635238	-0.7085417350509999	0.8741950117224913
2,4-Dichlorophenoxyacetic acid (48H)	YDL046W	S288C	UWOP	-0.203245826748	-0.407361904055	0.8741950117224913
2,4-Dichlorophenoxyacetic acid (48H)	YDL048C	S288C	UWOP	-0.19401574715300002	-1.27246985035	0.8741950117224913
2,4-Dichlorophenoxyacetic acid (48H)	YDL050C	S288C	UWOP	0.257421594854	-0.34476796150399996	0.8741950117224913
2,4-Dichlorophenoxyacetic acid (48H)	YDL051W	S288C	UWOP	1.4048506562799998	-2.25940383563	0.2550858165019006
2,4-Dichlorophenoxyacetic acid (48H)	YDL052C	S288C	UWOP	0.730908571448	0.47205299432099995	0.8741950117224913
2,4-Dichlorophenoxyacetic acid (48H)	YDL053C	S288C	UWOP	1.77119984555	-2.00523479198	0.20116638380185034
2,4-Dichlorophenoxyacetic acid (48H)	YDL054C	S288C	UWOP	0.18903748663	-0.7191063631910001	0.8741950117224913
2,4-Dichlorophenoxyacetic acid (48H)	YDL056W	S288C	UWOP	0.7027827965000001	-2.3364329258099996	0.7692797013862592
2,4-Dichlorophenoxyacetic acid (48H)	YDL059C	S288C	UWOP	0.935620429356	-0.662594313364	0.8741950117224913
2,4-Dichlorophenoxyacetic acid (48H)	YDL061C	S288C	UWOP	-0.7069664089659999	-0.053928416436099996	0.8741950117224913
2,4-Dichlorophenoxyacetic acid (48H)	YDL062W	S288C	UWOP	0.88740164549	-0.654361036346	0.8741950117224913
2,4-Dichlorophenoxyacetic acid (48H)	YDL065C	S288C	UWOP	0.717996156858	-0.478966514587	0.8741950117224913
2,4-Dichlorophenoxyacetic acid (48H)	YDL066W	S288C	UWOP	0.321790552712	0.157308266257	0.8741950117224913
2,4-Dichlorophenoxyacetic acid (48H)	YDL070W	S288C	UWOP	-0.11789881761700001	-1.1610523039	0.8741950117224913
2,4-Dichlorophenoxyacetic acid (48H)	YDL071C	S288C	UWOP	0.307220635403	-0.33764571258599996	0.8741950117224913
2,4-Dichlorophenoxyacetic acid (48H)	YDL074C	S288C	UWOP	-1.26686704741	-0.8873835666299998	0.8741950117224913
2,4-Dichlorophenoxyacetic acid (48H)	YDL076C	S288C	UWOP	-0.08117490139389999	-0.539229927782	0.8741950117224913
2,4-Dichlorophenoxyacetic acid (48H)	YDL078C	S288C	UWOP	-0.151027506077	-1.73084700915	0.8741950117224913
2,4-Dichlorophenoxyacetic acid (48H)	YDL079C	S288C	UWOP	0.0362514005739	-0.640974462575	0.8741950117224913
2,4-Dichlorophenoxyacetic acid (48H)	YDL080C	S288C	UWOP	0.80801572943	-0.201534087449	0.8741950117224913
2,4-Dichlorophenoxyacetic acid (48H)	YDL081C	S288C	UWOP	-1.4413732397499999	-0.287111191157	0.8741950117224913
2,4-Dichlorophenoxyacetic acid (48H)	YDL082W	S288C	UWOP	1.2360779277299998	-1.71725745909	0.8512206367162198
2,4-Dichlorophenoxyacetic acid (48H)	YDL083C	S288C	UWOP	0.263022754266	-1.07499282335	0.8741950117224913
2,4-Dichlorophenoxyacetic acid (48H)	YDL085W	S288C	UWOP	0.62932921169	-0.545624091718	0.8741950117224913
2,4-Dichlorophenoxyacetic acid (48H)	YDL086W	S288C	UWOP	0.765836928205	-0.5286965267629999	0.8741950117224913
2,4-Dichlorophenoxyacetic acid (48H)	YDL088C	S288C	UWOP	-0.31742615165	-0.996230627949	0.8741950117224913
2,4-Dichlorophenoxyacetic acid (48H)	YDL089W	S288C	UWOP	0.5952785013899999	-0.378225356502	0.8741950117224913
2,4-Dichlorophenoxyacetic acid (48H)	YDL091C	S288C	UWOP	-0.9256828089370001	-0.16043097837099998	0.8741950117224913
2,4-Dichlorophenoxyacetic acid (48H)	YDL093W	S288C	UWOP	0.0392533130347	-0.7606408996009999	0.8741950117224913
2,4-Dichlorophenoxyacetic acid (48H)	YDL094C	S288C	UWOP	-0.0874384044808	0.412493013118	0.8741950117224913
2,4-Dichlorophenoxyacetic acid (48H)	YDL095W	S288C	UWOP	-0.408984892588	-0.593702353539	0.8741950117224913
2,4-Dichlorophenoxyacetic acid (48H)	YDL096C	S288C	UWOP	-1.5334110704600001	-1.0304021379000001	0.8741950117224913
2,4-Dichlorophenoxyacetic acid (48H)	YDL099W	S288C	UWOP	1.23334062404	-1.40983302563	0.8741950117224913
2,4-Dichlorophenoxyacetic acid (48H)	YDL100C	S288C	UWOP	-5.76214097406	-0.403998414402	0.5137084246664123
2,4-Dichlorophenoxyacetic acid (48H)	YDL104C	S288C	UWOP	0.856647861768	-0.055843953787900004	0.8741950117224913
2,4-Dichlorophenoxyacetic acid (48H)	YDL106C	S288C	UWOP	-0.0173022904086	0.0143258527045	0.8741950117224913
2,4-Dichlorophenoxyacetic acid (48H)	YDL109C	S288C	UWOP	0.22876167178100001	-0.838281383942	0.8741950117224913
2,4-Dichlorophenoxyacetic acid (48H)	YDL110C	S288C	UWOP	0.21506611386399999	-0.579876956539	0.8741950117224913
2,4-Dichlorophenoxyacetic acid (48H)	YDL112W	S288C	UWOP	0.12177262417000001	0.20904914068100008	0.8741950117224913
2,4-Dichlorophenoxyacetic acid (48H)	YDL113C	S288C	UWOP	0.123898533706	0.35230848949199994	0.8741950117224913
2,4-Dichlorophenoxyacetic acid (48H)	YDL114W	S288C	UWOP	-0.430016358673	-0.0274519265442	0.8741950117224913
2,4-Dichlorophenoxyacetic acid (48H)	YDL117W	S288C	UWOP	-0.6267998148780001	0.10770891492999997	0.8741950117224913
2,4-Dichlorophenoxyacetic acid (48H)	YDL118W	S288C	UWOP	-0.542054338712	-0.238330319111	0.8741950117224913
2,4-Dichlorophenoxyacetic acid (48H)	YDL119C	S288C	UWOP	-0.369535177397	-0.33300108920000004	0.8741950117224913
2,4-Dichlorophenoxyacetic acid (48H)	YDL121C	S288C	UWOP	0.016225776495700003	0.797854588566	0.8741950117224913
2,4-Dichlorophenoxyacetic acid (48H)	YDL122W	S288C	UWOP	1.58590057403	0.692265830808	0.8741950117224913
2,4-Dichlorophenoxyacetic acid (48H)	YDL123W	S288C	UWOP	0.443365952959	-0.133564149464	0.8741950117224913
2,4-Dichlorophenoxyacetic acid (48H)	YDL124W	S288C	UWOP	0.439211924081	0.22073219281800002	0.8741950117224913
2,4-Dichlorophenoxyacetic acid (48H)	YDL125C	S288C	UWOP	0.608577967929	0.11905750816400001	0.8741950117224913
2,4-Dichlorophenoxyacetic acid (48H)	YDL127W	S288C	UWOP	-0.620009559564	-0.0162734389438	0.8741950117224913
2,4-Dichlorophenoxyacetic acid (48H)	YDL128W	S288C	UWOP	0.170252729734	0.582838602449	0.8741950117224913
2,4-Dichlorophenoxyacetic acid (48H)	YDL129W	S288C	UWOP	-0.255957207226	0.0333489218409	0.8741950117224913
2,4-Dichlorophenoxyacetic acid (48H)	YDL130W	S288C	UWOP	0.567369672758	0.0155059091769	0.8741950117224913
2,4-Dichlorophenoxyacetic acid (48H)	YDL130W-A	S288C	UWOP	-0.329773190994	0.58385266212	0.8741950117224913
2,4-Dichlorophenoxyacetic acid (48H)	YDL131W	S288C	UWOP	0.25315416222	-2.9701158556	0.8741950117224913
2,4-Dichlorophenoxyacetic acid (48H)	YDL133C-A	S288C	UWOP	-1.66339478396	-0.45727188306100003	0.8741950117224913
2,4-Dichlorophenoxyacetic acid (48H)	YDL133W	S288C	UWOP	1.29736937063	0.9858344619089999	0.8741950117224913
2,4-Dichlorophenoxyacetic acid (48H)	YDL134C	S288C	UWOP	1.27225701287	0.8432210214460001	0.8741950117224913
2,4-Dichlorophenoxyacetic acid (48H)	YDL134C-A	S288C	UWOP	0.661180053483	-0.824207813506	0.8741950117224913
2,4-Dichlorophenoxyacetic acid (48H)	YDL135C	S288C	UWOP	-0.497372437198	0.251632250948	0.8741950117224913
2,4-Dichlorophenoxyacetic acid (48H)	YDL136W	S288C	UWOP	0.706995992554	-0.394489756016	0.8741950117224913
2,4-Dichlorophenoxyacetic acid (48H)	YDL137W	S288C	UWOP	0.994516423352	-0.24014149213599997	0.8741950117224913
2,4-Dichlorophenoxyacetic acid (48H)	YDL138W	S288C	UWOP	0.07590080498719999	-0.188541961524	0.8741950117224913
2,4-Dichlorophenoxyacetic acid (48H)	YDL142C	S288C	UWOP	0.0416849196516	-0.0320694316407	0.8741950117224913
2,4-Dichlorophenoxyacetic acid (48H)	YDL144C	S288C	UWOP	0.151168028122	0.333315003944	0.8741950117224913
2,4-Dichlorophenoxyacetic acid (48H)	YDL146W	S288C	UWOP	-0.890119226795	-0.08625834800830001	0.8741950117224913
2,4-Dichlorophenoxyacetic acid (48H)	YDL149W	S288C	UWOP	0.21140761009300002	0.16369421252900002	0.8741950117224913
2,4-Dichlorophenoxyacetic acid (48H)	YDL154W	S288C	UWOP	0.39226934335	-0.188507447338	0.8741950117224913
2,4-Dichlorophenoxyacetic acid (48H)	YDL155W	S288C	UWOP	-0.444168818679	-0.0150580465185	0.8741950117224913
2,4-Dichlorophenoxyacetic acid (48H)	YDL156W	S288C	UWOP	0.369121007158	0.123653647335	0.8741950117224913
2,4-Dichlorophenoxyacetic acid (48H)	YDL157C	S288C	UWOP	-0.912595358116	-0.24413692010899998	0.8741950117224913
2,4-Dichlorophenoxyacetic acid (48H)	YDL160C	S288C	UWOP	-0.30374456376	-0.9991331066820001	0.8741950117224913
2,4-Dichlorophenoxyacetic acid (48H)	YDL161W	S288C	UWOP	-2.81879662247	-0.329904673609	0.8741950117224913
2,4-Dichlorophenoxyacetic acid (48H)	YDL162C	S288C	UWOP	-0.482085939635	-0.781035496769	0.8741950117224913
2,4-Dichlorophenoxyacetic acid (48H)	YDL167C	S288C	UWOP	-0.499694748891	-0.725338639157	0.8741950117224913
2,4-Dichlorophenoxyacetic acid (48H)	YDL168W	S288C	UWOP	-0.296683947318	-0.232379909001	0.8741950117224913
2,4-Dichlorophenoxyacetic acid (48H)	YDL169C	S288C	UWOP	-0.140735704363	0.707419202222	0.8741950117224913
2,4-Dichlorophenoxyacetic acid (48H)	YDL170W	S288C	UWOP	0.45912332263800004	-0.43429200897	0.8741950117224913
2,4-Dichlorophenoxyacetic acid (48H)	YDL171C	S288C	UWOP	0.52756166744	-0.8825441846200002	0.8741950117224913
2,4-Dichlorophenoxyacetic acid (48H)	YDL172C	S288C	UWOP	-1.1406042919200001	0.0635356867836	0.8741950117224913
2,4-Dichlorophenoxyacetic acid (48H)	YDL173W	S288C	UWOP	-1.4888335332799998	-0.607349427242	0.8741950117224913
2,4-Dichlorophenoxyacetic acid (48H)	YDL174C	S288C	UWOP	0.0112565554033	-2.4367640224900002	0.8741950117224913
2,4-Dichlorophenoxyacetic acid (48H)	YDL175C	S288C	UWOP	-0.20069670754299998	-1.0011119200399998	0.8741950117224913
2,4-Dichlorophenoxyacetic acid (48H)	YDL176W	S288C	UWOP	-1.2673066924	0.564113834496	0.8741950117224913
2,4-Dichlorophenoxyacetic acid (48H)	YDL177C	S288C	UWOP	0.816306530092	0.0681112817964	0.8741950117224913
2,4-Dichlorophenoxyacetic acid (48H)	YDL178W	S288C	UWOP	0.371838588464	0.176710169679	0.8741950117224913
2,4-Dichlorophenoxyacetic acid (48H)	YDL179W	S288C	UWOP	-1.22390017226	-1.02991154339	0.8741950117224913
2,4-Dichlorophenoxyacetic acid (48H)	YDL180W	S288C	UWOP	0.0196763733813	-1.6908812246899998	0.8741950117224913
2,4-Dichlorophenoxyacetic acid (48H)	YDL181W	S288C	UWOP	0.640883246511	-0.628779450005	0.8741950117224913
2,4-Dichlorophenoxyacetic acid (48H)	YDL182W	S288C	UWOP	1.09549507191	-1.4273728065200002	0.8741950117224913
2,4-Dichlorophenoxyacetic acid (48H)	YDL183C	S288C	UWOP	-0.663662609613	-0.21795215726999997	0.8741950117224913
2,4-Dichlorophenoxyacetic acid (48H)	YDL184C	S288C	UWOP	0.208883965645	-1.29459097861	0.8741950117224913
2,4-Dichlorophenoxyacetic acid (48H)	YDL185W	S288C	UWOP	-4.4798510158800005	-0.0748851017839	0.8741950117224913
2,4-Dichlorophenoxyacetic acid (48H)	YDL186W	S288C	UWOP	0.406329765525	-0.06965538076000001	0.8741950117224913
2,4-Dichlorophenoxyacetic acid (48H)	YDL187C	S288C	UWOP	0.235554392395	0.325964303982	0.8741950117224913
2,4-Dichlorophenoxyacetic acid (48H)	YDL188C	S288C	UWOP	0.475140370482	-1.00849713419	0.8741950117224913
2,4-Dichlorophenoxyacetic acid (48H)	YDL189W	S288C	UWOP	-1.52713524088	-0.49444694900700004	0.8741950117224913
2,4-Dichlorophenoxyacetic acid (48H)	YDL190C	S288C	UWOP	-0.12488958391899999	1.3328310537399999	0.8741950117224913
2,4-Dichlorophenoxyacetic acid (48H)	YDL191W	S288C	UWOP	0.669022991486	0.111854726144	0.8741950117224913
2,4-Dichlorophenoxyacetic acid (48H)	YDL192W	S288C	UWOP	-1.59969803097	-0.893476142317	0.8741950117224913
2,4-Dichlorophenoxyacetic acid (48H)	YDL194W	S288C	UWOP	0.8519621500650001	-0.18068340995999999	0.8741950117224913
2,4-Dichlorophenoxyacetic acid (48H)	YDL197C	S288C	UWOP	0.030585321620299998	0.0705568584412	0.8741950117224913
2,4-Dichlorophenoxyacetic acid (48H)	YDL199C	S288C	UWOP	0.3657082115250001	-0.998843023162	0.8741950117224913
2,4-Dichlorophenoxyacetic acid (48H)	YDL200C	S288C	UWOP	0.0505534220543	0.623806120081	0.8741950117224913
2,4-Dichlorophenoxyacetic acid (48H)	YDL201W	S288C	UWOP	0.5856169944640001	-0.0575877419735	0.8741950117224913
2,4-Dichlorophenoxyacetic acid (48H)	YDL203C	S288C	UWOP	0.45078732482699996	0.0484751749661	0.8741950117224913
2,4-Dichlorophenoxyacetic acid (48H)	YDL204W	S288C	UWOP	0.38563768894	0.0243546891873	0.8741950117224913
2,4-Dichlorophenoxyacetic acid (48H)	YDL206W	S288C	UWOP	-0.5367950341	0.829543542388	0.8741950117224913
2,4-Dichlorophenoxyacetic acid (48H)	YDL210W	S288C	UWOP	-0.848403080022	-0.612635850144	0.8741950117224913
2,4-Dichlorophenoxyacetic acid (48H)	YDL211C	S288C	UWOP	0.530458393808	0.72714816865	0.8741950117224913
2,4-Dichlorophenoxyacetic acid (48H)	YDL213C	S288C	UWOP	0.332996980368	-0.187992199839	0.8741950117224913
2,4-Dichlorophenoxyacetic acid (48H)	YDL214C	S288C	UWOP	0.594973626076	0.086590341612	0.8741950117224913
2,4-Dichlorophenoxyacetic acid (48H)	YDL215C	S288C	UWOP	0.613263679632	-1.52775156564	0.8741950117224913
2,4-Dichlorophenoxyacetic acid (48H)	YDL216C	S288C	UWOP	0.42573084718000004	-0.633603218454	0.8741950117224913
2,4-Dichlorophenoxyacetic acid (48H)	YDL218W	S288C	UWOP	0.40367217316299997	-0.229056685899	0.8741950117224913
2,4-Dichlorophenoxyacetic acid (48H)	YDL219W	S288C	UWOP	0.8334231013060001	-0.20045182117199997	0.8741950117224913
2,4-Dichlorophenoxyacetic acid (48H)	YDL222C	S288C	UWOP	0.124232170843	-0.23257466762499998	0.8741950117224913
2,4-Dichlorophenoxyacetic acid (48H)	YDL223C	S288C	UWOP	-0.22338074575	-0.425679897667	0.8741950117224913
2,4-Dichlorophenoxyacetic acid (48H)	YDL224C	S288C	UWOP	1.2020526921899999	0.327611945505	0.8741950117224913
2,4-Dichlorophenoxyacetic acid (48H)	YDL226C	S288C	UWOP	0.816092049076	-0.339684514889	0.8741950117224913
2,4-Dichlorophenoxyacetic acid (48H)	YDL227C	S288C	UWOP	-0.16655889001	0.259177709534	0.8741950117224913
2,4-Dichlorophenoxyacetic acid (48H)	YDL229W	S288C	UWOP	-0.830497613116	0.63498049885	0.8741950117224913
2,4-Dichlorophenoxyacetic acid (48H)	YDL230W	S288C	UWOP	1.13112521713	-1.18356623648	0.8741950117224913
2,4-Dichlorophenoxyacetic acid (48H)	YDL231C	S288C	UWOP	0.307225566001	0.093947615705	0.8741950117224913
2,4-Dichlorophenoxyacetic acid (48H)	YDL232W	S288C	UWOP	0.6850079904430001	1.17856332296	0.8741950117224913
2,4-Dichlorophenoxyacetic acid (48H)	YDL233W	S288C	UWOP	0.0641536550755	-0.38037345373000003	0.8741950117224913
2,4-Dichlorophenoxyacetic acid (48H)	YDL234C	S288C	UWOP	-0.0330177500036	0.190230691364	0.8741950117224913
2,4-Dichlorophenoxyacetic acid (48H)	YDL236W	S288C	UWOP	-0.149296044386	0.7376166501279999	0.8741950117224913
2,4-Dichlorophenoxyacetic acid (48H)	YDL237W	S288C	UWOP	-0.13734427465500001	0.829615857827	0.8741950117224913
2,4-Dichlorophenoxyacetic acid (48H)	YDL238C	S288C	UWOP	0.470872937848	-0.284387857488	0.8741950117224913
2,4-Dichlorophenoxyacetic acid (48H)	YDL239C	S288C	UWOP	0.10255397464299999	0.275355823582	0.8741950117224913
2,4-Dichlorophenoxyacetic acid (48H)	YDL240W	S288C	UWOP	-0.8934424498970001	-0.118926025549	0.8741950117224913
2,4-Dichlorophenoxyacetic acid (48H)	YDL241W	S288C	UWOP	0.0244417964199	0.918410176778	0.8741950117224913
2,4-Dichlorophenoxyacetic acid (48H)	YDL242W	S288C	UWOP	0.23807968037500002	-0.470488351199	0.8741950117224913
2,4-Dichlorophenoxyacetic acid (48H)	YDL243C	S288C	UWOP	-0.178907572887	-0.628317617319	0.8741950117224913
2,4-Dichlorophenoxyacetic acid (48H)	YDR001C	S288C	UWOP	0.519049811631	-1.3224159870799999	0.8741950117224913
2,4-Dichlorophenoxyacetic acid (48H)	YDR003W	S288C	UWOP	0.18700690199	-1.04469758525	0.8741950117224913
2,4-Dichlorophenoxyacetic acid (48H)	YDR004W	S288C	UWOP	1.04955504612	-0.628857517808	0.8741950117224913
2,4-Dichlorophenoxyacetic acid (48H)	YDR005C	S288C	UWOP	1.2419428741399998	0.227471498619	0.8741950117224913
2,4-Dichlorophenoxyacetic acid (48H)	YDR006C	S288C	UWOP	1.49050418426	-1.44819554395	0.8621545318549694
2,4-Dichlorophenoxyacetic acid (48H)	YDR007W	S288C	UWOP	-2.4684973517	-0.764682346489	0.8741950117224913
2,4-Dichlorophenoxyacetic acid (48H)	YDR008C	S288C	UWOP	-0.42876891736	-0.24831971080899998	0.8741950117224913
2,4-Dichlorophenoxyacetic acid (48H)	YDR009W	S288C	UWOP	0.36317224058200004	-0.519373587571	0.8741950117224913
2,4-Dichlorophenoxyacetic acid (48H)	YDR010C	S288C	UWOP	0.0178528738602	-0.8860432657200001	0.8741950117224913
2,4-Dichlorophenoxyacetic acid (48H)	YDR011W	S288C	UWOP	-0.349064977725	0.6593943552139999	0.8741950117224913
2,4-Dichlorophenoxyacetic acid (48H)	YDR014W	S288C	UWOP	0.622884920007	-0.09748449805680001	0.8741950117224913
2,4-Dichlorophenoxyacetic acid (48H)	YDR015C	S288C	UWOP	0.028707585520399998	-0.43265587217600004	0.8741950117224913
2,4-Dichlorophenoxyacetic acid (48H)	YDR018C	S288C	UWOP	0.113796560019	-0.375713216783	0.8741950117224913
2,4-Dichlorophenoxyacetic acid (48H)	YDR019C	S288C	UWOP	-0.052701519282	-0.152565852676	0.8741950117224913
2,4-Dichlorophenoxyacetic acid (48H)	YDR020C	S288C	UWOP	-0.197550164206	-0.099888164618	0.8741950117224913
2,4-Dichlorophenoxyacetic acid (48H)	YDR022C	S288C	UWOP	0.186256629317	0.201220172705	0.8741950117224913
2,4-Dichlorophenoxyacetic acid (48H)	YDR024W	S288C	UWOP	0.7566216404039999	-0.738804924263	0.8741950117224913
2,4-Dichlorophenoxyacetic acid (48H)	YDR025W	S288C	UWOP	0.583410551826	-0.0006664525063569999	0.8741950117224913
2,4-Dichlorophenoxyacetic acid (48H)	YDR026C	S288C	UWOP	-0.068105529432	-1.01750287157	0.8741950117224913
2,4-Dichlorophenoxyacetic acid (48H)	YDR029W	S288C	UWOP	-2.12079568434	-0.208835481431	0.8741950117224913
2,4-Dichlorophenoxyacetic acid (48H)	YDR030C	S288C	UWOP	-0.510715457353	0.0077788402283299985	0.8741950117224913
2,4-Dichlorophenoxyacetic acid (48H)	YDR031W	S288C	UWOP	0.08369936760789999	-0.012630548733299999	0.8741950117224913
2,4-Dichlorophenoxyacetic acid (48H)	YDR032C	S288C	UWOP	-0.555178769019	-0.681657649051	0.8741950117224913
2,4-Dichlorophenoxyacetic acid (48H)	YDR033W	S288C	UWOP	-1.7779580519799998	-2.63314070435	0.8741950117224913
2,4-Dichlorophenoxyacetic acid (48H)	YDR034C	S288C	UWOP	0.866860773913	-0.8545055169050001	0.8741950117224913
2,4-Dichlorophenoxyacetic acid (48H)	YDR035W	S288C	UWOP	-1.31146101992	0.026237355885299997	0.8741950117224913
2,4-Dichlorophenoxyacetic acid (48H)	YDR036C	S288C	UWOP	-0.0816523476407	-0.348259646707	0.8741950117224913
2,4-Dichlorophenoxyacetic acid (48H)	YDR042C	S288C	UWOP	-0.0184470109281	0.741614543399	0.8741950117224913
2,4-Dichlorophenoxyacetic acid (48H)	YDR043C	S288C	UWOP	0.569009096617	-0.797296609217	0.8741950117224913
2,4-Dichlorophenoxyacetic acid (48H)	YDR046C	S288C	UWOP	1.76745669985	-0.0864654331275	0.8741950117224913
2,4-Dichlorophenoxyacetic acid (48H)	YDR048C	S288C	UWOP	1.5048612640799999	-0.337536417662	0.8741950117224913
2,4-Dichlorophenoxyacetic acid (48H)	YDR049W	S288C	UWOP	0.155706643649	-0.505097040847	0.8741950117224913
2,4-Dichlorophenoxyacetic acid (48H)	YDR051C	S288C	UWOP	0.113996249241	0.9048650021019999	0.8741950117224913
2,4-Dichlorophenoxyacetic acid (48H)	YDR055W	S288C	UWOP	0.0353466358273	-0.619347215889	0.8741950117224913
2,4-Dichlorophenoxyacetic acid (48H)	YDR056C	S288C	UWOP	0.7861033298219999	-1.81346739754	0.8741950117224913
2,4-Dichlorophenoxyacetic acid (48H)	YDR057W	S288C	UWOP	1.62688206169	-2.25577162838	0.15863367077998014
2,4-Dichlorophenoxyacetic acid (48H)	YDR058C	S288C	UWOP	-1.46933794849	-0.201535730982	0.8741950117224913
2,4-Dichlorophenoxyacetic acid (48H)	YDR059C	S288C	UWOP	0.985071040974	0.429784620564	0.8741950117224913
2,4-Dichlorophenoxyacetic acid (48H)	YDR061W	S288C	UWOP	0.8122667267370001	0.00460600036761	0.8741950117224913
2,4-Dichlorophenoxyacetic acid (48H)	YDR063W	S288C	UWOP	0.42708840518299995	-0.6292075902709999	0.8741950117224913
2,4-Dichlorophenoxyacetic acid (48H)	YDR066C	S288C	UWOP	-0.165404308295	0.354939785331	0.8741950117224913
2,4-Dichlorophenoxyacetic acid (48H)	YDR067C	S288C	UWOP	-0.857813126447	-0.46608697065099997	0.8741950117224913
2,4-Dichlorophenoxyacetic acid (48H)	YDR068W	S288C	UWOP	0.18648097152899998	-0.963767570229	0.8741950117224913
2,4-Dichlorophenoxyacetic acid (48H)	YDR070C	S288C	UWOP	-0.720259301374	0.882002640598	0.8741950117224913
2,4-Dichlorophenoxyacetic acid (48H)	YDR071C	S288C	UWOP	-2.19149553012	-0.9077987079559999	0.8741950117224913
2,4-Dichlorophenoxyacetic acid (48H)	YDR072C	S288C	UWOP	3.0082638929	0.8168447870479999	0.8741950117224913
2,4-Dichlorophenoxyacetic acid (48H)	YDR073W	S288C	UWOP	-1.37132834174	-0.7555886801080001	0.8741950117224913
2,4-Dichlorophenoxyacetic acid (48H)	YDR074W	S288C	UWOP	-1.8098877833400002	-0.6970994604530001	0.8741950117224913
2,4-Dichlorophenoxyacetic acid (48H)	YDR075W	S288C	UWOP	0.374797769074	0.401384375657	0.8741950117224913
2,4-Dichlorophenoxyacetic acid (48H)	YDR076W	S288C	UWOP	1.52942468192	-0.318849450961	0.8741950117224913
2,4-Dichlorophenoxyacetic acid (48H)	YDR077W	S288C	UWOP	-1.53146512776	-0.358339432703	0.8741950117224913
2,4-Dichlorophenoxyacetic acid (48H)	YDR080W	S288C	UWOP	-2.90006684876	-0.564590458977	0.8741950117224913
2,4-Dichlorophenoxyacetic acid (48H)	YDR083W	S288C	UWOP	-0.576778897416	-1.69136277977	0.8741950117224913
2,4-Dichlorophenoxyacetic acid (48H)	YDR084C	S288C	UWOP	3.24686868197	-1.4883454040700002	0.010801668619867031
2,4-Dichlorophenoxyacetic acid (48H)	YDR085C	S288C	UWOP	1.5410173397600002	0.014775358895600001	0.8741950117224913
2,4-Dichlorophenoxyacetic acid (48H)	YDR089W	S288C	UWOP	0.370677432617	-1.30429110856	0.8741950117224913
2,4-Dichlorophenoxyacetic acid (48H)	YDR090C	S288C	UWOP	0.77881344057	0.12477371486500001	0.8741950117224913
2,4-Dichlorophenoxyacetic acid (48H)	YDR092W	S288C	UWOP	0.662051947576	-0.129493940754	0.8741950117224913
2,4-Dichlorophenoxyacetic acid (48H)	YDR093W	S288C	UWOP	1.7359953753	0.129671442285	0.8741950117224913
2,4-Dichlorophenoxyacetic acid (48H)	YDR094W	S288C	UWOP	-0.49775373678199997	0.299150889888	0.8741950117224913
2,4-Dichlorophenoxyacetic acid (48H)	YDR095C	S288C	UWOP	0.324947779012	-1.11004280153	0.8741950117224913
2,4-Dichlorophenoxyacetic acid (48H)	YDR096W	S288C	UWOP	-0.647964407111	-0.329814279311	0.8741950117224913
2,4-Dichlorophenoxyacetic acid (48H)	YDR097C	S288C	UWOP	0.498363487411	-0.597997726228	0.8741950117224913
2,4-Dichlorophenoxyacetic acid (48H)	YDR098C	S288C	UWOP	1.9237007786900002	0.319979379686	0.8741950117224913
2,4-Dichlorophenoxyacetic acid (48H)	YDR099W	S288C	UWOP	0.378179337587	-0.678779823309	0.8741950117224913
2,4-Dichlorophenoxyacetic acid (48H)	YDR100W	S288C	UWOP	-1.82664113383	-0.37703050823600004	0.8741950117224913
2,4-Dichlorophenoxyacetic acid (48H)	YDR101C	S288C	UWOP	0.601970966509	-1.4453366188299999	0.8741950117224913
2,4-Dichlorophenoxyacetic acid (48H)	YDR102C	S288C	UWOP	0.383764883439	-0.970667120467	0.8741950117224913
2,4-Dichlorophenoxyacetic acid (48H)	YDR104C	S288C	UWOP	0.42993171673999997	-0.528444244495	0.8741950117224913
2,4-Dichlorophenoxyacetic acid (48H)	YDR105C	S288C	UWOP	-0.0794500138343	0.48594495439499996	0.8741950117224913
2,4-Dichlorophenoxyacetic acid (48H)	YDR107C	S288C	UWOP	-0.431363233714	0.176321474197	0.8741950117224913
2,4-Dichlorophenoxyacetic acid (48H)	YDR108W	S288C	UWOP	-3.3871893943299995	-1.8684978026499999	0.8741950117224913
2,4-Dichlorophenoxyacetic acid (48H)	YDR109C	S288C	UWOP	-0.4937583088100001	-0.636628140373	0.8741950117224913
2,4-Dichlorophenoxyacetic acid (48H)	YDR110W	S288C	UWOP	-0.7589702486200001	-0.566999877902	0.8741950117224913
2,4-Dichlorophenoxyacetic acid (48H)	YDR111C	S288C	UWOP	0.551267161214	-0.302850481976	0.8741950117224913
2,4-Dichlorophenoxyacetic acid (48H)	YDR112W	S288C	UWOP	0.673251801101	-0.823825692155	0.8741950117224913
2,4-Dichlorophenoxyacetic acid (48H)	YDR116C	S288C	UWOP	0.138328750737	-0.622490472161	0.8741950117224913
2,4-Dichlorophenoxyacetic acid (48H)	YDR117C	S288C	UWOP	0.22533079728799998	0.356029447505	0.8741950117224913
2,4-Dichlorophenoxyacetic acid (48H)	YDR119W	S288C	UWOP	-0.162938187491	-1.36714801634	0.8741950117224913
2,4-Dichlorophenoxyacetic acid (48H)	YDR120C	S288C	UWOP	2.52423694116	-0.12954489026799998	0.8741950117224913
2,4-Dichlorophenoxyacetic acid (48H)	YDR121W	S288C	UWOP	1.33082594386	0.144421326424	0.8741950117224913
2,4-Dichlorophenoxyacetic acid (48H)	YDR122W	S288C	UWOP	-0.193659100559	-1.64545480287	0.8741950117224913
2,4-Dichlorophenoxyacetic acid (48H)	YDR124W	S288C	UWOP	-0.714715665606	-1.5619838863	0.8741950117224913
2,4-Dichlorophenoxyacetic acid (48H)	YDR125C	S288C	UWOP	-0.638660368546	-0.313255687445	0.8741950117224913
2,4-Dichlorophenoxyacetic acid (48H)	YDR126W	S288C	UWOP	-10.511743367000001	-2.37898480896	0.0008997507938605533
2,4-Dichlorophenoxyacetic acid (48H)	YDR128W	S288C	UWOP	-0.638082666805	0.682852497318	0.8741950117224913
2,4-Dichlorophenoxyacetic acid (48H)	YDR130C	S288C	UWOP	0.263197790498	1.07203364274	0.8741950117224913
2,4-Dichlorophenoxyacetic acid (48H)	YDR131C	S288C	UWOP	-0.0649811737857	-0.349821002763	0.8741950117224913
2,4-Dichlorophenoxyacetic acid (48H)	YDR132C	S288C	UWOP	0.829920733141	-1.14804292089	0.8741950117224913
2,4-Dichlorophenoxyacetic acid (48H)	YDR133C	S288C	UWOP	0.44429619246200003	0.047396195754199996	0.8741950117224913
2,4-Dichlorophenoxyacetic acid (48H)	YDR134C	S288C	UWOP	0.353652899233	-0.133083416152	0.8741950117224913
2,4-Dichlorophenoxyacetic acid (48H)	YDR135C	S288C	UWOP	-1.06847868153	-0.06933324835239997	0.8741950117224913
2,4-Dichlorophenoxyacetic acid (48H)	YDR139C	S288C	UWOP	-0.35016285756300003	-0.23291734419100002	0.8741950117224913
2,4-Dichlorophenoxyacetic acid (48H)	YDR142C	S288C	UWOP	1.19224655439	-0.7644037676980001	0.8741950117224913
2,4-Dichlorophenoxyacetic acid (48H)	YDR143C	S288C	UWOP	2.76609839026	-0.12307019322999999	0.8741950117224913
2,4-Dichlorophenoxyacetic acid (48H)	YDR144C	S288C	UWOP	-1.3450359275100001	-0.208196147214	0.8741950117224913
2,4-Dichlorophenoxyacetic acid (48H)	YDR146C	S288C	UWOP	0.505404381461	-0.45805173932300003	0.8741950117224913
2,4-Dichlorophenoxyacetic acid (48H)	YDR147W	S288C	UWOP	0.105075153792	0.7498042668000001	0.8741950117224913
2,4-Dichlorophenoxyacetic acid (48H)	YDR148C	S288C	UWOP	-0.377462757333	0.490749000452	0.8741950117224913
2,4-Dichlorophenoxyacetic acid (48H)	YDR149C	S288C	UWOP	-0.11568826614700001	-0.36809544275899997	0.8741950117224913
2,4-Dichlorophenoxyacetic acid (48H)	YDR150W	S288C	UWOP	0.0895692446151	0.657365414106	0.8741950117224913
2,4-Dichlorophenoxyacetic acid (48H)	YDR151C	S288C	UWOP	0.120831701704	-0.187755531131	0.8741950117224913
2,4-Dichlorophenoxyacetic acid (48H)	YDR152W	S288C	UWOP	0.32717887464	0.07982473928789999	0.8741950117224913
2,4-Dichlorophenoxyacetic acid (48H)	YDR153C	S288C	UWOP	0.6223195447609999	-0.912260077447	0.8741950117224913
2,4-Dichlorophenoxyacetic acid (48H)	YDR154C	S288C	UWOP	0.128475772252	0.298568257549	0.8741950117224913
2,4-Dichlorophenoxyacetic acid (48H)	YDR155C	S288C	UWOP	0.033299615860200006	-0.614136395491	0.8741950117224913
2,4-Dichlorophenoxyacetic acid (48H)	YDR156W	S288C	UWOP	0.753649311532	0.668422280287	0.8741950117224913
2,4-Dichlorophenoxyacetic acid (48H)	YDR157W	S288C	UWOP	0.6020432819479999	0.855206483598	0.8741950117224913
2,4-Dichlorophenoxyacetic acid (48H)	YDR158W	S288C	UWOP	-0.8270297591369999	1.12503675027	0.8741950117224913
2,4-Dichlorophenoxyacetic acid (48H)	YDR159W	S288C	UWOP	-1.0323686247700001	0.212284434784	0.8741950117224913
2,4-Dichlorophenoxyacetic acid (48H)	YDR161W	S288C	UWOP	-0.215872266649	0.064252267037	0.8741950117224913
2,4-Dichlorophenoxyacetic acid (48H)	YDR162C	S288C	UWOP	-0.56500791628	-0.14129943607599998	0.8741950117224913
2,4-Dichlorophenoxyacetic acid (48H)	YDR163W	S288C	UWOP	-1.5722419956	0.0640065588997	0.8741950117224913
2,4-Dichlorophenoxyacetic acid (48H)	YDR165W	S288C	UWOP	-0.286138219804	0.057419279872599996	0.8741950117224913
2,4-Dichlorophenoxyacetic acid (48H)	YDR169C	S288C	UWOP	0.440575234449	-0.13118924472500001	0.8741950117224913
2,4-Dichlorophenoxyacetic acid (48H)	YDR171W	S288C	UWOP	-0.12079636575099999	-0.6500147141439999	0.8741950117224913
2,4-Dichlorophenoxyacetic acid (48H)	YDR173C	S288C	UWOP	-0.0627788399792	-1.06284547323	0.8741950117224913
2,4-Dichlorophenoxyacetic acid (48H)	YDR174W	S288C	UWOP	-0.502817461004	-1.63039593458	0.8741950117224913
2,4-Dichlorophenoxyacetic acid (48H)	YDR178W	S288C	UWOP	-0.155083744759	1.05907027864	0.8741950117224913
2,4-Dichlorophenoxyacetic acid (48H)	YDR179C	S288C	UWOP	0.126278369044	-0.351042147553	0.8741950117224913
2,4-Dichlorophenoxyacetic acid (48H)	YDR179W-A	S288C	UWOP	-0.07635277647739999	-0.235471393994	0.8741950117224913
2,4-Dichlorophenoxyacetic acid (48H)	YDR181C	S288C	UWOP	0.378295206642	-0.558929310621	0.8741950117224913
2,4-Dichlorophenoxyacetic acid (48H)	YDR183W	S288C	UWOP	-0.7978775980239999	-1.02411480359	0.8741950117224913
2,4-Dichlorophenoxyacetic acid (48H)	YDR184C	S288C	UWOP	0.171436073272	-0.763398747457	0.8741950117224913
2,4-Dichlorophenoxyacetic acid (48H)	YDR185C	S288C	UWOP	-0.0571538493429	-0.197484422898	0.8741950117224913
2,4-Dichlorophenoxyacetic acid (48H)	YDR186C	S288C	UWOP	-1.32272661476	0.47735585254900004	0.8741950117224913
2,4-Dichlorophenoxyacetic acid (48H)	YDR191W	S288C	UWOP	1.40579568758	-0.6452599740680001	0.8741950117224913
2,4-Dichlorophenoxyacetic acid (48H)	YDR192C	S288C	UWOP	-0.175922095753	-0.749575815756	0.8741950117224913
2,4-Dichlorophenoxyacetic acid (48H)	YDR193W	S288C	UWOP	-0.139867097336	-0.816065752553	0.8741950117224913
2,4-Dichlorophenoxyacetic acid (48H)	YDR198C	S288C	UWOP	-0.307221457169	-1.5123787826100001	0.8741950117224913
2,4-Dichlorophenoxyacetic acid (48H)	YDR199W	S288C	UWOP	-1.26179510552	-0.88059002425	0.8741950117224913
2,4-Dichlorophenoxyacetic acid (48H)	YDR202C	S288C	UWOP	-3.9201796502499997	-2.7238957578099994	0.8741950117224913
2,4-Dichlorophenoxyacetic acid (48H)	YDR203W	S288C	UWOP	-3.6652693733499997	-0.637218168609	0.8741950117224913
2,4-Dichlorophenoxyacetic acid (48H)	YDR205W	S288C	UWOP	-0.616973132916	-0.355811679423	0.8741950117224913
2,4-Dichlorophenoxyacetic acid (48H)	YDR206W	S288C	UWOP	-0.434046300832	-0.9946742024899999	0.8741950117224913
2,4-Dichlorophenoxyacetic acid (48H)	YDR207C	S288C	UWOP	-0.333926398105	0.523453657477	0.8741950117224913
2,4-Dichlorophenoxyacetic acid (48H)	YDR209C	S288C	UWOP	0.985256760168	-0.575627602766	0.8741950117224913
2,4-Dichlorophenoxyacetic acid (48H)	YDR210W	S288C	UWOP	0.151269927149	0.24882427534499998	0.8741950117224913
2,4-Dichlorophenoxyacetic acid (48H)	YDR213W	S288C	UWOP	0.371552613775	-0.31949042871	0.8741950117224913
2,4-Dichlorophenoxyacetic acid (48H)	YDR214W	S288C	UWOP	0.0556393339678	-0.7474597674160001	0.8741950117224913
2,4-Dichlorophenoxyacetic acid (48H)	YDR215C	S288C	UWOP	-0.19574392177799999	-2.73513669965	0.8741950117224913
2,4-Dichlorophenoxyacetic acid (48H)	YDR216W	S288C	UWOP	0.0404366565725	-0.649425507674	0.8741950117224913
2,4-Dichlorophenoxyacetic acid (48H)	YDR217C	S288C	UWOP	0.215262516021	-0.194297613009	0.8741950117224913
2,4-Dichlorophenoxyacetic acid (48H)	YDR218C	S288C	UWOP	-0.208644831639	0.216508313801	0.8741950117224913
2,4-Dichlorophenoxyacetic acid (48H)	YDR219C	S288C	UWOP	1.36732305257	-0.936140607453	0.8741950117224913
2,4-Dichlorophenoxyacetic acid (48H)	YDR220C	S288C	UWOP	-0.302912936219	-0.297332320965	0.8741950117224913
2,4-Dichlorophenoxyacetic acid (48H)	YDR221W	S288C	UWOP	-0.82591133514	-0.154609585578	0.8741950117224913
2,4-Dichlorophenoxyacetic acid (48H)	YDR222W	S288C	UWOP	0.44765968211499996	-0.389293727412	0.8741950117224913
2,4-Dichlorophenoxyacetic acid (48H)	YDR223W	S288C	UWOP	-0.289568272531	-0.15208594112999999	0.8741950117224913
2,4-Dichlorophenoxyacetic acid (48H)	YDR225W	S288C	UWOP	-0.17354965631299998	1.59170224443	0.8741950117224913
2,4-Dichlorophenoxyacetic acid (48H)	YDR227W	S288C	UWOP	1.38898810051	-1.53543836804	0.8741950117224913
2,4-Dichlorophenoxyacetic acid (48H)	YDR229W	S288C	UWOP	0.47892542626999995	-0.61075893581	0.8741950117224913
2,4-Dichlorophenoxyacetic acid (48H)	YDR233C	S288C	UWOP	0.7043014207070001	-1.15814242927	0.8741950117224913
2,4-Dichlorophenoxyacetic acid (48H)	YDR234W	S288C	UWOP	0.601177961986	0.598935361628	0.8741950117224913
2,4-Dichlorophenoxyacetic acid (48H)	YDR239C	S288C	UWOP	0.454103973798	-0.331040354699	0.8741950117224913
2,4-Dichlorophenoxyacetic acid (48H)	YDR241W	S288C	UWOP	1.07088481339	-0.518970922062	0.8741950117224913
2,4-Dichlorophenoxyacetic acid (48H)	YDR242W	S288C	UWOP	-1.0837553179000001	-0.6995236711730001	0.8741950117224913
2,4-Dichlorophenoxyacetic acid (48H)	YDR244W	S288C	UWOP	0.19488435417999997	-1.32608928264	0.8741950117224913
2,4-Dichlorophenoxyacetic acid (48H)	YDR245W	S288C	UWOP	-8.84042675552	-0.0804402422808	8.951349162456558e-05
2,4-Dichlorophenoxyacetic acid (48H)	YDR247W	S288C	UWOP	0.4385315015470001	-0.35364468156999995	0.8741950117224913
2,4-Dichlorophenoxyacetic acid (48H)	YDR248C	S288C	UWOP	0.0654183534816	-0.542544933221	0.8741950117224913
2,4-Dichlorophenoxyacetic acid (48H)	YDR249C	S288C	UWOP	0.835842381428	0.421109233252	0.8741950117224913
2,4-Dichlorophenoxyacetic acid (48H)	YDR250C	S288C	UWOP	-0.497856457575	-3.36727717401	0.8741950117224913
2,4-Dichlorophenoxyacetic acid (48H)	YDR251W	S288C	UWOP	-0.213776762468	-0.968047329357	0.8741950117224913
2,4-Dichlorophenoxyacetic acid (48H)	YDR252W	S288C	UWOP	-0.49338933572	-0.639764000748	0.8741950117224913
2,4-Dichlorophenoxyacetic acid (48H)	YDR253C	S288C	UWOP	-0.620716278621	-0.268111131478	0.8741950117224913
2,4-Dichlorophenoxyacetic acid (48H)	YDR254W	S288C	UWOP	0.389384943477	0.084260634022	0.8741950117224913
2,4-Dichlorophenoxyacetic acid (48H)	YDR255C	S288C	UWOP	-0.18673489732999998	0.166811172279	0.8741950117224913
2,4-Dichlorophenoxyacetic acid (48H)	YDR256C	S288C	UWOP	-0.15741098705	-0.5791874945750001	0.8741950117224913
2,4-Dichlorophenoxyacetic acid (48H)	YDR257C	S288C	UWOP	0.0337187166965	0.165803686739	0.8741950117224913
2,4-Dichlorophenoxyacetic acid (48H)	YDR258C	S288C	UWOP	0.9808307266299999	-0.061018616466699996	0.8741950117224913
2,4-Dichlorophenoxyacetic acid (48H)	YDR259C	S288C	UWOP	1.09336176648	0.7430764657279999	0.8741950117224913
2,4-Dichlorophenoxyacetic acid (48H)	YDR260C	S288C	UWOP	0.324828622892	0.555307786336	0.8741950117224913
2,4-Dichlorophenoxyacetic acid (48H)	YDR261C	S288C	UWOP	-0.160598618705	1.1247236572900001	0.8741950117224913
2,4-Dichlorophenoxyacetic acid (48H)	YDR262W	S288C	UWOP	1.30535118714	-0.114399736517	0.8741950117224913
2,4-Dichlorophenoxyacetic acid (48H)	YDR263C	S288C	UWOP	0.312728935218	-0.951616111275	0.8741950117224913
2,4-Dichlorophenoxyacetic acid (48H)	YDR265W	S288C	UWOP	0.516098026917	-0.157391264658	0.8741950117224913
2,4-Dichlorophenoxyacetic acid (48H)	YDR266C	S288C	UWOP	-0.421955652588	0.04852530271319999	0.8741950117224913
2,4-Dichlorophenoxyacetic acid (48H)	YDR269C	S288C	UWOP	-0.44719620589599995	1.1550312218899998	0.8741950117224913
2,4-Dichlorophenoxyacetic acid (48H)	YDR270W	S288C	UWOP	0.147218619065	0.168208175066	0.8741950117224913
2,4-Dichlorophenoxyacetic acid (48H)	YDR271C	S288C	UWOP	0.29895202243200003	0.4116498808470001	0.8741950117224913
2,4-Dichlorophenoxyacetic acid (48H)	YDR272W	S288C	UWOP	-0.250590251222	-0.0560625436359	0.8741950117224913
2,4-Dichlorophenoxyacetic acid (48H)	YDR273W	S288C	UWOP	-0.25825568769499996	-0.156639348452	0.8741950117224913
2,4-Dichlorophenoxyacetic acid (48H)	YDR274C	S288C	UWOP	-0.6175837053109999	-0.362228852817	0.8741950117224913
2,4-Dichlorophenoxyacetic acid (48H)	YDR275W	S288C	UWOP	1.5250233013699999	0.24450507143199998	0.8741950117224913
2,4-Dichlorophenoxyacetic acid (48H)	YDR276C	S288C	UWOP	-0.9569074647750001	0.497789894501	0.8741950117224913
2,4-Dichlorophenoxyacetic acid (48H)	YDR277C	S288C	UWOP	1.5083734934399995	-1.30971969704	0.8741950117224913
2,4-Dichlorophenoxyacetic acid (48H)	YDR278C	S288C	UWOP	0.0299410568053	-0.255591521202	0.8741950117224913
2,4-Dichlorophenoxyacetic acid (48H)	YDR279W	S288C	UWOP	-0.09214630387520001	-0.38270480485299996	0.8741950117224913
2,4-Dichlorophenoxyacetic acid (48H)	YDR281C	S288C	UWOP	0.09090214962780001	-0.0531510254731	0.8741950117224913
2,4-Dichlorophenoxyacetic acid (48H)	YDR282C	S288C	UWOP	0.0034760716422800003	-1.3668382104299999	0.8741950117224913
2,4-Dichlorophenoxyacetic acid (48H)	YDR284C	S288C	UWOP	0.445541168476	-0.06577089124390001	0.8741950117224913
2,4-Dichlorophenoxyacetic acid (48H)	YDR285W	S288C	UWOP	-0.00147342705783	-0.264931717487	0.8741950117224913
2,4-Dichlorophenoxyacetic acid (48H)	YDR286C	S288C	UWOP	1.23378519963	-0.34939121896499997	0.8741950117224913
2,4-Dichlorophenoxyacetic acid (48H)	YDR287W	S288C	UWOP	0.509537044413	-0.460965722785	0.8741950117224913
2,4-Dichlorophenoxyacetic acid (48H)	YDR289C	S288C	UWOP	-0.391528931873	-0.41751729255500003	0.8741950117224913
2,4-Dichlorophenoxyacetic acid (48H)	YDR290W	S288C	UWOP	-1.16492035809	0.734099490168	0.8741950117224913
2,4-Dichlorophenoxyacetic acid (48H)	YDR291W	S288C	UWOP	-0.0990401017492	0.535818775681	0.8741950117224913
2,4-Dichlorophenoxyacetic acid (48H)	YDR293C	S288C	UWOP	-2.553312678	-7.00798395128	0.8741950117224913
2,4-Dichlorophenoxyacetic acid (48H)	YDR294C	S288C	UWOP	0.282645712835	-0.554235381254	0.8741950117224913
2,4-Dichlorophenoxyacetic acid (48H)	YDR297W	S288C	UWOP	-3.97650926795	-5.24832417052	0.8741950117224913
2,4-Dichlorophenoxyacetic acid (48H)	YDR304C	S288C	UWOP	-0.27618416405900004	-0.435453164816	0.8741950117224913
2,4-Dichlorophenoxyacetic acid (48H)	YDR305C	S288C	UWOP	1.22837633354	-0.026924352550300002	0.8741950117224913
2,4-Dichlorophenoxyacetic acid (48H)	YDR306C	S288C	UWOP	-0.336539615084	-0.327594688411	0.8741950117224913
2,4-Dichlorophenoxyacetic acid (48H)	YDR307W	S288C	UWOP	1.7938247165799999	-1.07021671735	0.8741950117224913
2,4-Dichlorophenoxyacetic acid (48H)	YDR309C	S288C	UWOP	0.614016417605	-0.349166054986	0.8741950117224913
2,4-Dichlorophenoxyacetic acid (48H)	YDR310C	S288C	UWOP	-2.37176312631	-0.141752229333	0.8741950117224913
2,4-Dichlorophenoxyacetic acid (48H)	YDR312W	S288C	UWOP	0.142654528781	0.23496189886	0.8741950117224913
2,4-Dichlorophenoxyacetic acid (48H)	YDR313C	S288C	UWOP	0.08410942901440001	-0.05488413069609999	0.8741950117224913
2,4-Dichlorophenoxyacetic acid (48H)	YDR314C	S288C	UWOP	0.397907482248	0.4690601212899999	0.8741950117224913
2,4-Dichlorophenoxyacetic acid (48H)	YDR315C	S288C	UWOP	-0.49880641947099996	0.689037932602	0.8741950117224913
2,4-Dichlorophenoxyacetic acid (48H)	YDR316W	S288C	UWOP	1.33129024184	-0.850819073078	0.8741950117224913
2,4-Dichlorophenoxyacetic acid (48H)	YDR317W	S288C	UWOP	1.17307310201	0.48885565079099996	0.8741950117224913
2,4-Dichlorophenoxyacetic acid (48H)	YDR318W	S288C	UWOP	0.163363862458	-0.0912070249421	0.8741950117224913
2,4-Dichlorophenoxyacetic acid (48H)	YDR319C	S288C	UWOP	-0.433807988592	-0.034818240066999996	0.8741950117224913
2,4-Dichlorophenoxyacetic acid (48H)	YDR320C	S288C	UWOP	0.730738465814	0.24110460229400002	0.8741950117224913
2,4-Dichlorophenoxyacetic acid (48H)	YDR321W	S288C	UWOP	-0.49437874240099994	-1.01641403117	0.8741950117224913
2,4-Dichlorophenoxyacetic acid (48H)	YDR326C	S288C	UWOP	0.3459718492	-0.533259795281	0.8741950117224913
2,4-Dichlorophenoxyacetic acid (48H)	YDR329C	S288C	UWOP	0.44521821430200004	0.330105184597	0.8741950117224913
2,4-Dichlorophenoxyacetic acid (48H)	YDR330W	S288C	UWOP	-0.184963169089	-0.4595218793150001	0.8741950117224913
2,4-Dichlorophenoxyacetic acid (48H)	YDR332W	S288C	UWOP	0.47458321289899996	-0.698212132085	0.8741950117224913
2,4-Dichlorophenoxyacetic acid (48H)	YDR333C	S288C	UWOP	-0.0898987729198	-0.07959382294480001	0.8741950117224913
2,4-Dichlorophenoxyacetic acid (48H)	YDR334W	S288C	UWOP	-2.0456484390900003	-1.7192107976900002	0.9313464897484428
2,4-Dichlorophenoxyacetic acid (48H)	YDR335W	S288C	UWOP	1.49454070055	-0.18905392195700002	0.8741950117224913
2,4-Dichlorophenoxyacetic acid (48H)	YDR336W	S288C	UWOP	0.131325657939	0.216625826388	0.8741950117224913
2,4-Dichlorophenoxyacetic acid (48H)	YDR338C	S288C	UWOP	0.328732013034	-0.33045690059300004	0.8741950117224913
2,4-Dichlorophenoxyacetic acid (48H)	YDR340W	S288C	UWOP	-0.564543618295	0.208717968843	0.8741950117224913
2,4-Dichlorophenoxyacetic acid (48H)	YDR344C	S288C	UWOP	0.217633311928	-0.73708085847	0.8741950117224913
2,4-Dichlorophenoxyacetic acid (48H)	YDR345C	S288C	UWOP	-1.73702176147	-0.725779927684	0.8741950117224913
2,4-Dichlorophenoxyacetic acid (48H)	YDR346C	S288C	UWOP	0.645867259397	-1.7641573079700001	0.8741950117224913
2,4-Dichlorophenoxyacetic acid (48H)	YDR348C	S288C	UWOP	0.6517741158899999	-0.256632699162	0.8741950117224913
2,4-Dichlorophenoxyacetic acid (48H)	YDR349C	S288C	UWOP	2.4137866137	0.392692553018	0.8741950117224913
2,4-Dichlorophenoxyacetic acid (48H)	YDR351W	S288C	UWOP	1.0037703341700002	0.8751039121259999	0.8741950117224913
2,4-Dichlorophenoxyacetic acid (48H)	YDR352W	S288C	UWOP	-0.185644413389	-0.5329639593959999	0.8741950117224913
2,4-Dichlorophenoxyacetic acid (48H)	YDR354W	S288C	UWOP	0.07528201492889999	-0.736096382388	0.8741950117224913
2,4-Dichlorophenoxyacetic acid (48H)	YDR357C	S288C	UWOP	-0.6218108713930001	-0.9565352046200001	0.8741950117224913
2,4-Dichlorophenoxyacetic acid (48H)	YDR358W	S288C	UWOP	0.408389111987	0.20922253338	0.8741950117224913
2,4-Dichlorophenoxyacetic acid (48H)	YDR359C	S288C	UWOP	1.2540894025	-1.1969207613600001	0.8741950117224913
2,4-Dichlorophenoxyacetic acid (48H)	YDR360W	S288C	UWOP	0.381640617435	-0.452370046809	0.8741950117224913
2,4-Dichlorophenoxyacetic acid (48H)	YDR363W	S288C	UWOP	-0.22497990305799997	0.17684329582699998	0.8741950117224913
2,4-Dichlorophenoxyacetic acid (48H)	YDR363W-A	S288C	UWOP	-1.1450623743500001	1.57951380599	0.8741950117224913
2,4-Dichlorophenoxyacetic acid (48H)	YDR368W	S288C	UWOP	1.70795752936	-0.45757264954300003	0.8741950117224913
2,4-Dichlorophenoxyacetic acid (48H)	YDR369C	S288C	UWOP	-0.330737122917	0.29438135801800003	0.8741950117224913
2,4-Dichlorophenoxyacetic acid (48H)	YDR370C	S288C	UWOP	-0.6797191022419999	0.6838049245129999	0.8741950117224913
2,4-Dichlorophenoxyacetic acid (48H)	YDR371W	S288C	UWOP	-0.371716145278	0.154261978413	0.8741950117224913
2,4-Dichlorophenoxyacetic acid (48H)	YDR372C	S288C	UWOP	0.627041414184	-1.0447814054200002	0.8741950117224913
2,4-Dichlorophenoxyacetic acid (48H)	YDR374C	S288C	UWOP	0.281075317348	-0.682922347457	0.8741950117224913
2,4-Dichlorophenoxyacetic acid (48H)	YDR375C	S288C	UWOP	-0.568223487991	0.655218138645	0.8741950117224913
2,4-Dichlorophenoxyacetic acid (48H)	YDR378C	S288C	UWOP	-3.9713313182	0.70571732412	0.7534894584108549
2,4-Dichlorophenoxyacetic acid (48H)	YDR379W	S288C	UWOP	-0.32385811683800003	-1.40686069676	0.8741950117224913
2,4-Dichlorophenoxyacetic acid (48H)	YDR380W	S288C	UWOP	0.496738855345	-0.21614180601	0.8741950117224913
2,4-Dichlorophenoxyacetic acid (48H)	YDR382W	S288C	UWOP	0.976304437598	1.09204365326	0.8741950117224913
2,4-Dichlorophenoxyacetic acid (48H)	YDR383C	S288C	UWOP	0.759754213714	-0.25878737051999995	0.8741950117224913
2,4-Dichlorophenoxyacetic acid (48H)	YDR384C	S288C	UWOP	0.263731938622	-0.0673001984132	0.8741950117224913
2,4-Dichlorophenoxyacetic acid (48H)	YDR385W	S288C	UWOP	0.28552518211	-0.357679554327	0.8741950117224913
2,4-Dichlorophenoxyacetic acid (48H)	YDR386W	S288C	UWOP	0.11027693476	-0.765661891973	0.8741950117224913
2,4-Dichlorophenoxyacetic acid (48H)	YDR387C	S288C	UWOP	0.34916194615400004	-0.587421593359	0.8741950117224913
2,4-Dichlorophenoxyacetic acid (48H)	YDR388W	S288C	UWOP	2.13385437334	-0.09913049604730001	0.8741950117224913
2,4-Dichlorophenoxyacetic acid (48H)	YDR389W	S288C	UWOP	-4.3298005899900005	-1.04779893144	0.8741950117224913
2,4-Dichlorophenoxyacetic acid (48H)	YDR391C	S288C	UWOP	-0.137522597952	-1.10990556655	0.8741950117224913
2,4-Dichlorophenoxyacetic acid (48H)	YDR393W	S288C	UWOP	-0.6388288306459999	-0.48914737784400003	0.8741950117224913
2,4-Dichlorophenoxyacetic acid (48H)	YDR395W	S288C	UWOP	1.99146116625	0.501555227897	0.8741950117224913
2,4-Dichlorophenoxyacetic acid (48H)	YDR399W	S288C	UWOP	1.40046817636	0.220975435656	0.8741950117224913
2,4-Dichlorophenoxyacetic acid (48H)	YDR400W	S288C	UWOP	0.9028919411059999	0.0506758652398	0.8741950117224913
2,4-Dichlorophenoxyacetic acid (48H)	YDR401W	S288C	UWOP	0.39752782619599997	0.358229316012	0.8741950117224913
2,4-Dichlorophenoxyacetic acid (48H)	YDR402C	S288C	UWOP	0.37207525717100004	-0.039881964289199996	0.8741950117224913
2,4-Dichlorophenoxyacetic acid (48H)	YDR403W	S288C	UWOP	-0.282190454279	1.45016367435	0.8741950117224913
2,4-Dichlorophenoxyacetic acid (48H)	YDR406W	S288C	UWOP	2.80937753662	-0.899217002008	0.2521644678671851
2,4-Dichlorophenoxyacetic acid (48H)	YDR408C	S288C	UWOP	0.709840947643	-0.865630589693	0.8741950117224913
2,4-Dichlorophenoxyacetic acid (48H)	YDR409W	S288C	UWOP	-0.991931968194	-0.511719655827	0.8741950117224913
2,4-Dichlorophenoxyacetic acid (48H)	YDR411C	S288C	UWOP	-0.22526752127900002	-0.7922665774150001	0.8741950117224913
2,4-Dichlorophenoxyacetic acid (48H)	YDR414C	S288C	UWOP	-2.24703049977	-1.02640588816	0.8741950117224913
2,4-Dichlorophenoxyacetic acid (48H)	YDR415C	S288C	UWOP	-1.8054436709400001	-0.889739570743	0.8741950117224913
2,4-Dichlorophenoxyacetic acid (48H)	YDR419W	S288C	UWOP	-0.6956137069	-0.11458463394400001	0.8741950117224913
2,4-Dichlorophenoxyacetic acid (48H)	YDR420W	S288C	UWOP	-0.30355966633299997	0.6576094787110001	0.8741950117224913
2,4-Dichlorophenoxyacetic acid (48H)	YDR421W	S288C	UWOP	-1.5821196270700002	-0.0686199551644	0.8741950117224913
2,4-Dichlorophenoxyacetic acid (48H)	YDR422C	S288C	UWOP	0.7307672276360001	0.547569212658	0.8741950117224913
2,4-Dichlorophenoxyacetic acid (48H)	YDR423C	S288C	UWOP	0.130466912108	0.78320742522	0.8741950117224913
2,4-Dichlorophenoxyacetic acid (48H)	YDR424C	S288C	UWOP	0.841002252313	0.720520623072	0.8741950117224913
2,4-Dichlorophenoxyacetic acid (48H)	YDR425W	S288C	UWOP	-1.17698717511	-0.658725437408	0.8741950117224913
2,4-Dichlorophenoxyacetic acid (48H)	YDR426C	S288C	UWOP	-1.48142366614	-0.029103676899099998	0.8741950117224913
2,4-Dichlorophenoxyacetic acid (48H)	YDR428C	S288C	UWOP	0.6405290652160001	-0.191885728785	0.8741950117224913
2,4-Dichlorophenoxyacetic acid (48H)	YDR430C	S288C	UWOP	-0.296344557817	-1.2505862125700002	0.8741950117224913
2,4-Dichlorophenoxyacetic acid (48H)	YDR431W	S288C	UWOP	0.262259333331	-1.2478513741700001	0.8741950117224913
2,4-Dichlorophenoxyacetic acid (48H)	YDR435C	S288C	UWOP	0.746544319707	0.331709272504	0.8741950117224913
2,4-Dichlorophenoxyacetic acid (48H)	YDR436W	S288C	UWOP	2.07404786223	-0.405406921919	0.8741950117224913
2,4-Dichlorophenoxyacetic acid (48H)	YDR438W	S288C	UWOP	1.3398579777600002	-0.9996015134990001	0.8741950117224913
2,4-Dichlorophenoxyacetic acid (48H)	YDR439W	S288C	UWOP	0.09233202306939996	-0.464803371619	0.8741950117224913
2,4-Dichlorophenoxyacetic acid (48H)	YDR440W	S288C	UWOP	0.343461353014	-0.494045105264	0.8741950117224913
2,4-Dichlorophenoxyacetic acid (48H)	YDR441C	S288C	UWOP	-0.376492251279	0.119603982784	0.8741950117224913
2,4-Dichlorophenoxyacetic acid (48H)	YDR444W	S288C	UWOP	-1.9911620433099997	-0.296815429933	0.8741950117224913
2,4-Dichlorophenoxyacetic acid (48H)	YDR445C	S288C	UWOP	-1.57522254213	-0.338399272325	0.8741950117224913
2,4-Dichlorophenoxyacetic acid (48H)	YDR446W	S288C	UWOP	0.112567197566	0.472053816087	0.8741950117224913
2,4-Dichlorophenoxyacetic acid (48H)	YDR447C	S288C	UWOP	-1.0170829489700002	-0.4000728365690001	0.8741950117224913
2,4-Dichlorophenoxyacetic acid (48H)	YDR451C	S288C	UWOP	1.2268831840899999	0.31368875831	0.8741950117224913
2,4-Dichlorophenoxyacetic acid (48H)	YDR452W	S288C	UWOP	-0.57257720609	0.65369458384	0.8741950117224913
2,4-Dichlorophenoxyacetic acid (48H)	YDR453C	S288C	UWOP	-1.0534945939799998	0.287988015848	0.8741950117224913
2,4-Dichlorophenoxyacetic acid (48H)	YDR455C	S288C	UWOP	-4.0421799037	-2.30333299917	0.8741950117224913
2,4-Dichlorophenoxyacetic acid (48H)	YDR458C	S288C	UWOP	0.388721778036	-0.47915716437899997	0.8741950117224913
2,4-Dichlorophenoxyacetic acid (48H)	YDR459C	S288C	UWOP	1.2839252732100002	-0.354588069335	0.8741950117224913
2,4-Dichlorophenoxyacetic acid (48H)	YDR461W	S288C	UWOP	2.0301532128799997	0.08998341485339999	0.8741950117224913
2,4-Dichlorophenoxyacetic acid (48H)	YDR463W	S288C	UWOP	0.635844997045	-0.258494821701	0.8741950117224913
2,4-Dichlorophenoxyacetic acid (48H)	YDR465C	S288C	UWOP	-0.011686339202100002	-0.7595249409039999	0.8741950117224913
2,4-Dichlorophenoxyacetic acid (48H)	YDR466W	S288C	UWOP	-1.05582101451	-1.8424428788900002	0.8741950117224913
2,4-Dichlorophenoxyacetic acid (48H)	YDR467C	S288C	UWOP	-0.00753313209097	-0.140642844766	0.8741950117224913
2,4-Dichlorophenoxyacetic acid (48H)	YDR469W	S288C	UWOP	-1.0487480715700002	0.121646893919	0.8741950117224913
2,4-Dichlorophenoxyacetic acid (48H)	YDR471W	S288C	UWOP	0.59549216064	-0.308867455159	0.8741950117224913
2,4-Dichlorophenoxyacetic acid (48H)	YDR474C	S288C	UWOP	1.3990629559099999	-0.017275172119200002	0.8741950117224913
2,4-Dichlorophenoxyacetic acid (48H)	YDR475C	S288C	UWOP	-0.35656195209700003	-0.6350232307	0.8741950117224913
2,4-Dichlorophenoxyacetic acid (48H)	YDR476C	S288C	UWOP	0.487707643206	0.068481076652	0.8741950117224913
2,4-Dichlorophenoxyacetic acid (48H)	YDR477W	S288C	UWOP	-2.15755082768	-0.141324910833	0.8741950117224913
2,4-Dichlorophenoxyacetic acid (48H)	YDR479C	S288C	UWOP	-0.42266154987899995	1.09712627811	0.8741950117224913
2,4-Dichlorophenoxyacetic acid (48H)	YDR480W	S288C	UWOP	0.17001770455899998	-0.62860523554	0.8741950117224913
2,4-Dichlorophenoxyacetic acid (48H)	YDR481C	S288C	UWOP	-0.8397720680930001	-0.117956341261	0.8741950117224913
2,4-Dichlorophenoxyacetic acid (48H)	YDR482C	S288C	UWOP	0.503054951478	-0.163381941318	0.8741950117224913
2,4-Dichlorophenoxyacetic acid (48H)	YDR483W	S288C	UWOP	-0.726016596392	0.292650718094	0.8741950117224913
2,4-Dichlorophenoxyacetic acid (48H)	YDR485C	S288C	UWOP	0.134917598636	-2.43292801719	0.8741950117224913
2,4-Dichlorophenoxyacetic acid (48H)	YDR486C	S288C	UWOP	-3.6366850527800008	1.46936342325	0.01511844932933186
2,4-Dichlorophenoxyacetic acid (48H)	YDR488C	S288C	UWOP	0.643436474547	-0.328417276523	0.8741950117224913
2,4-Dichlorophenoxyacetic acid (48H)	YDR490C	S288C	UWOP	-0.0209287452921	-0.566198655715	0.8741950117224913
2,4-Dichlorophenoxyacetic acid (48H)	YDR491C	S288C	UWOP	-0.24768202012499999	0.25598268198199997	0.8741950117224913
2,4-Dichlorophenoxyacetic acid (48H)	YDR492W	S288C	UWOP	-0.38465074755900003	0.964272956531	0.8741950117224913
2,4-Dichlorophenoxyacetic acid (48H)	YDR493W	S288C	UWOP	0.507432500802	0.229785592648	0.8741950117224913
2,4-Dichlorophenoxyacetic acid (48H)	YDR494W	S288C	UWOP	-0.030017481075499997	-0.927610672784	0.8741950117224913
2,4-Dichlorophenoxyacetic acid (48H)	YDR496C	S288C	UWOP	1.9589907126400004	-0.0622545530507	0.8741950117224913
2,4-Dichlorophenoxyacetic acid (48H)	YDR497C	S288C	UWOP	-1.43391077956	-0.99149889733	0.8741950117224913
2,4-Dichlorophenoxyacetic acid (48H)	YDR500C	S288C	UWOP	2.60164486562	-0.0721650551797	0.8741950117224913
2,4-Dichlorophenoxyacetic acid (48H)	YDR501W	S288C	UWOP	-0.866589591019	-0.934681972189	0.8741950117224913
2,4-Dichlorophenoxyacetic acid (48H)	YDR502C	S288C	UWOP	0.123271525985	0.211125744236	0.8741950117224913
2,4-Dichlorophenoxyacetic acid (48H)	YDR503C	S288C	UWOP	0.48913751664800004	-0.468161108908	0.8741950117224913
2,4-Dichlorophenoxyacetic acid (48H)	YDR504C	S288C	UWOP	1.2601376028	-0.29105484785	0.8741950117224913
2,4-Dichlorophenoxyacetic acid (48H)	YDR505C	S288C	UWOP	-1.64446539619	-0.409283193771	0.8741950117224913
2,4-Dichlorophenoxyacetic acid (48H)	YDR506C	S288C	UWOP	0.402212716133	-0.380471243925	0.8741950117224913
2,4-Dichlorophenoxyacetic acid (48H)	YDR508C	S288C	UWOP	-0.023103139042799998	-0.719813082248	0.8741950117224913
2,4-Dichlorophenoxyacetic acid (48H)	YDR509W	S288C	UWOP	0.4598259328630001	-0.168574682856	0.8741950117224913
2,4-Dichlorophenoxyacetic acid (48H)	YDR511W	S288C	UWOP	-0.874721790776	-1.3547722151700001	0.8741950117224913
2,4-Dichlorophenoxyacetic acid (48H)	YDR512C	S288C	UWOP	0.10752812633400001	0.462467089898	0.8741950117224913
2,4-Dichlorophenoxyacetic acid (48H)	YDR513W	S288C	UWOP	-0.30419653525	-0.373413092782	0.8741950117224913
2,4-Dichlorophenoxyacetic acid (48H)	YDR514C	S288C	UWOP	2.632670654	-1.17350042051	0.18737650787036586
2,4-Dichlorophenoxyacetic acid (48H)	YDR515W	S288C	UWOP	0.0928094693162	-1.33133872606	0.8741950117224913
2,4-Dichlorophenoxyacetic acid (48H)	YDR516C	S288C	UWOP	0.469015745907	-1.09807706177	0.8741950117224913
2,4-Dichlorophenoxyacetic acid (48H)	YDR517W	S288C	UWOP	-0.664912516225	-2.21532593238	0.8741950117224913
2,4-Dichlorophenoxyacetic acid (48H)	YDR519W	S288C	UWOP	-0.47586599016500003	-0.676144418638	0.8741950117224913
2,4-Dichlorophenoxyacetic acid (48H)	YDR520C	S288C	UWOP	0.836678939568	-1.2688014853899998	0.8741950117224913
2,4-Dichlorophenoxyacetic acid (48H)	YDR522C	S288C	UWOP	-0.24468175119600002	-0.00188677552971	0.8741950117224913
2,4-Dichlorophenoxyacetic acid (48H)	YDR524C	S288C	UWOP	0.23262315184000001	-0.347016314226	0.8741950117224913
2,4-Dichlorophenoxyacetic acid (48H)	YDR525W	S288C	UWOP	0.18559428564199998	-0.435564103273	0.8741950117224913
2,4-Dichlorophenoxyacetic acid (48H)	YDR525W-A	S288C	UWOP	-0.198926622835	-0.7751902727519999	0.8741950117224913
2,4-Dichlorophenoxyacetic acid (48H)	YDR528W	S288C	UWOP	-0.551825962329	-0.632152800854	0.8741950117224913
2,4-Dichlorophenoxyacetic acid (48H)	YDR530C	S288C	UWOP	-2.3122286198700004	-0.896104972857	0.8741950117224913
2,4-Dichlorophenoxyacetic acid (48H)	YDR532C	S288C	UWOP	0.69582736615	0.5257710385719999	0.8741950117224913
2,4-Dichlorophenoxyacetic acid (48H)	YDR533C	S288C	UWOP	1.7419548248400003	-0.0577709958686	0.8741950117224913
2,4-Dichlorophenoxyacetic acid (48H)	YDR534C	S288C	UWOP	-0.0320899757993	-1.9073377672099998	0.8741950117224913
2,4-Dichlorophenoxyacetic acid (48H)	YDR535C	S288C	UWOP	0.5215216847990001	0.402025353406	0.8741950117224913
2,4-Dichlorophenoxyacetic acid (48H)	YDR536W	S288C	UWOP	0.173639228845	-0.734694449002	0.8741950117224913
2,4-Dichlorophenoxyacetic acid (48H)	YDR537C	S288C	UWOP	0.599598527069	-0.49909403769199995	0.8741950117224913
2,4-Dichlorophenoxyacetic acid (48H)	YDR538W	S288C	UWOP	0.0959831309433	-0.508027459636	0.8741950117224913
2,4-Dichlorophenoxyacetic acid (48H)	YDR539W	S288C	UWOP	0.161325060155	-0.172307145599	0.8741950117224913
2,4-Dichlorophenoxyacetic acid (48H)	YDR540C	S288C	UWOP	0.266220247117	-0.163750092641	0.8741950117224913
2,4-Dichlorophenoxyacetic acid (48H)	YDR541C	S288C	UWOP	0.349143867295	-1.61927743593	0.8741950117224913
2,4-Dichlorophenoxyacetic acid (48H)	YEL001C	S288C	UWOP	0.478324715071	-0.18855428801899998	0.8741950117224913
2,4-Dichlorophenoxyacetic acid (48H)	YEL003W	S288C	UWOP	1.56276209903	0.0567347485066	0.8741950117224913
2,4-Dichlorophenoxyacetic acid (48H)	YEL004W	S288C	UWOP	2.35370070203	-0.071916059977	0.8741950117224913
2,4-Dichlorophenoxyacetic acid (48H)	YEL005C	S288C	UWOP	-0.0407834419704	-0.3037289502	0.8741950117224913
2,4-Dichlorophenoxyacetic acid (48H)	YEL006W	S288C	UWOP	0.109913714035	1.0321426390200001	0.8741950117224913
2,4-Dichlorophenoxyacetic acid (48H)	YEL007W	S288C	UWOP	1.17342317447	-0.179763031653	0.8741950117224913
2,4-Dichlorophenoxyacetic acid (48H)	YEL008W	S288C	UWOP	-0.162269269686	-0.5002905294910001	0.8741950117224913
2,4-Dichlorophenoxyacetic acid (48H)	YEL010W	S288C	UWOP	-0.117721316086	-0.6210852517100001	0.8741950117224913
2,4-Dichlorophenoxyacetic acid (48H)	YEL011W	S288C	UWOP	-0.0651644276807	-0.9613425377420001	0.8741950117224913
2,4-Dichlorophenoxyacetic acid (48H)	YEL012W	S288C	UWOP	2.1712028319799996	-0.294713351621	0.8741950117224913
2,4-Dichlorophenoxyacetic acid (48H)	YEL013W	S288C	UWOP	-1.4723373956499999	-0.433308354654	0.8741950117224913
2,4-Dichlorophenoxyacetic acid (48H)	YEL014C	S288C	UWOP	0.80195766793	-0.374670395291	0.8741950117224913
2,4-Dichlorophenoxyacetic acid (48H)	YEL015W	S288C	UWOP	3.06062027032	-1.0106501620200001	0.1683125737784918
2,4-Dichlorophenoxyacetic acid (48H)	YEL016C	S288C	UWOP	0.303617189977	0.473565866163	0.8741950117224913
2,4-Dichlorophenoxyacetic acid (48H)	YEL017C-A	S288C	UWOP	1.04408865639	-0.12281873272800001	0.8741950117224913
2,4-Dichlorophenoxyacetic acid (48H)	YEL017W	S288C	UWOP	0.916692685116	0.0605156954632	0.8741950117224913
2,4-Dichlorophenoxyacetic acid (48H)	YEL020C	S288C	UWOP	0.754782527323	-0.168176126179	0.8741950117224913
2,4-Dichlorophenoxyacetic acid (48H)	YEL023C	S288C	UWOP	0.4001287166800001	0.162863406754	0.8741950117224913
2,4-Dichlorophenoxyacetic acid (48H)	YEL025C	S288C	UWOP	0.33419429393399996	0.310304724498	0.8741950117224913
2,4-Dichlorophenoxyacetic acid (48H)	YEL028W	S288C	UWOP	0.336138593108	0.154250473685	0.8741950117224913
2,4-Dichlorophenoxyacetic acid (48H)	YEL030W	S288C	UWOP	-0.476104302405	-0.6264842566009999	0.8741950117224913
2,4-Dichlorophenoxyacetic acid (48H)	YEL031W	S288C	UWOP	-1.2938513889	-6.168613726930001	0.8441897355266268
2,4-Dichlorophenoxyacetic acid (48H)	YEL033W	S288C	UWOP	-0.884161420789	-1.38593523853	0.8741950117224913
2,4-Dichlorophenoxyacetic acid (48H)	YEL037C	S288C	UWOP	2.8159278361599998	-0.319240611741	0.8741950117224913
2,4-Dichlorophenoxyacetic acid (48H)	YEL038W	S288C	UWOP	1.08189155182	-0.0622824931064	0.8741950117224913
2,4-Dichlorophenoxyacetic acid (48H)	YEL039C	S288C	UWOP	0.706723166128	0.24956797388799998	0.8741950117224913
2,4-Dichlorophenoxyacetic acid (48H)	YEL040W	S288C	UWOP	0.011146438713	1.00904278704	0.8741950117224913
2,4-Dichlorophenoxyacetic acid (48H)	YEL041W	S288C	UWOP	0.598995350572	0.5768339557609999	0.8741950117224913
2,4-Dichlorophenoxyacetic acid (48H)	YEL042W	S288C	UWOP	-1.76386804622	-1.03994859754	0.8741950117224913
2,4-Dichlorophenoxyacetic acid (48H)	YEL043W	S288C	UWOP	0.6817743398720001	-0.9330187171050001	0.8741950117224913
2,4-Dichlorophenoxyacetic acid (48H)	YEL047C	S288C	UWOP	0.28433444267499997	0.38293654296199997	0.8741950117224913
2,4-Dichlorophenoxyacetic acid (48H)	YEL048C	S288C	UWOP	0.419189587069	0.16979993647799999	0.8741950117224913
2,4-Dichlorophenoxyacetic acid (48H)	YEL049W	S288C	UWOP	0.63914521069	0.377190752673	0.8741950117224913
2,4-Dichlorophenoxyacetic acid (48H)	YEL052W	S288C	UWOP	0.0668268609981	-1.41247993503	0.8741950117224913
2,4-Dichlorophenoxyacetic acid (48H)	YEL053C	S288C	UWOP	-2.72373633514	-1.9955083655099999	0.8833389669414679
2,4-Dichlorophenoxyacetic acid (48H)	YEL056W	S288C	UWOP	0.467808571145	-1.20869667309	0.8741950117224913
2,4-Dichlorophenoxyacetic acid (48H)	YEL057C	S288C	UWOP	0.10704657125499999	-1.7855815783700002	0.8741950117224913
2,4-Dichlorophenoxyacetic acid (48H)	YEL059W	S288C	UWOP	-1.68306951381	0.901192528303	0.8741950117224913
2,4-Dichlorophenoxyacetic acid (48H)	YEL060C	S288C	UWOP	0.37676425594	0.8972907816940001	0.8741950117224913
2,4-Dichlorophenoxyacetic acid (48H)	YEL061C	S288C	UWOP	1.6807989734	1.4317100892899999	0.8983325927519091
2,4-Dichlorophenoxyacetic acid (48H)	YEL064C	S288C	UWOP	0.148281984716	-0.35208168198	0.8741950117224913
2,4-Dichlorophenoxyacetic acid (48H)	YEL065W	S288C	UWOP	-0.22293370485800001	-0.81242779294	0.8741950117224913
2,4-Dichlorophenoxyacetic acid (48H)	YEL066W	S288C	UWOP	0.753341970919	-0.204164561522	0.8741950117224913
2,4-Dichlorophenoxyacetic acid (48H)	YEL068C	S288C	UWOP	-0.336526466823	-0.118925203782	0.8741950117224913
2,4-Dichlorophenoxyacetic acid (48H)	YEL071W	S288C	UWOP	0.271780318212	-0.38129383203699996	0.8741950117224913
2,4-Dichlorophenoxyacetic acid (48H)	YER001W	S288C	UWOP	-0.9193823263650001	0.866428524815	0.8741950117224913
2,4-Dichlorophenoxyacetic acid (48H)	YER002W	S288C	UWOP	0.34204873666599994	-0.283018794756	0.8741950117224913
2,4-Dichlorophenoxyacetic acid (48H)	YER004W	S288C	UWOP	0.0502797738612	-1.16237945655	0.8741950117224913
2,4-Dichlorophenoxyacetic acid (48H)	YER005W	S288C	UWOP	0.224074316545	-0.324383225532	0.8741950117224913
2,4-Dichlorophenoxyacetic acid (48H)	YER007C-A	S288C	UWOP	0.996562621552	-0.452875433111	0.8741950117224913
2,4-Dichlorophenoxyacetic acid (48H)	YER007W	S288C	UWOP	0.565258555016	-0.8458449213879999	0.8741950117224913
2,4-Dichlorophenoxyacetic acid (48H)	YER010C	S288C	UWOP	0.22534394555	-0.515259825245	0.8741950117224913
2,4-Dichlorophenoxyacetic acid (48H)	YER011W	S288C	UWOP	0.245000596539	-1.01688819035	0.8741950117224913
2,4-Dichlorophenoxyacetic acid (48H)	YER016W	S288C	UWOP	1.14596549556	0.109802775579	0.8741950117224913
2,4-Dichlorophenoxyacetic acid (48H)	YER019C-A	S288C	UWOP	-1.1216075193100001	-0.8080444912520001	0.8741950117224913
2,4-Dichlorophenoxyacetic acid (48H)	YER019W	S288C	UWOP	-4.0646338473300005	-0.734497225079	0.8741950117224913
2,4-Dichlorophenoxyacetic acid (48H)	YER020W	S288C	UWOP	-0.8095524324969999	-0.298205036824	0.8741950117224913
2,4-Dichlorophenoxyacetic acid (48H)	YER024W	S288C	UWOP	-0.406286211909	0.0786709793386	0.8741950117224913
2,4-Dichlorophenoxyacetic acid (48H)	YER027C	S288C	UWOP	0.286286959512	-0.15691792724300002	0.8741950117224913
2,4-Dichlorophenoxyacetic acid (48H)	YER028C	S288C	UWOP	0.0970982678744	-0.20607270297699998	0.8741950117224913
2,4-Dichlorophenoxyacetic acid (48H)	YER030W	S288C	UWOP	-0.036900595987	-0.959732697471	0.8741950117224913
2,4-Dichlorophenoxyacetic acid (48H)	YER031C	S288C	UWOP	0.260620731237	-0.836595119401	0.8741950117224913
2,4-Dichlorophenoxyacetic acid (48H)	YER032W	S288C	UWOP	-0.136589893149	0.078348846931	0.8741950117224913
2,4-Dichlorophenoxyacetic acid (48H)	YER033C	S288C	UWOP	-1.3016630997799998	-0.0515617293605	0.8741950117224913
2,4-Dichlorophenoxyacetic acid (48H)	YER034W	S288C	UWOP	-0.262228927976	-0.308374395352	0.8741950117224913
2,4-Dichlorophenoxyacetic acid (48H)	YER035W	S288C	UWOP	-0.177173645898	-0.31193017833000003	0.8741950117224913
2,4-Dichlorophenoxyacetic acid (48H)	YER038W-A	S288C	UWOP	-0.333109562357	-0.225762224619	0.8741950117224913
2,4-Dichlorophenoxyacetic acid (48H)	YER039C	S288C	UWOP	-0.941643154903	0.0737592818903	0.8741950117224913
2,4-Dichlorophenoxyacetic acid (48H)	YER039C-A	S288C	UWOP	0.223605909728	-2.93651300796	0.8741950117224913
2,4-Dichlorophenoxyacetic acid (48H)	YER041W	S288C	UWOP	-0.5856572610149999	-1.43296163943	0.8741950117224913
2,4-Dichlorophenoxyacetic acid (48H)	YER042W	S288C	UWOP	-0.625581957154	-0.399722764106	0.8741950117224913
2,4-Dichlorophenoxyacetic acid (48H)	YER044C-A	S288C	UWOP	-0.322459470517	0.09765871252210001	0.8741950117224913
2,4-Dichlorophenoxyacetic acid (48H)	YER045C	S288C	UWOP	0.7208411119470001	-0.273063095478	0.8741950117224913
2,4-Dichlorophenoxyacetic acid (48H)	YER046W-A	S288C	UWOP	0.600008588476	0.132256719208	0.8741950117224913
2,4-Dichlorophenoxyacetic acid (48H)	YER047C	S288C	UWOP	2.44111198823	0.028390383711	0.8741950117224913
2,4-Dichlorophenoxyacetic acid (48H)	YER048C	S288C	UWOP	0.367095353116	-0.9605593944149999	0.8741950117224913
2,4-Dichlorophenoxyacetic acid (48H)	YER049W	S288C	UWOP	0.178733358422	-0.7658714423909999	0.8741950117224913
2,4-Dichlorophenoxyacetic acid (48H)	YER051W	S288C	UWOP	-0.158522836916	-0.41883294047499997	0.8741950117224913
2,4-Dichlorophenoxyacetic acid (48H)	YER052C	S288C	UWOP	-1.6539337880200002	-0.09462557294019999	0.8741950117224913
2,4-Dichlorophenoxyacetic acid (48H)	YER053C	S288C	UWOP	0.0720269984336	-0.161860030046	0.8741950117224913
2,4-Dichlorophenoxyacetic acid (48H)	YER054C	S288C	UWOP	-0.023054654828400002	-0.398656111389	0.8741950117224913
2,4-Dichlorophenoxyacetic acid (48H)	YER055C	S288C	UWOP	-1.51484079458	-2.10437350569	0.8821022737676459
2,4-Dichlorophenoxyacetic acid (48H)	YER056C	S288C	UWOP	-0.939447395228	-2.24113843507	0.8741950117224913
2,4-Dichlorophenoxyacetic acid (48H)	YER056C-A	S288C	UWOP	0.333022455125	-1.37317978132	0.8741950117224913
2,4-Dichlorophenoxyacetic acid (48H)	YER059W	S288C	UWOP	-1.21635964427	-1.53274543972	0.8741950117224913
2,4-Dichlorophenoxyacetic acid (48H)	YER060W	S288C	UWOP	0.344373513658	-0.107410613746	0.8741950117224913
2,4-Dichlorophenoxyacetic acid (48H)	YER060W-A	S288C	UWOP	0.218971969305	-0.191796156253	0.8741950117224913
2,4-Dichlorophenoxyacetic acid (48H)	YER061C	S288C	UWOP	0.13197485335200002	-1.36305233287	0.8741950117224913
2,4-Dichlorophenoxyacetic acid (48H)	YER062C	S288C	UWOP	-0.0524549893783	-0.0402944909947	0.8741950117224913
2,4-Dichlorophenoxyacetic acid (48H)	YER064C	S288C	UWOP	-0.18248225649099997	-1.56160669555	0.8741950117224913
2,4-Dichlorophenoxyacetic acid (48H)	YER065C	S288C	UWOP	1.08028910745	-0.17844245313499998	0.8741950117224913
2,4-Dichlorophenoxyacetic acid (48H)	YER066C-A	S288C	UWOP	-0.694057281441	1.21207413278	0.8741950117224913
2,4-Dichlorophenoxyacetic acid (48H)	YER066W	S288C	UWOP	0.04211799051580002	-4.3718807792500005	0.8741950117224913
2,4-Dichlorophenoxyacetic acid (48H)	YER067C-A	S288C	UWOP	0.7198895065180001	-0.156544845322	0.8741950117224913
2,4-Dichlorophenoxyacetic acid (48H)	YER067W	S288C	UWOP	-2.5959911131599998	-0.0923681807886	0.8741950117224913
2,4-Dichlorophenoxyacetic acid (48H)	YER071C	S288C	UWOP	0.876269998571	-0.105447413947	0.8741950117224913
2,4-Dichlorophenoxyacetic acid (48H)	YER072W	S288C	UWOP	-0.395860462281	0.222486663966	0.8741950117224913
2,4-Dichlorophenoxyacetic acid (48H)	YER073W	S288C	UWOP	2.64882986743	-0.118737019289	0.8741950117224913
2,4-Dichlorophenoxyacetic acid (48H)	YER074W	S288C	UWOP	-0.67577955438	-0.406135006901	0.8741950117224913
2,4-Dichlorophenoxyacetic acid (48H)	YER075C	S288C	UWOP	-0.8798175638850001	-1.80848256289	0.8741950117224913
2,4-Dichlorophenoxyacetic acid (48H)	YER077C	S288C	UWOP	0.513218557642	-0.35614285126100004	0.8741950117224913
2,4-Dichlorophenoxyacetic acid (48H)	YER078C	S288C	UWOP	2.50119789989	-0.106328347469	0.8741950117224913
2,4-Dichlorophenoxyacetic acid (48H)	YER079W	S288C	UWOP	0.9389650183830001	-0.453760475466	0.8741950117224913
2,4-Dichlorophenoxyacetic acid (48H)	YER080W	S288C	UWOP	2.77980873997	-0.0595994259877	0.8741950117224913
2,4-Dichlorophenoxyacetic acid (48H)	YER081W	S288C	UWOP	0.12540894025000002	-0.08620328966320001	0.8741950117224913
2,4-Dichlorophenoxyacetic acid (48H)	YER084W	S288C	UWOP	0.896381086349	-0.822838750774	0.8741950117224913
2,4-Dichlorophenoxyacetic acid (48H)	YER085C	S288C	UWOP	-0.602097518527	-2.62806136657	0.8741950117224913
2,4-Dichlorophenoxyacetic acid (48H)	YER087C-A	S288C	UWOP	0.199284912961	-1.04788192984	0.8741950117224913
2,4-Dichlorophenoxyacetic acid (48H)	YER088C	S288C	UWOP	-0.0444534504703	-0.59905862658	0.8741950117224913
2,4-Dichlorophenoxyacetic acid (48H)	YER089C	S288C	UWOP	0.47065352623400003	0.137101031816	0.8741950117224913
2,4-Dichlorophenoxyacetic acid (48H)	YER090W	S288C	UWOP	-1.24608868536	-0.8537371653720001	0.8741950117224913
2,4-Dichlorophenoxyacetic acid (48H)	YER091C	S288C	UWOP	0.782357718819	0.456023619982	0.8741950117224913
2,4-Dichlorophenoxyacetic acid (48H)	YER091C-A	S288C	UWOP	0.123545995944	-0.146993455086	0.8741950117224913
2,4-Dichlorophenoxyacetic acid (48H)	YER092W	S288C	UWOP	1.8243221092	0.830745786552	0.8741950117224913
2,4-Dichlorophenoxyacetic acid (48H)	YER093C-A	S288C	UWOP	0.4246124231840001	-0.6802968039830001	0.8741950117224913
2,4-Dichlorophenoxyacetic acid (48H)	YER095W	S288C	UWOP	-0.0169530397116	-0.200457573537	0.8741950117224913
2,4-Dichlorophenoxyacetic acid (48H)	YER096W	S288C	UWOP	-0.448889044568	-0.23850124651000001	0.8741950117224913
2,4-Dichlorophenoxyacetic acid (48H)	YER097W	S288C	UWOP	0.269168744765	-0.550708360099	0.8741950117224913
2,4-Dichlorophenoxyacetic acid (48H)	YER098W	S288C	UWOP	-0.419255328376	-0.697356673319	0.8741950117224913
2,4-Dichlorophenoxyacetic acid (48H)	YER101C	S288C	UWOP	-1.88477781572	-0.806410819757	0.8741950117224913
2,4-Dichlorophenoxyacetic acid (48H)	YER106W	S288C	UWOP	-0.653749642185	0.05869301770840001	0.8741950117224913
2,4-Dichlorophenoxyacetic acid (48H)	YER109C	S288C	UWOP	-0.3836736673740001	-0.0252734239618	0.8741950117224913
2,4-Dichlorophenoxyacetic acid (48H)	YER111C	S288C	UWOP	1.0342430738	-0.838800740273	0.8741950117224913
2,4-Dichlorophenoxyacetic acid (48H)	YER113C	S288C	UWOP	-0.112840845759	-1.2976232964299999	0.8741950117224913
2,4-Dichlorophenoxyacetic acid (48H)	YER114C	S288C	UWOP	0.807064945768	0.40686391365	0.8741950117224913
2,4-Dichlorophenoxyacetic acid (48H)	YER115C	S288C	UWOP	0.629021049311	0.12863355139000002	0.8741950117224913
2,4-Dichlorophenoxyacetic acid (48H)	YER117W	S288C	UWOP	0.0999062434776	-1.7553027756	0.8741950117224913
2,4-Dichlorophenoxyacetic acid (48H)	YER118C	S288C	UWOP	-0.0644815398475	-1.22692838124	0.8741950117224913
2,4-Dichlorophenoxyacetic acid (48H)	YER119C	S288C	UWOP	-0.285747059023	0.03725149021659999	0.8741950117224913
2,4-Dichlorophenoxyacetic acid (48H)	YER119C-A	S288C	UWOP	0.227358094863	-0.165327062258	0.8741950117224913
2,4-Dichlorophenoxyacetic acid (48H)	YER120W	S288C	UWOP	-1.1291850267799999	-0.972853840713	0.8741950117224913
2,4-Dichlorophenoxyacetic acid (48H)	YER121W	S288C	UWOP	-0.00422716608224	-0.899374781146	0.8741950117224913
2,4-Dichlorophenoxyacetic acid (48H)	YER123W	S288C	UWOP	-0.6248850992930001	0.133944627283	0.8741950117224913
2,4-Dichlorophenoxyacetic acid (48H)	YER124C	S288C	UWOP	2.82461883703	-1.63665779414	0.028834657920811232
2,4-Dichlorophenoxyacetic acid (48H)	YER128W	S288C	UWOP	0.282074585224	0.634387183548	0.8741950117224913
2,4-Dichlorophenoxyacetic acid (48H)	YER129W	S288C	UWOP	-0.145593165233	1.2684341558299999	0.8741950117224913
2,4-Dichlorophenoxyacetic acid (48H)	YER130C	S288C	UWOP	1.19234023575	-0.138232604074	0.8741950117224913
2,4-Dichlorophenoxyacetic acid (48H)	YER131W	S288C	UWOP	-1.41964820287	-1.5799140062	0.9025979019950712
2,4-Dichlorophenoxyacetic acid (48H)	YER132C	S288C	UWOP	1.1717352664	-0.0792642946401	0.8741950117224913
2,4-Dichlorophenoxyacetic acid (48H)	YER134C	S288C	UWOP	-0.663333081309	-0.563327404103	0.8741950117224913
2,4-Dichlorophenoxyacetic acid (48H)	YER135C	S288C	UWOP	0.0631165859473	-0.466179830248	0.8741950117224913
2,4-Dichlorophenoxyacetic acid (48H)	YER137C	S288C	UWOP	-0.98703506254	-0.357230048136	0.8741950117224913
2,4-Dichlorophenoxyacetic acid (48H)	YER139C	S288C	UWOP	-0.63062678075	-0.50651540956	0.8741950117224913
2,4-Dichlorophenoxyacetic acid (48H)	YER140W	S288C	UWOP	-0.7140451042679999	0.013710349711500001	0.8741950117224913
2,4-Dichlorophenoxyacetic acid (48H)	YER142C	S288C	UWOP	0.206125296023	0.6194080265990001	0.8741950117224913
2,4-Dichlorophenoxyacetic acid (48H)	YER143W	S288C	UWOP	0.270343048873	-0.551793091675	0.8741950117224913
2,4-Dichlorophenoxyacetic acid (48H)	YER144C	S288C	UWOP	0.141193428218	-0.37866664502999997	0.8741950117224913
2,4-Dichlorophenoxyacetic acid (48H)	YER145C	S288C	UWOP	-0.196632251197	-1.4124109066600001	0.8741950117224913
2,4-Dichlorophenoxyacetic acid (48H)	YER149C	S288C	UWOP	0.2370598683400001	-0.227582437075	0.8741950117224913
2,4-Dichlorophenoxyacetic acid (48H)	YER150W	S288C	UWOP	-0.258624660784	-1.08686981235	0.8741950117224913
2,4-Dichlorophenoxyacetic acid (48H)	YER151C	S288C	UWOP	-0.819961746798	-0.19508239986900008	0.8741950117224913
2,4-Dichlorophenoxyacetic acid (48H)	YER152C	S288C	UWOP	-0.470911560867	-0.0200256240782	0.8741950117224913
2,4-Dichlorophenoxyacetic acid (48H)	YER153C	S288C	UWOP	0.149676522204	0.57675999679	0.8741950117224913
2,4-Dichlorophenoxyacetic acid (48H)	YER155C	S288C	UWOP	0.0299607791976	0.38272041841300003	0.8741950117224913
2,4-Dichlorophenoxyacetic acid (48H)	YER156C	S288C	UWOP	0.269330632735	-1.52233037306	0.8741950117224913
2,4-Dichlorophenoxyacetic acid (48H)	YER158C	S288C	UWOP	0.36469497362	0.0902776072051	0.8741950117224913
2,4-Dichlorophenoxyacetic acid (48H)	YER161C	S288C	UWOP	0.837164603478	0.29792974509799997	0.8741950117224913
2,4-Dichlorophenoxyacetic acid (48H)	YER162C	S288C	UWOP	-2.0773636894400003	0.742584227687	0.8741950117224913
2,4-Dichlorophenoxyacetic acid (48H)	YER163C	S288C	UWOP	0.12414095477800001	0.20282015177999999	0.8741950117224913
2,4-Dichlorophenoxyacetic acid (48H)	YER164W	S288C	UWOP	0.420891465171	0.310536462608	0.8741950117224913
2,4-Dichlorophenoxyacetic acid (48H)	YER166W	S288C	UWOP	-1.33265108691	0.249115180631	0.8741950117224913
2,4-Dichlorophenoxyacetic acid (48H)	YER167W	S288C	UWOP	-1.48788028432	-0.560233453812	0.8741950117224913
2,4-Dichlorophenoxyacetic acid (48H)	YER170W	S288C	UWOP	0.731250426247	-0.499222233242	0.8741950117224913
2,4-Dichlorophenoxyacetic acid (48H)	YER173W	S288C	UWOP	-0.7522432693150001	0.405934495913	0.8741950117224913
2,4-Dichlorophenoxyacetic acid (48H)	YER174C	S288C	UWOP	1.81697305277	-0.267475084327	0.8741950117224913
2,4-Dichlorophenoxyacetic acid (48H)	YER175C	S288C	UWOP	1.0841924975900001	0.14307116431800002	0.8741950117224913
2,4-Dichlorophenoxyacetic acid (48H)	YER176W	S288C	UWOP	-0.7124656693510001	-0.050728458286	0.8741950117224913
2,4-Dichlorophenoxyacetic acid (48H)	YER177W	S288C	UWOP	1.72209273227	-0.08887813911839999	0.8741950117224913
2,4-Dichlorophenoxyacetic acid (48H)	YER178W	S288C	UWOP	0.21755195706	-0.08069663338069999	0.8741950117224913
2,4-Dichlorophenoxyacetic acid (48H)	YER179W	S288C	UWOP	-0.918332108975	0.34104042935999995	0.8741950117224913
2,4-Dichlorophenoxyacetic acid (48H)	YER180C	S288C	UWOP	-0.0406560681868	-0.9772354988680001	0.8741950117224913
2,4-Dichlorophenoxyacetic acid (48H)	YER181C	S288C	UWOP	0.16745297179500002	-0.6218158019919999	0.8741950117224913
2,4-Dichlorophenoxyacetic acid (48H)	YER182W	S288C	UWOP	-0.13015381913	-0.48093793204999996	0.8741950117224913
2,4-Dichlorophenoxyacetic acid (48H)	YER183C	S288C	UWOP	0.0370131779764	0.0955492383127	0.8741950117224913
2,4-Dichlorophenoxyacetic acid (48H)	YER184C	S288C	UWOP	-0.251300257345	0.114729264821	0.8741950117224913
2,4-Dichlorophenoxyacetic acid (48H)	YER185W	S288C	UWOP	-0.34927534991	0.19917808333599998	0.8741950117224913
2,4-Dichlorophenoxyacetic acid (48H)	YER186C	S288C	UWOP	0.9518519582160001	-0.0466845460988	0.8741950117224913
2,4-Dichlorophenoxyacetic acid (48H)	YER187W	S288C	UWOP	0.805827365652	-0.936369058497	0.8741950117224913
2,4-Dichlorophenoxyacetic acid (48H)	YER188W	S288C	UWOP	-0.37423157206200003	0.0164895634927	0.8741950117224913
2,4-Dichlorophenoxyacetic acid (48H)	YFL001W	S288C	UWOP	0.624392861252	-1.3456793705599999	0.8741950117224913
2,4-Dichlorophenoxyacetic acid (48H)	YFL003C	S288C	UWOP	-0.755806448189	-0.442964930982	0.8741950117224913
2,4-Dichlorophenoxyacetic acid (48H)	YFL004W	S288C	UWOP	-0.43298622224699995	0.32553534194899997	0.8741950117224913
2,4-Dichlorophenoxyacetic acid (48H)	YFL006W	S288C	UWOP	-0.508593656648	-0.251641290378	0.8741950117224913
2,4-Dichlorophenoxyacetic acid (48H)	YFL007W	S288C	UWOP	-1.18002360176	-0.384868515641	0.8741950117224913
2,4-Dichlorophenoxyacetic acid (48H)	YFL010C	S288C	UWOP	2.3878615290200003	-0.156391175015	0.8741950117224913
2,4-Dichlorophenoxyacetic acid (48H)	YFL010W-A	S288C	UWOP	-0.845714260539	-0.114387410021	0.8741950117224913
2,4-Dichlorophenoxyacetic acid (48H)	YFL012W	S288C	UWOP	0.9933618416359999	-0.313809557962	0.8741950117224913
2,4-Dichlorophenoxyacetic acid (48H)	YFL013C	S288C	UWOP	2.50245438063	0.33782650118199997	0.8741950117224913
2,4-Dichlorophenoxyacetic acid (48H)	YFL013W-A	S288C	UWOP	2.36915483993	0.668997516729	0.8741950117224913
2,4-Dichlorophenoxyacetic acid (48H)	YFL014W	S288C	UWOP	0.683040681811	0.209363877191	0.8741950117224913
2,4-Dichlorophenoxyacetic acid (48H)	YFL015C	S288C	UWOP	-0.182234083054	-0.569687053853	0.8741950117224913
2,4-Dichlorophenoxyacetic acid (48H)	YFL018C	S288C	UWOP	0.268799771676	0.8597311290970001	0.8741950117224913
2,4-Dichlorophenoxyacetic acid (48H)	YFL019C	S288C	UWOP	-0.178885385196	0.193469272533	0.8741950117224913
2,4-Dichlorophenoxyacetic acid (48H)	YFL020C	S288C	UWOP	0.143680914946	0.665226430969	0.8741950117224913
2,4-Dichlorophenoxyacetic acid (48H)	YFL021W	S288C	UWOP	0.0727230345284	0.363311119094	0.8741950117224913
2,4-Dichlorophenoxyacetic acid (48H)	YFL023W	S288C	UWOP	-1.28068422674	-0.23982593386	0.8741950117224913
2,4-Dichlorophenoxyacetic acid (48H)	YFL025C	S288C	UWOP	-8.555613223060003	-3.38216758019	0.6302840971593403
2,4-Dichlorophenoxyacetic acid (48H)	YFL026W	S288C	UWOP	-0.8295238199959999	-1.52028417486	0.8741950117224913
2,4-Dichlorophenoxyacetic acid (48H)	YFL027C	S288C	UWOP	-0.0863750388294	-1.0789668854	0.8741950117224913
2,4-Dichlorophenoxyacetic acid (48H)	YFL028C	S288C	UWOP	-0.107747537948	-0.057131661651599996	0.8741950117224913
2,4-Dichlorophenoxyacetic acid (48H)	YFL030W	S288C	UWOP	-0.256511899509	-0.609400556041	0.8741950117224913
2,4-Dichlorophenoxyacetic acid (48H)	YFL031W	S288C	UWOP	0.254895485107	0.20438890373399998	0.8741950117224913
2,4-Dichlorophenoxyacetic acid (48H)	YFL032W	S288C	UWOP	-0.422601560936	-0.49035126553999997	0.8741950117224913
2,4-Dichlorophenoxyacetic acid (48H)	YFL033C	S288C	UWOP	0.006173930555189999	0.17082796617600002	0.8741950117224913
2,4-Dichlorophenoxyacetic acid (48H)	YFL034C-A	S288C	UWOP	0.445989852901	0.7383923975579999	0.8741950117224913
2,4-Dichlorophenoxyacetic acid (48H)	YFL034W	S288C	UWOP	-1.29231961643	-0.12043478855900001	0.8741950117224913
2,4-Dichlorophenoxyacetic acid (48H)	YFL035C-B	S288C	UWOP	-0.5946046529869999	0.21477027798	0.8741950117224913
2,4-Dichlorophenoxyacetic acid (48H)	YFL036W	S288C	UWOP	0.14759745335000002	-0.8159211216760001	0.8741950117224913
2,4-Dichlorophenoxyacetic acid (48H)	YFL040W	S288C	UWOP	1.1479303389	0.129703491172	0.8741950117224913
2,4-Dichlorophenoxyacetic acid (48H)	YFL041W	S288C	UWOP	0.316503308044	-0.241692165231	0.8741950117224913
2,4-Dichlorophenoxyacetic acid (48H)	YFL042C	S288C	UWOP	-0.395194009774	-0.644701994719	0.8741950117224913
2,4-Dichlorophenoxyacetic acid (48H)	YFL043C	S288C	UWOP	-0.18710962278299997	-0.48894193625699994	0.8741950117224913
2,4-Dichlorophenoxyacetic acid (48H)	YFL044C	S288C	UWOP	0.056830073402699986	-1.17716632018	0.8741950117224913
2,4-Dichlorophenoxyacetic acid (48H)	YFL046W	S288C	UWOP	0.764411163595	0.504514408508	0.8741950117224913
2,4-Dichlorophenoxyacetic acid (48H)	YFL047W	S288C	UWOP	0.0567388573384	-0.706559634625	0.8741950117224913
2,4-Dichlorophenoxyacetic acid (48H)	YFL048C	S288C	UWOP	0.240456228647	-0.12590364359	0.8741950117224913
2,4-Dichlorophenoxyacetic acid (48H)	YFL049W	S288C	UWOP	-1.07674893803	-2.31152190081	0.8741950117224913
2,4-Dichlorophenoxyacetic acid (48H)	YFL050C	S288C	UWOP	0.5262345147909999	-0.722861835391	0.8741950117224913
2,4-Dichlorophenoxyacetic acid (48H)	YFL051C	S288C	UWOP	0.000552226984306	0.165239955026	0.8741950117224913
2,4-Dichlorophenoxyacetic acid (48H)	YFL052W	S288C	UWOP	-0.133921617825	0.580199910713	0.8741950117224913
2,4-Dichlorophenoxyacetic acid (48H)	YFL053W	S288C	UWOP	-0.00555596226323	0.567030283257	0.8741950117224913
2,4-Dichlorophenoxyacetic acid (48H)	YFL054C	S288C	UWOP	-0.19152250805999999	-0.756554255564	0.8741950117224913
2,4-Dichlorophenoxyacetic acid (48H)	YFL055W	S288C	UWOP	0.0297947823958	0.271311911395	0.8741950117224913
2,4-Dichlorophenoxyacetic acid (48H)	YFL056C	S288C	UWOP	-0.21234688902600002	-0.09168118412360003	0.8741950117224913
2,4-Dichlorophenoxyacetic acid (48H)	YFL063W	S288C	UWOP	2.37975726932	0.378316572567	0.8741950117224913
2,4-Dichlorophenoxyacetic acid (48H)	YFR006W	S288C	UWOP	-0.048291921071	-0.404236726642	0.8741950117224913
2,4-Dichlorophenoxyacetic acid (48H)	YFR007W	S288C	UWOP	0.40158406487899995	-0.274082907513	0.8741950117224913
2,4-Dichlorophenoxyacetic acid (48H)	YFR008W	S288C	UWOP	0.188015209296	-1.61764540796	0.8741950117224913
2,4-Dichlorophenoxyacetic acid (48H)	YFR009W	S288C	UWOP	-0.36275396151199996	-0.9192072901330001	0.8741950117224913
2,4-Dichlorophenoxyacetic acid (48H)	YFR010W	S288C	UWOP	0.185517039606	0.8340887320460001	0.8741950117224913
2,4-Dichlorophenoxyacetic acid (48H)	YFR011C	S288C	UWOP	0.318743443102	-0.410350668254	0.8741950117224913
2,4-Dichlorophenoxyacetic acid (48H)	YFR012W	S288C	UWOP	0.8271604199860001	-0.27243280069000003	0.8741950117224913
2,4-Dichlorophenoxyacetic acid (48H)	YFR013W	S288C	UWOP	-1.23916366036	-1.12248023517	0.8741950117224913
2,4-Dichlorophenoxyacetic acid (48H)	YFR014C	S288C	UWOP	0.5914178430979999	-0.687563683778	0.8741950117224913
2,4-Dichlorophenoxyacetic acid (48H)	YFR015C	S288C	UWOP	0.48659743687299994	0.07938262899389999	0.8741950117224913
2,4-Dichlorophenoxyacetic acid (48H)	YFR016C	S288C	UWOP	0.321375560707	0.038244183962199994	0.8741950117224913
2,4-Dichlorophenoxyacetic acid (48H)	YFR017C	S288C	UWOP	-0.487678881384	0.363173884115	0.8741950117224913
2,4-Dichlorophenoxyacetic acid (48H)	YFR018C	S288C	UWOP	-0.14569506425999998	-0.254813308472	0.8741950117224913
2,4-Dichlorophenoxyacetic acid (48H)	YFR019W	S288C	UWOP	-0.421244824699	0.653363412003	0.8741950117224913
2,4-Dichlorophenoxyacetic acid (48H)	YFR020W	S288C	UWOP	-0.214582915253	-0.284280206096	0.8741950117224913
2,4-Dichlorophenoxyacetic acid (48H)	YFR021W	S288C	UWOP	0.482803341655	0.419218348891	0.8741950117224913
2,4-Dichlorophenoxyacetic acid (48H)	YFR022W	S288C	UWOP	0.286784128152	-1.5402596711899998	0.8741950117224913
2,4-Dichlorophenoxyacetic acid (48H)	YFR023W	S288C	UWOP	0.5671453305449999	0.336472230244	0.8741950117224913
2,4-Dichlorophenoxyacetic acid (48H)	YFR024C	S288C	UWOP	-0.0926262154211	-0.35836901629100004	0.8741950117224913
2,4-Dichlorophenoxyacetic acid (48H)	YFR024C-A	S288C	UWOP	0.469987073728	0.557108276399	0.8741950117224913
2,4-Dichlorophenoxyacetic acid (48H)	YFR026C	S288C	UWOP	-0.11262718650900001	-1.25644047601	0.8741950117224913
2,4-Dichlorophenoxyacetic acid (48H)	YFR031C-A	S288C	UWOP	-0.0760339311352	-0.20265826380999996	0.8741950117224913
2,4-Dichlorophenoxyacetic acid (48H)	YFR032C	S288C	UWOP	0.0837922272049	1.82203020287	0.8741950117224913
2,4-Dichlorophenoxyacetic acid (48H)	YFR032C-A	S288C	UWOP	0.635990449688	-1.30096624192	0.8741950117224913
2,4-Dichlorophenoxyacetic acid (48H)	YFR033C	S288C	UWOP	0.6841336310510001	-1.1737839299	0.8741950117224913
2,4-Dichlorophenoxyacetic acid (48H)	YFR034C	S288C	UWOP	-0.0219000731127	-1.02976362545	0.8741950117224913
2,4-Dichlorophenoxyacetic acid (48H)	YFR035C	S288C	UWOP	-0.328797754341	0.320501201315	0.8741950117224913
2,4-Dichlorophenoxyacetic acid (48H)	YFR038W	S288C	UWOP	-0.06394656995640001	-0.8757506422399999	0.8741950117224913
2,4-Dichlorophenoxyacetic acid (48H)	YFR039C	S288C	UWOP	-0.6474877826309999	-0.358853858435	0.8741950117224913
2,4-Dichlorophenoxyacetic acid (48H)	YFR040W	S288C	UWOP	0.316025861797	0.860726288142	0.8741950117224913
2,4-Dichlorophenoxyacetic acid (48H)	YFR041C	S288C	UWOP	0.00048812920934199997	0.601032509343	0.8741950117224913
2,4-Dichlorophenoxyacetic acid (48H)	YFR043C	S288C	UWOP	0.198477116643	-0.627066067174	0.8741950117224913
2,4-Dichlorophenoxyacetic acid (48H)	YFR044C	S288C	UWOP	0.44542694295400004	0.28928476314199997	0.8741950117224913
2,4-Dichlorophenoxyacetic acid (48H)	YFR046C	S288C	UWOP	0.45126887990500003	0.5591873452539999	0.8741950117224913
2,4-Dichlorophenoxyacetic acid (48H)	YFR047C	S288C	UWOP	0.43060309984399997	0.9102492151989999	0.8741950117224913
2,4-Dichlorophenoxyacetic acid (48H)	YFR048W	S288C	UWOP	0.9796449177940001	1.5296892906900001	0.8741950117224913
2,4-Dichlorophenoxyacetic acid (48H)	YFR049W	S288C	UWOP	-0.09741300438480001	-1.22912003208	0.8741950117224913
2,4-Dichlorophenoxyacetic acid (48H)	YFR053C	S288C	UWOP	0.28560078461399996	-0.15952046126	0.8741950117224913
2,4-Dichlorophenoxyacetic acid (48H)	YFR054C	S288C	UWOP	0.36219598216300003	-0.718744785999	0.8741950117224913
2,4-Dichlorophenoxyacetic acid (48H)	YFR055W	S288C	UWOP	0.623059956239	-0.157908155689	0.8741950117224913
2,4-Dichlorophenoxyacetic acid (48H)	YFR056C	S288C	UWOP	0.496849793802	0.287487560144	0.8741950117224913
2,4-Dichlorophenoxyacetic acid (48H)	YFR057W	S288C	UWOP	0.0323167833107	0.5702401026030001	0.8741950117224913
2,4-Dichlorophenoxyacetic acid (48H)	YGL002W	S288C	UWOP	0.32767604328	-0.096607673366	0.8741950117224913
2,4-Dichlorophenoxyacetic acid (48H)	YGL004C	S288C	UWOP	-0.718587828627	0.6326113464750001	0.8741950117224913
2,4-Dichlorophenoxyacetic acid (48H)	YGL005C	S288C	UWOP	-3.5129426546800007	-1.17915663827	0.8741950117224913
2,4-Dichlorophenoxyacetic acid (48H)	YGL006W	S288C	UWOP	-1.85614583271	-0.902478592634	0.8741950117224913
2,4-Dichlorophenoxyacetic acid (48H)	YGL007W	S288C	UWOP	-7.249248798010001	-8.15468328419	0.8741950117224913
2,4-Dichlorophenoxyacetic acid (48H)	YGL010W	S288C	UWOP	0.21651406616500002	0.845353505113	0.8741950117224913
2,4-Dichlorophenoxyacetic acid (48H)	YGL013C	S288C	UWOP	-0.239673085319	-0.24723908806400002	0.8741950117224913
2,4-Dichlorophenoxyacetic acid (48H)	YGL014W	S288C	UWOP	-1.0888026067899998	0.507685604836	0.8741950117224913
2,4-Dichlorophenoxyacetic acid (48H)	YGL015C	S288C	UWOP	0.874217226239	0.36537868321999994	0.8741950117224913
2,4-Dichlorophenoxyacetic acid (48H)	YGL016W	S288C	UWOP	-0.7651680104	0.599984757252	0.8741950117224913
2,4-Dichlorophenoxyacetic acid (48H)	YGL017W	S288C	UWOP	0.0328829803229	0.14592269353700002	0.8741950117224913
2,4-Dichlorophenoxyacetic acid (48H)	YGL019W	S288C	UWOP	-1.0504540585	0.21764317312399997	0.8741950117224913
2,4-Dichlorophenoxyacetic acid (48H)	YGL020C	S288C	UWOP	-7.10768639671	1.68474509539	7.892653438700514e-05
2,4-Dichlorophenoxyacetic acid (48H)	YGL021W	S288C	UWOP	0.131643681515	-0.0297684858727	0.8741950117224913
2,4-Dichlorophenoxyacetic acid (48H)	YGL023C	S288C	UWOP	0.28555065686700004	-1.3676492938100002	0.8741950117224913
2,4-Dichlorophenoxyacetic acid (48H)	YGL024W	S288C	UWOP	-2.00899272947	0.526211505334	0.8741950117224913
2,4-Dichlorophenoxyacetic acid (48H)	YGL027C	S288C	UWOP	-0.24128046029199998	-0.0849369477245	0.8741950117224913
2,4-Dichlorophenoxyacetic acid (48H)	YGL028C	S288C	UWOP	2.34817596689	-0.274752647084	0.8741950117224913
2,4-Dichlorophenoxyacetic acid (48H)	YGL029W	S288C	UWOP	0.346610361651	1.65028925428	0.8741950117224913
2,4-Dichlorophenoxyacetic acid (48H)	YGL031C	S288C	UWOP	0.8549007865170001	-0.46547804178900004	0.8741950117224913
2,4-Dichlorophenoxyacetic acid (48H)	YGL032C	S288C	UWOP	0.182325299119	-0.0314111967978	0.8741950117224913
2,4-Dichlorophenoxyacetic acid (48H)	YGL034C	S288C	UWOP	0.052741785832900005	1.6548188303799998	0.8741950117224913
2,4-Dichlorophenoxyacetic acid (48H)	YGL035C	S288C	UWOP	1.6420863826199998	0.5068909567800001	0.8741950117224913
2,4-Dichlorophenoxyacetic acid (48H)	YGL036W	S288C	UWOP	0.00736877882183	0.565047361065	0.8741950117224913
2,4-Dichlorophenoxyacetic acid (48H)	YGL037C	S288C	UWOP	0.22100666277699998	0.6442442708649999	0.8741950117224913
2,4-Dichlorophenoxyacetic acid (48H)	YGL039W	S288C	UWOP	0.17899468012000005	0.41147237931599995	0.8741950117224913
2,4-Dichlorophenoxyacetic acid (48H)	YGL041C	S288C	UWOP	-0.0207528872941	0.293057492435	0.8741950117224913
2,4-Dichlorophenoxyacetic acid (48H)	YGL042C	S288C	UWOP	0.417910918635	0.11241845785700001	0.8741950117224913
2,4-Dichlorophenoxyacetic acid (48H)	YGL043W	S288C	UWOP	0.006831343631739999	0.418286465855	0.8741950117224913
2,4-Dichlorophenoxyacetic acid (48H)	YGL045W	S288C	UWOP	0.136259543078	-0.526258346015	0.8741950117224913
2,4-Dichlorophenoxyacetic acid (48H)	YGL046W	S288C	UWOP	-0.312968069224	-0.037149591189699994	0.8741950117224913
2,4-Dichlorophenoxyacetic acid (48H)	YGL049C	S288C	UWOP	-0.529444334138	-0.07691239935880001	0.8741950117224913
2,4-Dichlorophenoxyacetic acid (48H)	YGL050W	S288C	UWOP	0.5860319864679999	0.30134089719900004	0.8741950117224913
2,4-Dichlorophenoxyacetic acid (48H)	YGL051W	S288C	UWOP	0.255154341506	0.142829565012	0.8741950117224913
2,4-Dichlorophenoxyacetic acid (48H)	YGL053W	S288C	UWOP	0.336841203333	0.566980977276	0.8741950117224913
2,4-Dichlorophenoxyacetic acid (48H)	YGL054C	S288C	UWOP	-7.745332705580001	0.6687649568540001	0.0003328797514449966
2,4-Dichlorophenoxyacetic acid (48H)	YGL056C	S288C	UWOP	1.16816633516	-1.3093071703299999	0.8741950117224913
2,4-Dichlorophenoxyacetic acid (48H)	YGL057C	S288C	UWOP	0.113675760366	0.626578759731	0.8741950117224913
2,4-Dichlorophenoxyacetic acid (48H)	YGL059W	S288C	UWOP	-0.9853898863160001	1.12413855966	0.8741950117224913
2,4-Dichlorophenoxyacetic acid (48H)	YGL060W	S288C	UWOP	0.09667998880439999	-0.04974398220380001	0.8741950117224913
2,4-Dichlorophenoxyacetic acid (48H)	YGL062W	S288C	UWOP	-0.0152240433203	0.152486963107	0.8741950117224913
2,4-Dichlorophenoxyacetic acid (48H)	YGL063W	S288C	UWOP	-0.620986639749	-1.19628471421	0.8741950117224913
2,4-Dichlorophenoxyacetic acid (48H)	YGL066W	S288C	UWOP	-4.8840671983599995	0.324371720804	0.6056280543257936
2,4-Dichlorophenoxyacetic acid (48H)	YGL067W	S288C	UWOP	-0.39773162424999997	0.230605715461	0.8741950117224913
2,4-Dichlorophenoxyacetic acid (48H)	YGL071W	S288C	UWOP	1.27790747826	0.33853979437	0.8741950117224913
2,4-Dichlorophenoxyacetic acid (48H)	YGL077C	S288C	UWOP	1.12174886312	1.09857587394	0.8807294055502468
2,4-Dichlorophenoxyacetic acid (48H)	YGL078C	S288C	UWOP	0.161580629488	1.1426217283	0.8741950117224913
2,4-Dichlorophenoxyacetic acid (48H)	YGL079W	S288C	UWOP	-0.0960455851855	-0.577602307294	0.8741950117224913
2,4-Dichlorophenoxyacetic acid (48H)	YGL080W	S288C	UWOP	-0.451268058139	-1.21486485129	0.8741950117224913
2,4-Dichlorophenoxyacetic acid (48H)	YGL081W	S288C	UWOP	-1.1790604916	0.559977062712	0.8741950117224913
2,4-Dichlorophenoxyacetic acid (48H)	YGL082W	S288C	UWOP	0.47004048853999997	0.732944908452	0.8741950117224913
2,4-Dichlorophenoxyacetic acid (48H)	YGL083W	S288C	UWOP	-0.07276905344380001	0.185501426045	0.8741950117224913
2,4-Dichlorophenoxyacetic acid (48H)	YGL084C	S288C	UWOP	-4.41880117229	-1.43919555893	0.8741950117224913
2,4-Dichlorophenoxyacetic acid (48H)	YGL085W	S288C	UWOP	0.29731259857299996	0.938350337156	0.8741950117224913
2,4-Dichlorophenoxyacetic acid (48H)	YGL086W	S288C	UWOP	-0.0864744725573	0.23200847061299998	0.8741950117224913
2,4-Dichlorophenoxyacetic acid (48H)	YGL087C	S288C	UWOP	-0.09860127852060001	-0.0463591266259	0.8741950117224913
2,4-Dichlorophenoxyacetic acid (48H)	YGL089C	S288C	UWOP	0.790755349105	0.333845043237	0.8741950117224913
2,4-Dichlorophenoxyacetic acid (48H)	YGL090W	S288C	UWOP	0.11447451725400001	0.018355794863700002	0.8741950117224913
2,4-Dichlorophenoxyacetic acid (48H)	YGL094C	S288C	UWOP	-0.60855742377	-1.7544530691900002	0.8741950117224913
2,4-Dichlorophenoxyacetic acid (48H)	YGL096W	S288C	UWOP	-0.014208340117	-0.35753327991800005	0.8741950117224913
2,4-Dichlorophenoxyacetic acid (48H)	YGL101W	S288C	UWOP	-0.23793504949799998	0.42802850588299995	0.8741950117224913
2,4-Dichlorophenoxyacetic acid (48H)	YGL104C	S288C	UWOP	0.10729392292500001	0.37283539104099994	0.8741950117224913
2,4-Dichlorophenoxyacetic acid (48H)	YGL108C	S288C	UWOP	1.16040968262	0.7270117554359999	0.8741950117224913
2,4-Dichlorophenoxyacetic acid (48H)	YGL109W	S288C	UWOP	0.513101866821	-0.190248770224	0.8741950117224913
2,4-Dichlorophenoxyacetic acid (48H)	YGL110C	S288C	UWOP	0.29502480106600004	-0.18644481380999997	0.8741950117224913
2,4-Dichlorophenoxyacetic acid (48H)	YGL114W	S288C	UWOP	0.905704847307	0.462230421191	0.8741950117224913
2,4-Dichlorophenoxyacetic acid (48H)	YGL115W	S288C	UWOP	-1.27810963278	0.990397730427	0.8741950117224913
2,4-Dichlorophenoxyacetic acid (48H)	YGL117W	S288C	UWOP	0.31591492334000004	0.005080159549069999	0.8741950117224913
2,4-Dichlorophenoxyacetic acid (48H)	YGL118C	S288C	UWOP	0.480748925791	0.0184683768531	0.8741950117224913
2,4-Dichlorophenoxyacetic acid (48H)	YGL121C	S288C	UWOP	0.941564265334	0.435711199449	0.8741950117224913
2,4-Dichlorophenoxyacetic acid (48H)	YGL124C	S288C	UWOP	-0.306687309044	-0.47039549160099997	0.8741950117224913
2,4-Dichlorophenoxyacetic acid (48H)	YGL125W	S288C	UWOP	0.20198605894000002	-0.157341136911	0.8741950117224913
2,4-Dichlorophenoxyacetic acid (48H)	YGL126W	S288C	UWOP	-0.172159227656	-0.0503948211496	0.8741950117224913
2,4-Dichlorophenoxyacetic acid (48H)	YGL127C	S288C	UWOP	0.4652421948480001	-0.813036721803	0.8741950117224913
2,4-Dichlorophenoxyacetic acid (48H)	YGL131C	S288C	UWOP	0.4068491218550001	0.47109645829400004	0.8741950117224913
2,4-Dichlorophenoxyacetic acid (48H)	YGL132W	S288C	UWOP	0.414439777591	-4.43627110304	0.8589671042281192
2,4-Dichlorophenoxyacetic acid (48H)	YGL133W	S288C	UWOP	0.024165682927799997	1.22807721059	0.8741950117224913
2,4-Dichlorophenoxyacetic acid (48H)	YGL136C	S288C	UWOP	3.09379497769	-0.519823915529	0.8741950117224913
2,4-Dichlorophenoxyacetic acid (48H)	YGL138C	S288C	UWOP	0.386658322742	-0.663531948764	0.8741950117224913
2,4-Dichlorophenoxyacetic acid (48H)	YGL139W	S288C	UWOP	1.29856421889	0.951687604947	0.8741950117224913
2,4-Dichlorophenoxyacetic acid (48H)	YGL140C	S288C	UWOP	-0.023171345649500002	-0.245130435621	0.8741950117224913
2,4-Dichlorophenoxyacetic acid (48H)	YGL141W	S288C	UWOP	-1.52348331124	0.053465761983500004	0.8741950117224913
2,4-Dichlorophenoxyacetic acid (48H)	YGL144C	S288C	UWOP	-0.009707525841670001	0.116027655647	0.8741950117224913
2,4-Dichlorophenoxyacetic acid (48H)	YGL146C	S288C	UWOP	0.540631039401	1.1577027842799998	0.8741950117224913
2,4-Dichlorophenoxyacetic acid (48H)	YGL147C	S288C	UWOP	1.15655559846	-1.78952359153	0.8566613084046557
2,4-Dichlorophenoxyacetic acid (48H)	YGL148W	S288C	UWOP	-2.17643666184	0.136197088836	0.8741950117224913
2,4-Dichlorophenoxyacetic acid (48H)	YGL149W	S288C	UWOP	0.865111233363	0.39144593347199996	0.8741950117224913
2,4-Dichlorophenoxyacetic acid (48H)	YGL151W	S288C	UWOP	1.6039564241799995	1.7670819744	0.921603046813634
2,4-Dichlorophenoxyacetic acid (48H)	YGL152C	S288C	UWOP	0.550039442293	0.515314061823	0.8741950117224913
2,4-Dichlorophenoxyacetic acid (48H)	YGL153W	S288C	UWOP	0.234923275841	1.13279751164	0.8741950117224913
2,4-Dichlorophenoxyacetic acid (48H)	YGL154C	S288C	UWOP	-0.214054519492	-0.050836931443600006	0.8741950117224913
2,4-Dichlorophenoxyacetic acid (48H)	YGL156W	S288C	UWOP	1.598530301	-0.170932330502	0.8741950117224913
2,4-Dichlorophenoxyacetic acid (48H)	YGL157W	S288C	UWOP	-0.554887041967	0.113297747847	0.8741950117224913
2,4-Dichlorophenoxyacetic acid (48H)	YGL158W	S288C	UWOP	0.3817433382280001	-0.04800430285	0.8741950117224913
2,4-Dichlorophenoxyacetic acid (48H)	YGL159W	S288C	UWOP	0.114052129352	-1.08785100136	0.8741950117224913
2,4-Dichlorophenoxyacetic acid (48H)	YGL160W	S288C	UWOP	0.974518739329	-2.17953554273	0.6508819900244163
2,4-Dichlorophenoxyacetic acid (48H)	YGL161C	S288C	UWOP	0.19418010042199998	0.440091214071	0.8741950117224913
2,4-Dichlorophenoxyacetic acid (48H)	YGL162W	S288C	UWOP	1.46079897439	0.11291644826300001	0.8741950117224913
2,4-Dichlorophenoxyacetic acid (48H)	YGL163C	S288C	UWOP	0.0982922943747	-0.167797291893	0.8741950117224913
2,4-Dichlorophenoxyacetic acid (48H)	YGL164C	S288C	UWOP	0.658883216547	0.6358441752790001	0.8741950117224913
2,4-Dichlorophenoxyacetic acid (48H)	YGL165C	S288C	UWOP	-0.18918786987199998	1.1542308214700001	0.8741950117224913
2,4-Dichlorophenoxyacetic acid (48H)	YGL166W	S288C	UWOP	1.86781162775	-0.859340790083	0.8741950117224913
2,4-Dichlorophenoxyacetic acid (48H)	YGL167C	S288C	UWOP	0.498243509524	-1.63923814046	0.8741950117224913
2,4-Dichlorophenoxyacetic acid (48H)	YGL168W	S288C	UWOP	0.9249423974600001	0.625522789977	0.8741950117224913
2,4-Dichlorophenoxyacetic acid (48H)	YGL170C	S288C	UWOP	-1.56636143563	0.0141787565286	0.8741950117224913
2,4-Dichlorophenoxyacetic acid (48H)	YGL173C	S288C	UWOP	0.014089183996899996	0.19910987673	0.8741950117224913
2,4-Dichlorophenoxyacetic acid (48H)	YGL175C	S288C	UWOP	0.633647593837	-0.7314065618529999	0.8741950117224913
2,4-Dichlorophenoxyacetic acid (48H)	YGL176C	S288C	UWOP	-0.602244614703	-0.164002374909	0.8741950117224913
2,4-Dichlorophenoxyacetic acid (48H)	YGL177W	S288C	UWOP	0.045506133159099994	0.970964599884	0.8741950117224913
2,4-Dichlorophenoxyacetic acid (48H)	YGL179C	S288C	UWOP	-0.09188826924270001	-0.0527335681695	0.8741950117224913
2,4-Dichlorophenoxyacetic acid (48H)	YGL180W	S288C	UWOP	-0.476599005745	-1.33959008194	0.8741950117224913
2,4-Dichlorophenoxyacetic acid (48H)	YGL181W	S288C	UWOP	-0.368594254931	0.242797440966	0.8741950117224913
2,4-Dichlorophenoxyacetic acid (48H)	YGL194C	S288C	UWOP	-1.7045628125799999	-1.8811866967900002	0.9160280318279128
2,4-Dichlorophenoxyacetic acid (48H)	YGL196W	S288C	UWOP	0.47655545212899997	-0.822241326641	0.8741950117224913
2,4-Dichlorophenoxyacetic acid (48H)	YGL197W	S288C	UWOP	-0.912879689272	-0.274581719684	0.8741950117224913
2,4-Dichlorophenoxyacetic acid (48H)	YGL198W	S288C	UWOP	-0.25301939254	0.384119064734	0.8741950117224913
2,4-Dichlorophenoxyacetic acid (48H)	YGL202W	S288C	UWOP	-0.437490323587	0.326672666572	0.8741950117224913
2,4-Dichlorophenoxyacetic acid (48H)	YGL203C	S288C	UWOP	-1.4191715783899999	-1.52280535401	0.9067534296019932
2,4-Dichlorophenoxyacetic acid (48H)	YGL205W	S288C	UWOP	-0.398546816465	-0.497138233789	0.8741950117224913
2,4-Dichlorophenoxyacetic acid (48H)	YGL208W	S288C	UWOP	-0.592818132951	0.446329242402	0.8741950117224913
2,4-Dichlorophenoxyacetic acid (48H)	YGL209W	S288C	UWOP	-0.923711391474	-1.09231730145	0.8741950117224913
2,4-Dichlorophenoxyacetic acid (48H)	YGL210W	S288C	UWOP	-0.506800562482	-0.769056608747	0.8741950117224913
2,4-Dichlorophenoxyacetic acid (48H)	YGL211W	S288C	UWOP	0.6196027852229999	1.5694356635299995	0.8741950117224913
2,4-Dichlorophenoxyacetic acid (48H)	YGL213C	S288C	UWOP	1.2563919918000002	0.544432530517	0.8741950117224913
2,4-Dichlorophenoxyacetic acid (48H)	YGL214W	S288C	UWOP	1.5013161640700001	-0.627836884006	0.8741950117224913
2,4-Dichlorophenoxyacetic acid (48H)	YGL216W	S288C	UWOP	1.65172816715	0.5453603047209999	0.8741950117224913
2,4-Dichlorophenoxyacetic acid (48H)	YGL217C	S288C	UWOP	2.23429476494	-0.45866313348399995	0.8741950117224913
2,4-Dichlorophenoxyacetic acid (48H)	YGL218W	S288C	UWOP	-0.42210850112899995	1.30065890131	0.8741950117224913
2,4-Dichlorophenoxyacetic acid (48H)	YGL219C	S288C	UWOP	0.257567869263	-0.11737863952	0.8741950117224913
2,4-Dichlorophenoxyacetic acid (48H)	YGL221C	S288C	UWOP	0.250232782862	0.3847657948480001	0.8741950117224913
2,4-Dichlorophenoxyacetic acid (48H)	YGL222C	S288C	UWOP	0.348714083496	0.355866737769	0.8741950117224913
2,4-Dichlorophenoxyacetic acid (48H)	YGL224C	S288C	UWOP	0.672256642057	0.8079261568989999	0.8741950117224913
2,4-Dichlorophenoxyacetic acid (48H)	YGL226C-A	S288C	UWOP	-0.8275918473170001	0.37849982646200003	0.8741950117224913
2,4-Dichlorophenoxyacetic acid (48H)	YGL226W	S288C	UWOP	-0.030091440046599995	0.38553332461400003	0.8741950117224913
2,4-Dichlorophenoxyacetic acid (48H)	YGL227W	S288C	UWOP	-0.41020768091	-0.011776733500099999	0.8741950117224913
2,4-Dichlorophenoxyacetic acid (48H)	YGL229C	S288C	UWOP	-0.239992752428	0.930144178428	0.8741950117224913
2,4-Dichlorophenoxyacetic acid (48H)	YGL230C	S288C	UWOP	0.8239193735189999	0.332513781757	0.8741950117224913
2,4-Dichlorophenoxyacetic acid (48H)	YGL231C	S288C	UWOP	-2.25424725181	-3.31638929305	0.8741950117224913
2,4-Dichlorophenoxyacetic acid (48H)	YGL232W	S288C	UWOP	0.0340663238607	1.58617340046	0.8741950117224913
2,4-Dichlorophenoxyacetic acid (48H)	YGL234W	S288C	UWOP	0.336479626141	-0.150615801138	0.8741950117224913
2,4-Dichlorophenoxyacetic acid (48H)	YGL235W	S288C	UWOP	0.269685635797	-0.620749149275	0.8741950117224913
2,4-Dichlorophenoxyacetic acid (48H)	YGL237C	S288C	UWOP	0.391511674779	-1.49312151007	0.8741950117224913
2,4-Dichlorophenoxyacetic acid (48H)	YGL241W	S288C	UWOP	0.32370362476500003	1.04542731377	0.8741950117224913
2,4-Dichlorophenoxyacetic acid (48H)	YGL242C	S288C	UWOP	0.200897218532	-0.009684516383989998	0.8741950117224913
2,4-Dichlorophenoxyacetic acid (48H)	YGL243W	S288C	UWOP	-0.20604476292100002	-0.11689297560900001	0.8741950117224913
2,4-Dichlorophenoxyacetic acid (48H)	YGL244W	S288C	UWOP	-1.39331880915	-0.11301752552300001	0.8741950117224913
2,4-Dichlorophenoxyacetic acid (48H)	YGL248W	S288C	UWOP	-0.12109795400000001	-0.328371257608	0.8741950117224913
2,4-Dichlorophenoxyacetic acid (48H)	YGL249W	S288C	UWOP	-0.39634776972400004	1.07024301387	0.8741950117224913
2,4-Dichlorophenoxyacetic acid (48H)	YGL250W	S288C	UWOP	0.121732357619	0.186077484253	0.8741950117224913
2,4-Dichlorophenoxyacetic acid (48H)	YGL251C	S288C	UWOP	0.989801949826	-0.1965393916	0.8741950117224913
2,4-Dichlorophenoxyacetic acid (48H)	YGL252C	S288C	UWOP	1.3922620176299998	1.43868031143	0.910732959312154
2,4-Dichlorophenoxyacetic acid (48H)	YGL253W	S288C	UWOP	-0.361402155873	0.9428462208339999	0.8741950117224913
2,4-Dichlorophenoxyacetic acid (48H)	YGL254W	S288C	UWOP	0.266020557895	0.009098596979510001	0.8741950117224913
2,4-Dichlorophenoxyacetic acid (48H)	YGL255W	S288C	UWOP	0.608367595744	1.8248373566999998	0.8741950117224913
2,4-Dichlorophenoxyacetic acid (48H)	YGL256W	S288C	UWOP	-0.108174856448	0.3469859088710001	0.8741950117224913
2,4-Dichlorophenoxyacetic acid (48H)	YGL257C	S288C	UWOP	-0.0694565133043	-0.0670692820701	0.8741950117224913
2,4-Dichlorophenoxyacetic acid (48H)	YGL258W	S288C	UWOP	0.519835420257	-0.059904301301999995	0.8741950117224913
2,4-Dichlorophenoxyacetic acid (48H)	YGL259W	S288C	UWOP	0.374528229713	0.597134871565	0.8741950117224913
2,4-Dichlorophenoxyacetic acid (48H)	YGL260W	S288C	UWOP	-0.43519019958599997	0.744723285485	0.8741950117224913
2,4-Dichlorophenoxyacetic acid (48H)	YGL261C	S288C	UWOP	-1.6974734343200002	1.5515104742299999	0.5659949439991199
2,4-Dichlorophenoxyacetic acid (48H)	YGL262W	S288C	UWOP	-0.232297732367	0.492287347051	0.8741950117224913
2,4-Dichlorophenoxyacetic acid (48H)	YGL263W	S288C	UWOP	-0.145662193606	0.551864585347	0.8741950117224913
2,4-Dichlorophenoxyacetic acid (48H)	YGR001C	S288C	UWOP	0.988022825688	0.739961971278	0.8741950117224913
2,4-Dichlorophenoxyacetic acid (48H)	YGR003W	S288C	UWOP	0.0956322367137	-0.139871206168	0.8741950117224913
2,4-Dichlorophenoxyacetic acid (48H)	YGR004W	S288C	UWOP	1.8354356772599998	-1.86753880132	0.2341081878743844
2,4-Dichlorophenoxyacetic acid (48H)	YGR007W	S288C	UWOP	0.736294428077	0.5348326560660001	0.8741950117224913
2,4-Dichlorophenoxyacetic acid (48H)	YGR008C	S288C	UWOP	0.0717796467636	0.10000732073799999	0.8741950117224913
2,4-Dichlorophenoxyacetic acid (48H)	YGR011W	S288C	UWOP	1.89875934833	0.005302858228760001	0.8741950117224913
2,4-Dichlorophenoxyacetic acid (48H)	YGR012W	S288C	UWOP	-1.18065389655	0.6965850347210001	0.8741950117224913
2,4-Dichlorophenoxyacetic acid (48H)	YGR014W	S288C	UWOP	-0.0450262216132	0.8909418149070001	0.8741950117224913
2,4-Dichlorophenoxyacetic acid (48H)	YGR015C	S288C	UWOP	1.5934049443	-0.401473126422	0.8741950117224913
2,4-Dichlorophenoxyacetic acid (48H)	YGR016W	S288C	UWOP	0.974289466519	1.3847140937399998	0.8741950117224913
2,4-Dichlorophenoxyacetic acid (48H)	YGR017W	S288C	UWOP	-0.344273258164	-0.0253621747271	0.8741950117224913
2,4-Dichlorophenoxyacetic acid (48H)	YGR018C	S288C	UWOP	0.029973927459100002	1.40452030621	0.8741950117224913
2,4-Dichlorophenoxyacetic acid (48H)	YGR019W	S288C	UWOP	0.276210460582	0.336345678227	0.8741950117224913
2,4-Dichlorophenoxyacetic acid (48H)	YGR021W	S288C	UWOP	-0.00341608269905	0.76486888745	0.8741950117224913
2,4-Dichlorophenoxyacetic acid (48H)	YGR022C	S288C	UWOP	0.378854007757	-0.35141605123999997	0.8741950117224913
2,4-Dichlorophenoxyacetic acid (48H)	YGR023W	S288C	UWOP	0.456981799541	-0.115518160513	0.8741950117224913
2,4-Dichlorophenoxyacetic acid (48H)	YGR025W	S288C	UWOP	-0.648290648351	1.1026370432200001	0.8741950117224913
2,4-Dichlorophenoxyacetic acid (48H)	YGR026W	S288C	UWOP	0.535665105374	0.0789462710644	0.8741950117224913
2,4-Dichlorophenoxyacetic acid (48H)	YGR027C	S288C	UWOP	-0.271566658962	-1.12032392028	0.8741950117224913
2,4-Dichlorophenoxyacetic acid (48H)	YGR028W	S288C	UWOP	0.22488786522799997	1.50530008731	0.8741950117224913
2,4-Dichlorophenoxyacetic acid (48H)	YGR031W	S288C	UWOP	-0.487075704886	-0.759711481864	0.8741950117224913
2,4-Dichlorophenoxyacetic acid (48H)	YGR032W	S288C	UWOP	0.256462593528	0.12141269051100001	0.8741950117224913
2,4-Dichlorophenoxyacetic acid (48H)	YGR033C	S288C	UWOP	0.024160752329700004	0.9072966087190001	0.8741950117224913
2,4-Dichlorophenoxyacetic acid (48H)	YGR034W	S288C	UWOP	-0.6724957760629999	0.892660128336	0.8741950117224913
2,4-Dichlorophenoxyacetic acid (48H)	YGR037C	S288C	UWOP	-0.465395043388	-0.0314432456852	0.8741950117224913
2,4-Dichlorophenoxyacetic acid (48H)	YGR038W	S288C	UWOP	0.051442573240400004	0.546340671971	0.8741950117224913
2,4-Dichlorophenoxyacetic acid (48H)	YGR039W	S288C	UWOP	0.08700862068199999	-0.20932361064	0.8741950117224913
2,4-Dichlorophenoxyacetic acid (48H)	YGR040W	S288C	UWOP	-1.73921012525	0.41436335331999996	0.8741950117224913
2,4-Dichlorophenoxyacetic acid (48H)	YGR041W	S288C	UWOP	0.214670022485	0.432055160977	0.8741950117224913
2,4-Dichlorophenoxyacetic acid (48H)	YGR042W	S288C	UWOP	-0.301661386074	0.430022932804	0.8741950117224913
2,4-Dichlorophenoxyacetic acid (48H)	YGR043C	S288C	UWOP	-1.52108786234	-0.190884817376	0.8741950117224913
2,4-Dichlorophenoxyacetic acid (48H)	YGR044C	S288C	UWOP	0.187827024803	-1.0342480044	0.8741950117224913
2,4-Dichlorophenoxyacetic acid (48H)	YGR045C	S288C	UWOP	-1.44065583773	-0.625973117934	0.8741950117224913
2,4-Dichlorophenoxyacetic acid (48H)	YGR049W	S288C	UWOP	-0.615802115874	-0.332960000882	0.8741950117224913
2,4-Dichlorophenoxyacetic acid (48H)	YGR050C	S288C	UWOP	-1.4995090998700005	-1.0321089466	0.8741950117224913
2,4-Dichlorophenoxyacetic acid (48H)	YGR051C	S288C	UWOP	-0.397035588155	0.163767349734	0.8741950117224913
2,4-Dichlorophenoxyacetic acid (48H)	YGR052W	S288C	UWOP	-0.385896545339	-0.36363078620300004	0.8741950117224913
2,4-Dichlorophenoxyacetic acid (48H)	YGR053C	S288C	UWOP	1.66835332209	-0.251351206858	0.8741950117224913
2,4-Dichlorophenoxyacetic acid (48H)	YGR054W	S288C	UWOP	-0.0137744474865	-0.44217521352399997	0.8741950117224913
2,4-Dichlorophenoxyacetic acid (48H)	YGR055W	S288C	UWOP	0.195246753139	-1.17928565558	0.8741950117224913
2,4-Dichlorophenoxyacetic acid (48H)	YGR058W	S288C	UWOP	0.042021843853299996	-1.8034763623099999	0.8741950117224913
2,4-Dichlorophenoxyacetic acid (48H)	YGR059W	S288C	UWOP	-0.152826352608	-0.11207824659000001	0.8741950117224913
2,4-Dichlorophenoxyacetic acid (48H)	YGR061C	S288C	UWOP	0.771137321135	0.748468074722	0.8741950117224913
2,4-Dichlorophenoxyacetic acid (48H)	YGR066C	S288C	UWOP	0.13239641948699998	0.8680128903290001	0.8741950117224913
2,4-Dichlorophenoxyacetic acid (48H)	YGR067C	S288C	UWOP	-0.33805166516	0.107475533288	0.8741950117224913
2,4-Dichlorophenoxyacetic acid (48H)	YGR068C	S288C	UWOP	-1.4768110916400001	-2.89424545597	0.8741950117224913
2,4-Dichlorophenoxyacetic acid (48H)	YGR069W	S288C	UWOP	-0.156397749146	-0.0921356209127	0.8741950117224913
2,4-Dichlorophenoxyacetic acid (48H)	YGR070W	S288C	UWOP	-0.143677627881	0.498073403891	0.8741950117224913
2,4-Dichlorophenoxyacetic acid (48H)	YGR071C	S288C	UWOP	0.9049825146889999	-0.281418815681	0.8741950117224913
2,4-Dichlorophenoxyacetic acid (48H)	YGR072W	S288C	UWOP	0.11616735592599994	1.51785749884	0.8741950117224913
2,4-Dichlorophenoxyacetic acid (48H)	YGR077C	S288C	UWOP	-0.823246346881	1.00931314817	0.8741950117224913
2,4-Dichlorophenoxyacetic acid (48H)	YGR078C	S288C	UWOP	0.727679029709	-0.814077899763	0.8741950117224913
2,4-Dichlorophenoxyacetic acid (48H)	YGR079W	S288C	UWOP	-0.707650118565	0.4545354011300001	0.8741950117224913
2,4-Dichlorophenoxyacetic acid (48H)	YGR080W	S288C	UWOP	0.438721329573	-0.239635284067	0.8741950117224913
2,4-Dichlorophenoxyacetic acid (48H)	YGR081C	S288C	UWOP	-1.4819750713600002	0.8027539595190001	0.8741950117224913
2,4-Dichlorophenoxyacetic acid (48H)	YGR084C	S288C	UWOP	-0.0999325400007	-0.204065949561	0.8741950117224913
2,4-Dichlorophenoxyacetic acid (48H)	YGR085C	S288C	UWOP	-0.16203670980999998	0.515288587067	0.8741950117224913
2,4-Dichlorophenoxyacetic acid (48H)	YGR086C	S288C	UWOP	-1.0163663687200002	0.941644798436	0.8741950117224913
2,4-Dichlorophenoxyacetic acid (48H)	YGR087C	S288C	UWOP	-0.146381239158	0.481784351386	0.8741950117224913
2,4-Dichlorophenoxyacetic acid (48H)	YGR088W	S288C	UWOP	-0.13202087226700002	0.175954966407	0.8741950117224913
2,4-Dichlorophenoxyacetic acid (48H)	YGR089W	S288C	UWOP	-1.50111811838	0.6028814836199999	0.8741950117224913
2,4-Dichlorophenoxyacetic acid (48H)	YGR093W	S288C	UWOP	0.168982278964	-2.42471774963	0.8741950117224913
2,4-Dichlorophenoxyacetic acid (48H)	YGR096W	S288C	UWOP	0.477208756374	1.28888216781	0.8741950117224913
2,4-Dichlorophenoxyacetic acid (48H)	YGR097W	S288C	UWOP	0.041226374030699994	0.618410402255	0.8741950117224913
2,4-Dichlorophenoxyacetic acid (48H)	YGR100W	S288C	UWOP	-0.545850077463	0.3159330022	0.8741950117224913
2,4-Dichlorophenoxyacetic acid (48H)	YGR101W	S288C	UWOP	-0.191388560146	0.835433141788	0.8741950117224913
2,4-Dichlorophenoxyacetic acid (48H)	YGR105W	S288C	UWOP	0.07974420618599999	-1.1308441730399998	0.8741950117224913
2,4-Dichlorophenoxyacetic acid (48H)	YGR106C	S288C	UWOP	-0.139232693717	-0.0425157254271	0.8741950117224913
2,4-Dichlorophenoxyacetic acid (48H)	YGR107W	S288C	UWOP	0.492763971531	0.39500911234700004	0.8741950117224913
2,4-Dichlorophenoxyacetic acid (48H)	YGR108W	S288C	UWOP	1.0936362364399999	0.672499884895	0.8741950117224913
2,4-Dichlorophenoxyacetic acid (48H)	YGR109C	S288C	UWOP	0.0202047691415	0.274315467388	0.8741950117224913
2,4-Dichlorophenoxyacetic acid (48H)	YGR110W	S288C	UWOP	-1.6048209223700003	1.47228562437	0.7247739104743959
2,4-Dichlorophenoxyacetic acid (48H)	YGR111W	S288C	UWOP	-0.0739671887758	0.491915908662	0.8741950117224913
2,4-Dichlorophenoxyacetic acid (48H)	YGR117C	S288C	UWOP	-0.112351073017	0.20540953753600005	0.8741950117224913
2,4-Dichlorophenoxyacetic acid (48H)	YGR118W	S288C	UWOP	0.31434534962	-0.632562862261	0.8741950117224913
2,4-Dichlorophenoxyacetic acid (48H)	YGR121C	S288C	UWOP	0.10636697048699999	0.912324996988	0.8741950117224913
2,4-Dichlorophenoxyacetic acid (48H)	YGR122C-A	S288C	UWOP	0.73319061659	-0.0666090929165	0.8741950117224913
2,4-Dichlorophenoxyacetic acid (48H)	YGR122W	S288C	UWOP	0.81501389163	-0.360569706565	0.8741950117224913
2,4-Dichlorophenoxyacetic acid (48H)	YGR123C	S288C	UWOP	-0.377944312412	-0.6226038759170001	0.8741950117224913
2,4-Dichlorophenoxyacetic acid (48H)	YGR124W	S288C	UWOP	-0.685225758524	0.478825992542	0.8741950117224913
2,4-Dichlorophenoxyacetic acid (48H)	YGR125W	S288C	UWOP	0.923976822004	0.08514567637630001	0.8741950117224913
2,4-Dichlorophenoxyacetic acid (48H)	YGR126W	S288C	UWOP	-1.6116719884000001	-0.021951022626099995	0.8741950117224913
2,4-Dichlorophenoxyacetic acid (48H)	YGR127W	S288C	UWOP	1.9546057674200001	-0.9898011280600001	0.8589093603639968
2,4-Dichlorophenoxyacetic acid (48H)	YGR129W	S288C	UWOP	-0.554624076736	0.39261777228100003	0.8741950117224913
2,4-Dichlorophenoxyacetic acid (48H)	YGR130C	S288C	UWOP	0.00327720418662	-0.400413869602	0.8741950117224913
2,4-Dichlorophenoxyacetic acid (48H)	YGR131W	S288C	UWOP	-0.241321548609	-0.7820824270929999	0.8741950117224913
2,4-Dichlorophenoxyacetic acid (48H)	YGR132C	S288C	UWOP	0.461748866112	-0.230152922205	0.8741950117224913
2,4-Dichlorophenoxyacetic acid (48H)	YGR133W	S288C	UWOP	0.591146660204	0.701330735367	0.8741950117224913
2,4-Dichlorophenoxyacetic acid (48H)	YGR134W	S288C	UWOP	0.8561580890260001	1.6387631595200003	0.8741950117224913
2,4-Dichlorophenoxyacetic acid (48H)	YGR135W	S288C	UWOP	2.3504793779599997	-1.8863572506400001	0.05973309553572876
2,4-Dichlorophenoxyacetic acid (48H)	YGR136W	S288C	UWOP	1.04289134282	0.242474486792	0.8741950117224913
2,4-Dichlorophenoxyacetic acid (48H)	YGR138C	S288C	UWOP	0.539054069784	1.03655388077	0.8741950117224913
2,4-Dichlorophenoxyacetic acid (48H)	YGR139W	S288C	UWOP	2.7988416703	0.68000507693	0.8741950117224913
2,4-Dichlorophenoxyacetic acid (48H)	YGR141W	S288C	UWOP	-0.465395043388	0.24537039139400002	0.8741950117224913
2,4-Dichlorophenoxyacetic acid (48H)	YGR142W	S288C	UWOP	-0.445896171537	-0.290957879421	0.8741950117224913
2,4-Dichlorophenoxyacetic acid (48H)	YGR143W	S288C	UWOP	1.4929801662600002	-0.483143552922	0.8741950117224913
2,4-Dichlorophenoxyacetic acid (48H)	YGR144W	S288C	UWOP	-0.0504934331111	-1.5970692004299998	0.8741950117224913
2,4-Dichlorophenoxyacetic acid (48H)	YGR146C	S288C	UWOP	-0.869472347359	-0.0754480117307	0.8741950117224913
2,4-Dichlorophenoxyacetic acid (48H)	YGR148C	S288C	UWOP	1.0661621222	-1.71941048692	0.8741950117224913
2,4-Dichlorophenoxyacetic acid (48H)	YGR149W	S288C	UWOP	0.08557299487600001	0.38479455666999995	0.8741950117224913
2,4-Dichlorophenoxyacetic acid (48H)	YGR151C	S288C	UWOP	0.464233065775	-0.582778613506	0.8741950117224913
2,4-Dichlorophenoxyacetic acid (48H)	YGR152C	S288C	UWOP	-0.154728741698	0.7134789072550001	0.8741950117224913
2,4-Dichlorophenoxyacetic acid (48H)	YGR153W	S288C	UWOP	-0.0444345498443	-0.450930312171	0.8741950117224913
2,4-Dichlorophenoxyacetic acid (48H)	YGR154C	S288C	UWOP	-0.851750956114	-0.9245660284739999	0.8741950117224913
2,4-Dichlorophenoxyacetic acid (48H)	YGR157W	S288C	UWOP	-6.609596557490001	1.08277330711	0.0036126008837492744
2,4-Dichlorophenoxyacetic acid (48H)	YGR161C	S288C	UWOP	-0.407670888201	0.618649536262	0.8741950117224913
2,4-Dichlorophenoxyacetic acid (48H)	YGR163W	S288C	UWOP	0.16438038742799999	1.2173153585299998	0.8741950117224913
2,4-Dichlorophenoxyacetic acid (48H)	YGR164W	S288C	UWOP	0.26956565791	0.7277948987639999	0.8741950117224913
2,4-Dichlorophenoxyacetic acid (48H)	YGR166W	S288C	UWOP	-4.63342353233	-1.9393233786900002	0.8741950117224913
2,4-Dichlorophenoxyacetic acid (48H)	YGR168C	S288C	UWOP	1.27345596997	-0.34983086395999996	0.8741950117224913
2,4-Dichlorophenoxyacetic acid (48H)	YGR169C	S288C	UWOP	0.774052948129	-0.653926321949	0.8741950117224913
2,4-Dichlorophenoxyacetic acid (48H)	YGR170W	S288C	UWOP	-1.3703224997299999	-0.22932869056	0.8741950117224913
2,4-Dichlorophenoxyacetic acid (48H)	YGR173W	S288C	UWOP	-0.8570102607269999	-0.434342136717	0.8741950117224913
2,4-Dichlorophenoxyacetic acid (48H)	YGR174C	S288C	UWOP	-0.635001864775	-0.870255490687	0.8741950117224913
2,4-Dichlorophenoxyacetic acid (48H)	YGR176W	S288C	UWOP	1.228047627	-0.9622735990119999	0.8741950117224913
2,4-Dichlorophenoxyacetic acid (48H)	YGR177C	S288C	UWOP	-0.8635178284180001	0.245372034927	0.8741950117224913
2,4-Dichlorophenoxyacetic acid (48H)	YGR181W	S288C	UWOP	-0.00787991748885	0.672223771403	0.8741950117224913
2,4-Dichlorophenoxyacetic acid (48H)	YGR182C	S288C	UWOP	-0.514866199165	-0.8631554294600001	0.8741950117224913
2,4-Dichlorophenoxyacetic acid (48H)	YGR183C	S288C	UWOP	1.7723905849900001	-2.27305583993	0.10337607971292727
2,4-Dichlorophenoxyacetic acid (48H)	YGR187C	S288C	UWOP	0.0705437101797	0.104486769088	0.8741950117224913
2,4-Dichlorophenoxyacetic acid (48H)	YGR188C	S288C	UWOP	0.374441944247	2.7275526180400003	0.8741950117224913
2,4-Dichlorophenoxyacetic acid (48H)	YGR189C	S288C	UWOP	0.246042596265	1.05213210538	0.8741950117224913
2,4-Dichlorophenoxyacetic acid (48H)	YGR192C	S288C	UWOP	-0.478203093652	-0.171045734258	0.8741950117224913
2,4-Dichlorophenoxyacetic acid (48H)	YGR193C	S288C	UWOP	-0.809886069633	1.52033594614	0.8741950117224913
2,4-Dichlorophenoxyacetic acid (48H)	YGR194C	S288C	UWOP	-1.1614360687899998	0.8591558926549999	0.8741950117224913
2,4-Dichlorophenoxyacetic acid (48H)	YGR196C	S288C	UWOP	-0.0926886696634	1.3373162544600001	0.8741950117224913
2,4-Dichlorophenoxyacetic acid (48H)	YGR197C	S288C	UWOP	-4.58443639693	-0.341488292018	0.8741950117224913
2,4-Dichlorophenoxyacetic acid (48H)	YGR199W	S288C	UWOP	-1.52181019496	0.17360224935899998	0.8741950117224913
2,4-Dichlorophenoxyacetic acid (48H)	YGR200C	S288C	UWOP	0.258248291797	-0.7405511777480001	0.8741950117224913
2,4-Dichlorophenoxyacetic acid (48H)	YGR201C	S288C	UWOP	-0.0319790373426	0.465273421969	0.8741950117224913
2,4-Dichlorophenoxyacetic acid (48H)	YGR202C	S288C	UWOP	0.115402291458	0.413106050812	0.8741950117224913
2,4-Dichlorophenoxyacetic acid (48H)	YGR203W	S288C	UWOP	-0.60935125006	0.448418172452	0.8741950117224913
2,4-Dichlorophenoxyacetic acid (48H)	YGR205W	S288C	UWOP	-0.9806367897730001	0.465782095337	0.8741950117224913
2,4-Dichlorophenoxyacetic acid (48H)	YGR206W	S288C	UWOP	-3.42281050012	-0.16604857311	0.8741950117224913
2,4-Dichlorophenoxyacetic acid (48H)	YGR207C	S288C	UWOP	2.30055542893	0.04414282279159999	0.8741950117224913
2,4-Dichlorophenoxyacetic acid (48H)	YGR208W	S288C	UWOP	0.17729937614900002	0.5111477064509999	0.8741950117224913
2,4-Dichlorophenoxyacetic acid (48H)	YGR209C	S288C	UWOP	0.816056713123	0.14738954646400002	0.8741950117224913
2,4-Dichlorophenoxyacetic acid (48H)	YGR210C	S288C	UWOP	0.808330465941	0.862279426535	0.8741950117224913
2,4-Dichlorophenoxyacetic acid (48H)	YGR212W	S288C	UWOP	2.52582870257	1.43277016787	0.8741950117224913
2,4-Dichlorophenoxyacetic acid (48H)	YGR213C	S288C	UWOP	0.403819269339	-1.14163314339	0.8741950117224913
2,4-Dichlorophenoxyacetic acid (48H)	YGR214W	S288C	UWOP	-0.598292740346	0.0322354284425	0.8741950117224913
2,4-Dichlorophenoxyacetic acid (48H)	YGR217W	S288C	UWOP	1.31962033797	-1.1837601733299998	0.8741950117224913
2,4-Dichlorophenoxyacetic acid (48H)	YGR221C	S288C	UWOP	0.670305768752	-1.14706666247	0.8741950117224913
2,4-Dichlorophenoxyacetic acid (48H)	YGR223C	S288C	UWOP	0.424908259068	-0.0744462785553	0.8741950117224913
2,4-Dichlorophenoxyacetic acid (48H)	YGR224W	S288C	UWOP	-0.27664024438	-0.0484414825459	0.8741950117224913
2,4-Dichlorophenoxyacetic acid (48H)	YGR225W	S288C	UWOP	0.818514616263	-0.800166217296	0.8741950117224913
2,4-Dichlorophenoxyacetic acid (48H)	YGR226C	S288C	UWOP	0.030995383026799998	0.681886921862	0.8741950117224913
2,4-Dichlorophenoxyacetic acid (48H)	YGR227W	S288C	UWOP	-1.38889031031	-1.4787184113299998	0.9073819681336802
2,4-Dichlorophenoxyacetic acid (48H)	YGR228W	S288C	UWOP	-1.6943030597600002	-0.0780456151495	0.8741950117224913
2,4-Dichlorophenoxyacetic acid (48H)	YGR230W	S288C	UWOP	0.591525494489	-1.26994291884	0.8741950117224913
2,4-Dichlorophenoxyacetic acid (48H)	YGR231C	S288C	UWOP	0.35389778560400004	1.3455610362000001	0.8741950117224913
2,4-Dichlorophenoxyacetic acid (48H)	YGR232W	S288C	UWOP	0.28272624593699996	0.52536672953	0.8741950117224913
2,4-Dichlorophenoxyacetic acid (48H)	YGR233C	S288C	UWOP	0.19493694722600002	-0.7101581494529999	0.8741950117224913
2,4-Dichlorophenoxyacetic acid (48H)	YGR234W	S288C	UWOP	0.029876959030400007	0.113424299864	0.8741950117224913
2,4-Dichlorophenoxyacetic acid (48H)	YGR235C	S288C	UWOP	0.972903146694	-0.831368685442	0.8741950117224913
2,4-Dichlorophenoxyacetic acid (48H)	YGR236C	S288C	UWOP	0.471022499323	-0.286764405759	0.8741950117224913
2,4-Dichlorophenoxyacetic acid (48H)	YGR237C	S288C	UWOP	0.9301655443529999	0.8270626297910001	0.8741950117224913
2,4-Dichlorophenoxyacetic acid (48H)	YGR238C	S288C	UWOP	-0.0652786532028	0.50552600288	0.8741950117224913
2,4-Dichlorophenoxyacetic acid (48H)	YGR239C	S288C	UWOP	-0.34432585121	0.5652396543899999	0.8741950117224913
2,4-Dichlorophenoxyacetic acid (48H)	YGR241C	S288C	UWOP	-0.27908417749200004	0.501943101613	0.8741950117224913
2,4-Dichlorophenoxyacetic acid (48H)	YGR242W	S288C	UWOP	-0.1699996257	-1.89064276213	0.8741950117224913
2,4-Dichlorophenoxyacetic acid (48H)	YGR243W	S288C	UWOP	0.614827500988	1.58927639018	0.8741950117224913
2,4-Dichlorophenoxyacetic acid (48H)	YGR244C	S288C	UWOP	0.499759668432	-0.14838552727499998	0.8741950117224913
2,4-Dichlorophenoxyacetic acid (48H)	YGR247W	S288C	UWOP	0.761538268451	-0.221443842473	0.8741950117224913
2,4-Dichlorophenoxyacetic acid (48H)	YGR248W	S288C	UWOP	0.222803865775	0.09312749289200001	0.8741950117224913
2,4-Dichlorophenoxyacetic acid (48H)	YGR249W	S288C	UWOP	0.068020065732	-1.47100859947	0.8741950117224913
2,4-Dichlorophenoxyacetic acid (48H)	YGR250C	S288C	UWOP	-1.02672884234	0.581508984502	0.8741950117224913
2,4-Dichlorophenoxyacetic acid (48H)	YGR254W	S288C	UWOP	0.0390930685973	0.432443034692	0.8741950117224913
2,4-Dichlorophenoxyacetic acid (48H)	YGR255C	S288C	UWOP	-0.0767159972022	-0.617593566507	0.8741950117224913
2,4-Dichlorophenoxyacetic acid (48H)	YGR256W	S288C	UWOP	0.863618905679	1.17756487685	0.8741950117224913
2,4-Dichlorophenoxyacetic acid (48H)	YGR259C	S288C	UWOP	-0.275557156337	-0.0639235604988	0.8741950117224913
2,4-Dichlorophenoxyacetic acid (48H)	YGR260W	S288C	UWOP	-1.01229862531	-0.303346828849	0.8741950117224913
2,4-Dichlorophenoxyacetic acid (48H)	YGR261C	S288C	UWOP	-1.7223170744799998	-0.449615486018	0.8741950117224913
2,4-Dichlorophenoxyacetic acid (48H)	YGR263C	S288C	UWOP	0.404052650981	-1.7739946729	0.8741950117224913
2,4-Dichlorophenoxyacetic acid (48H)	YGR266W	S288C	UWOP	0.229271166916	-0.331412614853	0.8741950117224913
2,4-Dichlorophenoxyacetic acid (48H)	YGR268C	S288C	UWOP	0.342073389656	0.43594704639	0.8741950117224913
2,4-Dichlorophenoxyacetic acid (48H)	YGR269W	S288C	UWOP	0.111085552844	0.400373603051	0.8741950117224913
2,4-Dichlorophenoxyacetic acid (48H)	YGR270W	S288C	UWOP	-0.90986216325	0.4691003878410001	0.8741950117224913
2,4-Dichlorophenoxyacetic acid (48H)	YGR271W	S288C	UWOP	0.39642419399400003	0.176317365366	0.8741950117224913
2,4-Dichlorophenoxyacetic acid (48H)	YGR272C	S288C	UWOP	0.57134948717	-0.237510196298	0.8741950117224913
2,4-Dichlorophenoxyacetic acid (48H)	YGR273C	S288C	UWOP	-0.44444821923600003	0.135554467554	0.8741950117224913
2,4-Dichlorophenoxyacetic acid (48H)	YGR275W	S288C	UWOP	-0.318718790112	0.872916370114	0.8741950117224913
2,4-Dichlorophenoxyacetic acid (48H)	YGR276C	S288C	UWOP	0.494116598936	-0.364388454773	0.8741950117224913
2,4-Dichlorophenoxyacetic acid (48H)	YGR279C	S288C	UWOP	0.520885637647	-0.0259102928797	0.8741950117224913
2,4-Dichlorophenoxyacetic acid (48H)	YGR281W	S288C	UWOP	0.156450342192	1.62058240088	0.8741950117224913
2,4-Dichlorophenoxyacetic acid (48H)	YGR283C	S288C	UWOP	0.160216497354	-0.159201615917	0.8741950117224913
2,4-Dichlorophenoxyacetic acid (48H)	YGR284C	S288C	UWOP	0.218475622432	-1.12435304067	0.8741950117224913
2,4-Dichlorophenoxyacetic acid (48H)	YGR287C	S288C	UWOP	-0.5696763708899999	-0.141957670919	0.8741950117224913
2,4-Dichlorophenoxyacetic acid (48H)	YGR288W	S288C	UWOP	-0.40240090062600004	-0.67551658915	0.8741950117224913
2,4-Dichlorophenoxyacetic acid (48H)	YGR289C	S288C	UWOP	0.030328108754099997	-0.407231243206	0.8741950117224913
2,4-Dichlorophenoxyacetic acid (48H)	YGR291C	S288C	UWOP	0.677867662665	-0.190552823772	0.8741950117224913
2,4-Dichlorophenoxyacetic acid (48H)	YGR292W	S288C	UWOP	0.663023275396	-0.612848687627	0.8741950117224913
2,4-Dichlorophenoxyacetic acid (48H)	YGR295C	S288C	UWOP	-0.202632789054	-0.283582526469	0.8741950117224913
2,4-Dichlorophenoxyacetic acid (48H)	YHL002W	S288C	UWOP	-3.1541134492299996	-0.8864722277529999	0.8741950117224913
2,4-Dichlorophenoxyacetic acid (48H)	YHL003C	S288C	UWOP	3.9308141285300002	0.507196653861	0.8741950117224913
2,4-Dichlorophenoxyacetic acid (48H)	YHL005C	S288C	UWOP	0.207455735736	-0.929416915212	0.8741950117224913
2,4-Dichlorophenoxyacetic acid (48H)	YHL006C	S288C	UWOP	-1.49001194622	-1.07698396321	0.8741950117224913
2,4-Dichlorophenoxyacetic acid (48H)	YHL008C	S288C	UWOP	-1.3257786549600001	-1.3793767213299999	0.9006260059393542
2,4-Dichlorophenoxyacetic acid (48H)	YHL009C	S288C	UWOP	-0.715473334176	-2.34241949364	0.8741950117224913
2,4-Dichlorophenoxyacetic acid (48H)	YHL010C	S288C	UWOP	2.46282223331	-0.436348068367	0.8741950117224913
2,4-Dichlorophenoxyacetic acid (48H)	YHL013C	S288C	UWOP	-2.4061803444	0.9614329320399999	0.4671593680909241
2,4-Dichlorophenoxyacetic acid (48H)	YHL014C	S288C	UWOP	-0.599146555579	0.578164395475	0.8741950117224913
2,4-Dichlorophenoxyacetic acid (48H)	YHL016C	S288C	UWOP	0.0625093006178	0.054578433615499994	0.8741950117224913
2,4-Dichlorophenoxyacetic acid (48H)	YHL017W	S288C	UWOP	-1.74756173662	0.151471259903	0.8741950117224913
2,4-Dichlorophenoxyacetic acid (48H)	YHL019C	S288C	UWOP	-0.93102757725	-0.371915012734	0.8741950117224913
2,4-Dichlorophenoxyacetic acid (48H)	YHL021C	S288C	UWOP	-1.7500212832900002	0.122912414092	0.8741950117224913
2,4-Dichlorophenoxyacetic acid (48H)	YHL023C	S288C	UWOP	-1.33596937942	0.9271439095	0.8741950117224913
2,4-Dichlorophenoxyacetic acid (48H)	YHL024W	S288C	UWOP	-0.0437179695909	0.8987494169570001	0.8741950117224913
2,4-Dichlorophenoxyacetic acid (48H)	YHL025W	S288C	UWOP	-2.65776575467	-0.515468553896	0.8741950117224913
2,4-Dichlorophenoxyacetic acid (48H)	YHL026C	S288C	UWOP	-0.417472917173	-0.7254602605760001	0.8741950117224913
2,4-Dichlorophenoxyacetic acid (48H)	YHL027W	S288C	UWOP	-0.9057352526620001	0.470013370251	0.8741950117224913
2,4-Dichlorophenoxyacetic acid (48H)	YHL029C	S288C	UWOP	-1.63273796867	0.48964125941799996	0.8741950117224913
2,4-Dichlorophenoxyacetic acid (48H)	YHL030W	S288C	UWOP	0.922377664695	0.0730147615812	0.8741950117224913
2,4-Dichlorophenoxyacetic acid (48H)	YHL031C	S288C	UWOP	-3.46439352074	-3.06803835512	0.9242080601842868
2,4-Dichlorophenoxyacetic acid (48H)	YHL032C	S288C	UWOP	0.294191529992	1.15707084596	0.8741950117224913
2,4-Dichlorophenoxyacetic acid (48H)	YHL033C	S288C	UWOP	-0.26492432159	-0.116685068724	0.8741950117224913
2,4-Dichlorophenoxyacetic acid (48H)	YHL034C	S288C	UWOP	-0.662924663435	0.413038665971	0.8741950117224913
2,4-Dichlorophenoxyacetic acid (48H)	YHL035C	S288C	UWOP	-0.551016522478	0.36864766974299995	0.8741950117224913
2,4-Dichlorophenoxyacetic acid (48H)	YHL036W	S288C	UWOP	-2.33638526336	-2.00844789839	0.931205174006576
2,4-Dichlorophenoxyacetic acid (48H)	YHL037C	S288C	UWOP	2.15924613165	0.981928606468	0.8741950117224913
2,4-Dichlorophenoxyacetic acid (48H)	YHL039W	S288C	UWOP	0.156498826406	0.557298926191	0.8741950117224913
2,4-Dichlorophenoxyacetic acid (48H)	YHL041W	S288C	UWOP	-0.289854247219	0.08375524771939999	0.8741950117224913
2,4-Dichlorophenoxyacetic acid (48H)	YHL042W	S288C	UWOP	0.7509925409360001	0.292538136104	0.8741950117224913
2,4-Dichlorophenoxyacetic acid (48H)	YHL043W	S288C	UWOP	-1.8311896105599998	0.06743578986019999	0.8741950117224913
2,4-Dichlorophenoxyacetic acid (48H)	YHL044W	S288C	UWOP	2.2925292370299997	-1.09455332768	0.45380933658662903
2,4-Dichlorophenoxyacetic acid (48H)	YHL045W	S288C	UWOP	-0.982401122117	1.40315946114	0.8741950117224913
2,4-Dichlorophenoxyacetic acid (48H)	YHL046C	S288C	UWOP	-1.7289437982900002	0.42596505058899997	0.8741950117224913
2,4-Dichlorophenoxyacetic acid (48H)	YHL047C	S288C	UWOP	1.08659123355	-0.232012579445	0.8741950117224913
2,4-Dichlorophenoxyacetic acid (48H)	YHR001W-A	S288C	UWOP	1.37982294045	-0.821862492355	0.8741950117224913
2,4-Dichlorophenoxyacetic acid (48H)	YHR003C	S288C	UWOP	-1.19889464412	0.21454018340300002	0.8741950117224913
2,4-Dichlorophenoxyacetic acid (48H)	YHR004C	S288C	UWOP	-0.731073746483	-0.38403031396799997	0.8741950117224913
2,4-Dichlorophenoxyacetic acid (48H)	YHR005C	S288C	UWOP	2.46768955538	-1.64550493062	0.08602861987007845
2,4-Dichlorophenoxyacetic acid (48H)	YHR008C	S288C	UWOP	1.0371554137299999	0.410999041901	0.8741950117224913
2,4-Dichlorophenoxyacetic acid (48H)	YHR009C	S288C	UWOP	1.69526863521	-0.7261653361	0.8741950117224913
2,4-Dichlorophenoxyacetic acid (48H)	YHR012W	S288C	UWOP	-10.9426981829	-2.3900655063599996	0.0001987542918649205
2,4-Dichlorophenoxyacetic acid (48H)	YHR014W	S288C	UWOP	-0.154182267078	-1.8070830947999998	0.8741950117224913
2,4-Dichlorophenoxyacetic acid (48H)	YHR015W	S288C	UWOP	-0.926272015407	0.675167338453	0.8741950117224913
2,4-Dichlorophenoxyacetic acid (48H)	YHR021C	S288C	UWOP	-2.29172554954	-0.931071130866	0.8741950117224913
2,4-Dichlorophenoxyacetic acid (48H)	YHR021W-A	S288C	UWOP	0.8244880358300001	1.06444134347	0.8741950117224913
2,4-Dichlorophenoxyacetic acid (48H)	YHR022C	S288C	UWOP	-0.847822091216	-1.6546766648	0.8741950117224913
2,4-Dichlorophenoxyacetic acid (48H)	YHR028C	S288C	UWOP	0.347432949763	-2.06194899632	0.8741950117224913
2,4-Dichlorophenoxyacetic acid (48H)	YHR029C	S288C	UWOP	0.13160998909399999	0.128338537272	0.8741950117224913
2,4-Dichlorophenoxyacetic acid (48H)	YHR030C	S288C	UWOP	1.1729999648	0.398234545254	0.8741950117224913
2,4-Dichlorophenoxyacetic acid (48H)	YHR031C	S288C	UWOP	0.333457169522	0.11477364020400001	0.8741950117224913
2,4-Dichlorophenoxyacetic acid (48H)	YHR032W	S288C	UWOP	-0.313798053234	-0.0384800309034	0.8741950117224913
2,4-Dichlorophenoxyacetic acid (48H)	YHR033W	S288C	UWOP	-1.6448195774799999	0.35334062802199995	0.8741950117224913
2,4-Dichlorophenoxyacetic acid (48H)	YHR037W	S288C	UWOP	-0.8030810225239999	-0.7380982052060001	0.8741950117224913
2,4-Dichlorophenoxyacetic acid (48H)	YHR039C	S288C	UWOP	-0.853263006191	0.8345661782930001	0.8741950117224913
2,4-Dichlorophenoxyacetic acid (48H)	YHR041C	S288C	UWOP	-0.77955549558	-0.558299015834	0.8741950117224913
2,4-Dichlorophenoxyacetic acid (48H)	YHR045W	S288C	UWOP	-0.246902163862	0.062349877946800004	0.8741950117224913
2,4-Dichlorophenoxyacetic acid (48H)	YHR046C	S288C	UWOP	-2.5826242617900004	-1.1983876142899998	0.8741950117224913
2,4-Dichlorophenoxyacetic acid (48H)	YHR047C	S288C	UWOP	-1.1329084501	0.577567793108	0.8741950117224913
2,4-Dichlorophenoxyacetic acid (48H)	YHR048W	S288C	UWOP	-0.520097563722	-0.443677402404	0.8741950117224913
2,4-Dichlorophenoxyacetic acid (48H)	YHR049C-A	S288C	UWOP	-0.184146333341	-2.08064746775	0.8741950117224913
2,4-Dichlorophenoxyacetic acid (48H)	YHR049W	S288C	UWOP	-1.0143604370700001	0.762016536464	0.8741950117224913
2,4-Dichlorophenoxyacetic acid (48H)	YHR050W	S288C	UWOP	-0.366631876897	1.48933316721	0.8741950117224913
2,4-Dichlorophenoxyacetic acid (48H)	YHR057C	S288C	UWOP	0.7363905747399999	0.637570706371	0.8741950117224913
2,4-Dichlorophenoxyacetic acid (48H)	YHR059W	S288C	UWOP	-3.0569946372000003	0.435389888808	0.8741950117224913
2,4-Dichlorophenoxyacetic acid (48H)	YHR061C	S288C	UWOP	-2.39097191464	0.628646323857	0.7863200832326527
2,4-Dichlorophenoxyacetic acid (48H)	YHR073W	S288C	UWOP	-0.909320619228	1.4160061344200001	0.8741950117224913
2,4-Dichlorophenoxyacetic acid (48H)	YHR075C	S288C	UWOP	-1.12203319428	-0.19779422880999997	0.8741950117224913
2,4-Dichlorophenoxyacetic acid (48H)	YHR076W	S288C	UWOP	-2.0000132886099995	0.40548170265600003	0.8741950117224913
2,4-Dichlorophenoxyacetic acid (48H)	YHR077C	S288C	UWOP	-1.6985688488600001	0.343747327702	0.8741950117224913
2,4-Dichlorophenoxyacetic acid (48H)	YHR078W	S288C	UWOP	0.0501729442363	0.776854349602	0.8741950117224913
2,4-Dichlorophenoxyacetic acid (48H)	YHR079C-B	S288C	UWOP	-0.5271885855189999	0.12409493586300001	0.8741950117224913
2,4-Dichlorophenoxyacetic acid (48H)	YHR080C	S288C	UWOP	2.53642702313	-1.53037382205	0.09786786538085676
2,4-Dichlorophenoxyacetic acid (48H)	YHR082C	S288C	UWOP	-0.8221673676700001	0.45108069541199997	0.8741950117224913
2,4-Dichlorophenoxyacetic acid (48H)	YHR087W	S288C	UWOP	-1.22415327629	-0.269633864517	0.8741950117224913
2,4-Dichlorophenoxyacetic acid (48H)	YHR093W	S288C	UWOP	0.6922518607800001	0.917129043045	0.8741950117224913
2,4-Dichlorophenoxyacetic acid (48H)	YHR094C	S288C	UWOP	0.4680501704510001	-2.1422232418	0.8741950117224913
2,4-Dichlorophenoxyacetic acid (48H)	YHR095W	S288C	UWOP	-0.033995651955	0.487074061354	0.8741950117224913
2,4-Dichlorophenoxyacetic acid (48H)	YHR096C	S288C	UWOP	2.13177941331	0.322057626774	0.8741950117224913
2,4-Dichlorophenoxyacetic acid (48H)	YHR097C	S288C	UWOP	2.24111953444	0.9199230486200001	0.8741950117224913
2,4-Dichlorophenoxyacetic acid (48H)	YHR103W	S288C	UWOP	-2.34978827246	0.739298805837	0.7137527234970561
2,4-Dichlorophenoxyacetic acid (48H)	YHR104W	S288C	UWOP	1.72484236246	0.014007829128700001	0.8741950117224913
2,4-Dichlorophenoxyacetic acid (48H)	YHR105W	S288C	UWOP	-0.54040423189	-1.28600023323	0.8741950117224913
2,4-Dichlorophenoxyacetic acid (48H)	YHR106W	S288C	UWOP	-0.45883652618299997	1.1156645051	0.8741950117224913
2,4-Dichlorophenoxyacetic acid (48H)	YHR108W	S288C	UWOP	-1.3762088120700002	-1.19323431753	0.8741950117224913
2,4-Dichlorophenoxyacetic acid (48H)	YHR109W	S288C	UWOP	-0.572310953794	0.143635717797	0.8741950117224913
2,4-Dichlorophenoxyacetic acid (48H)	YHR110W	S288C	UWOP	-0.4252542227	0.254185478984	0.8741950117224913
2,4-Dichlorophenoxyacetic acid (48H)	YHR111W	S288C	UWOP	-1.16505019718	-0.352658561955	0.8741950117224913
2,4-Dichlorophenoxyacetic acid (48H)	YHR112C	S288C	UWOP	-0.592100730931	0.308076915935	0.8741950117224913
2,4-Dichlorophenoxyacetic acid (48H)	YHR113W	S288C	UWOP	0.7873967900509999	0.615574486596	0.8741950117224913
2,4-Dichlorophenoxyacetic acid (48H)	YHR114W	S288C	UWOP	-0.62104251986	-1.11179152031	0.8741950117224913
2,4-Dichlorophenoxyacetic acid (48H)	YHR115C	S288C	UWOP	-2.03839059872	-0.474212596277	0.8741950117224913
2,4-Dichlorophenoxyacetic acid (48H)	YHR116W	S288C	UWOP	-0.596048496456	-0.9318320865019999	0.8741950117224913
2,4-Dichlorophenoxyacetic acid (48H)	YHR117W	S288C	UWOP	-0.234930671738	0.587399405668	0.8741950117224913
2,4-Dichlorophenoxyacetic acid (48H)	YHR121W	S288C	UWOP	0.8369871019480001	0.624976315357	0.8741950117224913
2,4-Dichlorophenoxyacetic acid (48H)	YHR123W	S288C	UWOP	-2.38398607894	-0.24252214924	0.8741950117224913
2,4-Dichlorophenoxyacetic acid (48H)	YHR124W	S288C	UWOP	-2.12758018729	-0.466068891791	0.8741950117224913
2,4-Dichlorophenoxyacetic acid (48H)	YHR125W	S288C	UWOP	2.91774550816	-0.804761534701	0.4069630092738325
2,4-Dichlorophenoxyacetic acid (48H)	YHR126C	S288C	UWOP	-1.5871389759099999	0.158468600337	0.8741950117224913
2,4-Dichlorophenoxyacetic acid (48H)	YHR127W	S288C	UWOP	0.619969293013	1.3530703370700001	0.8741950117224913
2,4-Dichlorophenoxyacetic acid (48H)	YHR129C	S288C	UWOP	-1.2581242752600001	0.584940680761	0.8741950117224913
2,4-Dichlorophenoxyacetic acid (48H)	YHR130C	S288C	UWOP	-1.1760692621100002	0.76761687411	0.8741950117224913
2,4-Dichlorophenoxyacetic acid (48H)	YHR131C	S288C	UWOP	0.364281625149	0.9199345533490001	0.8741950117224913
2,4-Dichlorophenoxyacetic acid (48H)	YHR132C	S288C	UWOP	-1.13379842305	-0.359690416575	0.8741950117224913
2,4-Dichlorophenoxyacetic acid (48H)	YHR132W-A	S288C	UWOP	-0.648285717753	-0.264169118318	0.8741950117224913
2,4-Dichlorophenoxyacetic acid (48H)	YHR133C	S288C	UWOP	-0.0194791494583	0.31046250363600003	0.8741950117224913
2,4-Dichlorophenoxyacetic acid (48H)	YHR134W	S288C	UWOP	-0.021139117476599998	1.64800145677	0.8741950117224913
2,4-Dichlorophenoxyacetic acid (48H)	YHR135C	S288C	UWOP	1.51747126866	1.17045166737	0.8741950117224913
2,4-Dichlorophenoxyacetic acid (48H)	YHR136C	S288C	UWOP	-0.933560261127	0.632909647658	0.8741950117224913
2,4-Dichlorophenoxyacetic acid (48H)	YHR137W	S288C	UWOP	1.11749950935	0.670202226192	0.8741950117224913
2,4-Dichlorophenoxyacetic acid (48H)	YHR138C	S288C	UWOP	-1.25640596183	-0.375142089173	0.8741950117224913
2,4-Dichlorophenoxyacetic acid (48H)	YHR139C-A	S288C	UWOP	-0.0767258583983	0.217367881398	0.8741950117224913
2,4-Dichlorophenoxyacetic acid (48H)	YHR140W	S288C	UWOP	-0.240926278997	0.474350653023	0.8741950117224913
2,4-Dichlorophenoxyacetic acid (48H)	YHR143W	S288C	UWOP	1.9765847301	0.526150694624	0.8741950117224913
2,4-Dichlorophenoxyacetic acid (48H)	YHR146W	S288C	UWOP	-0.501954606341	-0.183439614284	0.8741950117224913
2,4-Dichlorophenoxyacetic acid (48H)	YHR150W	S288C	UWOP	0.144034274475	0.9335520434639999	0.8741950117224913
2,4-Dichlorophenoxyacetic acid (48H)	YHR151C	S288C	UWOP	-1.61309282241	0.122988838362	0.8741950117224913
2,4-Dichlorophenoxyacetic acid (48H)	YHR152W	S288C	UWOP	-0.423663283055	1.33031973579	0.8741950117224913
2,4-Dichlorophenoxyacetic acid (48H)	YHR153C	S288C	UWOP	-0.9614600503299999	-0.825662339938	0.8741950117224913
2,4-Dichlorophenoxyacetic acid (48H)	YHR154W	S288C	UWOP	-0.8965101036650001	0.181951395432	0.8741950117224913
2,4-Dichlorophenoxyacetic acid (48H)	YHR155W	S288C	UWOP	-0.413684574319	-0.53955863432	0.8741950117224913
2,4-Dichlorophenoxyacetic acid (48H)	YHR156C	S288C	UWOP	-0.328115688275	-0.32359268630800003	0.8741950117224913
2,4-Dichlorophenoxyacetic acid (48H)	YHR157W	S288C	UWOP	-0.718171193089	0.0247844729861	0.8741950117224913
2,4-Dichlorophenoxyacetic acid (48H)	YHR158C	S288C	UWOP	-2.69164635934	-2.36959201963	0.9318012392431936
2,4-Dichlorophenoxyacetic acid (48H)	YHR159W	S288C	UWOP	-0.8457857542110001	0.07051741365660001	0.8741950117224913
2,4-Dichlorophenoxyacetic acid (48H)	YHR160C	S288C	UWOP	-0.583099102381	-0.668700037312	0.8741950117224913
2,4-Dichlorophenoxyacetic acid (48H)	YHR161C	S288C	UWOP	2.75981434301	0.910797333352	0.8741950117224913
2,4-Dichlorophenoxyacetic acid (48H)	YHR162W	S288C	UWOP	1.89632938525	0.000945031297547	0.8741950117224913
2,4-Dichlorophenoxyacetic acid (48H)	YHR163W	S288C	UWOP	-0.276779944659	-0.6186043391130001	0.8741950117224913
2,4-Dichlorophenoxyacetic acid (48H)	YHR167W	S288C	UWOP	2.0631578146200003	0.967704652791	0.8741950117224913
2,4-Dichlorophenoxyacetic acid (48H)	YHR171W	S288C	UWOP	-1.5083751369799998	0.00469475113294	0.8741950117224913
2,4-Dichlorophenoxyacetic acid (48H)	YHR176W	S288C	UWOP	-0.596628663496	1.82030367177	0.8741950117224913
2,4-Dichlorophenoxyacetic acid (48H)	YHR178W	S288C	UWOP	-1.98135672727	1.4749580085299998	0.3974561564642829
2,4-Dichlorophenoxyacetic acid (48H)	YHR179W	S288C	UWOP	0.27341070264199996	-1.46382471808	0.8741950117224913
2,4-Dichlorophenoxyacetic acid (48H)	YHR180W	S288C	UWOP	2.24636322549	-1.22240373574	0.3878724016010123
2,4-Dichlorophenoxyacetic acid (48H)	YHR181W	S288C	UWOP	0.0129789776639	0.283843848167	0.8741950117224913
2,4-Dichlorophenoxyacetic acid (48H)	YHR182W	S288C	UWOP	-0.579262275313	-0.71013842706	0.8741950117224913
2,4-Dichlorophenoxyacetic acid (48H)	YHR184W	S288C	UWOP	-0.9863168387540001	-0.8543600642620001	0.8741950117224913
2,4-Dichlorophenoxyacetic acid (48H)	YHR185C	S288C	UWOP	0.177273079626	-0.685063870554	0.8741950117224913
2,4-Dichlorophenoxyacetic acid (48H)	YHR189W	S288C	UWOP	0.8024589454009999	1.59273931356	0.8741950117224913
2,4-Dichlorophenoxyacetic acid (48H)	YHR191C	S288C	UWOP	-0.134220740775	0.563653645342	0.8741950117224913
2,4-Dichlorophenoxyacetic acid (48H)	YHR193C	S288C	UWOP	2.0121368075099997	0.5639182541059999	0.8741950117224913
2,4-Dichlorophenoxyacetic acid (48H)	YHR194W	S288C	UWOP	-0.6879548445579999	-1.2188298739	0.8741950117224913
2,4-Dichlorophenoxyacetic acid (48H)	YHR195W	S288C	UWOP	0.37782762159100003	-0.687828292541	0.8741950117224913
2,4-Dichlorophenoxyacetic acid (48H)	YHR198C	S288C	UWOP	-0.429466596988	-0.33534805388300004	0.8741950117224913
2,4-Dichlorophenoxyacetic acid (48H)	YHR199C	S288C	UWOP	-0.765685723197	-0.239971386503	0.8741950117224913
2,4-Dichlorophenoxyacetic acid (48H)	YHR200W	S288C	UWOP	0.811948703161	0.11228368817600001	0.8741950117224913
2,4-Dichlorophenoxyacetic acid (48H)	YHR202W	S288C	UWOP	-0.66478103361	0.830431871808	0.8741950117224913
2,4-Dichlorophenoxyacetic acid (48H)	YHR204W	S288C	UWOP	0.7181835195849999	-0.36134545399499995	0.8741950117224913
2,4-Dichlorophenoxyacetic acid (48H)	YHR206W	S288C	UWOP	0.7754105061319999	0.8561778114190001	0.8741950117224913
2,4-Dichlorophenoxyacetic acid (48H)	YHR207C	S288C	UWOP	0.304317334903	0.648870815391	0.8741950117224913
2,4-Dichlorophenoxyacetic acid (48H)	YHR209W	S288C	UWOP	-1.32344730384	0.360388096203	0.8741950117224913
2,4-Dichlorophenoxyacetic acid (48H)	YHR210C	S288C	UWOP	-0.503485557043	-1.12451575041	0.8741950117224913
2,4-Dichlorophenoxyacetic acid (48H)	YIL001W	S288C	UWOP	0.228437074075	0.35261829540399997	0.8741950117224913
2,4-Dichlorophenoxyacetic acid (48H)	YIL002C	S288C	UWOP	-0.9356335776170001	1.13183111442	0.8741950117224913
2,4-Dichlorophenoxyacetic acid (48H)	YIL005W	S288C	UWOP	-1.7096840604499999	-0.514816893184	0.8741950117224913
2,4-Dichlorophenoxyacetic acid (48H)	YIL006W	S288C	UWOP	-0.951238098756	2.2675845196	0.5935194008469561
2,4-Dichlorophenoxyacetic acid (48H)	YIL007C	S288C	UWOP	-1.44688647016	0.582019301402	0.8741950117224913
2,4-Dichlorophenoxyacetic acid (48H)	YIL008W	S288C	UWOP	-0.7035585439300001	0.230806226449	0.8741950117224913
2,4-Dichlorophenoxyacetic acid (48H)	YIL010W	S288C	UWOP	-8.60946521523	0.183396060667	7.892653438700514e-05
2,4-Dichlorophenoxyacetic acid (48H)	YIL011W	S288C	UWOP	1.89596205569	-0.123049649071	0.8741950117224913
2,4-Dichlorophenoxyacetic acid (48H)	YIL012W	S288C	UWOP	1.57953517192	-0.8343344401839999	0.8741950117224913
2,4-Dichlorophenoxyacetic acid (48H)	YIL013C	S288C	UWOP	0.172427945251	-0.427821420764	0.8741950117224913
2,4-Dichlorophenoxyacetic acid (48H)	YIL015C-A	S288C	UWOP	-0.9580447893970001	-0.29083461447	0.8741950117224913
2,4-Dichlorophenoxyacetic acid (48H)	YIL015W	S288C	UWOP	0.808096262532	0.850291499085	0.8741950117224913
2,4-Dichlorophenoxyacetic acid (48H)	YIL016W	S288C	UWOP	0.258415932132	0.13964028982499999	0.8741950117224913
2,4-Dichlorophenoxyacetic acid (48H)	YIL017C	S288C	UWOP	-1.54764324181	-0.16975556109499998	0.8741950117224913
2,4-Dichlorophenoxyacetic acid (48H)	YIL020C	S288C	UWOP	-0.601878106912	-0.0122122696633	0.8741950117224913
2,4-Dichlorophenoxyacetic acid (48H)	YIL023C	S288C	UWOP	1.93890756492	-0.7654671333490001	0.8741950117224913
2,4-Dichlorophenoxyacetic acid (48H)	YIL024C	S288C	UWOP	-0.22746163742199998	0.264579179725	0.8741950117224913
2,4-Dichlorophenoxyacetic acid (48H)	YIL025C	S288C	UWOP	1.48198082372	0.768761594629	0.8741950117224913
2,4-Dichlorophenoxyacetic acid (48H)	YIL027C	S288C	UWOP	-2.3623645846200003	-1.2580010103	0.8741950117224913
2,4-Dichlorophenoxyacetic acid (48H)	YIL030C	S288C	UWOP	1.4474543107100002	1.01712896789	0.8741950117224913
2,4-Dichlorophenoxyacetic acid (48H)	YIL032C	S288C	UWOP	1.5555083675	0.849453297412	0.8741950117224913
2,4-Dichlorophenoxyacetic acid (48H)	YIL034C	S288C	UWOP	1.6629625348600001	-1.4370269175400001	0.7011101597791192
2,4-Dichlorophenoxyacetic acid (48H)	YIL035C	S288C	UWOP	1.60589743629	0.660568659322	0.8741950117224913
2,4-Dichlorophenoxyacetic acid (48H)	YIL036W	S288C	UWOP	-1.24844468947	1.40786160817	0.8741950117224913
2,4-Dichlorophenoxyacetic acid (48H)	YIL037C	S288C	UWOP	-0.340629546187	0.7422925006350001	0.8741950117224913
2,4-Dichlorophenoxyacetic acid (48H)	YIL038C	S288C	UWOP	-1.5857403295899999	-0.6604355331740001	0.8741950117224913
2,4-Dichlorophenoxyacetic acid (48H)	YIL040W	S288C	UWOP	-2.34694249561	0.0230012400159	0.8741950117224913
2,4-Dichlorophenoxyacetic acid (48H)	YIL041W	S288C	UWOP	0.48935528472900003	-0.155537359782	0.8741950117224913
2,4-Dichlorophenoxyacetic acid (48H)	YIL042C	S288C	UWOP	-0.34819390539899997	0.6103932497860001	0.8741950117224913
2,4-Dichlorophenoxyacetic acid (48H)	YIL044C	S288C	UWOP	1.35125176815	-2.81562131731	0.07416893579403287
2,4-Dichlorophenoxyacetic acid (48H)	YIL047C	S288C	UWOP	1.42891444018	0.645527869896	0.8741950117224913
2,4-Dichlorophenoxyacetic acid (48H)	YIL049W	S288C	UWOP	1.85005900939	0.515019869472	0.8741950117224913
2,4-Dichlorophenoxyacetic acid (48H)	YIL050W	S288C	UWOP	0.186557395799	0.569562967134	0.8741950117224913
2,4-Dichlorophenoxyacetic acid (48H)	YIL052C	S288C	UWOP	-0.372363697158	0.247313868802	0.8741950117224913
2,4-Dichlorophenoxyacetic acid (48H)	YIL053W	S288C	UWOP	-0.631038485689	0.781960805674	0.8741950117224913
2,4-Dichlorophenoxyacetic acid (48H)	YIL054W	S288C	UWOP	1.5211314159600002	0.811569868875	0.8741950117224913
2,4-Dichlorophenoxyacetic acid (48H)	YIL055C	S288C	UWOP	1.5160742658700002	-1.1839656149200002	0.8741950117224913
2,4-Dichlorophenoxyacetic acid (48H)	YIL056W	S288C	UWOP	1.6409646715600001	0.427353013947	0.8741950117224913
2,4-Dichlorophenoxyacetic acid (48H)	YIL057C	S288C	UWOP	0.418236338108	-1.4156881108500001	0.8741950117224913
2,4-Dichlorophenoxyacetic acid (48H)	YIL058W	S288C	UWOP	-0.322054339709	0.093638631559	0.8741950117224913
2,4-Dichlorophenoxyacetic acid (48H)	YIL059C	S288C	UWOP	-0.029996936916799995	-1.29083468465	0.8741950117224913
2,4-Dichlorophenoxyacetic acid (48H)	YIL060W	S288C	UWOP	0.374114059475	0.06441086794169999	0.8741950117224913
2,4-Dichlorophenoxyacetic acid (48H)	YIL064W	S288C	UWOP	-0.602351444327	0.37934295873199997	0.8741950117224913
2,4-Dichlorophenoxyacetic acid (48H)	YIL066C	S288C	UWOP	1.2360984718899999	0.315450625355	0.8741950117224913
2,4-Dichlorophenoxyacetic acid (48H)	YIL067C	S288C	UWOP	1.1804353067	0.819622357297	0.8741950117224913
2,4-Dichlorophenoxyacetic acid (48H)	YIL070C	S288C	UWOP	-0.12366597383099999	0.345944730911	0.8741950117224913
2,4-Dichlorophenoxyacetic acid (48H)	YIL071C	S288C	UWOP	-0.00727345392573	0.358182475331	0.8741950117224913
2,4-Dichlorophenoxyacetic acid (48H)	YIL072W	S288C	UWOP	-0.637168862628	1.76852417433	0.8741950117224913
2,4-Dichlorophenoxyacetic acid (48H)	YIL073C	S288C	UWOP	0.14030756409700001	-0.0838513943818	0.8741950117224913
2,4-Dichlorophenoxyacetic acid (48H)	YIL074C	S288C	UWOP	-0.239192352007	-1.47527274504	0.8741950117224913
2,4-Dichlorophenoxyacetic acid (48H)	YIL079C	S288C	UWOP	0.08244453039800001	0.09907790300110003	0.8741950117224913
2,4-Dichlorophenoxyacetic acid (48H)	YIL085C	S288C	UWOP	1.21638676256	0.505090466717	0.8741950117224913
2,4-Dichlorophenoxyacetic acid (48H)	YIL086C	S288C	UWOP	-0.742200462804	-1.89424702933	0.8741950117224913
2,4-Dichlorophenoxyacetic acid (48H)	YIL087C	S288C	UWOP	-0.646639719762	0.14249264081	0.8741950117224913
2,4-Dichlorophenoxyacetic acid (48H)	YIL088C	S288C	UWOP	0.720396536354	0.545102270088	0.8741950117224913
2,4-Dichlorophenoxyacetic acid (48H)	YIL089W	S288C	UWOP	0.0815652404081	-0.0328985938835	0.8741950117224913
2,4-Dichlorophenoxyacetic acid (48H)	YIL090W	S288C	UWOP	-0.732760832791	0.47878983482299997	0.8741950117224913
2,4-Dichlorophenoxyacetic acid (48H)	YIL093C	S288C	UWOP	1.74519011895	0.32820443904	0.8741950117224913
2,4-Dichlorophenoxyacetic acid (48H)	YIL094C	S288C	UWOP	0.128254717105	-0.247304829372	0.8741950117224913
2,4-Dichlorophenoxyacetic acid (48H)	YIL095W	S288C	UWOP	0.255381970784	0.6782325269220001	0.8741950117224913
2,4-Dichlorophenoxyacetic acid (48H)	YIL096C	S288C	UWOP	1.3805518472	-0.378562280704	0.8741950117224913
2,4-Dichlorophenoxyacetic acid (48H)	YIL097W	S288C	UWOP	2.1628487553099998	-0.18933825311299998	0.8741950117224913
2,4-Dichlorophenoxyacetic acid (48H)	YIL098C	S288C	UWOP	-0.11604326920800001	0.985211563019	0.8741950117224913
2,4-Dichlorophenoxyacetic acid (48H)	YIL099W	S288C	UWOP	0.449878451249	0.377427421381	0.8741950117224913
2,4-Dichlorophenoxyacetic acid (48H)	YIL100W	S288C	UWOP	-0.490511509978	-0.0833797004994	0.8741950117224913
2,4-Dichlorophenoxyacetic acid (48H)	YIL101C	S288C	UWOP	0.484372915375	-0.148215421642	0.8741950117224913
2,4-Dichlorophenoxyacetic acid (48H)	YIL102C	S288C	UWOP	-1.4159938079299998	-0.134078575197	0.8741950117224913
2,4-Dichlorophenoxyacetic acid (48H)	YIL103W	S288C	UWOP	0.615969756208	0.7296364771449999	0.8741950117224913
2,4-Dichlorophenoxyacetic acid (48H)	YIL105C	S288C	UWOP	-1.65956699632	0.4431744814	0.8741950117224913
2,4-Dichlorophenoxyacetic acid (48H)	YIL107C	S288C	UWOP	0.9940841742540001	-1.7366199177300001	0.8741950117224913
2,4-Dichlorophenoxyacetic acid (48H)	YIL108W	S288C	UWOP	-0.105986492669	0.5910932453909999	0.8741950117224913
2,4-Dichlorophenoxyacetic acid (48H)	YIL110W	S288C	UWOP	-1.6817711229799999	0.953416601338	0.8741950117224913
2,4-Dichlorophenoxyacetic acid (48H)	YIL111W	S288C	UWOP	3.0360782183999997	0.575495298384	0.8741950117224913
2,4-Dichlorophenoxyacetic acid (48H)	YIL112W	S288C	UWOP	0.324523747578	0.930568209863	0.8741950117224913
2,4-Dichlorophenoxyacetic acid (48H)	YIL113W	S288C	UWOP	0.0130200659812	0.957945355669	0.8741950117224913
2,4-Dichlorophenoxyacetic acid (48H)	YIL114C	S288C	UWOP	1.9304417280200001	1.2557855282400001	0.8741950117224913
2,4-Dichlorophenoxyacetic acid (48H)	YIL116W	S288C	UWOP	0.188186958463	-0.34425928813600004	0.8741950117224913
2,4-Dichlorophenoxyacetic acid (48H)	YIL117C	S288C	UWOP	0.00081272691589	-0.041726007968900004	0.8741950117224913
2,4-Dichlorophenoxyacetic acid (48H)	YIL119C	S288C	UWOP	-1.33450334826	0.624835793312	0.8741950117224913
2,4-Dichlorophenoxyacetic acid (48H)	YIL120W	S288C	UWOP	-0.139674804011	-0.0656599527872	0.8741950117224913
2,4-Dichlorophenoxyacetic acid (48H)	YIL122W	S288C	UWOP	2.18466254296	0.499327419334	0.8741950117224913
2,4-Dichlorophenoxyacetic acid (48H)	YIL123W	S288C	UWOP	2.57213770145	0.9876768620559999	0.8741950117224913
2,4-Dichlorophenoxyacetic acid (48H)	YIL124W	S288C	UWOP	2.80434750482	0.38925839145999996	0.8741950117224913
2,4-Dichlorophenoxyacetic acid (48H)	YIL125W	S288C	UWOP	2.5883725173700003	-0.9665541799070001	0.3224671598985643
2,4-Dichlorophenoxyacetic acid (48H)	YIL128W	S288C	UWOP	0.193524330878	0.543414362014	0.8741950117224913
2,4-Dichlorophenoxyacetic acid (48H)	YIL130W	S288C	UWOP	-0.012503174949700002	0.210915372052	0.8741950117224913
2,4-Dichlorophenoxyacetic acid (48H)	YIL131C	S288C	UWOP	2.07728479987	-0.0093015732669	0.8741950117224913
2,4-Dichlorophenoxyacetic acid (48H)	YIL133C	S288C	UWOP	2.8451695698000004	2.0806597942500002	0.8784465804937804
2,4-Dichlorophenoxyacetic acid (48H)	YIL134W	S288C	UWOP	-0.0313364160603	0.204412734958	0.8741950117224913
2,4-Dichlorophenoxyacetic acid (48H)	YIL135C	S288C	UWOP	-1.7532311026400005	-0.747975836681	0.8741950117224913
2,4-Dichlorophenoxyacetic acid (48H)	YIL136W	S288C	UWOP	0.236667064027	-0.6117212242010001	0.8741950117224913
2,4-Dichlorophenoxyacetic acid (48H)	YIL137C	S288C	UWOP	-2.16213381859	1.10177583209	0.553439013044325
2,4-Dichlorophenoxyacetic acid (48H)	YIL138C	S288C	UWOP	0.059685711454	0.20832516452999997	0.8741950117224913
2,4-Dichlorophenoxyacetic acid (48H)	YIL139C	S288C	UWOP	0.013919078363299999	0.349580225224	0.8741950117224913
2,4-Dichlorophenoxyacetic acid (48H)	YIL140W	S288C	UWOP	-1.2709224643200001	-0.255222548113	0.8741950117224913
2,4-Dichlorophenoxyacetic acid (48H)	YIL141W	S288C	UWOP	-0.0623991839275	0.799887638505	0.8741950117224913
2,4-Dichlorophenoxyacetic acid (48H)	YIL148W	S288C	UWOP	0.663531948764	0.471193426723	0.8741950117224913
2,4-Dichlorophenoxyacetic acid (48H)	YIL149C	S288C	UWOP	0.04936432615209999	1.2872591792799999	0.8741950117224913
2,4-Dichlorophenoxyacetic acid (48H)	YIL152W	S288C	UWOP	-1.18314960094	1.2731206893	0.8741950117224913
2,4-Dichlorophenoxyacetic acid (48H)	YIL153W	S288C	UWOP	-1.25856638555	-1.37754171708	0.8827138889862279
2,4-Dichlorophenoxyacetic acid (48H)	YIL154C	S288C	UWOP	3.27886990701	-0.957851674306	0.2707753612067611
2,4-Dichlorophenoxyacetic acid (48H)	YIL155C	S288C	UWOP	2.40384981505	-0.9258192221510001	0.4977956523713523
2,4-Dichlorophenoxyacetic acid (48H)	YIL156W	S288C	UWOP	0.777330152316	-3.55506146696	0.6056280543257936
2,4-Dichlorophenoxyacetic acid (48H)	YIL157C	S288C	UWOP	2.07542760793	0.836369955422	0.8741950117224913
2,4-Dichlorophenoxyacetic acid (48H)	YIL158W	S288C	UWOP	0.12896636675999998	-0.46627186807899995	0.8741950117224913
2,4-Dichlorophenoxyacetic acid (48H)	YIL159W	S288C	UWOP	2.0002105125400003	0.217483750453	0.8741950117224913
2,4-Dichlorophenoxyacetic acid (48H)	YIL160C	S288C	UWOP	0.660366504801	-0.239611452843	0.8741950117224913
2,4-Dichlorophenoxyacetic acid (48H)	YIL161W	S288C	UWOP	0.0781146435225	0.239171807849	0.8741950117224913
2,4-Dichlorophenoxyacetic acid (48H)	YIL162W	S288C	UWOP	2.0936839690599998	0.054932614910500006	0.8741950117224913
2,4-Dichlorophenoxyacetic acid (48H)	YIL163C	S288C	UWOP	0.391474695294	-1.0698419919	0.8741950117224913
2,4-Dichlorophenoxyacetic acid (48H)	YIL165C	S288C	UWOP	2.1898183050099997	-0.680197370255	0.8741950117224913
2,4-Dichlorophenoxyacetic acid (48H)	YIL167W	S288C	UWOP	-0.39429581915899997	-1.4605253262	0.8741950117224913
2,4-Dichlorophenoxyacetic acid (48H)	YIL168W	S288C	UWOP	-0.42355398813100004	-0.12686511021400002	0.8741950117224913
2,4-Dichlorophenoxyacetic acid (48H)	YIL170W	S288C	UWOP	0.322728188112	0.904880615663	0.8741950117224913
2,4-Dichlorophenoxyacetic acid (48H)	YIR003W	S288C	UWOP	0.079233067519	-0.3776862777790001	0.8741950117224913
2,4-Dichlorophenoxyacetic acid (48H)	YIR004W	S288C	UWOP	-1.60801019756	-1.6631959165099999	0.9264831834635971
2,4-Dichlorophenoxyacetic acid (48H)	YIR009W	S288C	UWOP	3.2566337314599996	0.569908930766	0.8741950117224913
2,4-Dichlorophenoxyacetic acid (48H)	YIR013C	S288C	UWOP	-0.333464565419	-0.6597970207230001	0.8741950117224913
2,4-Dichlorophenoxyacetic acid (48H)	YIR016W	S288C	UWOP	-2.06094561961	-1.22697768722	0.8741950117224913
2,4-Dichlorophenoxyacetic acid (48H)	YIR017C	S288C	UWOP	0.0390010307666	0.350377338579	0.8741950117224913
2,4-Dichlorophenoxyacetic acid (48H)	YIR018W	S288C	UWOP	-0.49858043372599997	-0.0337244690609	0.8741950117224913
2,4-Dichlorophenoxyacetic acid (48H)	YIR020W-B	S288C	UWOP	-0.013873881214299999	0.954474214625	0.8741950117224913
2,4-Dichlorophenoxyacetic acid (48H)	YIR023W	S288C	UWOP	-0.056442199687599996	-0.6894866170270001	0.8741950117224913
2,4-Dichlorophenoxyacetic acid (48H)	YIR024C	S288C	UWOP	-1.33494545855	-1.0399231227799999	0.8741950117224913
2,4-Dichlorophenoxyacetic acid (48H)	YIR025W	S288C	UWOP	0.778658948497	0.344366117761	0.8741950117224913
2,4-Dichlorophenoxyacetic acid (48H)	YIR027C	S288C	UWOP	-0.443008484599	0.511157567647	0.8741950117224913
2,4-Dichlorophenoxyacetic acid (48H)	YIR028W	S288C	UWOP	-0.11576715571599999	-0.0583897859269	0.8741950117224913
2,4-Dichlorophenoxyacetic acid (48H)	YIR029W	S288C	UWOP	0.20165653063499997	-1.35876353431	0.8741950117224913
2,4-Dichlorophenoxyacetic acid (48H)	YIR030C	S288C	UWOP	1.65137152056	-0.23669007348499999	0.8741950117224913
2,4-Dichlorophenoxyacetic acid (48H)	YIR032C	S288C	UWOP	0.0791500691181	0.838350412315	0.8741950117224913
2,4-Dichlorophenoxyacetic acid (48H)	YIR033W	S288C	UWOP	0.796827380634	-1.77295842553	0.8741950117224913
2,4-Dichlorophenoxyacetic acid (48H)	YIR034C	S288C	UWOP	1.2160227200700002	0.233858266657	0.8741950117224913
2,4-Dichlorophenoxyacetic acid (48H)	YIR035C	S288C	UWOP	-0.164388605091	0.118232454753	0.8741950117224913
2,4-Dichlorophenoxyacetic acid (48H)	YIR036C	S288C	UWOP	-0.620391680914	-1.21690365359	0.8741950117224913
2,4-Dichlorophenoxyacetic acid (48H)	YIR039C	S288C	UWOP	0.392708166579	0.163257032833	0.8741950117224913
2,4-Dichlorophenoxyacetic acid (48H)	YIR042C	S288C	UWOP	-0.0954136468657	-0.144163291791	0.8741950117224913
2,4-Dichlorophenoxyacetic acid (48H)	YIR043C	S288C	UWOP	0.39369510795999996	0.634216256148	0.8741950117224913
2,4-Dichlorophenoxyacetic acid (48H)	YIR044C	S288C	UWOP	0.667074583481	0.318275858051	0.8741950117224913
2,4-Dichlorophenoxyacetic acid (48H)	YJL007C	S288C	UWOP	-0.32881254613600003	0.803620923014	0.8741950117224913
2,4-Dichlorophenoxyacetic acid (48H)	YJL012C	S288C	UWOP	-0.639400780023	-0.695008065103	0.8741950117224913
2,4-Dichlorophenoxyacetic acid (48H)	YJL013C	S288C	UWOP	-0.132255075676	-0.7304056504440001	0.8741950117224913
2,4-Dichlorophenoxyacetic acid (48H)	YJL016W	S288C	UWOP	-0.272791090817	-0.616585259201	0.8741950117224913
2,4-Dichlorophenoxyacetic acid (48H)	YJL017W	S288C	UWOP	0.40626402421700003	-1.4021856680200002	0.8741950117224913
2,4-Dichlorophenoxyacetic acid (48H)	YJL020C	S288C	UWOP	0.167628829792	-0.6177192967580001	0.8741950117224913
2,4-Dichlorophenoxyacetic acid (48H)	YJL021C	S288C	UWOP	0.2494184124130001	1.29342242687	0.8741950117224913
2,4-Dichlorophenoxyacetic acid (48H)	YJL022W	S288C	UWOP	0.168747253789	0.26533356123	0.8741950117224913
2,4-Dichlorophenoxyacetic acid (48H)	YJL023C	S288C	UWOP	-0.206128583088	0.00676724585678	0.8741950117224913
2,4-Dichlorophenoxyacetic acid (48H)	YJL024C	S288C	UWOP	-1.7811506142299998	-0.218478909498	0.8741950117224913
2,4-Dichlorophenoxyacetic acid (48H)	YJL027C	S288C	UWOP	0.220454435793	-0.8666832723819999	0.8741950117224913
2,4-Dichlorophenoxyacetic acid (48H)	YJL028W	S288C	UWOP	2.34291748405	-0.296971565539	0.8741950117224913
2,4-Dichlorophenoxyacetic acid (48H)	YJL029C	S288C	UWOP	-4.63754551232	0.0214176962678	0.8741950117224913
2,4-Dichlorophenoxyacetic acid (48H)	YJL030W	S288C	UWOP	0.6688972612349999	0.772263962795	0.8741950117224913
2,4-Dichlorophenoxyacetic acid (48H)	YJL036W	S288C	UWOP	-8.417323095339999	-2.06299099605	0.1058467838309297
2,4-Dichlorophenoxyacetic acid (48H)	YJL037W	S288C	UWOP	-0.332041266108	0.8888290536319999	0.8741950117224913
2,4-Dichlorophenoxyacetic acid (48H)	YJL038C	S288C	UWOP	0.185758638911	-1.1887335032600002	0.8741950117224913
2,4-Dichlorophenoxyacetic acid (48H)	YJL042W	S288C	UWOP	2.00927952593	-0.582872294869	0.8741950117224913
2,4-Dichlorophenoxyacetic acid (48H)	YJL043W	S288C	UWOP	0.038911458234900005	-0.20189155581	0.8741950117224913
2,4-Dichlorophenoxyacetic acid (48H)	YJL044C	S288C	UWOP	-0.34292063075900003	-0.908667314983	0.8741950117224913
2,4-Dichlorophenoxyacetic acid (48H)	YJL045W	S288C	UWOP	0.23192300691300002	0.841801009201	0.8741950117224913
2,4-Dichlorophenoxyacetic acid (48H)	YJL047C	S288C	UWOP	0.680171895498	-0.442435713456	0.8741950117224913
2,4-Dichlorophenoxyacetic acid (48H)	YJL048C	S288C	UWOP	0.9606908770299999	-0.821912620102	0.8741950117224913
2,4-Dichlorophenoxyacetic acid (48H)	YJL049W	S288C	UWOP	-0.288020886502	-0.23219583334000002	0.8741950117224913
2,4-Dichlorophenoxyacetic acid (48H)	YJL051W	S288C	UWOP	0.547565103826	0.15323970107899998	0.8741950117224913
2,4-Dichlorophenoxyacetic acid (48H)	YJL055W	S288C	UWOP	-0.48675192894599995	1.06996525685	0.8741950117224913
2,4-Dichlorophenoxyacetic acid (48H)	YJL057C	S288C	UWOP	-0.0014890406184000001	-0.0666058058511	0.8741950117224913
2,4-Dichlorophenoxyacetic acid (48H)	YJL058C	S288C	UWOP	0.29913691985999996	-0.857947074361	0.8741950117224913
2,4-Dichlorophenoxyacetic acid (48H)	YJL059W	S288C	UWOP	0.0417942145756	0.301089436697	0.8741950117224913
2,4-Dichlorophenoxyacetic acid (48H)	YJL064W	S288C	UWOP	1.6199710067200002	-0.522647504692	0.8741950117224913
2,4-Dichlorophenoxyacetic acid (48H)	YJL065C	S288C	UWOP	1.57653901182	0.277840845011	0.8741950117224913
2,4-Dichlorophenoxyacetic acid (48H)	YJL066C	S288C	UWOP	0.0146677075043	-0.9839534387440001	0.8741950117224913
2,4-Dichlorophenoxyacetic acid (48H)	YJL067W	S288C	UWOP	0.47642479128	-2.60690417024	0.8741950117224913
2,4-Dichlorophenoxyacetic acid (48H)	YJL068C	S288C	UWOP	2.50087083688	0.47069625808399995	0.8741950117224913
2,4-Dichlorophenoxyacetic acid (48H)	YJL070C	S288C	UWOP	0.43378908796599996	-0.416264920644	0.8741950117224913
2,4-Dichlorophenoxyacetic acid (48H)	YJL073W	S288C	UWOP	0.077459695745	-0.275706717812	0.8741950117224913
2,4-Dichlorophenoxyacetic acid (48H)	YJL077C	S288C	UWOP	-0.181008007667	-1.6760549162799998	0.8741950117224913
2,4-Dichlorophenoxyacetic acid (48H)	YJL082W	S288C	UWOP	-1.6719049962399999	-0.313968980633	0.8741950117224913
2,4-Dichlorophenoxyacetic acid (48H)	YJL089W	S288C	UWOP	-0.09126701388530001	0.284376352759	0.8741950117224913
2,4-Dichlorophenoxyacetic acid (48H)	YJL092W	S288C	UWOP	1.23037569106	-0.3627120514280001	0.8741950117224913
2,4-Dichlorophenoxyacetic acid (48H)	YJL093C	S288C	UWOP	0.361516381395	-2.1699742913	0.8741950117224913
2,4-Dichlorophenoxyacetic acid (48H)	YJL094C	S288C	UWOP	-0.693920046462	-0.486266265036	0.8741950117224913
2,4-Dichlorophenoxyacetic acid (48H)	YJL095W	S288C	UWOP	1.8891446820900002	-0.555780301984	0.8741950117224913
2,4-Dichlorophenoxyacetic acid (48H)	YJL098W	S288C	UWOP	-0.197822168866	1.52702676773	0.8741950117224913
2,4-Dichlorophenoxyacetic acid (48H)	YJL099W	S288C	UWOP	-0.149068415109	0.357500409264	0.8741950117224913
2,4-Dichlorophenoxyacetic acid (48H)	YJL100W	S288C	UWOP	0.450055952779	-0.34781096228200004	0.8741950117224913
2,4-Dichlorophenoxyacetic acid (48H)	YJL101C	S288C	UWOP	0.49153625261100004	0.015401544851	0.8741950117224913
2,4-Dichlorophenoxyacetic acid (48H)	YJL103C	S288C	UWOP	-0.00197059569697	-0.538830549338	0.8741950117224913
2,4-Dichlorophenoxyacetic acid (48H)	YJL105W	S288C	UWOP	0.172101704012	-0.354330856469	0.8741950117224913
2,4-Dichlorophenoxyacetic acid (48H)	YJL106W	S288C	UWOP	-0.21048394471999998	-1.17331470131	0.8741950117224913
2,4-Dichlorophenoxyacetic acid (48H)	YJL107C	S288C	UWOP	-0.38964215634300003	0.282996607064	0.8741950117224913
2,4-Dichlorophenoxyacetic acid (48H)	YJL108C	S288C	UWOP	1.388497506	-1.34616092564	0.8741950117224913
2,4-Dichlorophenoxyacetic acid (48H)	YJL110C	S288C	UWOP	-0.610292172526	-2.9281663271900005	0.8741950117224913
2,4-Dichlorophenoxyacetic acid (48H)	YJL112W	S288C	UWOP	-0.224798292696	-0.647259331587	0.8741950117224913
2,4-Dichlorophenoxyacetic acid (48H)	YJL115W	S288C	UWOP	0.22770898909200002	0.0861170041969	0.8741950117224913
2,4-Dichlorophenoxyacetic acid (48H)	YJL116C	S288C	UWOP	0.368061750339	-0.407294519215	0.8741950117224913
2,4-Dichlorophenoxyacetic acid (48H)	YJL117W	S288C	UWOP	-0.0974672409636	-2.12241045521	0.8741950117224913
2,4-Dichlorophenoxyacetic acid (48H)	YJL119C	S288C	UWOP	0.303873581077	-1.1467124811700002	0.8741950117224913
2,4-Dichlorophenoxyacetic acid (48H)	YJL120W	S288C	UWOP	0.67389524415	1.43702116518	0.8741950117224913
2,4-Dichlorophenoxyacetic acid (48H)	YJL121C	S288C	UWOP	-2.69187234508	1.7589908629599995	0.029670307993274737
2,4-Dichlorophenoxyacetic acid (48H)	YJL122W	S288C	UWOP	0.696955651343	-0.266051785016	0.8741950117224913
2,4-Dichlorophenoxyacetic acid (48H)	YJL123C	S288C	UWOP	-0.584748387436	0.13485267909499998	0.8741950117224913
2,4-Dichlorophenoxyacetic acid (48H)	YJL124C	S288C	UWOP	-1.58494732507	-2.59297605244	0.8741950117224913
2,4-Dichlorophenoxyacetic acid (48H)	YJL126W	S288C	UWOP	-1.25906273242	-0.565496867256	0.8741950117224913
2,4-Dichlorophenoxyacetic acid (48H)	YJL128C	S288C	UWOP	-1.26551524177	2.13274745407	0.4424313519565456
2,4-Dichlorophenoxyacetic acid (48H)	YJL131C	S288C	UWOP	-0.274468315929	0.5241513371050001	0.8741950117224913
2,4-Dichlorophenoxyacetic acid (48H)	YJL133W	S288C	UWOP	-0.18343139662	-0.690876223917	0.8741950117224913
2,4-Dichlorophenoxyacetic acid (48H)	YJL136C	S288C	UWOP	0.9036685103030001	1.55745102314	0.8741950117224913
2,4-Dichlorophenoxyacetic acid (48H)	YJL137C	S288C	UWOP	-0.463949556386	-0.265827442804	0.8741950117224913
2,4-Dichlorophenoxyacetic acid (48H)	YJL138C	S288C	UWOP	-1.93087315535	-2.5163101829900003	0.9021398998106464
2,4-Dichlorophenoxyacetic acid (48H)	YJL145W	S288C	UWOP	-0.07467062076770001	-0.144189588314	0.8741950117224913
2,4-Dichlorophenoxyacetic acid (48H)	YJL146W	S288C	UWOP	-0.241610810363	-0.654145733564	0.8741950117224913
2,4-Dichlorophenoxyacetic acid (48H)	YJL147C	S288C	UWOP	0.6643783681000001	-0.325509045426	0.8741950117224913
2,4-Dichlorophenoxyacetic acid (48H)	YJL148W	S288C	UWOP	0.6990560861220001	-0.6726231498469999	0.8741950117224913
2,4-Dichlorophenoxyacetic acid (48H)	YJL149W	S288C	UWOP	0.428653048306	0.153833016381	0.8741950117224913
2,4-Dichlorophenoxyacetic acid (48H)	YJL150W	S288C	UWOP	0.674058775653	-0.435015163354	0.8741950117224913
2,4-Dichlorophenoxyacetic acid (48H)	YJL151C	S288C	UWOP	1.04575684207	-0.47098469807099996	0.8741950117224913
2,4-Dichlorophenoxyacetic acid (48H)	YJL152W	S288C	UWOP	-0.440960642865	-0.0802200089002	0.8741950117224913
2,4-Dichlorophenoxyacetic acid (48H)	YJL153C	S288C	UWOP	-1.2557855282400001	-1.4488562440900001	0.8803636544950048
2,4-Dichlorophenoxyacetic acid (48H)	YJL154C	S288C	UWOP	-8.232825046010001	0.236761567157	0.00027010416510127777
2,4-Dichlorophenoxyacetic acid (48H)	YJL155C	S288C	UWOP	0.578830026215	-0.601741693699	0.8741950117224913
2,4-Dichlorophenoxyacetic acid (48H)	YJL157C	S288C	UWOP	0.529892196796	-0.252749031412	0.8741950117224913
2,4-Dichlorophenoxyacetic acid (48H)	YJL158C	S288C	UWOP	0.0573412120698	-0.979073790183	0.8741950117224913
2,4-Dichlorophenoxyacetic acid (48H)	YJL159W	S288C	UWOP	-0.0303133169599	0.045834017931000004	0.8741950117224913
2,4-Dichlorophenoxyacetic acid (48H)	YJL160C	S288C	UWOP	-0.0745111980967	-0.34695550351599996	0.8741950117224913
2,4-Dichlorophenoxyacetic acid (48H)	YJL161W	S288C	UWOP	0.248766751701	-0.993467849495	0.8741950117224913
2,4-Dichlorophenoxyacetic acid (48H)	YJL162C	S288C	UWOP	-0.8546296036229999	-0.38440093059	0.8741950117224913
2,4-Dichlorophenoxyacetic acid (48H)	YJL163C	S288C	UWOP	0.556823945243	-0.731511747945	0.8741950117224913
2,4-Dichlorophenoxyacetic acid (48H)	YJL164C	S288C	UWOP	-0.08122174207560001	-2.49672173861	0.8741950117224913
2,4-Dichlorophenoxyacetic acid (48H)	YJL165C	S288C	UWOP	1.29976810659	0.689733968697	0.8741950117224913
[truncated: 873,835 more rows]
