# Supplementary material for: The impact of the genetic background on gene deletion phenotypes in Saccharomyces cerevisiae
Source: Mol Syst Biol. 2019 Dec 9;15(12):e8831. doi: 10.15252/msb.20198831 (PMC6901017; doi:10.15252/msb.20198831)
Supplement: Supplementary file 14 — Table EV13 [file MSB-15-e8831-s014.zip]

Archive with 4 entries (2 files):
- Table_EV13/
- Table_EV13/Table_EV13.tsv
- Table_EV13/__MACOSX/
- Table_EV13/__MACOSX/._Table_EV13.tsv
