# Supplementary material for: The impact of the genetic background on gene deletion phenotypes in Saccharomyces cerevisiae
Source: Mol Syst Biol. 2019 Dec 9;15(12):e8831. doi: 10.15252/msb.20198831 (PMC6901017; doi:10.15252/msb.20198831)
Supplement: Supplementary file 14 — Table EV13 [file MSB-15-e8831-s014.zip › Table_EV13/Table_EV13.tsv]

Table EV13: gene burden score for common variants in 1,011 strains across 5,699 genes
gene	AAA	AAB	AAC	AAD	AAE	AAG	AAH	AAI	AAK	AAL	AAM	AAN	AAP	AAQ	AAR	AAS	AAT	AAV	ABA	ABB	ABC	ABD	ABE	ABF	ABG	ABH	ABI	ABK	ABL	ABM	ABP	ABQ	ABR	ABS	ABT	ABV	ACA	ACB	ACC	ACD	ACF	ACG	ACH	ACI	ACK	ACL	ACM	ACN	ACP
YAL001C	0.0	0.0	0.9999712273551511	0.0	0.0	0.0	0.0	0.9999692828905155	0.0	0.0	0.0	0.026741896099031437	0.0	0.10281860532303255	0.0	0.0	0.0	0.08482964077175659	0.0	0.0	0.0	0.0	0.0	0.04632041687359467	0.12999109617223303	0.0	0.0	0.0	0.3859245465264477	0.0	0.0	0.0	0.0	0.0	0.0	0.026741896099031437	0.0	0.0	0.0	0.0	0.9999692828905155	0.0	0.0	0.04698153911631242	0.0	0.1804669327185613	0.0	0.0	0.0
YAL002W	0.0	0.06040547356791259	0.7369741826089387	0.0	0.0	0.016238860251372	0.0247559878237541	0.0	0.0	0.13108261965779688	0.023519193802152616	0.03261976196053373	0.15151885592412395	0.10143461255324293	0.0	0.0	0.0	0.16364122782349133	0.0	0.0	0.0	0.0	0.055611739195721155	0.0	0.0	0.0	0.0	0.0	0.6021106162982952	0.0	0.023805719931610847	0.0	0.0	0.0	0.03605661389957926	0.15942649776793005	0.0	0.0	0.004424875397103345	0.0	0.1050785420959155	0.0	0.0	0.052823865976247664	0.0	0.062095451748533814	0.0	0.0	0.016238860251372
YAL003W	0.0	0.0	0.031608988602835786	0.0	0.0	0.0	0.0	0.0	0.0	0.0	0.0	0.0	0.0	0.0	0.0	0.0	0.0	0.0	0.0	0.0	0.0	0.0	0.0	0.0	0.0	0.0	0.0	0.0	0.0	0.0	0.0	0.0	0.0	0.0	0.0	0.0	0.0	0.0	0.0	0.0	0.0	0.0	0.0	0.0	0.0	0.0	0.0	0.0	0.0
YAL004W	0.0	0.0	0.0	0.0	0.0	0.0	0.0	0.0	0.0	0.0	0.0	0.0	0.0	0.0	0.0	0.0	0.0	0.0	0.0	0.0	0.0	0.0	0.0	0.0	0.0	0.0	0.0	0.0	0.0	0.0	0.0	0.0	0.0	0.0	0.0	0.0	0.0	0.0	0.0	0.0	0.0	0.0	0.0	0.0	0.0	0.0	0.0	0.0	0.0
YAL005C	0.0	0.0	0.0	0.0	0.0	0.0	0.0	0.0	0.0	0.0	0.0	0.0	0.0	0.0	0.0	0.0	0.0	0.0	0.0	0.0	0.0	0.0	0.0	0.0	0.0	0.0	0.0	0.0	0.0	0.0	0.0	0.0	0.0	0.0	0.0	0.0	0.0	0.0	0.0	0.0	0.0	0.0	0.0	0.0	0.0	0.0	0.0	0.0	0.0
YAL007C	0.0	0.0	0.0	0.0	0.2648069171686659	0.0	0.12475271339809169	0.11794795145626402	0.2648069171686659	0.022619609506350113	0.0	0.0	0.022619609506350113	0.0	0.0	0.0	0.0	0.0	0.0	0.12475271339809169	0.0	0.0	0.0	0.0	0.0	0.0	0.0	0.0	0.004424875397103345	0.0	0.0	0.0	0.0	0.0	0.0	0.0	0.0	0.0	0.0	0.0	0.0	0.0	0.0	0.0	0.12475271339809169	0.5939026888247745	0.12475271339809169	0.0	0.0
YAL008W	0.0	0.05177186318842586	0.1477570532749406	0.0	0.0	0.0	0.004424875397103345	0.0	0.0	0.0	0.0	0.09763112446512356	0.0	0.05177186318842586	0.0	0.0	0.0	0.046658779044898346	0.0	0.0	0.0	0.0	0.0	0.0	0.0	0.0	0.046658779044898346	0.0	0.0	0.0	0.0	0.0	0.0	0.0	0.0	0.09763112446512356	0.0	0.0	0.0	0.0	0.0	0.0	0.0	0.0	0.0	0.0	0.0	0.0	0.0
YAL009W	0.0	0.4811491222495814	0.0	0.0	0.0	0.3533878870847472	0.058400991434677696	0.0	0.0	0.0	0.0	0.0	0.0	0.0	0.0	0.0	0.0	0.0	0.0	0.054216015149136765	0.5782849965299701	0.0	0.0	0.0	0.0	0.0	0.0	0.0	0.0	0.9999692828905155	0.024995182337980038	0.0	0.0	0.0	0.0	0.0	0.0	0.0	0.0	0.0	0.0	0.0	0.0	0.0	0.054216015149136765	0.0	0.054216015149136765	0.0	0.0
YAL010C	0.0	0.0	0.0	0.06628640626927562	0.21806581318397078	0.0	0.0	0.02059188071527207	0.21806581318397078	0.99	0.0	0.06627685435154063	0.0	0.0	0.0	0.0	0.0	0.0	0.0	0.0	0.0	0.0	0.0	0.08202887452685015	0.0	0.0	0.0	0.0	0.31443801383762837	0.0	0.0	0.0	0.0	0.0	0.0	0.06627685435154063	0.0	0.0	0.1428585350734487	0.0	0.0	0.0	0.0	0.1514211219887861	0.0	0.07271550048548181	0.0	0.0	0.0
YAL011W	0.0	0.028199041976456396	0.3040861270877139	0.6585968614602207	0.0	0.0	0.028199041976456396	0.0	0.9999692828905155	0.061229291667341146	0.0	0.04890055084233336	0.0	0.0	0.0	0.0	0.0	0.0	0.01671923616542559	0.0	0.0	0.0	0.0	0.1207549927837841	0.0	0.0	0.0	0.0	0.3512159077807001	0.03790694834546027	0.0	0.0	0.0	0.0	0.0	0.04890055084233336	0.0	0.0	0.0	0.21203347749910817	0.0	0.0	0.0	0.0	0.0	0.0	0.0	0.0	0.0
YAL012W	0.0	0.0	0.0	0.0	0.0	0.0	0.0	0.0	0.0	0.0	0.0	0.0	0.0	0.0	0.0	0.0	0.0	0.0	0.0	0.0	0.0	0.016238860251372	0.0	0.0	0.0	0.0	0.0	0.0	0.6251919769747637	0.0	0.0	0.0	0.0	0.0	0.0	0.0	0.0	0.0	0.0	0.0	0.0	0.016238860251372	0.016238860251372	0.12221478560947308	0.0	0.0	0.0	0.0	0.0
YAL013W	0.0	0.0	0.8124679481888551	0.0	0.09487492275953135	0.0	0.0	0.0	0.09487492275953135	0.0	0.0	0.0	0.06858959114182783	0.0	0.0	0.0	0.0	0.0	0.0	0.795195879701605	0.03303720306479163	0.0	0.0	0.0	0.0	0.0	0.0	0.0	0.0386929415029198	0.0	0.0	0.0	0.0	0.0	0.0	0.0	0.0	0.0	0.0	0.0	0.0	0.0	0.0	0.9999692828905155	0.795195879701605	0.9999692828905155	0.795195879701605	0.0	0.0
YAL014C	0.03189466391918816	0.0	0.9567638354507002	0.0	0.5241373772928317	0.0	0.2479705691219296	0.0	0.5241373772928317	0.0	0.0	0.0	0.0	0.0	0.2479705691219296	0.0	0.0	0.0	0.5319763375480793	0.0	0.0	0.0	0.004424875397103345	0.0	0.0	0.0	0.0	0.0	0.0	0.0	0.0	0.0	0.0	0.0	0.0	0.0	0.0	0.0	0.032563457944448926	0.0	0.0	0.0	0.0	0.0	0.0	0.0	0.0	0.0	0.0
YAL015C	0.024352419353979138	0.0	0.27230554951077035	0.0	0.0	0.004424875397103345	0.0	0.0	0.1807213436073899	0.0	0.0	0.0	0.0	0.09844005695639935	0.0	0.0	0.0	0.0	0.0	0.0	0.0	0.004424875397103345	0.0	0.0	0.0	0.0	0.0	0.0	0.0	0.0	0.03493411191206952	0.0	0.0	0.0	0.0	0.0	0.0	0.0	0.0	0.0	0.0	0.0	0.0	0.0	0.0	0.0	0.0	0.0	0.0
YAL016C-A	0.0	0.0	0.0	0.0	0.0	0.0	0.0	0.0	0.0	0.008830171271926757	0.0	0.0	0.008830171271926757	0.99	0.0	0.017582370619162013	0.0	0.0	0.0	0.5645642067337964	0.0	0.0	0.0	0.0	0.0	0.0	0.0	0.0	0.01321597426141674	0.0	0.0	0.0	0.0	0.0	0.0	0.008830171271926757	0.0	0.0	0.0	0.008830171271926757	0.0	0.0	0.0	0.0	0.99	0.0	0.0	0.0	0.0
YAL016C-B	0.0	0.0	0.0	0.0	0.0	0.0	0.0	0.0	0.0	0.0	0.0	0.0	0.0	0.0	0.0	0.0	0.0	0.0	0.004424875397103345	0.0	0.0	0.0	0.0	0.0	0.0	0.0	0.0	0.004424875397103345	0.0	0.0	0.0	0.0	0.0	0.0	0.0	0.0	0.0	0.0	0.0	0.0	0.0	0.0	0.0	0.004424875397103345	0.0	0.0	0.0	0.0	0.0
YAL016W	0.0	0.0	0.952949286733402	0.0	0.0	0.0	0.0	0.0	0.0	0.008830171271926757	0.0	0.7977058322854874	0.008830171271926757	0.0	0.0	0.5756114518878166	0.0	0.0	0.08104504679352886	0.5645642067337964	0.0	0.0	0.7464790116289702	0.0	0.0	0.0	0.0	0.08104504679352886	0.5756114518878166	0.0	0.0	0.0	0.0	0.0	0.0	0.7994921244337185	0.0	0.0	0.0	0.08579892032102931	0.0	0.0	0.0	0.11239549395762771	0.5645642067337964	0.03411532529936212	0.0	0.0	0.0
YAL017W	0.0	0.04084806869023583	0.9999999990674747	0.037963394714211174	0.022748565127264975	0.1551842905641927	0.0	0.0	0.022748565127264975	0.9999694188098974	0.0	0.9999991599324666	0.10356319230710398	0.5388621875059073	0.07539896755163389	0.08634360099292782	0.077309792379743	0.0	0.11526103588975156	0.22967598343237794	0.0	0.5217726381319183	0.4525485135579601	0.9999751989273916	0.0	0.0	0.0	0.11526103588975156	0.02872535782728014	0.0	0.02297012621860517	0.0	0.0	0.02297012621860517	0.02338040832649435	0.9999991599324666	0.0	0.0	0.0	0.0	0.0	0.0	0.0	0.7548744005216077	0.22967598343237794	0.7611452970998309	0.0	0.9727920402191207	0.0
YAL018C	0.0	0.0	0.0	0.0	0.0	0.0	0.0	0.0	0.0	0.039331027963776743	0.0	0.0	0.039331027963776743	0.0	0.0	0.0	0.0	0.0	0.0	0.0	0.0	0.0	0.0388703062068354	0.0	0.0	0.0	0.0	0.0	0.7259936291517761	0.004424875397103345	0.0	0.0	0.0	0.0	0.0	0.039331027963776743	0.0	0.0	0.0	0.0	0.0	0.0	0.0	0.14239571174320687	0.0	0.14239571174320687	0.0	0.01891127866747888	0.0
YAL019W	0.0	0.0	0.0	0.0	0.0	0.0	0.3543491151428053	0.0	0.0	0.0	0.0	0.09740428646322885	0.0	0.0	0.0	0.9999718174245718	0.004424875397103345	0.09188362827011609	0.0	0.0	0.0	0.0	0.0	0.0	0.09188362827011609	0.0	0.0	0.0	0.9999702077084807	0.0	0.0	0.0	0.0	0.0	0.023566418879845674	0.09740428646322885	0.0	0.0	0.9999732215798414	0.0	0.0	0.019174688441758514	0.019174688441758514	0.05121645931553931	0.0	0.0	0.0	0.0	0.0
YAL019W-A	0.0	0.0	0.0	0.0	0.0	0.0	0.99	0.0	0.0	0.0	0.0	0.0	0.0	0.0	0.0	0.0	0.0	0.0	0.0	0.0	0.0	0.0	0.0	0.0	0.0	0.0	0.0	0.0	0.0	0.0	0.0	0.0	0.0	0.0	0.0	0.0	0.0	0.0	0.0	0.0	0.0	0.0	0.0	0.0	0.0	0.99	0.0	0.0	0.99
YAL020C	0.0	0.0	0.0	0.0	0.0	0.0	0.0	0.0	0.0	0.0	0.0	0.0	0.0	0.0	0.0	0.7910809631749163	0.0	0.0	0.0	0.0	0.0	0.7910809631749163	0.0	0.0	0.0	0.0	0.0	0.0	0.8125255072914388	0.0	0.0	0.0	0.0	0.0	0.06863980917373491	0.0	0.0	0.0	0.0	0.0	0.0	0.0	0.0	0.0	0.0	0.06929414887074592	0.0	0.0	0.8526042895477297
YAL021C	0.2724017367003456	0.0	0.20108645216105003	0.0	0.004424875397103345	0.0	0.0	0.0	0.004424875397103345	0.0409579883858745	0.0	0.09924564037029615	0.0	0.0	0.0	0.0	0.0	0.0	0.0	0.0	0.0	0.0	0.0	0.0	0.0	0.0	0.0	0.0	0.5580440781661087	0.0	0.004424875397103345	0.0	0.0	0.0	0.0	0.09924564037029615	0.0	0.0	0.1721954216813778	0.004424875397103345	0.0	0.0	0.0	0.0	0.0	0.0	0.06922862829551502	0.0	0.0
YAL022C	0.0	0.0	0.9593933861897861	0.0	0.004424875397103345	0.0	0.0	0.0	0.004424875397103345	0.11255644683707933	0.0	0.22304493355931254	0.019704737436577302	0.12450198813033608	0.0	0.0	0.0	0.0	0.0	0.0	0.0	0.0	0.0	0.0	0.0	0.0	0.0	0.0	0.004424875397103345	0.0	0.0	0.0	0.0	0.0	0.0	0.22304493355931254	0.0	0.0	0.0	0.0	0.0	0.03700218458994842	0.03700218458994842	0.0	0.0	0.0	0.03597748549373292	0.0	0.0
YAL023C	0.0	0.03846548510852099	0.99	0.0505107019429617	0.0	0.0	0.9837037672795714	0.0	0.0	0.30360154024851616	0.0	0.30360154024851616	0.0	0.0	0.0	0.0	0.0	0.0	0.0	0.0	0.0	0.0	0.0	0.0	0.04251366782611399	0.0	0.0	0.016238860251372	0.0	0.5446181784581101	0.0	0.0	0.0	0.0	0.0	0.30360154024851616	0.0	0.0	0.016238860251372	0.0	0.0	0.0	0.0	0.8175519262736569	0.0	0.17370673056239794	0.0	0.03846548510852099	0.0
YAL024C	0.0	0.10295316428080536	0.12299040904888736	0.03251921025643478	0.0	0.0	0.10295316428080536	0.06247764924833121	0.0	0.15214448874138475	0.0	0.19406186369088385	0.09596128967928552	0.08655483239362849	0.0	0.0	0.0	0.0	0.7145267204970842	0.19754295761581486	0.16378636971555005	0.016238860251372	0.0	0.2644328059712412	0.0	0.0	0.0	0.025421369916125203	0.10200729345145687	0.0	0.0	0.0	0.0	0.0	0.0	0.23350579706345143	0.7145267204970842	0.7145267204970842	0.025421369916125203	0.0	0.0	0.020724792842045203	0.020724792842045203	0.06316604067007736	0.19754295761581486	0.016238860251372	0.06397799383253588	0.0	0.0
YAL025C	0.0	0.0	0.0	0.0	0.0	0.0	0.0	0.0	0.0	0.0	0.0	0.0	0.0	0.0	0.0	0.0	0.0	0.0	0.0	0.0	0.0	0.0	0.0	0.0	0.0	0.0	0.0	0.0	0.04232441485612615	0.0	0.0	0.0	0.0	0.0	0.0	0.0	0.0	0.0	0.0	0.0	0.0	0.0	0.0	0.0	0.0	0.0	0.0	0.0	0.0
YAL027W	0.0	0.0	0.04570862223703831	0.0	0.0	0.0	0.0	0.0	0.0	0.0	0.0	0.020620427428094223	0.020620427428094223	0.0	0.0	0.13755070757739085	0.0	0.0	0.0	0.0	0.0	0.0	0.0	0.0	0.0	0.0	0.13755070757739085	0.13755070757739085	0.016238860251372	0.0	0.0	0.0	0.0	0.0	0.0	0.020620427428094223	0.0	0.0	0.13755070757739085	0.1945412382087628	0.0	0.0	0.0	0.0	0.0	0.0	0.08372261349389809	0.0	0.0
YAL028W	0.004424875397103345	0.0	0.0	0.10669533266877951	0.0	0.022015112837044826	0.0	0.0	0.0	0.5408977289055115	0.0	0.05291066003830691	0.5366041016961401	0.0	0.0	0.0	0.0	0.0	0.0	0.0	0.004424875397103345	0.0	0.0	0.0	0.0	0.0	0.0	0.0	0.08397980469460453	0.0	0.05291066003830691	0.0	0.0	0.0	0.0	0.5651891330942065	0.0	0.0	0.0	0.0	0.0	0.024869822820502763	0.024869822820502763	0.32898166716804667	0.0	0.32898166716804667	0.08803307992006115	0.004424875397103345	0.5964553039437707
YAL029C	0.9999692828905155	0.649036629260962	0.8538846598419889	0.016288168986668516	0.14745037805648242	0.19419955925698085	0.23543627439716608	0.0	0.14745037805648242	0.860604690084242	0.860604690084242	0.24167527479939976	0.860604690084242	0.9999692828905155	0.0	0.0	0.0	0.0	0.0	0.42904927546208005	0.01998196363607463	0.0	0.0	0.0	0.03706587505715153	0.0	0.8470623725036094	0.8470623725036094	0.9179767908289995	0.3268969835461396	0.004424875397103345	0.0	0.0	0.0	0.0	0.24167527479939976	0.0	0.0	0.8470623725036094	0.4102854697809457	0.0	0.0	0.0	0.11461948671285727	0.42904927546208005	0.18325477774798282	0.019220061365310515	0.7187556657266208	0.0
YAL030W	0.0	0.0	0.0	0.0	0.0	0.0	0.0	0.0	0.0	0.0	0.0	0.0	0.0	0.0	0.0	0.0	0.0	0.0	0.0	0.0	0.0	0.0	0.0	0.0	0.0	0.0	0.0	0.0	0.0	0.0	0.0	0.0	0.0	0.0	0.0	0.0	0.0	0.0	0.0	0.0	0.0	0.0	0.0	0.0	0.0	0.0	0.0	0.0	0.0
YAL031C	0.0	0.0	0.07628280394250386	0.0	0.0	0.0	0.0	0.05327796729292711	0.0	0.0	0.0	0.9999713408842846	0.9999713408842846	0.0	0.035530094665177314	0.038886839956598473	0.0	0.0	0.0	0.043369835229165266	0.06355356339035745	0.038886839956598473	0.0	0.0	0.1220354682212138	0.0	0.11919852478492954	0.11919852478492954	0.004424875397103345	0.0	0.9999694188098974	0.0	0.0	0.0	0.1251458175837188	0.9999713408842846	0.0	0.0	0.11919852478492954	0.016238860251372	0.0	0.0	0.0	0.9999745451180926	0.043369835229165266	0.41950343507046184	0.043369835229165266	0.0	0.0
YAL031W-A	0.0	0.0	0.0	0.0	0.0	0.0	0.0	0.0	0.0	0.0	0.0	0.0	0.0	0.0	0.0	0.0	0.0	0.0	0.0	0.0	0.0	0.0	0.0	0.0	0.0	0.0	0.0	0.0	0.0	0.0	0.0	0.0	0.0	0.0	0.0	0.0	0.0	0.0	0.0	0.99	0.99	0.0	0.0	0.0	0.0	0.0	0.0	0.0	0.0
YAL032C	0.0	0.0	0.04447127556331498	0.0	0.040984419783950066	0.0	0.0	0.0	0.0	0.05499773698471444	0.0	0.05499773698471444	0.0	0.0	0.9999813731394502	0.0	0.0	0.0	0.0	0.041243349379176286	0.0	0.0	0.0	0.0	0.0	0.3588338712564575	0.016238860251372	0.016238860251372	0.06761031016774643	0.0	0.0	0.0	0.0	0.0	0.0	0.05499773698471444	0.0	0.0	0.016238860251372	0.0	0.0	0.0	0.0	0.0	0.041243349379176286	0.0	0.041243349379176286	0.0	0.0
YAL033W	0.0	0.0	0.0	0.0	0.0	0.0	0.0	0.0	0.0	0.0	0.0	0.0	0.0	0.0	0.0	0.0	0.0	0.0	0.0	0.0	0.0	0.0	0.0	0.0	0.0	0.0	0.0	0.0	0.0	0.0	0.0	0.0	0.0	0.0	0.0	0.0	0.0	0.0	0.0	0.0	0.0	0.0	0.0	0.0	0.0	0.0	0.0	0.0	0.0
YAL034C	0.0	0.0	0.21464027800752172	0.0	0.0	0.8017962797781032	0.0	0.0	0.022495664160241513	0.21464027800752172	0.0	0.21464027800752172	0.0	0.07562529166923004	0.8167854939298106	0.0	0.0	0.0	0.8026733065433275	0.0	0.0	0.0	0.0	0.8026733065433275	0.0	0.0	0.0	0.10349363568957382	0.0	0.0	0.0	0.0	0.0	0.0	0.0	0.21464027800752172	0.0	0.0	0.10349363568957382	0.0	0.0	0.0	0.0	0.6167278396311435	0.0	0.0	0.0	0.03932986882227829	0.0
YAL034C-B	0.0	0.0	0.0	0.0	0.0	0.0	0.0	0.0	0.0	0.0	0.0	0.0	0.0	0.0	0.0	0.0	0.0	0.0	0.0	0.0	0.0	0.0	0.0	0.0	0.0	0.0	0.0	0.0	0.0	0.0	0.0	0.0	0.0	0.0	0.0	0.0	0.0	0.0	0.0	0.0	0.0	0.0	0.0	0.0	0.0	0.0	0.0	0.0	0.0
YAL034W-A	0.0	0.0	0.038607681475205435	0.0	0.0	0.5813851342600946	0.0	0.0	0.0	0.0	0.0	0.0	0.0	0.024000555783895816	0.04985308054850801	0.0	0.0	0.0	0.55697986744102	0.0	0.0	0.0	0.0	0.024000555783895816	0.0	0.0	0.0	0.025123453788949424	0.004424875397103345	0.0	0.0	0.0	0.0	0.024000555783895816	0.0	0.0	0.21170196800188423	0.21170196800188423	0.025123453788949424	0.0	0.0	0.0	0.0	0.2511226931094428	0.0	0.0	0.0	0.0	0.04985308054850801
YAL035W	0.0	0.0	0.05172885029809482	0.9999187142583006	0.0	0.0	0.0	0.0	0.0	0.0	0.0	0.0	0.0	0.0	0.0	0.0	0.0	0.0	0.0	0.0	0.16067434746257914	0.0	0.0	0.0	0.0	0.0	0.0	0.0	0.004424875397103345	0.0	0.06181379018753019	0.0	0.0	0.0	0.0	0.0	0.0	0.0	0.0	0.004424875397103345	0.0	0.0	0.0	0.0	0.0	0.0	0.0	0.0	0.0
YAL036C	0.0	0.0	0.0	0.0	0.0	0.0	0.0	0.0	0.0	0.0	0.0	0.0	0.0	0.0	0.0	0.0	0.0	0.0	0.0	0.0	0.0	0.0	0.0	0.0	0.0	0.0	0.0	0.0	0.0	0.0	0.0	0.0	0.0	0.0	0.0	0.0	0.0	0.0	0.0	0.004424875397103345	0.0	0.0	0.0	0.0	0.0	0.0	0.0	0.0	0.0
YAL037C-A	0.0	0.0	0.0	0.0	0.0	0.0	0.0	0.0	0.0	0.0	0.0	0.0	0.0	0.0	0.0	0.0	0.0	0.0	0.0	0.0	0.0	0.0	0.0	0.0	0.0	0.0	0.0	0.0	0.0	0.0	0.0	0.0	0.0	0.0	0.0	0.0	0.0	0.0	0.0	0.0	0.0	0.0	0.0	0.0	0.0	0.0	0.0	0.0	0.0
YAL037C-B	0.0	0.0	0.0	0.004424875397103345	0.0	0.0	0.0	0.0	0.0	0.004424875397103345	0.0	0.004424875397103345	0.004424875397103345	0.0	0.0	0.0	0.0	0.0	0.0	0.004424875397103345	0.0	0.0	0.0	0.0	0.0	0.0	0.0	0.0	0.008830171271926757	0.10437422322903334	0.0	0.0	0.0	0.0	0.0	0.004424875397103345	0.0	0.0	0.0	0.0	0.0	0.0	0.0	0.0	0.004424875397103345	0.0	0.004424875397103345	0.9999	0.0
YAL038W	0.0	0.0	0.0	0.0	0.0	0.0	0.0	0.0	0.14086631424139118	0.0	0.0	0.0	0.0	0.0	0.04455028420798668	0.0	0.0	0.0	0.0	0.0	0.0	0.0	0.0	0.0	0.0	0.0	0.016238860251372	0.0	0.0	0.07613539935035274	0.0	0.0	0.0	0.0	0.0	0.0	0.0	0.0	0.0	0.0	0.0	0.0	0.0	0.0	0.0	0.0	0.0	0.008830171271926757	0.0
YAL039C	0.0	0.051600169439413035	0.0	0.0	0.0	0.0	0.0	0.0	0.0	0.0	0.0	0.0	0.0	0.0	0.0	0.0	0.0	0.0	0.0	0.16210631705006273	0.0	0.0	0.0	0.0	0.0	0.0	0.0	0.0	0.039617825793444195	0.99	0.0	0.0	0.0	0.0	0.0	0.0	0.0	0.0	0.0	0.04618667523463027	0.0	0.0	0.0	0.0	0.16210631705006273	0.0	0.0	0.0	0.0
YAL040C	0.0	0.01891914095520153	0.04782209307505092	0.9611645009062183	0.13725315566759777	0.09100828623229507	0.0	0.0	0.13725315566759777	0.063179393438892	0.0446878813808782	0.0446878813808782	0.0446878813808782	0.0	0.0	0.0	0.0	0.0	0.0	0.0	0.0	0.0	0.7866829296622382	0.0	0.0	0.0	0.0	0.0	0.0	0.34739779314970476	0.02605174463142723	0.0	0.0	0.0	0.0	0.063179393438892	0.0	0.0	0.0	0.0	0.0	0.09100828623229507	0.09100828623229507	0.016238860251372	0.0	0.0	0.0	0.0	0.0
YAL041W	0.0	0.03532944397605531	0.9999692828905155	0.0	0.0	0.5207851514781359	0.004424875397103345	0.0	0.021507238663326822	0.0	0.0	0.0	0.0	0.0	0.0	0.0	0.0	0.0	0.5409740812748541	0.0	0.0	0.0	0.0	0.0	0.0	0.0	0.6835166650158523	0.0	0.07491547415657118	0.0	0.0	0.0	0.0	0.16338436007641088	0.0	0.0	0.0	0.0	0.0	0.0	0.0	0.536853307641346	0.536853307641346	0.021960728765828663	0.0	0.0	0.0	0.5409740812748541	0.0
YAL042C-A	0.0	0.0	0.0	0.004424875397103345	0.0	0.0	0.0	0.0	0.0	0.0	0.0	0.0	0.0	0.0	0.0	0.0	0.0	0.0	0.0	0.0	0.0	0.0	0.0	0.0	0.0	0.0	0.0	0.0	0.0	0.004424875397103345	0.0	0.0	0.0	0.0	0.0	0.0	0.0	0.0	0.0	0.0	0.0	0.0	0.0	0.0	0.0	0.0	0.0	0.0	0.0
YAL042W	0.0	0.0	0.9999692828905155	0.0	0.0	0.004424875397103345	0.0	0.0	0.0	0.0	0.0	0.0	0.0	0.042482826416277875	0.0	0.004424875397103345	0.0	0.004424875397103345	0.0	0.0	0.0	0.0	0.0	0.0	0.0	0.0	0.0	0.0	0.0	0.0	0.0	0.0	0.0	0.0	0.0	0.0	0.0	0.0	0.0	0.0	0.0	0.03066634339894936	0.03066634339894936	0.0	0.0	0.0	0.0	0.0	0.0
YAL043C	0.0	0.0	0.8748109407990952	0.08283574942530325	0.0	0.0	0.0	0.020358402304219148	0.0	0.0	0.0	0.0	0.0	0.11682764030703396	0.0	0.0	0.6873600603612252	0.3440247832835177	0.0	0.023344320754772663	0.0	0.03085165472646023	0.020358402304219148	0.0	0.0	0.0	0.0	0.0	0.053853116935308476	0.0	0.6095496930651654	0.0	0.0	0.0	0.0	0.0	0.0	0.0	0.0	0.0	0.0	0.0	0.0	0.08442317382404863	0.023344320754772663	0.08847448719635254	0.0	0.0	0.0
YAL044C	0.0	0.0	0.0	0.0	0.0	0.0	0.0	0.0	0.0	0.0	0.0	0.0	0.0	0.0	0.0	0.0	0.03541225321592567	0.0	0.0	0.0	0.0	0.0	0.0	0.0	0.03541225321592567	0.0	0.0	0.0	0.03202971577001967	0.0	0.004424875397103345	0.0	0.0	0.0	0.0	0.0	0.0	0.0	0.03541225321592567	0.0	0.0	0.0	0.0	0.0	0.0	0.0	0.0	0.0	0.0
YAL044W-A	0.0	0.0	0.0	0.0	0.0	0.0	0.0	0.0	0.0	0.0	0.0	0.0	0.0	0.29049323078332834	0.0	0.0	0.0	0.0	0.0	0.0	0.0	0.0	0.0	0.0	0.0	0.0	0.0	0.0	0.0	0.0	0.0	0.0	0.0	0.0	0.0	0.0	0.0	0.0	0.0	0.0	0.0	0.0	0.0	0.0	0.0	0.0	0.0	0.0	0.0
YAL045C	0.0	0.0	0.0	0.0	0.0	0.0	0.0	0.0	0.0	0.0	0.0	0.0	0.0	0.29049323078332834	0.0	0.0	0.0	0.0	0.0	0.0	0.0	0.0	0.0	0.0	0.0	0.0	0.0	0.0	0.99	0.0	0.0	0.0	0.0	0.0	0.0	0.0	0.0	0.0	0.0	0.0	0.0	0.0	0.0	0.0	0.0	0.004424875397103345	0.0	0.0	0.0
YAL046C	0.0	0.0	0.5503047460030233	0.0	0.0	0.0	0.09673809019107615	0.0	0.0	0.0	0.0	0.0	0.0	0.0	0.0	0.0	0.0	0.0	0.0	0.04277415160682896	0.04277415160682896	0.0	0.0	0.023137459800938842	0.0	0.0	0.04277415160682896	0.0	0.506975792183343	0.0	0.0	0.0	0.0	0.0	0.0	0.0	0.0	0.0	0.0	0.0	0.0	0.0	0.0	0.0	0.04277415160682896	0.0	0.04277415160682896	0.0	0.0
YAL047C	0.0	0.0	0.016238860251372	0.9999692828905155	0.1382492943519984	0.06130290965575336	0.0	0.0	0.10509395228832819	0.0	0.0	0.0	0.0	0.0352733156085101	0.0	0.0	0.22422321822439517	0.0	0.0	0.017338864135235776	0.08760693359307514	0.0	0.0	0.034746135981807424	0.22422321822439517	0.0	0.017338864135235776	0.0	0.3188499580305294	0.051120758192066185	0.0	0.0	0.0	0.09831729474035233	0.0	0.0	0.0	0.0	0.22422321822439517	0.05048800637009321	0.0	0.03472797893327295	0.03472797893327295	0.02169077489541671	0.017338864135235776	0.06130290965575336	0.23139111653193245	0.06910861071534069	0.0
YAL047W-A	0.0	0.0	0.09225353341380915	0.0	0.0	0.0	0.0	0.0	0.0	0.0	0.0	0.0	0.0	0.0	0.0	0.0	0.0	0.0	0.0	0.0	0.0	0.0	0.0	0.0	0.0	0.0	0.0	0.0	0.0	0.0	0.0	0.0	0.0	0.0	0.0	0.0	0.0	0.0	0.0	0.0	0.0	0.99	0.99	0.0	0.0	0.0	0.0	0.0	0.0
YAL048C	0.0	0.02560079210405186	0.37069290189267945	0.0	0.9999692828905155	0.0	0.0	0.0	0.9999692828905155	0.0	0.0	0.0	0.0	0.0	0.0	0.0	0.0	0.0	0.0	0.0	0.0	0.0	0.36341231192514045	0.3819707564560212	0.0	0.0	0.0	0.0	0.39815227614390636	0.0	0.0	0.0	0.0	0.0	0.0	0.10374414121250064	0.0	0.0	0.0	0.0	0.0	0.9999999990564592	0.9999999990564592	0.040104617318797664	0.0	0.0	0.0	0.0	0.0
YAL049C	0.1486590363978294	0.25281518526930913	0.05285659232090245	0.6848786105199205	0.0	0.9999782110643348	0.0	0.05635756597915009	0.0	0.32264872043759796	0.32264872043759796	0.32264872043759796	0.0	0.0	0.0	0.0	0.0	0.0	0.0	0.0	0.0	0.016238860251372	0.0	0.0	0.0	0.0	0.0	0.9999692828905155	0.06209120113670208	0.0	0.0	0.0	0.0	0.0	0.05635756597915009	0.32264872043759796	0.0	0.0	0.0	0.0	0.0	0.0	0.0	0.0	0.0	0.0	0.0	0.0	0.0
YAL051W	0.0	0.031026201504616213	0.10728842516250059	0.13828316543115893	0.4730057959146997	0.23297563571167512	0.21697079822296383	0.0	0.6457388457955946	0.0	0.0	0.0	0.0	0.031026201504616213	0.0	0.23297563571167512	0.04867766054005096	0.0	0.07368947483801214	0.07368947483801214	0.04867766054005096	0.1879933601447875	0.09331784744033467	0.8378687508884214	0.04867766054005096	0.0	0.21697079822296383	0.0	0.016439404225458087	0.0	0.04939517101551294	0.04939517101551294	0.04939517101551294	0.054846803602835115	0.0	0.0	0.23195095419291478	0.23195095419291478	0.04867766054005096	0.0	0.0	0.1708514316268045	0.1708514316268045	0.0	0.07368947483801214	0.0	0.07368947483801214	0.0	0.0
YAL053W	0.0	0.0	0.030867408963265786	0.0	0.5215548483327375	0.0	0.9999904490935144	0.0	0.5215548483327375	0.0	0.0	0.0	0.0	0.0	0.0	0.0	0.0	0.0	0.09894755872858974	0.0	0.0	0.0	0.0	0.0	0.0	0.0	0.09894755872858974	0.0	0.12847945157581175	0.699408728236076	0.0	0.0	0.0	0.0	0.07216282495541493	0.0	0.0	0.0	0.0	0.0	0.5834150984161308	0.055734155212452285	0.055734155212452285	0.0	0.0	0.0	0.0	0.0	0.0
YAL054C	0.0	0.0	0.43530381883049607	0.0	0.0	0.0	0.0	0.0	0.0	0.0	0.0	0.0	0.0	0.02059188071527207	0.6496011725785471	0.0	0.0	0.0	0.0	0.0	0.0	0.0	0.027324840235519732	0.0	0.0	0.0	0.0	0.0	0.0	0.0	0.0	0.0	0.0	0.0	0.0	0.0	0.0	0.0	0.0	0.0	0.0	0.0	0.0	0.0	0.0	0.0	0.0	0.0	0.0
YAL055W	0.0	0.0	0.0	0.0	0.0	0.0	0.0	0.0	0.0	0.0	0.0	0.0	0.0	0.0	0.0	0.0	0.0	0.0	0.0	0.0	0.711096757809484	0.025161285571212	0.0	0.0	0.0	0.0	0.0	0.0	0.1285845261379609	0.0	0.01626486299979557	0.0	0.0	0.0	0.0	0.0	0.0	0.0	0.0	0.0	0.0	0.0	0.0	0.0	0.0	0.0	0.0	0.0	0.0
YAL056C-A	0.0	0.0	0.0	0.0	0.0	0.0	0.0	0.0	0.0	0.0	0.0	0.0	0.0	0.0	0.0	0.0	0.12124558991656142	0.0	0.0	0.0	0.01321597426141674	0.0	0.0	0.0	0.12124558991656142	0.0	0.0	0.0	0.0	0.0	0.0	0.0	0.0	0.0	0.0	0.0	0.0	0.0	0.12124558991656142	0.0	0.0	0.0	0.0	0.01321597426141674	0.0	0.01321597426141674	0.0	0.0	0.0
YAL056W	0.0	0.016238860251372	0.021202242975093655	0.04289330932397184	0.0	0.0	0.0	0.1947702305921606	0.09409761888249912	0.028912536795892452	0.028912536795892452	0.05517946299390408	0.05517946299390408	0.004424875397103345	0.0	0.0	0.0	0.0	0.0	0.0876942963661953	0.9999855771866273	0.5309727847821017	0.004424875397103345	0.0	0.0	0.0	0.0	0.0	0.05411738667869248	0.0	0.0	0.0	0.0	0.0	0.0	0.05517946299390408	0.33200128719718314	0.33200128719718314	0.0	0.06412081485187049	0.0	0.0	0.0	0.9912647165957481	0.0876942963661953	0.5304631973947775	0.0	0.0	0.0
YAL058W	0.0	0.0	0.43509887651099766	0.0	0.0	0.0	0.0	0.0	0.04309300258404336	0.0	0.0	0.0	0.0	0.0	0.0	0.0	0.999974279255595	0.0	0.0	0.0	0.024925639606018346	0.10937841847886398	0.0	0.05791792972221588	0.999974279255595	0.047125575532818265	0.047125575532818265	0.0	0.08776380497259118	0.0	0.0	0.0169634690500724	0.0169634690500724	0.0	0.7007585474950861	0.0	0.0	0.0	0.999974279255595	0.0	0.0706058685046298	0.0	0.0	0.042122808466993455	0.0	0.008830171271926757	0.004424875397103345	0.0	0.0
YAL059C-A	0.0	0.0	0.733492771723978	0.0	0.0	0.0	0.0	0.0	0.0	0.0	0.0	0.0	0.0	0.0	0.0	0.0	0.0	0.0	0.0	0.0	0.0	0.0	0.0	0.0	0.0	0.0	0.0	0.0	0.0	0.0	0.0	0.0	0.0	0.0	0.0	0.0	0.0	0.0	0.0	0.0	0.0	0.0	0.0	0.0	0.0	0.39308825215736165	0.0	0.004424875397103345	0.0
YAL059W	0.0	0.0	0.7637833467389918	0.0	0.0	0.0	0.0	0.0	0.0	0.2140378219331751	0.0	0.0	0.04127163985990612	0.0	0.0	0.0	0.2140378219331751	0.2140378219331751	0.0	0.0	0.0	0.0	0.0	0.0	0.2140378219331751	0.0	0.2140378219331751	0.0	0.0	0.0	0.0	0.0	0.0	0.0	0.0	0.2140378219331751	0.0	0.0	0.2140378219331751	0.023963627096869944	0.0	0.0	0.0	0.0	0.0	0.41174789710595516	0.0	0.0	0.0
YAL060W	0.1306316427353369	0.0	0.0	0.0	0.0	0.0	0.0	0.5000331884439508	0.0	0.5429459039201754	0.5429459039201754	0.5429459039201754	0.5429459039201754	0.0	0.0	0.0	0.0	0.0	0.03509963123629212	0.0	0.0	0.0	0.0	0.0	0.0	0.0	0.0	0.0	0.0	0.0	0.0	0.0	0.0	0.0	0.0	0.5753597039691076	0.03509963123629212	0.03509963123629212	0.0	0.0	0.0	0.03509963123629212	0.03509963123629212	0.5531229166363402	0.0	0.0	0.5257378242029345	0.0	0.0
YAL061W	0.0	0.0	0.11856392404726546	0.5046829503097452	0.0	0.0	0.0	0.5011922386376925	0.0	0.0	0.0	0.0	0.0	0.05659889366321247	0.0	0.0	0.30103602236699356	0.024145052333847228	0.008830171271926757	0.0	0.0	0.2622805609694313	0.0	0.19730388508632868	0.0	0.0	0.0	0.0	0.0	0.12141226466600696	0.0	0.0	0.0	0.0	0.0	0.5663467683848489	0.0	0.0	0.0	0.0	0.0	0.0	0.0	0.0	0.0	0.004424875397103345	0.0	0.0	0.0
YAL062W	0.0	0.0	0.0	0.0	0.0	0.9281826226800164	0.0	0.0	0.0	0.0	0.0	0.0	0.0	0.0	0.0	0.9281826226800164	0.0	0.0	0.9281826226800164	0.0	0.9281826226800164	0.0	0.0	0.0	0.0	0.0	0.0	0.0	0.0	0.0	0.0	0.0	0.0	0.0	0.0	0.0	0.0	0.0	0.0	0.0	0.0	0.9281826226800164	0.9281826226800164	0.0	0.0	0.0	0.0	0.0	0.0
YAL068C	0.0	0.0	0.0	0.0	0.0	0.0	0.0	0.0	0.0	0.0	0.0	0.0	0.0	0.0	0.0	0.0	0.0	0.0	0.0	0.0	0.0	0.0	0.0	0.0	0.0	0.0	0.0	0.0	0.0	0.0	0.0	0.0	0.0	0.0	0.0	0.0	0.0	0.0	0.0	0.0	0.0	0.0	0.0	0.0	0.0	0.0	0.0	0.0	0.0
YAR002C-A	0.5962481127091316	0.0	0.064825532665854	0.0	0.0	0.0	0.0	0.004424875397103345	0.0	0.0	0.0	0.064825532665854	0.0	0.0	0.0	0.0	0.0	0.0	0.0	0.0	0.0	0.0	0.0	0.0	0.0	0.0	0.0	0.0	0.0	0.0	0.0	0.0	0.0	0.0	0.0	0.064825532665854	0.0	0.0	0.0	0.0	0.0	0.0	0.0	0.0	0.0	0.0	0.0	0.0	0.0
YAR002W	0.0	0.0	0.0	0.11352157434544474	0.09092898479117673	0.0	0.0	0.0	0.09092898479117673	0.0	0.0	0.0	0.0	0.0794963051093065	0.0	0.0	0.0	0.0	0.0	0.0	0.0	0.0	0.26753641076596846	0.07515307110303082	0.0	0.0	0.9999692828905155	0.0	0.09803948107347538	0.029837480881673817	0.0	0.0	0.0	0.0	0.0	0.0	0.0	0.0	0.037434125338532076	0.037434125338532076	0.0	0.0	0.0	0.0	0.0	0.0	0.0	0.0	0.0
YAR003W	0.0	0.0	0.0	0.0	0.0	0.0	0.0	0.0	0.0	0.0	0.0	0.0	0.0	0.0	0.0	0.0	0.0	0.0	0.0	0.0	0.0	0.0	0.0	0.0	0.0	0.0	0.0	0.0	0.0	0.0	0.0	0.0	0.0	0.0	0.0	0.0	0.0	0.0	0.0	0.05708237451579978	0.0	0.0	0.0	0.0	0.0	0.0	0.0	0.0	0.0
YAR007C	0.029832128794789914	0.0	0.026969850982311527	0.0	0.0	0.016238860251372	0.8799180285886811	0.0	0.0	0.0	0.0	0.0	0.0	0.0	0.0	0.0	0.5757715438647579	0.1872689702844177	0.0	0.0	0.0	0.0	0.0	0.0	0.0	0.0	0.0	0.004424875397103345	0.03085801170507574	0.0	0.34919612161149216	0.0	0.0	0.0	0.0	0.0	0.0	0.0	0.0	0.0	0.0	0.0	0.0	0.0	0.0	0.1872689702844177	0.0	0.0	0.0
YAR008W	0.0	0.0	0.3344217013842554	0.0	0.0	0.9999692828905155	0.0	0.0	0.0	0.0	0.0	0.0	0.0	0.004424875397103345	0.0	0.0	0.0	0.0	0.0	0.07514784791297957	0.0	0.0	0.0	0.0	0.0	0.0	0.0	0.0	0.0	0.0	0.0	0.0	0.0	0.0	0.0	0.0	0.0	0.0	0.0	0.0	0.0	0.0	0.0	0.0	0.07514784791297957	0.0	0.07514784791297957	0.0	0.0
YAR014C	0.016238860251372	0.018256588970076426	0.0	0.16202738998529498	0.16998295109101758	0.09806469574091337	0.06487131440965233	0.11898670426488633	0.15608154297343746	0.0	0.0	0.0	0.0	0.018256588970076426	0.0	0.0	0.0	0.01955400189332257	0.0	0.9999692828905155	0.0	0.0	0.9999999990764596	0.0	0.199564946938539	0.0	0.0	0.0	0.026555022103204706	0.0	0.0	0.0	0.0	0.0	0.0	0.0	0.0	0.0	0.0	0.0	0.0	0.0	0.0	0.1487341440416292	0.9999692828905155	0.026555022103204706	0.9999692828905155	0.0	0.0
YAR015W	0.0	0.0	0.10823055983713648	0.0	0.0	0.0	0.0	0.0	0.0	0.0	0.0	0.0	0.0	0.0	0.0	0.0	0.0	0.0	0.0	0.0	0.0	0.5097335743199314	0.0	0.0	0.0	0.0	0.0	0.0	0.0	0.0	0.0	0.0	0.0	0.0	0.0	0.0	0.0	0.0	0.0	0.0	0.0	0.0	0.0	0.0	0.0	0.018317510699555006	0.0	0.0	0.0
YAR018C	0.0	0.0	0.0	0.004424875397103345	0.018423300445803426	0.0	0.0	0.0	0.018423300445803426	0.0	0.0	0.0	0.0	0.0	0.004424875397103345	0.0	0.0	0.0	0.0	0.0	0.0	0.0	0.0	0.0	0.0	0.0	0.0	0.0	0.0	0.0	0.0	0.0	0.0	0.0	0.0	0.0	0.0	0.0	0.0	0.0	0.004424875397103345	0.0	0.0	0.0	0.0	0.0	0.0	0.0	0.0
YAR019C	0.025303129930793755	0.0	0.8016644797714427	0.07625388405996292	0.0	0.0	0.0	0.0	0.0	0.0	0.0	0.0	0.04492854508514332	0.0	0.0	0.0	0.0	0.5699354410483269	0.0	0.0	0.0	0.0	0.0	0.06361267683139449	0.0	0.6047669377649587	0.5699354410483269	0.0	0.0782865645415618	0.09831523542899745	0.0	0.0	0.0	0.0	0.0	0.0	0.0	0.0	0.0	0.0	0.0	0.0	0.0	0.0	0.0	0.004424875397103345	0.0	0.0	0.0
YAR019W-A	0.0	0.0	0.0	0.0	0.0	0.0	0.0	0.0	0.0	0.0	0.0	0.0	0.0	0.0	0.0	0.0	0.0	0.0	0.0	0.0	0.0	0.0	0.0	0.004424875397103345	0.0	0.0	0.0	0.0	0.0	0.0	0.0	0.0	0.0	0.004424875397103345	0.0	0.0	0.0	0.0	0.0	0.0	0.0	0.0	0.0	0.0	0.0	0.0	0.0	0.0	0.0
YAR020C	0.0	0.0	0.0	0.0	0.004424875397103345	0.0	0.0	0.0	0.0	0.0	0.0	0.0	0.0	0.0	0.0	0.0	0.0	0.0	0.0	0.0	0.0	0.0	0.0	0.0	0.0	0.0	0.0	0.0	0.0	0.0	0.0	0.0	0.0	0.0	0.0	0.0	0.0	0.0	0.0	0.0	0.0	0.0	0.0	0.0	0.0	0.0	0.0	0.0	0.0
YAR023C	0.0	0.0	0.0	0.0	0.0	0.0	0.0	0.0	0.0	0.0	0.0	0.0	0.0	0.0	0.0	0.0	0.0	0.0	0.0	0.04282548217194604	0.0	0.0	0.0	0.0	0.0	0.0	0.0	0.0	0.0	0.0	0.0	0.0	0.0	0.0	0.13117443855467614	0.43701862116103896	0.0	0.0	0.0	0.0	0.0	0.0	0.0	0.13117443855467614	0.04282548217194604	0.0	0.04282548217194604	0.0	0.0
YAR035W	0.0	0.0	0.0	0.0	0.0	0.0	0.0	0.0	0.0	0.0	0.0	0.0	0.0	0.0	0.0	0.0	0.0	0.0	0.0	0.0	0.0	0.0	0.0	0.0	0.0	0.0	0.0	0.0	0.0	0.0	0.0	0.0	0.0	0.0	0.0	0.0	0.0	0.0	0.0	0.0	0.0	0.0	0.0	0.0	0.0	0.0	0.0	0.0	0.0
YAR042W	0.0	0.0	0.03235740055395964	0.0	0.0	0.0	0.0	0.0	0.0	0.0	0.0	0.0	0.0	0.0	0.0	0.0	0.0	0.0	0.0	0.0	0.0	0.0	0.0	0.0	0.0	0.0	0.0	0.0	0.21084968361701584	0.004424875397103345	0.0	0.0	0.0	0.0	0.0	0.0	0.0	0.0	0.0	0.0	0.0	0.0	0.0	0.016811256091332605	0.0	0.0	0.0	0.0	0.048369251454178475
YBL001C	0.0	0.0	0.0	0.0	0.0	0.0	0.14107080516497372	0.0	0.0	0.0	0.0	0.0	0.0	0.0	0.0	0.0	0.0	0.0	0.0	0.0	0.0	0.0	0.0	0.0	0.0	0.0	0.0	0.0	0.0	0.0	0.0	0.0	0.0	0.0	0.0	0.0	0.0	0.0	0.0	0.0	0.0	0.0	0.0	0.0	0.0	0.0	0.0	0.0	0.0
YBL002W	0.0	0.0	0.0	0.0	0.0	0.0	0.0	0.0	0.0	0.0	0.0	0.0	0.0	0.0	0.0	0.0	0.0	0.0	0.0	0.0	0.0	0.0	0.0	0.0	0.0	0.0	0.0	0.0	0.0	0.0	0.0	0.0	0.0	0.0	0.0	0.0	0.0	0.0	0.0	0.0	0.0	0.0	0.0	0.0	0.0	0.0	0.0	0.0	0.0
YBL003C	0.0	0.0	0.0	0.0	0.0	0.0	0.0	0.0	0.0	0.0	0.0	0.0	0.0	0.0	0.0	0.0	0.0	0.0	0.0	0.0	0.0	0.0	0.0	0.0	0.0	0.0	0.0	0.0	0.0	0.0	0.0	0.0	0.0	0.0	0.0	0.0	0.0	0.0	0.0	0.0	0.0	0.0	0.0	0.0	0.0	0.0	0.0	0.0	0.0
YBL004W	0.07191058922763716	0.0	0.004424875397103345	0.0	0.08524464759950434	0.0	0.01670461830180625	0.0	0.11581679792839539	0.19166204610771032	0.022228665673411196	0.17328528101203888	0.17694339063251197	0.0	0.9999856154898915	0.0	0.03502991848976911	0.0	0.0	0.03548444800372741	0.0	0.23953966192844056	0.24843025599998136	0.23953966192844056	0.0	0.0	0.9999848693602592	0.9999848693602592	0.9999862740949894	0.7821991991834132	0.0	0.07209830378910442	0.07209830378910442	0.48752138176215365	0.0	0.17694339063251197	0.0	0.0	0.0598102019143385	0.016238860251372	0.0	0.23953966192844056	0.23953966192844056	0.7817972186412249	0.03548444800372741	0.06581715375369235	0.03548444800372741	0.18446030007280112	0.9999714975420065
YBL005W	0.0	0.0	0.26800990504459676	0.9999845529787623	0.0347371837966427	0.0	0.0	0.04829449209128889	0.0347371837966427	0.2932955300933049	0.2932955300933049	0.0	0.0	0.0	0.016238860251372	0.14703616617294624	0.12796435516696114	0.14703616617294624	0.14703616617294624	0.04990645723483422	0.0	0.0	0.0	0.0	0.0	0.0	0.08684202344870551	0.08684202344870551	0.8961451888780905	0.0	0.0	0.0	0.0	0.0	0.0	0.0	0.0	0.0	0.04053004942569882	0.45031320116687856	0.0	0.0	0.0	0.9654163717619036	0.04990645723483422	0.0	0.04990645723483422	0.16876918194164492	0.0
YBL006C	0.0	0.0	0.2071752422144938	0.03576383664710281	0.0	0.0	0.0	0.0	0.0	0.0	0.0	0.0	0.0	0.0	0.0	0.0	0.0	0.0	0.0	0.004424875397103345	0.0	0.0	0.0	0.0	0.0	0.0	0.0	0.0	0.07407141715275545	0.0	0.0	0.004424875397103345	0.004424875397103345	0.0	0.0	0.0	0.0	0.0	0.0	0.0	0.3020617852620059	0.0	0.0	0.025103428227868485	0.004424875397103345	0.016238860251372	0.004424875397103345	0.0	0.0
YBL006W-A	0.0	0.0	0.09067685179794738	0.0	0.0	0.0	0.0	0.0	0.0	0.0	0.0	0.0	0.0	0.0	0.0	0.0	0.0	0.0	0.0	0.0	0.0	0.0	0.0	0.0	0.0	0.0	0.0	0.0	0.004424875397103345	0.0	0.0	0.0	0.0	0.0	0.0	0.0	0.0	0.0	0.0	0.0	0.0	0.0	0.0	0.0	0.0	0.0	0.0	0.0	0.0
YBL007C	0.02446621773719393	0.0	0.035865307643669575	0.10593172675303097	0.1145793931910557	0.04297097017319074	0.0	0.11991267792632421	0.46392044919248365	0.6438695547123923	0.0	0.8633270363009105	0.6438695547123923	0.0	0.0	0.0	0.0	0.0	0.0	0.04297097017319074	0.04297097017319074	0.2119647090347555	0.0	0.21780604568872763	0.04720570438158511	0.019518919055806383	0.0	0.0	0.18255822481648287	0.0	0.9999692828905155	0.0	0.0	0.0	0.9999692828905155	0.8633270363009105	0.0	0.0	0.04050389487641837	0.0	0.0	0.0	0.0	0.01799391598224398	0.04297097017319074	0.4355121860058776	0.04297097017319074	0.0	0.0
YBL008W	0.0	0.0	0.0	0.02632925598077529	0.0	0.0	0.8271758068936464	0.0	0.0	0.0	0.0	0.0	0.0	0.038951724890303074	0.07890575919458742	0.0	0.0	0.0	0.0	0.0	0.016238860251372	0.0	0.0	0.0	0.0	0.0	0.0	0.0	0.12173653386442085	0.0	0.0	0.0	0.0	0.9999692828905155	0.0	0.0	0.0	0.0	0.05275899994156552	0.0	0.0	0.0	0.0	0.7764150365635023	0.0	0.08234900333660511	0.0	0.0	0.0
YBL008W-A	0.0	0.0	0.0	0.0	0.0	0.0	0.0	0.0	0.0	0.0	0.0	0.0	0.0	0.0	0.0	0.0	0.0	0.0	0.0	0.0	0.0	0.0	0.0	0.0	0.0	0.0	0.0	0.0	0.004424875397103345	0.0	0.0	0.0	0.0	0.0	0.0	0.0	0.0	0.0	0.0	0.0	0.0	0.0	0.0	0.004424875397103345	0.0	0.0	0.0	0.004424875397103345	0.0
YBL009W	0.6432773061860921	0.0	0.0	0.06353324030815843	0.0	0.0	0.0	0.016238860251372	0.0	0.0	0.0	0.0	0.0	0.0	0.0	0.4022283471385809	0.99	0.0	0.4022283471385809	0.03523500027810644	0.0	0.023728264514264907	0.0	0.023728264514264907	0.0	0.0	0.04352001267728456	0.4022283471385809	0.0	0.9999698695107869	0.023728264514264907	0.0	0.0	0.0	0.9999692828905155	0.0	0.0	0.0	0.0	0.0	0.0	0.0	0.0	0.0	0.03523500027810644	0.016238860251372	0.03523500027810644	0.018276183872267593	0.0
YBL010C	0.0	0.0	0.0	0.0	0.0	0.0	0.0	0.0	0.0	0.0	0.0	0.0	0.0	0.0	0.0	0.0	0.0	0.0	0.0	0.0	0.0	0.0	0.0	0.0	0.0	0.0	0.0	0.0	0.0195057253051103	0.0	0.0	0.0	0.0	0.0	0.0	0.03882122422947132	0.0	0.0	0.0	0.0	0.0	0.0	0.0	0.0	0.0	0.0	0.0	0.0	0.0
YBL011W	0.0	0.0	0.0	0.24268631731506018	0.0	0.02873136024670786	0.0	0.0	0.0	0.0	0.0	0.9999697817013636	0.9999697817013636	0.0	0.0	0.0	0.0	0.02873136024670786	0.0	0.0	0.02873136024670786	0.02873136024670786	0.0	0.0	0.0	0.0	0.0	0.0	0.0	0.8370058171290384	0.0	0.0	0.0	0.0	0.004424875397103345	0.9999692828905155	0.0	0.0	0.0	0.0	0.0	0.016238860251372	0.016238860251372	0.0	0.0	0.0	0.0	0.0	0.0
YBL012C	0.0	0.0	0.99	0.0	0.0	0.0	0.0	0.0	0.0	0.0	0.0	0.0	0.0	0.0	0.0	0.99	0.0	0.0	0.99	0.0	0.0	0.0	0.0	0.0	0.0	0.0	0.0	0.99	0.0	0.0	0.0	0.0	0.0	0.0	0.0	0.0	0.0	0.0	0.0	0.0	0.0	0.0	0.0	0.0	0.0	0.0	0.0	0.0	0.0
YBL013W	0.0	0.0	0.0	0.0	0.0	0.0	0.0	0.0	0.0	0.10605167062114929	0.0	0.10605167062114929	0.10605167062114929	0.0	0.0	0.0	0.0	0.0	0.0	0.0	0.035138079039712666	0.0	0.0	0.49558810706641876	0.0	0.0	0.0	0.0	0.053047139790263875	0.05516246933707947	0.0	0.0	0.0	0.0	0.0	0.10605167062114929	0.0	0.0	0.0	0.0	0.0	0.0	0.0	0.0	0.0	0.4500427295900554	0.0	0.0	0.0
YBL014C	0.03037703707938244	0.9999835103712935	0.0	0.025364350177450867	0.0	0.1092443503273216	0.018860758023563684	0.0	0.10102127335315847	0.0	0.0	0.018860758023563684	0.018860758023563684	0.018860758023563684	0.0	0.09454072367578426	0.10914188898594479	0.1092443503273216	0.05236667869716327	0.25893128932272524	0.15349421965829024	0.1092443503273216	0.0	0.0	0.0	0.047099548238490496	0.1092443503273216	0.05236667869716327	0.6222860884758852	0.004424875397103345	0.0	0.0	0.0	0.0	0.0	0.20063304288864403	0.0	0.0	0.3820289008257651	0.0391120668981767	0.0	0.0	0.0	0.0	0.25893128932272524	0.0	0.0	0.6544966948696376	0.0
YBL015W	0.0	0.0	0.016238860251372	0.0	0.0	0.0	0.0	0.0	0.0	0.0	0.0	0.0	0.0	0.0	0.0	0.0	0.0	0.0	0.0	0.0	0.0	0.0	0.0	0.0	0.0	0.0	0.0	0.0	0.0	0.0	0.0	0.0	0.0	0.0	0.0	0.0	0.0	0.0	0.0	0.0	0.0	0.0	0.0	0.0	0.0	0.0	0.0	0.0	0.0
YBL016W	0.0	0.0	0.05069221720852335	0.0	0.05189676570545665	0.0	0.0	0.0	0.05189676570545665	0.0	0.0	0.0	0.0	0.0	0.0	0.0	0.0	0.0	0.0	0.0	0.0	0.0	0.0	0.0	0.0	0.0	0.0	0.0	0.0	0.0	0.0	0.0	0.0	0.0	0.0	0.0	0.0	0.0	0.0	0.0	0.0	0.0	0.0	0.0	0.0	0.0	0.0	0.0	0.0
YBL017C	0.0	0.0	0.9999692828905155	0.0	0.03501053451614988	0.7036971199100663	0.0	0.04978932191695007	0.8158790417602759	0.016238860251372	0.0	0.999999999295423	0.999999999295423	0.0	0.0	0.0	0.14801338793787255	0.0	0.15013125028863994	0.48461977944973134	0.0	0.0	0.0	0.0	0.0	0.14801338793787255	0.0	0.0	0.9999938660103374	0.886855965638047	0.0	0.0	0.0	0.0	0.04978932191695007	0.9999999999999994	0.0	0.0	0.07121872133856266	0.0	0.0	0.23147647042076924	0.23147647042076924	0.9999713038492549	0.48461977944973134	0.12798656996147673	0.0	0.0	0.9164096544722529
YBL018C	0.0	0.0	0.0	0.0	0.0	0.004424875397103345	0.0	0.0	0.0	0.0	0.0	0.0	0.0	0.0	0.0	0.0	0.0	0.0	0.0	0.0	0.004424875397103345	0.0	0.0	0.0	0.0	0.0	0.0	0.0	0.0	0.0	0.0	0.0	0.0	0.0	0.0	0.0	0.0	0.0	0.0	0.0	0.0	0.0	0.0	0.004424875397103345	0.0	0.0	0.0	0.0	0.0
YBL019W	0.0	0.4602719050805051	0.18234896524048516	0.0	0.0	0.0	0.4602719050805051	0.016238860251372	0.0	0.0	0.0	0.0	0.0	0.0	0.0	0.0	0.0	0.0	0.0	0.0	0.0	0.0	0.0	0.0	0.0	0.0	0.0	0.0	0.1947987079496848	0.020038905188169087	0.0	0.0	0.0	0.0	0.0	0.016238860251372	0.0	0.0	0.0	0.25432815493403127	0.0	0.0	0.0	0.11690604540020855	0.0	0.0	0.08316094718501277	0.0	0.0
YBL020W	0.0	0.03240173518374423	0.044300967870884556	0.0	0.0	0.0	0.03240173518374423	0.0	0.0	0.0	0.0	0.0901946271355637	0.0901946271355637	0.0	0.0	0.0	0.004424875397103345	0.0	0.0	0.0	0.0	0.0	0.0	0.0	0.0	0.004424875397103345	0.0	0.0	0.004424875397103345	0.10455249579902715	0.0	0.0	0.0	0.0	0.0	0.0901946271355637	0.0	0.0	0.06655311336431702	0.0	0.0	0.0	0.0	0.0	0.0	0.0	0.0	0.3799958233748244	0.0
YBL021C	0.0	0.0	0.0	0.0	0.0	0.0	0.0	0.0	0.0	0.0	0.0	0.0	0.0	0.0	0.0	0.0	0.0	0.0	0.0	0.0	0.0	0.0	0.0	0.0	0.0	0.0	0.0	0.0	0.0	0.0	0.0	0.0	0.0	0.0	0.0	0.28893009442887085	0.0	0.0	0.0	0.0	0.0	0.0	0.0	0.0	0.0	0.0	0.0	0.0	0.0
YBL022C	0.0	0.15765901387895576	0.3074649888843447	0.0	0.2899300630090854	0.0	0.11167762537237125	0.0	0.2899300630090854	0.8892418401120145	0.0	0.06292077151473507	0.06292077151473507	0.0	0.004424875397103345	0.0	0.0	0.16154293326218194	0.0	0.0	0.0	0.0	0.0	0.0	0.0	0.0	0.0	0.0	0.05883858512806295	0.0	0.0	0.0	0.0	0.029418533750385056	0.0	0.34995553326926854	0.0	0.0	0.16154293326218194	0.0	0.0	0.0	0.0	0.0	0.0	0.0	0.0	0.0	0.0
YBL023C	0.0	0.0	0.0	0.0	0.07013774840593645	0.0	0.0	0.0	0.07013774840593645	0.0	0.0	0.0	0.0	0.04313148203364603	0.004424875397103345	0.0	0.8508826188447465	0.798633430238736	0.0	0.03221401992048045	0.0	0.0	0.0	0.0	0.021527726822960558	0.0	0.0	0.0	0.0563980692748024	0.0	0.0	0.0	0.0	0.0	0.0	0.0	0.0	0.0	0.798633430238736	0.0	0.0	0.0	0.0	0.0	0.03221401992048045	0.0	0.0	0.02545586081029716	0.0498738900114315
YBL024W	0.0	0.0	0.13545132682907057	0.0	0.0	0.0	0.0	0.0	0.0	0.0	0.0	0.0	0.0	0.02931745300386346	0.0	0.0	0.0	0.0	0.0	0.0	0.0	0.0	0.0	0.0	0.0	0.0	0.0	0.0	0.7145550204911735	0.0	0.0	0.0	0.0	0.0	0.0	0.0	0.0	0.0	0.0	0.0563695981661716	0.0	0.0	0.0	0.0	0.0	0.02421020268249252	0.0	0.0	0.0
YBL025W	0.0	0.0	0.0	0.0	0.0	0.0	0.0	0.0	0.0	0.0	0.0	0.5184397446657165	0.5184397446657165	0.0	0.0	0.0	0.0	0.0	0.0	0.0	0.0	0.0	0.0	0.0	0.0	0.0	0.0	0.0	0.0	0.0	0.0	0.0	0.0	0.0	0.0	0.5184397446657165	0.0	0.0	0.0	0.0	0.0	0.0	0.0	0.0	0.0	0.0	0.0	0.0	0.0
YBL026W	0.0	0.0	0.0	0.0	0.0	0.0	0.0	0.0	0.0	0.0	0.0	0.0	0.0	0.0	0.0	0.0	0.0	0.0	0.0	0.0	0.0	0.0	0.0	0.0	0.0	0.0	0.0	0.0	0.0	0.0	0.0	0.0	0.0	0.0	0.0	0.0	0.0	0.0	0.0	0.0	0.0	0.0	0.0	0.0	0.0	0.0	0.0	0.0	0.0
YBL027W	0.0	0.0	0.0	0.0	0.0	0.0	0.0	0.0	0.0	0.0	0.0	0.0	0.0	0.0	0.0	0.0	0.0	0.0	0.0	0.0	0.0	0.0	0.0	0.0	0.0	0.0	0.0	0.0	0.0	0.0	0.004424875397103345	0.0	0.0	0.0	0.0	0.0	0.0	0.0	0.0	0.0	0.0	0.0	0.0	0.0	0.0	0.0	0.0	0.0	0.0
YBL028C	0.0	0.0	0.0	0.0	0.0	0.0	0.0	0.0	0.0	0.0	0.0	0.02146458125310624	0.02146458125310624	0.0	0.0	0.0	0.0	0.0	0.0	0.0	0.0	0.0	0.0	0.0	0.0	0.0	0.0	0.0	0.0	0.0	0.0	0.0	0.0	0.0	0.0	0.02146458125310624	0.0	0.0	0.0	0.0	0.0	0.0	0.0	0.0	0.0	0.0	0.0	0.0	0.0
YBL029C-A	0.0	0.0	0.0	0.0	0.0	0.0	0.0	0.0	0.0	0.0	0.0	0.0	0.0	0.0	0.0	0.0	0.0	0.0	0.0	0.0	0.0	0.0	0.0	0.0	0.0	0.0	0.0	0.0	0.0	0.0	0.0	0.0	0.0	0.0	0.0	0.0	0.0	0.0	0.0	0.0	0.0	0.0	0.0	0.0	0.0	0.0	0.0	0.0	0.0
YBL029W	0.0	0.004424875397103345	0.0	0.004424875397103345	0.0	0.0	0.004424875397103345	0.0	0.0	0.0	0.0	0.008830171271926757	0.008830171271926757	0.004424875397103345	0.004424875397103345	0.0	0.004424875397103345	0.0	0.0	0.0	0.0	0.0	0.0	0.0	0.0	0.0	0.0	0.0	0.0	0.004424875397103345	0.0	0.0	0.0	0.0	0.0	0.017582370619162013	0.0	0.0	0.004424875397103345	0.0	0.0	0.004424875397103345	0.004424875397103345	0.0	0.0	0.0	0.0	0.0	0.0
YBL030C	0.0	0.0	0.0	0.0	0.0	0.0	0.0	0.0	0.0	0.0	0.0	0.0	0.0	0.0	0.0	0.0	0.0	0.0	0.0	0.0	0.0	0.0	0.0	0.0	0.0	0.0	0.0	0.0	0.0	0.0	0.06180913647978992	0.0	0.0	0.0	0.0	0.0	0.0	0.0	0.0	0.0	0.0	0.0	0.0	0.0	0.0	0.0	0.004424875397103345	0.0	0.06180913647978992
YBL031W	0.04565002432063259	0.0	0.032087821328899535	0.0	0.028044404390083932	0.0	0.0	0.0	0.0	0.02059188071527207	0.004424875397103345	0.0	0.0	0.0	0.0	0.0	0.9999692828905155	0.0	0.0	0.0	0.0	0.0	0.0	0.9999698557114024	0.0	0.0	0.0	0.0	0.004424875397103345	0.0	0.0	0.0	0.0	0.0	0.0	0.0	0.0	0.0	0.0	0.0	0.0	0.0	0.0	0.0	0.0	0.0	0.0	0.0	0.0
YBL032W	0.09906796447677513	0.0	0.05672666442950225	0.0	0.0	0.0	0.0	0.0	0.0	0.0	0.0	0.0	0.0	0.0	0.0	0.0	0.0	0.0	0.0	0.0	0.0	0.0	0.0	0.0	0.0	0.0	0.0	0.0	0.004424875397103345	0.0	0.0	0.048011693894766894	0.048011693894766894	0.0	0.0	0.028970727871265756	0.0	0.0	0.26239864977733807	0.0	0.0	0.0	0.0	0.0	0.0	0.0	0.0	0.0	0.004424875397103345
YBL033C	0.0	0.0	0.9684516884816183	0.0	0.0	0.0	0.0	0.0	0.0	0.022233672069295718	0.022233672069295718	0.0	0.0	0.0	0.0	0.0	0.0	0.0	0.0	0.0	0.0	0.0	0.0	0.0	0.0	0.0	0.0	0.0	0.0	0.0	0.0	0.0	0.0	0.0	0.0	0.0	0.0	0.0	0.0	0.0	0.0	0.0	0.0	0.004424875397103345	0.0	0.0	0.03208552628215444	0.022233672069295718	0.0
YBL034C	0.0	0.05522945108668431	0.33079124183254827	0.03268009587606968	0.016238860251372	0.0	0.004424875397103345	0.0	0.016238860251372	0.03649635229339587	0.0	0.05184844618558704	0.05184844618558704	0.059409943044478664	0.08035020757471212	0.016238860251372	0.5459471141459598	0.5459471141459598	0.0	0.004424875397103345	0.5459471141459598	0.0	0.0	0.5459471141459598	0.0	0.5459471141459598	0.016238860251372	0.0	0.004424875397103345	0.06031723642635867	0.004424875397103345	0.0	0.0	0.03221401992048045	0.0	0.30841220921781287	0.0	0.0	0.09607090946222696	0.08063666111152967	0.0	0.05522945108668431	0.05522945108668431	0.2121887207329063	0.004424875397103345	0.3577713372690168	0.0	0.0	0.0
YBL035C	0.0	0.0	0.057534916725648366	0.0	0.3775057574107318	0.0	0.0	0.0	0.8935460991172985	0.0	0.0	0.0	0.0	0.0	0.0	0.0	0.0	0.0	0.0	0.0	0.0	0.0	0.0	0.0	0.0	0.0	0.1801587174945679	0.0	0.04149140473602986	0.31199663988922555	0.06823607315427349	0.0	0.0	0.0	0.0	0.0	0.0	0.0	0.2541172235484431	0.06260145881298895	0.0	0.0	0.0	0.09621998678087951	0.0	0.23439360847736102	0.0	0.0	0.0
YBL036C	0.0	0.0	0.6025078207317697	0.0	0.0	0.0	0.016238860251372	0.0	0.0	0.0	0.0	0.0	0.0	0.0	0.0	0.0	0.08115612718794651	0.020216467797544047	0.0	0.0	0.020216467797544047	0.0	0.0	0.020216467797544047	0.0	0.020216467797544047	0.0190981780269891	0.0	0.0	0.0	0.0	0.0	0.0	0.03526497570740261	0.0	0.0	0.0	0.0	0.0190981780269891	0.0	0.0	0.0	0.0	0.0	0.0	0.0	0.7726559069773076	0.0	0.0
YBL037W	0.07043393647992946	0.0987947629132706	0.1551474718608079	0.2285854780306451	0.0	0.0	0.05769419359475769	0.0	0.0	0.07365836993227004	0.0	0.0	0.9999697817013636	0.1551474718608079	0.0987947629132706	0.0	0.0	0.0	0.0	0.20079230539042292	0.0	0.0	0.0	0.0	0.0	0.0	0.0	0.0	0.0	0.03103980308864518	0.359471011011423	0.0	0.0	0.0	0.0	0.9999709997146724	0.0	0.0	0.0	0.5678396261084764	0.0	0.0	0.0	0.3958543610629027	0.20079230539042292	0.004424875397103345	0.0	0.9502094818335255	0.0
YBL038W	0.0	0.0	0.0	0.0	0.0	0.0	0.0	0.0	0.0	0.0	0.0	0.0	0.0	0.0	0.0	0.0	0.03231679476465299	0.0	0.0	0.0	0.0	0.0	0.0	0.0	0.0	0.0	0.03231679476465299	0.0	0.0	0.028355048341825784	0.0	0.0	0.0	0.0	0.0	0.03741963914455326	0.0	0.0	0.03231679476465299	0.0	0.0	0.0	0.0	0.0	0.0	0.0	0.0	0.0	0.0
YBL039W-B	0.0	0.0	0.0	0.0	0.0	0.0	0.0	0.0	0.0	0.0	0.0	0.0	0.0	0.0	0.0	0.4735784790402138	0.0	0.0	0.4735784790402138	0.0	0.0	0.0	0.0	0.0	0.4735784790402138	0.0	0.0	0.4735784790402138	0.0	0.0	0.0	0.0	0.0	0.0	0.0	0.0	0.0	0.0	0.0	0.0	0.0	0.0	0.0	0.0	0.0	0.0	0.0	0.0	0.0
YBL040C	0.0	0.0	0.0	0.0	0.0	0.0	0.0	0.0	0.0	0.0	0.0	0.7595740542350906	0.0	0.0	0.0	0.0	0.0	0.0	0.0	0.0	0.0	0.0	0.0	0.0	0.0	0.0	0.0	0.0	0.0	0.0	0.0	0.0	0.0	0.0	0.0	0.7595740542350906	0.0	0.0	0.0	0.0	0.0	0.0	0.0	0.0	0.0	0.0	0.0	0.0	0.0
YBL041W	0.02928867960427506	0.0	0.9999692828905155	0.0	0.0	0.5089348163263426	0.0	0.0	0.0	0.0	0.0	0.016238860251372	0.0	0.20705422206556912	0.0	0.0	0.0	0.0	0.0	0.0	0.0	0.0	0.0	0.5089348163263426	0.0	0.0	0.0	0.0	0.0313664750377185	0.0	0.0	0.0	0.0	0.0	0.0	0.016238860251372	0.0	0.0	0.0	0.0	0.0	0.0	0.0	0.0	0.0	0.0	0.0	0.0	0.0
YBL042C	0.051236112506945375	0.10697396976739926	0.027888548893234222	0.0	0.0	0.0	0.0	0.0	0.0	0.17120135257024904	0.004424875397103345	0.9885586502277364	0.0607479013726292	0.0	0.15525574433847256	0.0	0.0	0.0	0.0	0.22000683267148802	0.0	0.0	0.0	0.0	0.0	0.0	0.0	0.0	0.0	0.0	0.0	0.0	0.0	0.0	0.0	0.9885586502277364	0.0	0.0	0.0	0.0	0.0	0.0	0.0	0.004424875397103345	0.22000683267148802	0.004424875397103345	0.0	0.0	0.0
YBL043W	0.0	0.0	0.0	0.0	0.0	0.0	0.0	0.0	0.0	0.0	0.0	0.0	0.0	0.0	0.0	0.0	0.02511502069291649	0.0	0.0	0.0	0.0	0.0	0.0	0.0	0.0	0.0	0.0	0.0	0.0	0.0	0.0	0.0	0.0	0.0	0.0	0.0	0.0	0.0	0.004424875397103345	0.004424875397103345	0.0	0.0	0.0	0.01715704049114597	0.0	0.030803405056166078	0.0	0.0	0.0
YBL044W	0.0	0.0	0.0	0.0	0.0	0.0	0.0	0.0	0.0	0.004424875397103345	0.004424875397103345	0.004424875397103345	0.004424875397103345	0.0	0.0	0.0	0.0	0.004424875397103345	0.0	0.0	0.004424875397103345	0.0	0.0	0.0	0.004424875397103345	0.0	0.004424875397103345	0.004424875397103345	0.0	0.0	0.0	0.0	0.0	0.0	0.0	0.004424875397103345	0.0	0.0	0.0	0.0	0.0	0.0	0.0	0.0	0.0	0.0	0.004424875397103345	0.0	0.004424875397103345
YBL045C	0.0	0.0	0.5816949063551013	0.0	0.7574358219049248	0.0	0.031162320732529225	0.0	0.7574358219049248	0.0	0.0	0.6572532350533313	0.6572532350533313	0.0	0.0	0.0	0.0	0.0	0.0	0.0	0.0	0.0	0.0	0.0	0.0	0.0	0.0	0.0	0.0	0.0	0.0	0.0	0.0	0.1643235921661027	0.0	0.6572532350533313	0.0	0.0	0.0	0.0	0.0	0.6275073433878303	0.6275073433878303	0.0	0.0	0.04023781046962949	0.0	0.0	0.0
YBL046W	0.02487193150348188	0.11038935974164388	0.035188571938164936	0.0	0.06442884513562064	0.0	0.5266779112759281	0.0	0.06442884513562064	0.024447382314487176	0.0	0.1247809768911099	0.0	0.0	0.024447382314487176	0.0	0.0	0.19331284340248012	0.024447382314487176	0.0	0.19331284340248012	0.024447382314487176	0.0	0.0	0.0689345757736255	0.0	0.0	0.0	0.055297744244646396	0.0	0.0	0.0	0.0	0.0	0.0	0.1247809768911099	0.0	0.0	0.0	0.0	0.0	0.0	0.0	0.0	0.0	0.0	0.0	0.0	0.0
YBL047C	0.0	0.0	0.9999946878844881	0.004424875397103345	0.9999872470223372	0.0	0.0	0.0	0.9999872470223372	0.8443828888689675	0.0	0.1924180960362697	0.7861277648352045	0.0	0.0	0.0	0.0	0.32642854398749577	0.0	0.32642854398749577	0.6507938067117215	0.0	0.0	0.0	0.18460123148318652	0.0	0.0	0.0	0.3284006868658145	0.99997565502832	0.999970314831887	0.0	0.0	0.0	0.0	0.8223457900604598	0.0	0.0	0.0365654437577011	0.004424875397103345	0.11436720988981275	0.0	0.0	0.0	0.32642854398749577	0.7431469357106788	0.0	0.0	0.04149530771636245
YBL048W	0.0	0.0	0.0	0.0	0.0	0.0	0.0	0.0	0.0	0.0	0.0	0.0	0.0	0.0	0.0	0.0	0.004424875397103345	0.0	0.0	0.0	0.0	0.0	0.0	0.0	0.004424875397103345	0.0	0.0	0.0	0.0	0.0	0.0	0.0	0.0	0.0	0.0	0.0	0.0	0.0	0.0	0.0	0.0	0.0	0.0	0.0	0.0	0.0	0.0	0.0	0.0
YBL049W	0.0	0.0	0.0	0.0	0.0	0.0	0.0	0.0	0.0	0.0	0.0	0.0	0.0	0.0	0.0	0.0	0.0	0.0	0.0	0.0	0.0	0.0	0.0	0.0	0.0	0.0	0.0	0.0	0.0	0.0	0.0	0.0	0.0	0.0	0.0	0.0	0.0	0.0	0.0	0.0	0.0	0.0	0.0	0.0	0.0	0.0	0.0	0.0	0.0
YBL050W	0.0	0.0	0.0	0.0	0.0	0.0	0.0	0.0	0.0	0.025229986415313266	0.0	0.6053135260375636	0.0	0.0	0.0	0.0	0.0	0.0	0.0	0.0	0.8854318869313618	0.0	0.0	0.9999692828905155	0.0	0.0	0.0	0.0	0.949481396276794	0.0	0.0	0.0	0.0	0.0	0.0	0.6053135260375636	0.0	0.0	0.0	0.0	0.0	0.0	0.0	0.0	0.0	0.0	0.0	0.0	0.0
YBL051C	0.004424875397103345	0.04102019454682837	0.1425242174507947	0.08430060000323092	0.0	0.0	0.0	0.0	0.0	0.016238860251372	0.0	0.08709132366431094	0.0	0.04102019454682837	0.0	0.0	0.016238860251372	0.0	0.0	0.6741385539977581	0.08188096993481098	0.0	0.0	0.8734983648494896	0.0	0.016238860251372	0.0	0.0	0.0	0.0	0.0	0.0	0.0	0.016238860251372	0.0	0.08709132366431094	0.0	0.0	0.2724875762855329	0.0	0.0	0.1499179792816111	0.1499179792816111	0.0	0.6741385539977581	0.0	0.0	0.0	0.0
YBL052C	0.0	0.0	0.008830171271926757	0.03827119618049668	0.0	0.0	0.22846431776401632	0.0	0.2446975158321204	0.0	0.0	0.9900883017127192	0.990044248753971	0.0	0.04023937781313813	0.004424875397103345	0.2698334407218227	0.0	0.0	0.0	0.9511027937353298	0.0	0.0	0.6685616683715025	0.0	0.2698334407218227	0.004424875397103345	0.0	0.08296091970912589	0.04023937781313813	0.0	0.008830171271926757	0.008830171271926757	0.0	0.0	0.9901321597426141	0.0	0.0	0.03563388044660898	0.0	0.0	0.0	0.0	0.1353835546420895	0.0	0.016238860251372	0.05126855593876756	0.0	0.0
YBL053W	0.0	0.0	0.008830171271926757	0.0	0.0	0.0	0.008830171271926757	0.0	0.0	0.0	0.0	0.008830171271926757	0.0	0.0	0.0	0.0	0.0	0.0	0.0	0.0	0.0	0.0	0.0	0.0	0.0	0.0	0.0	0.0	0.0	0.0	0.004424875397103345	0.008830171271926757	0.008830171271926757	0.0	0.0	0.008830171271926757	0.0	0.0	0.0	0.0	0.0	0.0	0.0	0.1353835546420895	0.0	0.0	0.04705187924452081	0.0	0.0
YBL054W	0.0	0.0	0.4749976421577061	0.008830171271926757	0.004424875397103345	0.0	0.0	0.0	0.004424875397103345	0.0	0.0	0.004424875397103345	0.0	0.0	0.0	0.0	0.0	0.0	0.0	0.0	0.08373969916738677	0.0	0.0	0.0	0.0	0.0	0.0	0.0	0.004424875397103345	0.0	0.032085540148641734	0.0	0.0	0.0	0.0	0.004424875397103345	0.0	0.0	0.0	0.0	0.0	0.0	0.0	0.02465218807655767	0.0	0.004424875397103345	0.0	0.0	0.0
YBL055C	0.06029759646414845	0.0	0.0	0.0	0.0	0.029493735596062942	0.21486430774455678	0.0	0.049215119143895536	0.004424875397103345	0.0	0.30417418416222475	0.30417418416222475	0.0	0.0	0.0	0.0	0.0	0.0	0.0	0.008830171271926757	0.0	0.0	0.029493735596062942	0.7405133802940584	0.0	0.0	0.0	0.06407115916535622	0.043697001617018394	0.004424875397103345	0.0	0.0	0.0	0.0	0.30417418416222475	0.0	0.0	0.0	0.0	0.0	0.0	0.0	0.44328665193964323	0.0	0.0	0.0	0.0	0.034634290535756174
YBL056W	0.0	0.04116197516456821	0.004424875397103345	0.0	0.0	0.004424875397103345	0.0	0.0	0.0	0.0	0.0	0.0	0.0	0.0	0.0	0.0	0.0	0.0	0.0	0.016238860251372	0.0	0.0	0.0	0.004424875397103345	0.0	0.0	0.0	0.0	0.0	0.0	0.2303869243454636	0.0	0.0	0.0	0.0	0.0	0.0	0.0	0.0	0.0	0.0	0.0	0.0	0.0	0.016238860251372	0.016238860251372	0.0	0.0	0.0
YBL057C	0.0	0.0	0.0	0.004424875397103345	0.0701953771095728	0.0	0.10742099180927556	0.0	0.0701953771095728	0.0	0.0	0.0	0.0	0.0	0.0	0.0	0.0	0.0	0.0	0.020587399540010543	0.8081218850602921	0.0	0.0	0.0	0.06349745169872012	0.0	0.0	0.0	0.0	0.0	0.0	0.0	0.0	0.0	0.0	0.0	0.0	0.0	0.0	0.0	0.0	0.0	0.0	0.0	0.020587399540010543	0.0	0.0	0.0	0.0
YBL058W	0.0	0.0	0.9999694188098974	0.0	0.08462828639095687	0.004424875397103345	0.0	0.0	0.08462828639095687	0.0	0.0	0.004424875397103345	0.004424875397103345	0.0	0.0	0.0	0.0	0.0	0.0	0.0	0.0	0.0	0.0	0.0	0.0	0.0	0.0	0.0	0.02421538455221839	0.0	0.08334683793181297	0.0	0.0	0.0	0.0	0.004424875397103345	0.0	0.0	0.004424875397103345	0.0	0.0	0.0	0.0	0.0	0.0	0.787598329783263	0.0	0.0	0.0
YBL059C-A	0.0	0.0	0.9999692828905155	0.0	0.0	0.0	0.0	0.0	0.0	0.0	0.0	0.0	0.0	0.0	0.0	0.0	0.0	0.0	0.0	0.0	0.0	0.0	0.0	0.0	0.0	0.0	0.0	0.0	0.0	0.0	0.004424875397103345	0.0	0.0	0.0	0.0	0.0	0.0	0.0	0.0	0.0	0.0	0.0	0.0	0.0	0.0	0.0	0.0	0.0	0.0
YBL059W	0.0	0.0	0.0	0.0	0.0	0.3844010202646352	0.0	0.0	0.0	0.0	0.0	0.14843815148924033	0.0	0.0	0.0	0.0	0.0	0.0	0.0	0.0	0.035749760206785997	0.08402012242588652	0.0	0.3844010202646352	0.0	0.0	0.3844010202646352	0.3844010202646352	0.0	0.0	0.0543484591037362	0.0	0.0	0.0	0.0	0.14843815148924033	0.0	0.0	0.0	0.0	0.0	0.0	0.0	0.016238860251372	0.0	0.038190236608767414	0.0	0.0	0.0
YBL060W	0.0	0.5106592619977461	0.0994583605599999	0.016238860251372	0.0	0.0	0.05494630765601782	0.6277188105746705	0.0	0.12454124993589188	0.12065023680327402	0.03165025500972518	0.004424875397103345	0.0	0.0	0.0	0.004424875397103345	0.0	0.0	0.05494630765601782	0.0	0.0	0.0	0.4738743624074997	0.02543153831587186	0.0	0.4738743624074997	0.4738743624074997	0.25000877392996634	0.03606603380295004	0.0	0.0	0.0	0.0	0.0	0.03165025500972518	0.0	0.0	0.0	0.0	0.0	0.0	0.0	0.0	0.05494630765601782	0.03292836299521529	0.004424875397103345	0.0	0.0
YBL061C	0.0	0.0	0.008830171271926757	0.0	0.008830171271926757	0.0	0.004424875397103345	0.017582370619162013	0.0	0.8733183146525881	0.8721897280610557	0.0	0.0	0.0	0.0	0.0	0.0	0.0	0.0	0.008830171271926757	0.0	0.045568225809928475	0.0	0.0	0.7118248137605727	0.0	0.08608627822100778	0.0	0.004424875397103345	0.0	0.0	0.16051562704597533	0.16051562704597533	0.0	0.0	0.0	0.0	0.0	0.004424875397103345	0.0	0.0	0.0	0.0	0.01742118535737447	0.008830171271926757	0.004424875397103345	0.0	0.0	0.0
YBL062W	0.0	0.0	0.008830171271926757	0.0	0.008830171271926757	0.0	0.0	0.017582370619162013	0.0	0.008830171271926757	0.0	0.0	0.0	0.0	0.0	0.0	0.0	0.0	0.0	0.008830171271926757	0.004424875397103345	0.0	0.0	0.0	0.01990000000000003	0.0	0.0	0.0	0.0	0.0	0.0	0.0	0.0	0.0	0.0	0.0	0.0	0.0	0.0	0.0	0.0	0.0	0.0	0.0	0.008830171271926757	0.0	0.0	0.0	0.0
YBL063W	0.6570848414597715	0.02286483797412775	0.7077570280319401	0.0	0.016238860251372	0.0	0.9999692828905155	0.0	0.053517299644353256	0.004424875397103345	0.004424875397103345	0.0	0.0	0.0	0.0	0.019589026597035653	0.11441375763277484	0.0	0.0	0.0	0.0	0.038061594639216434	0.0	0.026532037468786407	0.0	0.11441375763277484	0.026532037468786407	0.052931890358247746	0.9999789258933962	0.0	0.0	0.7077570280319401	0.7077570280319401	0.018521919764095673	0.0	0.0	0.0	0.0	0.999972492432001	0.0	0.0	0.0	0.0	0.0	0.0	0.020844790965793503	0.024219514521828578	0.0	0.018521919764095673
YBL064C	0.0	0.0	0.0	0.0	0.0	0.0	0.0	0.0	0.0	0.004424875397103345	0.004424875397103345	0.0	0.0	0.0	0.0	0.0	0.0	0.0	0.0	0.0	0.0	0.0	0.0	0.004424875397103345	0.0	0.0	0.004424875397103345	0.004424875397103345	0.004424875397103345	0.0	0.0	0.0	0.0	0.0	0.0	0.0	0.0	0.0	0.0	0.0	0.0	0.0	0.0	0.0	0.0	0.0	0.0	0.0	0.0
YBL065W	0.0	0.08299248994873853	0.0	0.0	0.0	0.0	0.0	0.0	0.0	0.004424875397103345	0.0	0.0	0.0	0.9905517607885552	0.99	0.0	0.0	0.0	0.0	0.0	0.0	0.0	0.0	0.0	0.0	0.0	0.0	0.0	0.0	0.0	0.0	0.0	0.0	0.0	0.0	0.004424875397103345	0.0	0.0	0.9999	0.004424875397103345	0.0	0.0	0.0	0.0	0.0	0.0	0.0	0.0	0.0
YBL066C	0.0	0.17264426905793528	0.2815781720106936	0.0	0.026126201789473114	0.0	0.30826291668823214	0.0	0.7676752531821662	0.07380923332136202	0.0	0.0	0.0	0.07466207725321383	0.020623946919218428	0.0	0.0	0.0	0.0	0.0	0.023186344628754463	0.0	0.0	0.0	0.0	0.0	0.0	0.0	0.023186344628754463	0.0	0.0	0.0	0.0	0.0	0.0	0.07380923332136202	0.0	0.0	0.008830171271926757	0.8041849833631949	0.0	0.7416226498105609	0.7416226498105609	0.5605173615368757	0.0	0.1037795334921664	0.0	0.0	0.0
YBL067C	0.9999692828905155	0.0	0.023076394952636803	0.0	0.0	0.0	0.417415223314174	0.0	0.0	0.04105437919589183	0.0	0.0	0.0	0.01999633934912637	0.0	0.034367024571764104	0.0	0.0	0.0	0.10352706871083939	0.0	0.004424875397103345	0.0	0.0	0.034367024571764104	0.0	0.0	0.0	0.0	0.28357032276259364	0.038887694648452764	0.0	0.0	0.0	0.0	0.04105437919589183	0.0	0.0	0.17564550901595932	0.0	0.0	0.06537414257526042	0.06537414257526042	0.028941480424510724	0.10352706871083939	0.5853142236900432	0.0	0.45771014335708404	0.0
YBL068W	0.0	0.0	0.0	0.0180211948298844	0.0	0.0	0.0	0.0	0.0	0.0	0.0	0.5085384131948358	0.0	0.0	0.7772626048350414	0.0	0.0	0.0	0.0	0.0	0.0	0.0	0.0	0.0	0.0	0.0	0.0	0.0	0.0	0.0	0.0	0.0	0.0	0.0	0.0	0.5085384131948358	0.0	0.0	0.0	0.0	0.0	0.0	0.0	0.0	0.0	0.0	0.0	0.0	0.0
YBL070C	0.0	0.0	0.0	0.0	0.0	0.0	0.0	0.0	0.0	0.0	0.0	0.0	0.0	0.0	0.0	0.0	0.0	0.0	0.0	0.0	0.0	0.0	0.0	0.0	0.0	0.0	0.0	0.0	0.0	0.0	0.004424875397103345	0.0	0.0	0.0	0.0	0.0	0.0	0.0	0.0	0.0	0.0	0.0	0.0	0.0	0.0	0.0	0.0	0.0	0.0
YBL071C	0.0	0.0	0.0	0.0	0.0	0.0	0.0	0.0	0.0	0.0	0.0	0.0	0.0	0.0	0.0	0.0	0.99	0.0	0.0	0.0	0.0	0.0	0.0	0.0	0.0	0.99	0.0	0.0	0.99	0.0	0.0	0.0	0.0	0.0	0.0	0.0	0.0	0.0	0.0	0.0	0.0	0.0	0.0	0.99	0.0	0.0	0.0	0.0	0.0
YBL071C-B	0.0	0.0	0.0	0.0	0.0	0.0	0.0	0.0	0.0	0.0	0.0	0.0	0.0	0.0	0.0	0.0	0.0	0.0	0.0	0.0	0.0	0.0	0.0	0.004424875397103345	0.0	0.0	0.004424875397103345	0.0	0.0	0.0	0.0	0.0	0.0	0.0	0.0	0.0	0.0	0.0	0.0	0.0	0.0	0.0	0.0	0.0	0.0	0.0	0.0	0.0	0.0
YBL071W-A	0.0	0.0	0.0	0.0	0.0	0.0	0.0	0.0	0.0	0.0	0.0	0.0	0.0	0.0	0.0	0.0	0.0	0.0	0.0	0.0	0.0	0.0	0.0	0.0	0.0	0.0	0.0	0.0	0.0	0.0	0.0	0.0	0.0	0.0	0.0	0.0	0.0	0.0	0.0	0.0	0.0	0.0	0.0	0.0	0.0	0.0	0.0	0.0	0.0
YBL072C	0.0	0.0	0.0	0.0	0.0	0.0	0.0	0.0	0.0	0.0	0.0	0.0	0.0	0.0	0.0	0.0	0.0	0.0	0.0	0.0	0.0	0.0	0.0	0.0	0.0	0.0	0.0	0.0	0.0	0.0	0.0	0.0	0.0	0.0	0.0	0.0	0.0	0.0	0.0	0.0	0.0	0.0	0.0	0.0	0.0	0.0	0.0	0.0	0.0
YBL073W	0.99	0.0	0.0	0.0	0.0	0.0	0.0	0.99	0.004424875397103345	0.0	0.0	0.11175391220965636	0.11175391220965636	0.008830171271926757	0.008830171271926757	0.0	0.0	0.0	0.0	0.004424875397103345	0.0	0.0	0.0	0.0	0.0	0.0	0.0	0.0	0.0	0.0	0.004424875397103345	0.0	0.0	0.0	0.004424875397103345	0.11175391220965636	0.0	0.0	0.0	0.0	0.004424875397103345	0.0	0.0	0.0	0.004424875397103345	0.0	0.0	0.0	0.0
YBL074C	0.016238860251372	0.0	0.99	0.0	0.0	0.0	0.0	0.0	0.0385217756966455	0.0	0.0	0.11175391220965636	0.11175391220965636	0.0	0.0	0.0	0.0	0.0	0.0	0.05426192170802446	0.0	0.0	0.0	0.0	0.9999692828905155	0.0	0.0	0.0	0.0	0.0	0.0	0.0	0.0	0.0	0.0	0.11175391220965636	0.0	0.0	0.0	0.0	0.0	0.0	0.0	0.0	0.05426192170802446	0.0	0.0	0.0	0.0
YBL075C	0.0	0.03765091466639592	0.0	0.0	0.0	0.03765091466639592	0.0	0.0	0.9959470795616158	0.0	0.0	0.0	0.0	0.0	0.03765091466639592	0.0	0.0	0.0	0.0	0.9945056453373585	0.0	0.09505043666185087	0.7261933092849948	0.0	0.0	0.0	0.0	0.0	0.0	0.0	0.0	0.0	0.0	0.0	0.0	0.0	0.0	0.0	0.0	0.0	0.0	0.0	0.0	0.0	0.9945056453373585	0.004424875397103345	0.0	0.0	0.0
YBL076C	0.0	0.3944678055271692	0.73587974341051	0.0	0.0	0.0	0.0	0.0	0.0	0.08541022011723487	0.08541022011723487	0.04232694061465636	0.04232694061465636	0.0	0.0	0.0	0.02913653484785028	0.0	0.0	0.0	0.0	0.0	0.0	0.0	0.0	0.0	0.0	0.0	0.004424875397103345	0.0	0.0	0.0	0.0	0.0	0.0	0.04232694061465636	0.0	0.0	0.0	0.0	0.0	0.0	0.0	0.0	0.0	0.0	0.0	0.0	0.0
YBL077W	0.0	0.0	0.99	0.0	0.0	0.0	0.0	0.0	0.0	0.99	0.99	0.0	0.0	0.0	0.0	0.0	0.99	0.0	0.0	0.0	0.0	0.0	0.0	0.0	0.0	0.99	0.0	0.0	0.0	0.0	0.0	0.0	0.0	0.99	0.0	0.0	0.0	0.0	0.99	0.0	0.0	0.0	0.0	0.0	0.0	0.0	0.0	0.0	0.0
YBL078C	0.0	0.0	0.0	0.0	0.0	0.0	0.0	0.0	0.0	0.004424875397103345	0.004424875397103345	0.0	0.0	0.0	0.0	0.0	0.0	0.0	0.0	0.0	0.0	0.0	0.0	0.0	0.0	0.0	0.039569351556488	0.0	0.0	0.0	0.0	0.0	0.0	0.0	0.0	0.0	0.0	0.0	0.0	0.0	0.0	0.0	0.0	0.0	0.0	0.0	0.0	0.0	0.0
YBL079W	0.0	0.004424875397103345	0.7984439210855505	0.04039633220997152	0.0	0.9999725608454936	0.0	0.0	0.9320400898509286	0.9212230877327555	0.9212230877327555	0.19170358307407387	0.19170358307407387	0.0	0.0	0.0	0.03925561059141758	0.0	0.0	0.0	0.0	0.0	0.004424875397103345	0.0	0.05793189363681206	0.0	0.0	0.357432667773657	0.33966033597994816	0.0	0.0	0.0	0.0	0.0	0.05793189363681206	0.19170358307407387	0.0	0.0	0.0	0.16648974610197553	0.05793189363681206	0.0	0.0	0.0	0.0	0.9999759213089575	0.03826322496368029	0.0	0.0
YBL080C	0.0	0.0	0.0	0.0	0.20992907729133892	0.3408506953976379	0.0	0.0	0.0	0.0	0.0	0.13816161477470945	0.13816161477470945	0.0	0.9999692828905155	0.0	0.0	0.0	0.0	0.0	0.08100185808029847	0.0	0.10725255921551291	0.08100185808029847	0.0	0.0	0.022140572487249877	0.0	0.10736870013421085	0.0	0.0	0.0	0.0	0.0	0.0	0.13816161477470945	0.3408506953976379	0.3408506953976379	0.049622003603983056	0.08677139470918926	0.0	0.0	0.0	0.03998624381566818	0.0	0.03998624381566818	0.0	0.0	0.0
YBL081W	0.0	0.0	0.9999692828905155	0.0	0.0	0.0	0.0	0.0	0.0	0.0	0.0	0.029404023934198498	0.029404023934198498	0.0	0.0	0.0	0.0	0.0	0.0	0.0	0.08071342371685486	0.0	0.0	0.03527217777358338	0.0	0.0	0.004424875397103345	0.0	0.0	0.05046901883579469	0.0	0.0	0.0	0.0	0.0	0.029404023934198498	0.0	0.0	0.0	0.0	0.0	0.0	0.0	0.026255858349200856	0.0	0.054131973287243285	0.0	0.0	0.0
YBL084C	0.0	0.0	0.0	0.03296406660218654	0.0	0.0	0.004424875397103345	0.0	0.0	0.0	0.0	0.0	0.0	0.02533573435516956	0.0	0.0	0.0	0.0	0.0	0.0	0.0	0.0	0.0	0.033127138231516806	0.0	0.0	0.0	0.0	0.07657268029293685	0.0	0.0	0.0	0.0	0.0	0.0	0.029162712527294077	0.0	0.0	0.0	0.0	0.922216402587844	0.0	0.0	0.249402505204959	0.0	0.27947696006462763	0.0	0.0	0.0
YBL085W	0.0	0.062323591417317914	0.10887982642835126	0.6530752089065396	0.3765240940676985	0.0	0.0	0.0	0.4652991265964057	0.38617781606258217	0.037631127372686035	0.9740604021206432	0.9740604021206432	0.2451037736934255	0.062323591417317914	0.15070192101475843	0.15070192101475843	0.0	0.0	0.1109284597438126	0.0	0.0	0.0	0.0	0.15070192101475843	0.0	0.0	0.0	0.2776630988942126	0.14381199410325807	0.050333814636824514	0.0	0.0	0.0	0.050333814636824514	0.9740604021206432	0.0	0.0	0.01717736143973414	0.0	0.0	0.0	0.0	0.4576047848145438	0.1109284597438126	0.9999828313713659	0.3621757712698528	0.0	0.0
YBL086C	0.0	0.004424875397103345	0.0	0.946378573992911	0.0	0.6396254755642885	0.0	0.004424875397103345	0.0	0.0	0.0	0.0	0.0	0.0	0.0	0.0	0.0	0.0	0.0	0.0	0.0	0.0	0.0	0.0	0.0	0.0	0.023678499983359136	0.023678499983359136	0.0	0.06967751890283824	0.0	0.0	0.0	0.0	0.0	0.0	0.6396254755642885	0.6396254755642885	0.004424875397103345	0.0	0.0	0.0	0.0	0.12669000082345794	0.0	0.0	0.9999692828905155	0.0	0.0
YBL087C	0.0	0.0	0.0	0.0	0.0	0.0	0.0	0.0	0.0	0.0	0.0	0.0	0.0	0.0	0.0	0.0	0.0	0.0	0.0	0.0	0.0	0.0	0.0	0.0	0.0	0.0	0.0	0.0	0.0	0.0	0.0	0.0	0.0	0.0	0.0	0.0	0.0	0.0	0.0	0.0	0.0	0.0	0.0	0.0	0.0	0.0	0.0	0.0	0.0
YBL088C	0.03933214753333225	0.0	0.7211109074298636	0.347515121299406	0.0	0.3352428596311714	0.04086974962047718	0.5749486895886693	0.016238860251372	0.5876370647702448	0.5052218879494835	0.07254066143603011	0.07254066143603011	0.11273759576006137	0.668215045756922	0.03221401992048045	0.0	0.0	0.0	0.004424875397103345	0.03221401992048045	0.7201906581530187	0.0	0.03221401992048045	0.0	0.21899415495077157	0.1596308038537031	0.1596308038537031	0.8958737731499304	0.04811317061356257	0.0	0.0	0.0	0.029539005598211987	0.0	0.07254066143603011	0.3352428596311714	0.3352428596311714	0.05332195359336467	0.1736834673500437	0.0	0.0	0.0	0.1596308038537031	0.004424875397103345	0.17630935776790235	0.9999795003321152	0.0	0.11809612833766281
YBL089W	0.0	0.0	0.0	0.0	0.0	0.25348281178582344	0.0	0.0	0.38677826557580486	0.25348281178582344	0.0	0.0	0.0	0.0	0.0	0.0	0.0	0.0	0.0	0.0	0.04634188708763809	0.0	0.0	0.04634188708763809	0.0	0.0	0.0	0.0	0.8067481779171284	0.0	0.0	0.0	0.0	0.08228239303813156	0.0	0.0	0.25348281178582344	0.25348281178582344	0.0	0.0	0.0	0.0	0.0	0.0	0.0	0.04179861999790013	0.0	0.0	0.0
YBL090W	0.0	0.0	0.0	0.0	0.0	0.0	0.03650149569815975	0.0	0.0	0.0	0.0	0.0	0.0	0.0	0.0	0.0	0.0	0.0	0.0	0.0	0.0	0.0	0.0	0.0	0.0	0.0	0.0	0.0	0.0	0.0	0.0	0.0	0.0	0.0	0.0	0.0	0.0	0.0	0.04612751844911778	0.0	0.0	0.0	0.0	0.0	0.0	0.0	0.0	0.0	0.0
YBL091C	0.0	0.0	0.0	0.0	0.0	0.0	0.0	0.0	0.0	0.0	0.0	0.0	0.0	0.0	0.0	0.0	0.0	0.0	0.0	0.0	0.0	0.0	0.0	0.0	0.0	0.0	0.0	0.0	0.43222221194566246	0.0	0.0	0.0	0.0	0.0	0.0	0.0	0.0	0.0	0.0911108147781664	0.0	0.0	0.0	0.0	0.0	0.0	0.0	0.0	0.0	0.0
YBL091C-A	0.0	0.0	0.0	0.0	0.0	0.0	0.0	0.0	0.0	0.036015988452995806	0.036015988452995806	0.025662501205153787	0.060754229311069774	0.0	0.0	0.0	0.0	0.0	0.0	0.0	0.0	0.0	0.0	0.0	0.0	0.0	0.0	0.0	0.0	0.0	0.0	0.0	0.0	0.0	0.0	0.025662501205153787	0.0	0.0	0.0	0.0	0.0	0.0	0.0	0.0	0.0	0.0	0.0	0.0	0.0
YBL092W	0.0	0.0	0.0	0.0	0.0	0.0	0.0	0.0	0.0	0.0	0.0	0.0	0.0	0.0	0.0	0.0	0.0	0.0	0.0	0.0	0.0	0.0	0.0	0.0	0.0	0.0	0.0	0.0	0.0	0.0	0.0	0.0	0.0	0.0	0.0	0.0	0.0	0.0	0.0	0.0	0.0	0.0	0.0	0.0	0.0	0.0	0.0	0.0	0.0
YBL093C	0.0	0.0	0.0	0.0	0.0	0.0	0.0	0.0	0.0	0.0	0.0	0.0	0.0	0.0	0.0	0.0	0.0	0.0	0.0	0.0	0.0	0.0	0.0	0.0	0.0	0.0	0.0	0.0	0.0	0.0	0.0	0.0	0.0	0.0	0.0	0.0	0.0	0.0	0.0	0.0	0.0	0.0	0.0	0.0	0.0	0.004424875397103345	0.0	0.0	0.0
YBL094C	0.0	0.0	0.0	0.0	0.0	0.0	0.0	0.0	0.0	0.0	0.0	0.0	0.0	0.0	0.0	0.0	0.0	0.0	0.0	0.0	0.0	0.0	0.0	0.0	0.0	0.0	0.0	0.0	0.0	0.0	0.0	0.0	0.0	0.0	0.0	0.0	0.0	0.0	0.0	0.0	0.0	0.0	0.0	0.0	0.0	0.6627436766120648	0.0	0.0	0.0
YBL095W	0.0	0.0	0.0	0.0	0.0	0.0	0.0	0.0	0.0	0.0	0.0	0.0	0.0	0.0	0.0	0.0	0.0	0.0	0.0	0.0	0.0	0.0	0.0	0.0	0.0	0.0	0.0	0.0	0.0	0.0	0.0	0.0	0.0	0.0	0.0	0.028697806942774462	0.0	0.0	0.0	0.0	0.0	0.0	0.0	0.14299838209799598	0.0	0.7079205897096505	0.04528098685130455	0.0	0.0
YBL096C	0.0	0.0	0.0	0.0	0.0	0.0	0.0	0.0	0.0	0.0	0.0	0.0	0.0	0.0	0.0	0.0	0.0	0.0	0.0	0.0	0.0	0.0	0.0	0.0	0.0	0.0	0.0	0.0	0.0	0.0	0.0	0.0	0.0	0.0	0.0	0.0	0.0	0.0	0.0	0.0	0.0	0.0	0.0	0.0	0.0	0.0	0.0	0.0	0.0
YBL097W	0.0	0.06759138097619499	0.9999780053252416	0.0	0.0	0.06759138097619499	0.3701044626730733	0.0	0.0	0.0	0.0	0.9999692828905155	0.9999692828905155	0.0	0.9999692828905155	0.0	0.19691010579890322	0.0	0.0	0.0	0.0	0.0	0.0	0.0	0.04377567136968674	0.177565440192622	0.0	0.0	0.8630441282558078	0.0	0.05617534910168398	0.0	0.0	0.0	0.0	0.9999692828905155	0.06759138097619499	0.06759138097619499	0.19691010579890322	0.03715686311671429	0.0	0.0	0.0	0.06830312211018741	0.0	0.7280915265851944	0.0	0.0	0.0
YBL098W	0.0	0.055380067832504376	0.055380067832504376	0.0	0.0	0.055380067832504376	0.0	0.0	0.0	0.0	0.0	0.9999692828905155	0.9999692828905155	0.0	0.0	0.0	0.0	0.0	0.0	0.0	0.0	0.0	0.0	0.0	0.0	0.879226059609329	0.0	0.0	0.8954429304765016	0.0	0.0	0.0	0.0	0.0	0.0	0.9999697817013636	0.055380067832504376	0.055380067832504376	0.0	0.0	0.0	0.0	0.0	0.0	0.0	0.06488215633402106	0.0	0.0	0.0
YBL099W	0.0	0.0	0.0	0.0	0.35900788491240876	0.0	0.0	0.0	0.7536737538079524	0.0	0.0	0.0	0.0	0.0	0.0	0.0	0.0	0.0	0.0	0.0	0.0	0.09119327483615625	0.0	0.0	0.0	0.0	0.0	0.0	0.8080321856574774	0.0	0.0	0.0	0.0	0.0	0.0	0.0	0.0	0.0	0.0	0.9710575645328061	0.0	0.0	0.0	0.0	0.0	0.004424875397103345	0.0	0.0	0.0
YBL100C	0.0	0.0	0.0	0.004424875397103345	0.0	0.0	0.0	0.0	0.0	0.0	0.0	0.0	0.0	0.0	0.0	0.0	0.0	0.0	0.0	0.0	0.0	0.0	0.0	0.0	0.0	0.0	0.0	0.0	0.0	0.0	0.0	0.0	0.0	0.0	0.0	0.0	0.0	0.0	0.0	0.0	0.0	0.0	0.0	0.0	0.0	0.0	0.0	0.0	0.0
YBL100W-C	0.0	0.0	0.0	0.0	0.0	0.0	0.0	0.0	0.0	0.0	0.0	0.0	0.0	0.0	0.0	0.0	0.004424875397103345	0.0	0.0	0.0	0.0	0.0	0.0	0.0	0.0	0.0	0.0	0.0	0.004424875397103345	0.0	0.0	0.0	0.0	0.0	0.0	0.0	0.0	0.0	0.004424875397103345	0.0	0.0	0.0	0.0	0.0	0.0	0.0	0.0	0.0	0.0
YBL101C	0.0	0.0	0.1280315008121956	0.0	0.9999692828905155	0.019453561695418897	0.0	0.06512588518934481	0.9999692828905155	0.21196746639925856	0.21196746639925856	0.023000958582306552	0.23009297006611928	0.0	0.0	0.0	0.0	0.004424875397103345	0.0	0.23310187397216375	0.0	0.0	0.0	0.9999692828905155	0.0	0.0	0.0	0.004424875397103345	0.9999959818142633	0.0577794384682343	0.11040392847832936	0.0	0.0	0.291746430903461	0.0	0.23009297006611928	0.0	0.0	0.0	0.0	0.04828614338574777	0.0577794384682343	0.0577794384682343	0.837964480528441	0.23310187397216375	0.0351224867777602	0.23310187397216375	0.0	0.0
YBL102W	0.017604795439913112	0.0	0.0	0.0	0.0	0.0	0.0	0.0	0.0	0.9999692828905155	0.9999692828905155	0.0	0.0	0.0	0.0	0.0	0.0	0.0	0.0	0.0	0.0	0.0	0.0	0.0	0.0	0.0	0.0	0.0	0.0	0.0	0.016238860251372	0.0	0.0	0.0	0.0	0.0	0.0	0.0	0.0	0.0	0.0	0.0	0.0	0.0	0.0	0.0	0.0	0.0	0.0
YBL103C	0.0	0.0	0.2564967871570304	0.018579402241576615	0.07295733438079133	0.20051584585735438	0.19696250500278978	0.0	0.16178432797250275	0.016513259653383794	0.016513259653383794	0.06048349944642484	0.07599797936870456	0.0	0.0	0.0	0.0	0.0	0.0	0.19696250500278978	0.0	0.0	0.0	0.0	0.0	0.0	0.0	0.0	0.0	0.0	0.022424169610628764	0.0	0.0	0.0	0.0	0.07599797936870456	0.0	0.0	0.0	0.0	0.0	0.0	0.0	0.004424875397103345	0.19696250500278978	0.0	0.19696250500278978	0.0	0.0
YBL104C	0.0	0.21939723979200376	0.999972883371062	0.0	0.09557328126144404	0.5987560612020024	0.0	0.0	0.09557328126144404	0.0	0.0	0.0	0.0	0.0	0.004424875397103345	0.7961425854382507	0.01778374833025631	0.7961425854382507	0.0	0.0	0.0	0.0	0.12420352946700142	0.004424875397103345	0.0	0.0	0.0	0.7961425854382507	0.0	0.034814452396845774	0.0	0.0	0.0	0.004424875397103345	0.0	0.0	0.0	0.0	0.01778374833025631	0.0	0.5368562399882014	0.0	0.0	0.0	0.0	0.0	0.0	0.0	0.0
YBL105C	0.0	0.0	0.0	0.07462105682479514	0.05806116833687891	0.03987058139889954	0.0	0.0	0.0	0.016238860251372	0.0	0.0	0.0	0.0	0.0	0.004424875397103345	0.9999728529763842	0.004424875397103345	0.0	0.1670579534408102	0.0	0.022105087140189328	0.751052589324162	0.4582737418032019	0.0	0.0	0.0	0.004424875397103345	0.15680250777945526	0.0	0.0	0.0	0.0	0.0	0.0	0.953008898952271	0.0	0.0	0.9999728529763842	0.004424875397103345	0.5821738670306558	0.0	0.0	0.018025208925961267	0.1670579534408102	0.21333058394716353	0.1670579534408102	0.1906502470517678	0.0
YBL106C	0.0	0.9912469215194455	0.9999999994080095	0.5234466510209584	0.11621912903081899	0.0	0.0	0.0	0.7962895859867657	0.9912469215194455	0.9912469215194455	0.0	0.9912469215194455	0.0	0.9912469215194455	0.5695653276879447	0.5522326584443908	0.5695653276879447	0.0	0.0	0.0	0.0	0.0	0.497786572872856	0.2209454900419736	0.03465363790262388	0.5908146848637639	0.5695653276879447	0.47564569093151565	0.0	0.0	0.0	0.0	0.0	0.0	0.0	0.0	0.0	0.5522326584443908	0.14131703555092867	0.0	0.01657392725375062	0.01657392725375062	0.0	0.0	0.0	0.0	0.0	0.0
YBL107C	0.0	0.0	0.0	0.0	0.0	0.0	0.0	0.0	0.0	0.0	0.0	0.0	0.0	0.0	0.0	0.0	0.016238860251372	0.0	0.0	0.0	0.0	0.0	0.016238860251372	0.0	0.0	0.0	0.0	0.0	0.9999692828905155	0.0	0.0	0.0	0.0	0.0	0.0	0.0	0.0	0.0	0.016238860251372	0.0	0.0	0.7959802940008297	0.7959802940008297	0.9999692828905155	0.0	0.9999692828905155	0.0	0.0	0.0
YBR001C	0.0	0.0	0.004424875397103345	0.0	0.999766382080005	0.0	0.0	0.0	0.9980926260581953	0.0	0.840387801031285	0.840387801031285	0.4038679095072908	0.0	0.0	0.0	0.1001235246752663	0.019163894934252745	0.019163894934252745	0.0	0.0	0.09694242344673742	0.0	0.09694242344673742	0.0	0.0	0.0	0.0	0.09441936986559818	0.0	0.016238860251372	0.0	0.0	0.0	0.0	0.9048500461606417	0.0	0.0	0.0	0.0	0.0	0.09694242344673742	0.09694242344673742	0.0	0.0	0.004424875397103345	0.0	0.0	0.099513471781973
YBR002C	0.0	0.0	0.3690464798192329	0.0	0.0	0.0	0.0	0.0	0.0	0.054855794483845255	0.0	0.054855794483845255	0.054855794483845255	0.0	0.0	0.0	0.0	0.0	0.0	0.0	0.0	0.0	0.0	0.07259426813533332	0.0	0.0	0.0	0.0	0.0	0.0	0.0	0.0	0.0	0.0	0.0	0.054855794483845255	0.0	0.0	0.0	0.0	0.0	0.0	0.0	0.0	0.0	0.0	0.0	0.0	0.0
YBR003W	0.0	0.0	0.09270339994523846	0.0	0.860692650525509	0.0	0.0	0.0	0.4921464162988689	0.010000000000000009	0.0	0.0	0.09270339994523846	0.0	0.0	0.0	0.0	0.0	0.0	0.0	0.0	0.0	0.0	0.0	0.0	0.0	0.0	0.0	0.02059188071527207	0.004424875397103345	0.0	0.0	0.0	0.0	0.0	0.09270339994523846	0.0	0.0	0.0	0.0	0.0	0.0	0.0	0.0	0.0	0.037095451588363915	0.0	0.0	0.0
YBR004C	0.0	0.0	0.0	0.0	0.0	0.0	0.0	0.0	0.04746865838011405	0.0	0.0	0.0	0.13460889831654343	0.0	0.0	0.20221585479317472	0.0	0.0	0.0	0.5683743726486261	0.0	0.0	0.0	0.0	0.0	0.0	0.0	0.0	0.038520189954215245	0.0	0.0	0.11005637475657037	0.11005637475657037	0.0	0.0	0.13460889831654343	0.0	0.0	0.0	0.07129553527823951	0.0	0.0	0.0	0.049237179779700324	0.5683743726486261	0.0	0.5683743726486261	0.0	0.0
YBR005W	0.0	0.0	0.0	0.0	0.0	0.0	0.0	0.0	0.0	0.0	0.0	0.0	0.0	0.0	0.0	0.0	0.0	0.0	0.0	0.0	0.0	0.0	0.0	0.0	0.0	0.0	0.0	0.0	0.0	0.0	0.0	0.0	0.0	0.0	0.0	0.0	0.0	0.0	0.0	0.004424875397103345	0.0	0.0	0.0	0.0	0.0	0.0	0.0	0.0	0.0
YBR006W	0.0	0.0	0.004424875397103345	0.0	0.0	0.0	0.9481532180238119	0.0	0.0	0.0	0.0	0.0	0.0	0.0	0.0	0.0	0.0	0.0	0.0	0.004424875397103345	0.0	0.0	0.0	0.0	0.0	0.010000000000000009	0.0	0.0	0.969641338414137	0.0	0.0	0.9583133195994491	0.9583133195994491	0.0	0.0	0.0	0.0	0.0	0.4154151882846243	0.0	0.0	0.0	0.0	0.9441170935012169	0.004424875397103345	0.0	0.004424875397103345	0.0	0.021161673476658094
YBR007C	0.0	0.0	0.0	0.0	0.0	0.03814308076354145	0.0	0.0	0.6303062969585076	0.0	0.0	0.0	0.2036813974423356	0.0	0.0	0.0	0.0	0.0	0.0	0.02422330857160937	0.0	0.0	0.0	0.0	0.0	0.0	0.0	0.0	0.040961727142774795	0.99	0.0	0.0	0.0	0.0	0.0	0.2036813974423356	0.0	0.0	0.0	0.0	0.0	0.0	0.0	0.03669924131566149	0.02422330857160937	0.03669924131566149	0.02422330857160937	0.0	0.0
YBR008C	0.0	0.0	0.11303828864487309	0.0	0.0	0.0	0.0	0.0	0.024062607855194762	0.0	0.0	0.0	0.053906416950914915	0.0	0.0	0.0	0.9999694188098974	0.0	0.0	0.0	0.0	0.0	0.0	0.0	0.0	0.0	0.0	0.0	0.004424875397103345	0.0	0.0	0.0	0.0	0.0	0.05420260378764885	0.053906416950914915	0.0	0.0	0.0	0.0	0.0	0.0	0.0	0.23197164777199597	0.0	0.0	0.0	0.0	0.8540800152588133
YBR009C	0.0	0.0	0.0	0.0	0.0	0.0	0.0	0.0	0.0	0.0	0.0	0.0	0.0	0.0	0.0	0.0	0.0	0.0	0.0	0.0	0.0	0.0	0.0	0.0	0.0	0.0	0.0	0.0	0.0	0.0	0.0	0.0	0.0	0.0	0.0	0.0	0.0	0.0	0.0	0.0	0.0	0.0	0.0	0.0	0.0	0.0	0.0	0.0	0.0
YBR010W	0.0	0.0	0.0	0.0	0.0	0.0	0.0	0.0	0.0	0.99	0.0	0.99	0.0	0.0	0.0	0.0	0.0	0.0	0.0	0.0	0.0	0.0	0.0	0.0	0.0	0.004424875397103345	0.0	0.0	0.0	0.0	0.0	0.0	0.0	0.0	0.0	0.99	0.0	0.0	0.004424875397103345	0.0	0.0	0.0	0.0	0.0	0.0	0.0	0.0	0.0	0.0
YBR011C	0.0	0.0	0.0	0.0	0.0	0.09456442709449131	0.004424875397103345	0.0	0.0	0.0	0.0	0.0	0.06848355371278358	0.004424875397103345	0.0	0.0	0.0	0.0	0.0	0.044808478108770755	0.0	0.0	0.0	0.0	0.0	0.004424875397103345	0.0	0.0	0.10964699478523465	0.0	0.0	0.0	0.0	0.0	0.0	0.06848355371278358	0.0	0.0	0.004424875397103345	0.0	0.0	0.0	0.0	0.0	0.044808478108770755	0.0	0.044808478108770755	0.0	0.0
YBR014C	0.01749242149494079	0.0	0.04273306614813599	0.0	0.0	0.0	0.0	0.0	0.0	0.0	0.016238860251372	0.016238860251372	0.16612345994610045	0.0	0.0	0.0	0.0	0.21362771756150845	0.21362771756150845	0.0	0.0	0.0	0.0	0.0	0.0	0.04286958205289637	0.04286958205289637	0.0	0.03380625415833949	0.0	0.021972886449860063	0.0	0.0	0.0	0.0	0.16612345994610045	0.0	0.0	0.04286958205289637	0.0	0.0	0.0	0.0	0.0	0.0	0.021972886449860063	0.0	0.0	0.0
YBR015C	0.0	0.0	0.0	0.0	0.9594961933207489	0.0	0.0	0.08590522474856943	0.9594961933207489	0.0	0.0	0.0	0.0	0.0	0.0	0.0	0.0	0.0	0.0	0.04256032855460368	0.0	0.08590522474856943	0.0	0.08590522474856943	0.0	0.0	0.0	0.0	0.5339681118320824	0.0	0.0	0.08590522474856943	0.08590522474856943	0.0	0.0	0.0	0.0	0.0	0.0	0.0	0.08590522474856943	0.0	0.0	0.0	0.04256032855460368	0.161181833461973	0.04256032855460368	0.0	0.0
YBR016W	0.0	0.0	0.0	0.02634181168458638	0.0	0.0	0.0	0.0	0.0	0.0	0.0	0.0	0.0	0.0	0.0	0.0	0.0	0.0	0.0	0.0	0.0	0.0	0.0	0.0	0.0	0.0	0.0	0.0	0.0	0.9999692828905155	0.0	0.0	0.0	0.0	0.0	0.0	0.0	0.0	0.0	0.0	0.0	0.0	0.0	0.0	0.0	0.0	0.0	0.0	0.0
YBR017C	0.0	0.0	0.0	0.035188889854807504	0.0	0.0	0.0	0.0	0.0	0.02859947920877448	0.0	0.02859947920877448	0.05032716525231107	0.0	0.0	0.0	0.0	0.0	0.0	0.0	0.0	0.0	0.0	0.0	0.4724854432879191	0.4724854432879191	0.4724854432879191	0.4724854432879191	0.99	0.0	0.0	0.0	0.0	0.0	0.0	0.022367381505868367	0.0	0.0	0.4724854432879191	0.0	0.0	0.0	0.0	0.0	0.0	0.0	0.0	0.0	0.0
YBR021W	0.0	0.0	0.0	0.016238860251372	0.0	0.0	0.0	0.0	0.0	0.0	0.0	0.0	0.0	0.0	0.0	0.0	0.0	0.0	0.0	0.03261730699710763	0.04230868352515016	0.0	0.0	0.0	0.0	0.0	0.0	0.0	0.3576044974273216	0.0	0.0	0.0	0.0	0.05690682214110643	0.0	0.0	0.0	0.0	0.0	0.0	0.0	0.0	0.0	0.0	0.03261730699710763	0.0	0.03261730699710763	0.99	0.0
YBR022W	0.0	0.0	0.9999692828905155	0.9999692828905155	0.0	0.0	0.12605549386145776	0.0	0.0	0.0	0.0	0.0	0.0	0.0	0.0	0.0	0.0	0.0	0.0	0.0	0.0	0.0	0.0	0.0	0.0	0.0	0.0	0.0	0.7045758408288926	0.0	0.0	0.0	0.0	0.0	0.0	0.0	0.0	0.0	0.0	0.38165335563409464	0.0	0.0	0.0	0.0	0.0	0.04970197969804013	0.0	0.0	0.0
YBR023C	0.0	0.0	0.9681314886813867	0.01766594502007346	0.9664715751910299	0.0	0.0	0.0	0.49547090021287565	0.0	0.0	0.0	0.9491218643122266	0.0	0.0	0.0	0.0	0.023836858626474777	0.023836858626474777	0.0	0.0	0.023836858626474777	0.0	0.9999827929260393	0.0	0.0	0.0	0.0	0.24123612064640787	0.9999692828905155	0.016238860251372	0.0	0.0	0.0	0.0	0.9491218643122266	0.0	0.0	0.0	0.0	0.0	0.0	0.0	0.0	0.0	0.4485110650798929	0.0	0.0	0.0
YBR024W	0.0	0.0	0.0	0.0	0.010000000000000009	0.0	0.0	0.0	0.0	0.0	0.0	0.0	0.37985083219644056	0.0	0.02055148276275509	0.0	0.0	0.0	0.0	0.0	0.0	0.0	0.0	0.0	0.01907643268298098	0.01907643268298098	0.01907643268298098	0.01907643268298098	0.14034755161934143	0.0	0.0	0.0	0.0	0.0	0.0	0.37985083219644056	0.0	0.0	0.01907643268298098	0.004424875397103345	0.0	0.0	0.0	0.2275366569376437	0.0	0.0	0.0	0.0	0.0
YBR025C	0.0	0.0	0.0	0.0	0.0	0.0	0.0	0.0	0.0	0.0	0.0	0.0	0.0	0.0	0.0	0.0	0.0	0.0	0.0	0.0	0.0	0.004424875397103345	0.0	0.004424875397103345	0.0	0.0	0.0	0.0	0.004424875397103345	0.0	0.0	0.0	0.0	0.0	0.0	0.0	0.0	0.0	0.0	0.0	0.0	0.0	0.0	0.0	0.0	0.0	0.0	0.0	0.0
YBR026C	0.0	0.016238860251372	0.07271143665689028	0.0	0.0	0.0	0.0	0.1542658487965589	0.0	0.0	0.0	0.0	0.0	0.016238860251372	0.016238860251372	0.0	0.5172282806312779	0.0	0.0	0.0	0.0	0.17931661349946593	0.0	0.17931661349946593	0.0	0.0	0.0	0.0	0.5109067006457839	0.0	0.06550744660637375	0.0	0.0	0.0	0.0	0.0	0.0	0.0	0.0	0.0	0.0	0.0	0.0	0.0	0.0	0.6483009430121666	0.0	0.0	0.0
YBR027C	0.0	0.0	0.0	0.0	0.0	0.0	0.0	0.0	0.0	0.0	0.0	0.0	0.0	0.0	0.0	0.0	0.0	0.0	0.0	0.0	0.0	0.0	0.0	0.0	0.004424875397103345	0.004424875397103345	0.004424875397103345	0.004424875397103345	0.0	0.0	0.0	0.0	0.0	0.0	0.0	0.0	0.0	0.0	0.004424875397103345	0.0	0.0	0.0	0.0	0.004424875397103345	0.0	0.0	0.0	0.0	0.0
YBR028C	0.0	0.0	0.0	0.0	0.02477341525435195	0.029619550961099583	0.0	0.0	0.02477341525435195	0.0	0.0	0.0	0.0	0.027065951342648886	0.0	0.0	0.0	0.0	0.0	0.05880495366982097	0.0	0.0	0.0	0.0	0.0	0.0	0.0	0.0	0.0735135793267756	0.0	0.0	0.0	0.0	0.06642652977714336	0.0	0.9743682091996251	0.0	0.0	0.0	0.0	0.0	0.0	0.0	0.0	0.05880495366982097	0.004424875397103345	0.05880495366982097	0.0	0.04367300738021418
YBR029C	0.024978480875720077	0.0	0.0	0.0	0.004424875397103345	0.0	0.0	0.0	0.004424875397103345	0.0	0.0	0.0	0.0	0.0	0.0	0.0	0.0	0.0	0.0	0.0	0.0	0.073690641480744	0.0	0.0	0.0	0.0	0.0	0.0	0.9355360753402118	0.9999692828905155	0.0	0.0	0.0	0.0	0.0	0.0	0.0	0.0	0.0	0.0	0.0	0.0	0.0	0.0	0.0	0.0	0.0	0.0	0.0
YBR030W	0.0	0.0	0.13456043450390665	0.0	0.07118952346023033	0.0	0.0	0.0	0.07118952346023033	0.05210438559872721	0.0	0.05210438559872721	0.13456043450390665	0.0	0.0	0.03195609165370328	0.3053920803496728	0.03195609165370328	0.03195609165370328	0.0	0.0	0.3053920803496728	0.0	0.0	0.0	0.0	0.0	0.0	0.8939161767224147	0.0	0.0	0.0	0.0	0.004424875397103345	0.0	0.17965363133691004	0.0	0.0	0.0	0.016238860251372	0.0	0.2614853535586127	0.2614853535586127	0.06224622489072151	0.0	0.09745910707208671	0.0	0.0	0.05210438559872721
YBR031W	0.0	0.053426455775879345	0.0	0.0	0.0	0.0	0.0	0.0	0.0	0.0	0.0	0.0	0.0	0.0	0.053426455775879345	0.0	0.0	0.0	0.0	0.0	0.0	0.0	0.0	0.0	0.0	0.0	0.0	0.0	0.03039088076550378	0.0	0.0	0.0	0.0	0.0	0.0	0.0	0.0	0.0	0.0	0.0	0.0	0.0	0.0	0.0	0.0	0.0	0.0	0.0	0.0
YBR032W	0.0	0.0	0.0	0.0	0.0	0.990044248753971	0.0	0.0	0.0	0.0	0.0	0.0	0.0	0.0	0.0	0.0	0.0	0.0	0.0	0.004424875397103345	0.0	0.0	0.0	0.0	0.0	0.0	0.0	0.0	0.9901321597426141	0.0	0.0	0.0	0.0	0.0	0.0	0.0	0.0	0.0	0.0	0.0	0.0	0.004424875397103345	0.004424875397103345	0.0	0.004424875397103345	0.0	0.004424875397103345	0.0	0.0
YBR033W	0.0	0.06277303954000313	0.9849087392087872	0.02262692715278991	0.0	0.9900074870148715	0.12349383761121568	0.0	0.08970444490809604	0.2846631272581711	0.0741650043062565	0.2846631272581711	0.3309593238518951	0.0	0.22557881862181184	0.0	0.9999771479016911	0.0	0.0	0.02262692715278991	0.0	0.9999704757057852	0.01846173033042664	0.0	0.9999692828905155	0.01795782288172343	0.0	0.01795782288172343	0.9949490041040749	0.0859345321583217	0.12654623829339395	0.01846173033042664	0.01846173033042664	0.0	0.0	0.13408452000198468	0.0	0.0	0.01795782288172343	0.01742135616325724	0.0	0.0	0.0	0.37835602996666107	0.02262692715278991	0.022303237150171906	0.02262692715278991	0.05724943344250755	0.0
YBR034C	0.0	0.0	0.9777711315583463	0.0	0.0	0.0	0.0	0.0	0.0	0.0	0.0	0.0	0.0	0.0	0.0	0.0	0.0	0.0	0.0	0.0	0.0	0.0	0.0	0.0	0.0	0.0	0.0	0.0	0.6967123116560375	0.0	0.0	0.0	0.0	0.0	0.0	0.0	0.0	0.0	0.0	0.0	0.0	0.0	0.0	0.0	0.0	0.0	0.0	0.030420811335308384	0.0
YBR035C	0.0	0.0	0.0	0.0	0.0	0.0	0.0	0.0	0.0	0.0	0.0	0.0	0.0	0.0	0.0	0.0	0.0	0.0	0.0	0.0	0.0	0.0	0.0	0.21475562634922707	0.0	0.0	0.0	0.0	0.31634635044944914	0.0	0.0	0.0	0.0	0.004424875397103345	0.0	0.0	0.0	0.0	0.0	0.0	0.0	0.0	0.0	0.0	0.0	0.0	0.0	0.0	0.0
YBR036C	0.0	0.0224081654572007	0.0520373035523094	0.004424875397103345	0.0	0.0	0.004424875397103345	0.0	0.0	0.0	0.0	0.0	0.0	0.0	0.0224081654572007	0.0	0.26170584678971076	0.0	0.0	0.2187289365653614	0.0	0.0	0.0	0.0	0.0	0.0	0.056090264109459054	0.0	0.004424875397103345	0.0	0.0	0.0	0.0	0.0	0.0	0.0	0.0	0.0	0.0	0.0	0.0	0.0	0.0	0.023982640511556186	0.2187289365653614	0.0	0.2187289365653614	0.0	0.0
YBR037C	0.0	0.0	0.004424875397103345	0.0	0.05800936282581448	0.031829409051812974	0.0	0.0	0.05800936282581448	0.04974752322710552	0.0	0.0	0.0	0.0	0.0	0.0	0.0	0.0	0.0	0.0	0.031829409051812974	0.0	0.0	0.0	0.0	0.0	0.0	0.0	0.0	0.0	0.0	0.0	0.0	0.0	0.0	0.0	0.0	0.0	0.0	0.0	0.0	0.0	0.0	0.0	0.0	0.0	0.0	0.0	0.0
YBR038W	0.0	0.03889826446773259	0.3203072025579359	0.0	0.0	0.0	0.9845518868596078	0.0	0.0	0.0	0.0	0.0	0.49551348243804394	0.0	0.10165330078298518	0.0	0.0	0.0	0.0	0.0	0.0	0.0	0.0	0.0	0.0	0.0	0.0	0.0	0.17027801474620508	0.03638708975453242	0.0	0.0	0.0	0.0	0.0	0.49551348243804394	0.0	0.0	0.0	0.0	0.0	0.0	0.0	0.0	0.0	0.03209029697400512	0.0	0.0	0.0
YBR039W	0.0	0.0	0.0	0.03257519494796546	0.9864378049206177	0.0	0.1695641538259126	0.0	0.9864378049206177	0.0	0.0	0.0	0.06409403573009143	0.0	0.0	0.0	0.02607599866797916	0.0	0.0	0.0	0.0	0.0	0.0	0.0	0.02607599866797916	0.03331977345344306	0.0	0.0	0.0	0.0	0.0	0.0	0.0	0.0	0.0	0.06409403573009143	0.0	0.0	0.0	0.0	0.02607599866797916	0.0	0.0	0.0	0.0	0.0	0.0	0.0	0.0
YBR040W	0.0	0.0	0.0	0.0	0.43474762387140986	0.0	0.0	0.0	0.43474762387140986	0.0	0.0	0.0	0.0	0.0	0.0	0.0	0.0	0.0	0.0	0.0	0.0	0.0	0.0	0.0	0.0	0.0	0.0	0.0	0.0	0.0	0.0	0.0	0.0	0.0	0.0	0.0	0.0	0.0	0.0	0.0	0.0	0.0	0.0	0.0	0.0	0.0	0.0	0.0	0.0
YBR041W	0.0	0.0	0.09164915387514183	0.051706242273749536	0.0	0.0	0.0	0.0	0.0	0.0	0.0	0.0	0.11204750783364481	0.0	0.0	0.0	0.0	0.0	0.0	0.0	0.0	0.0	0.0	0.004424875397103345	0.0	0.0	0.0	0.0	0.0	0.07805969190639217	0.0	0.0	0.0	0.6146860442545006	0.0	0.11204750783364481	0.0	0.0	0.0	0.0	0.0	0.0	0.0	0.0	0.0	0.0	0.0	0.0	0.0
YBR042C	0.0	0.0	0.0	0.0	0.0	0.0	0.0	0.0	0.0	0.0	0.0	0.0	0.0	0.0	0.0	0.0	0.0	0.0	0.0	0.0	0.0	0.0	0.0	0.0	0.0	0.0	0.0	0.0	0.0	0.0	0.0	0.0	0.0	0.0	0.0	0.0	0.0	0.0	0.0	0.0	0.0	0.0	0.0	0.0	0.0	0.0	0.0	0.0	0.0
YBR043C	0.0	0.0	0.0	0.0	0.0	0.0	0.0	0.0	0.0	0.0	0.0	0.0	0.0	0.0	0.0	0.0	0.0	0.0	0.0	0.0	0.0	0.0	0.0	0.0	0.0	0.0	0.0	0.0	0.0	0.0	0.0	0.0	0.0	0.0	0.0	0.0	0.0	0.0	0.0	0.0	0.0	0.0	0.0	0.0	0.0	0.0	0.0	0.0	0.0
YBR044C	0.0	0.0	0.060202921735574066	0.0	0.0	0.0	0.0	0.0	0.0	0.0	0.0	0.0	0.0	0.0	0.07712817958282947	0.0	0.0	0.0	0.0	0.0	0.0	0.14172832499311172	0.0	0.05299683544534095	0.0	0.0	0.0	0.0	0.789645553096671	0.016238860251372	0.0	0.03934002572966189	0.03934002572966189	0.0	0.25052146417325727	0.0	0.0	0.0	0.0	0.03355254246111039	0.9999692828905155	0.028442338898223007	0.028442338898223007	0.0	0.0	0.07160782756231432	0.0	0.0	0.0
YBR045C	0.0	0.2929979388643923	0.1253083251726428	0.0759906769408154	0.0	0.0	0.0	0.0	0.0	0.029799533952918345	0.029799533952918345	0.029799533952918345	0.07189699745564226	0.9196740705057267	0.2929979388643923	0.0	0.0	0.0	0.0	0.0	0.0	0.004424875397103345	0.004424875397103345	0.0	0.0	0.0	0.004424875397103345	0.0	0.0	0.0	0.0	0.0	0.0	0.0	0.0	0.07189699745564226	0.0	0.0	0.004424875397103345	0.004424875397103345	0.0	0.0	0.0	0.0	0.0	0.4226977016212633	0.0	0.0	0.0
YBR046C	0.0	0.0	0.0	0.0	0.0	0.0	0.0	0.0	0.19807281339854788	0.0	0.0	0.0	0.0	0.0	0.0	0.0	0.0	0.0	0.0	0.0	0.0	0.0	0.0	0.0	0.0	0.0	0.0	0.0	0.8430791261899303	0.0	0.0	0.0	0.0	0.0	0.0	0.0	0.0	0.0	0.0	0.0	0.0	0.39761059750311334	0.39761059750311334	0.0	0.0	0.0	0.0	0.0	0.0
YBR047W	0.0	0.0	0.6987270914343	0.0	0.0	0.0	0.0	0.0	0.0	0.0	0.0	0.0	0.9999692828905155	0.0	0.0	0.0	0.0	0.0	0.0	0.0	0.0	0.0	0.0	0.0	0.0	0.0	0.0	0.0	0.0	0.0	0.0	0.0	0.0	0.0	0.0	0.9999692828905155	0.0	0.0	0.0	0.0	0.0	0.0	0.0	0.0	0.0	0.0	0.0	0.0	0.0
YBR048W	0.0	0.0	0.0	0.0	0.0	0.0	0.0	0.0	0.0	0.0	0.0	0.0	0.0	0.0	0.0	0.0	0.0	0.0	0.0	0.0	0.0	0.0	0.0	0.0	0.0	0.0	0.0	0.0	0.0	0.0	0.0	0.0	0.0	0.0	0.0	0.0	0.0	0.0	0.0	0.0	0.0	0.0	0.0	0.0	0.0	0.0	0.0	0.0	0.0
YBR049C	0.0	0.11834258929218999	0.9999703274579266	0.18305356923531968	0.05792143763749669	0.0	0.0	0.0	0.05792143763749669	0.0	0.0	0.0	0.9999999990885453	0.7673191170062006	0.0	0.9999692828905155	0.9999692828905155	0.0	0.0	0.0	0.0	0.023468241899237352	0.0	0.0	0.023468241899237352	0.06681093046423048	0.023468241899237352	0.0	0.004424875397103345	0.0	0.0	0.0	0.0	0.0	0.0	0.9999999991260148	0.0	0.0	0.023468241899237352	0.0	0.0	0.0	0.0	0.999972602076233	0.0	0.023468241899237352	0.0	0.0	0.0
YBR050C	0.0	0.0	0.004424875397103345	0.017582370619162013	0.004424875397103345	0.004424875397103345	0.004424875397103345	0.004424875397103345	0.0	0.0	0.0	0.0	0.0	0.0	0.0	0.0	0.0	0.0	0.0	0.0	0.004424875397103345	0.004424875397103345	0.0	0.004424875397103345	0.004424875397103345	0.0	0.004424875397103345	0.0	0.008830171271926757	0.0	0.004424875397103345	0.0	0.0	0.0	0.0	0.004424875397103345	0.0	0.0	0.004424875397103345	0.0	0.0	0.0	0.0	0.0	0.0	0.008830171271926757	0.0	0.0	0.0
YBR051W	0.0	0.0	0.0	0.008830171271926757	0.0	0.0	0.0	0.0	0.0	0.0	0.0	0.0	0.0	0.0	0.0	0.0	0.0	0.0	0.0	0.0	0.0	0.0	0.0	0.0	0.0	0.0	0.0	0.0	0.0	0.0	0.0	0.0	0.0	0.0	0.0	0.0	0.0	0.0	0.0	0.0	0.0	0.0	0.0	0.0	0.0	0.0	0.0	0.0	0.0
YBR052C	0.0	0.0	0.0	0.0	0.0	0.0	0.07917572260103134	0.0	0.0	0.0	0.0	0.0	0.0	0.0	0.0	0.0	0.8526702229394392	0.0	0.0	0.0	0.0	0.0	0.0	0.0	0.0	0.0	0.0	0.0	0.0	0.0	0.0	0.0	0.0	0.0	0.0	0.0	0.0	0.0	0.0	0.0	0.0	0.0	0.0	0.0	0.0	0.0	0.0	0.0	0.0
YBR053C	0.0	0.0	0.05078854901457153	0.0	0.0	0.0	0.0	0.0	0.0	0.13612617353475642	0.0	0.13612617353475642	0.0	0.0	0.0	0.0	0.0	0.0	0.0	0.0	0.0	0.0	0.0	0.0	0.0	0.0	0.0	0.0	0.04748136041012818	0.0	0.0	0.0	0.0	0.0	0.0	0.13612617353475642	0.0	0.0	0.0	0.06103107879080538	0.0	0.0	0.0	0.0	0.0	0.0	0.0	0.0	0.0
YBR054W	0.0	0.0	0.047304476373436155	0.0	0.0	0.0	0.0	0.0	0.0	0.016238860251372	0.016238860251372	0.016238860251372	0.016238860251372	0.0	0.0	0.0	0.0	0.0	0.0	0.0	0.0	0.0	0.0	0.0	0.0	0.016238860251372	0.0	0.0	0.0	0.0	0.0	0.0	0.0	0.0	0.12023145161541071	0.0	0.0	0.0	0.0	0.0	0.0	0.0	0.0	0.9999692828905155	0.0	0.06391619708463436	0.0	0.0	0.0
YBR055C	0.0	0.0	0.24141014035261255	0.0	0.0	0.0	0.06440240444631229	0.0	0.0	0.0	0.0	0.0	0.07112474023599047	0.17445001960319717	0.0	0.0	0.0	0.0	0.0	0.17417517013787853	0.0	0.0	0.016238860251372	0.1912757488510768	0.0	0.039333465328333705	0.13732395570913525	0.0	0.9975967517650688	0.02340606816233437	0.07425376541131445	0.0	0.0	0.0	0.0	0.7203383499738221	0.0	0.0	0.13732395570913525	0.9999692828905155	0.0	0.017315436421359576	0.017315436421359576	0.028987778924032703	0.17417517013787853	0.1439919226429046	0.17417517013787853	0.6716981684799341	0.0
YBR056C-B	0.0	0.0	0.0	0.0	0.0	0.0	0.0	0.0	0.0	0.0	0.0	0.0	0.008830171271926757	0.0	0.0	0.0	0.0	0.0	0.0	0.0	0.0	0.0	0.0	0.0	0.0	0.0	0.0	0.0	0.0	0.0	0.0	0.0	0.0	0.0	0.0	0.008830171271926757	0.0	0.0	0.0	0.0	0.0	0.0	0.0	0.0	0.0	0.0	0.0	0.0	0.0
YBR056W	0.0	0.02804484784488348	0.9999692828905155	0.0	0.0	0.0	0.0	0.0	0.07361306724998506	0.07448921404872477	0.0	0.07448921404872477	0.07448921404872477	0.04047555072197828	0.0	0.035906513782000604	0.0	0.031086087461738465	0.0	0.0	0.0	0.035906513782000604	0.0	0.0	0.0	0.0	0.0	0.0	0.03769041528064232	0.0	0.0	0.0	0.0	0.07448921404872477	0.0	0.07448921404872477	0.0	0.0	0.0	0.0	0.0	0.0	0.0	0.004424875397103345	0.0	0.06671522762282756	0.0	0.0	0.0
YBR056W-A	0.0	0.0	0.0	0.0	0.0	0.0	0.0	0.0	0.0	0.0	0.0	0.0	0.008830171271926757	0.0	0.0	0.0	0.0	0.0	0.0	0.0	0.0	0.0	0.0	0.0	0.0	0.0	0.0	0.0	0.0	0.0	0.0	0.0	0.0	0.0	0.0	0.008830171271926757	0.0	0.0	0.0	0.0	0.0	0.0	0.0	0.0	0.0	0.0	0.0	0.0	0.0
YBR057C	0.9999694188098974	0.47885307268288446	0.0	0.0	0.0	0.0	0.0	0.0	0.0	0.43588730045532886	0.43588730045532886	0.0	0.0	0.40429590730766063	0.0	0.0	0.0	0.0	0.0	0.0	0.0	0.0	0.5447814063950638	0.0	0.0	0.0	0.046137528000774086	0.0	0.021645482074614253	0.0	0.0	0.0	0.0	0.0	0.0	0.0	0.0	0.0	0.046137528000774086	0.0	0.0	0.0	0.0	0.9999692828905155	0.0	0.0	0.0	0.4198724507255238	0.0
YBR058C	0.0	0.0	0.9999727914003237	0.0	0.5358821332602277	0.0	0.016238860251372	0.0	0.5358821332602277	0.0	0.0	0.0	0.9999720079561868	0.06948650442162718	0.0	0.05002135856068313	0.0	0.0	0.0	0.0	0.0	0.0	0.27941207544286173	0.0	0.0	0.0	0.0	0.0	0.7632917969903692	0.1096920348879058	0.0	0.0	0.0	0.004424875397103345	0.0	0.9999720079561868	0.0	0.0	0.0	0.0	0.27941207544286173	0.004424875397103345	0.004424875397103345	0.0	0.0	0.15541555787542194	0.0	0.0	0.0
YBR058C-A	0.0	0.0	0.6502439537545166	0.0	0.43488549797778053	0.0	0.0	0.0	0.43488549797778053	0.0	0.0	0.0	0.6502439537545166	0.0	0.0	0.0	0.0	0.0	0.0	0.0	0.0	0.0	0.0	0.0	0.0	0.0	0.0	0.0	0.0	0.0	0.0	0.0	0.0	0.0	0.0	0.6502439537545166	0.0	0.0	0.0	0.0	0.0	0.0	0.0	0.0	0.0	0.0	0.0	0.0	0.0
YBR059C	0.0	0.07767705110567147	0.24563372268581896	0.9999692828905155	0.9999704755543246	0.022352944595474655	0.05848089544623303	0.0	0.9999704755543246	0.022294902621776025	0.022294902621776025	0.0	0.20065632415245493	0.0	0.004424875397103345	0.0	0.0	0.0	0.0	0.0	0.0	0.0	0.1347893399490282	0.0	0.06255849662138535	0.0	0.07048194157699061	0.06255849662138535	0.12445611294013725	0.0	0.0	0.0	0.0	0.0	0.0	0.9999754464727931	0.0	0.0	0.07048194157699061	0.0	0.1347893399490282	0.0	0.0	0.0	0.0	0.06822667526823678	0.0	0.0	0.0
YBR060C	0.0	0.0	0.6483420725512863	0.0	0.0	0.0	0.0	0.0	0.0	0.0	0.0	0.0	0.6483420725512863	0.0	0.0	0.0	0.0	0.0	0.0	0.0	0.5650802606520549	0.0	0.0	0.0	0.5650802606520549	0.0	0.07447602487839922	0.5650802606520549	0.28207047643686667	0.99	0.0	0.0	0.0	0.0	0.0	0.6483420725512863	0.0	0.0	0.07447602487839922	0.0	0.0	0.0	0.0	0.5200494922072718	0.0	0.07447602487839922	0.0	0.016238860251372	0.0
YBR061C	0.0	0.0	0.0	0.0	0.0	0.0	0.0	0.0	0.0	0.0	0.0	0.0	0.0	0.0	0.0	0.0	0.0	0.0	0.0	0.0	0.9762167049503538	0.0	0.0	0.0	0.9139395054899333	0.0	0.0	0.9139395054899333	0.9854800327773479	0.0	0.0	0.0	0.0	0.0	0.0	0.0	0.0	0.0	0.0	0.0	0.0	0.0	0.0	0.0	0.0	0.0	0.0	0.0	0.0
YBR062C	0.0	0.0	0.0	0.0	0.028383019347241634	0.0	0.0	0.0	0.028383019347241634	0.0	0.0	0.0	0.0	0.0	0.0	0.0	0.0	0.0	0.0	0.0	0.0	0.0	0.0	0.0	0.0	0.0	0.0	0.0	0.0	0.0	0.0	0.0	0.0	0.0	0.0	0.0	0.0	0.0	0.0	0.0	0.0	0.0	0.0	0.0	0.0	0.0	0.0	0.0	0.0
YBR065C	0.0	0.0	0.0	0.05124855007987117	0.0	0.0	0.0	0.0	0.0	0.0	0.0	0.0	0.0	0.0	0.0	0.0	0.0	0.0	0.0	0.0	0.0	0.0	0.0	0.0	0.0	0.0	0.0	0.0	0.0	0.0	0.0	0.0	0.0	0.0	0.0	0.0	0.0	0.0	0.0	0.0	0.0	0.0	0.0	0.0	0.0	0.0	0.0	0.0	0.0
YBR066C	0.0	0.08310644085483676	0.0	0.0	0.02440079732616185	0.0	0.0	0.8270536818376385	0.02440079732616185	0.0	0.0	0.0	0.0	0.0	0.0	0.017722265000479243	0.0	0.017722265000479243	0.017722265000479243	0.0	0.0	0.017722265000479243	0.0	0.0	0.0	0.0	0.0	0.0	0.0	0.0	0.0	0.0	0.0	0.0	0.0	0.0	0.0	0.0	0.0	0.0	0.0	0.0	0.0	0.0	0.0	0.0	0.0	0.0	0.0
YBR067C	0.0	0.0	0.0	0.0	0.0	0.0	0.0	0.0	0.0	0.0	0.0	0.0	0.0	0.0	0.0	0.0	0.0	0.0	0.0	0.0	0.0	0.0	0.0	0.0	0.0	0.0	0.0	0.0	0.0	0.0	0.0	0.0	0.0	0.0	0.0	0.0	0.0	0.0	0.0	0.0	0.0	0.0	0.0	0.0	0.0	0.0	0.0	0.0	0.0
YBR068C	0.0	0.0	0.9999714095231115	0.0	0.6724589623221795	0.0	0.0	0.14562905038759633	0.6724589623221795	0.0	0.0	0.0	0.0	0.20010341347878524	0.0	0.0	0.0	0.0	0.0	0.9624714110654757	0.0	0.0	0.0	0.0	0.0	0.0	0.0	0.0	0.0	0.0	0.016238860251372	0.0	0.0	0.0	0.0	0.0	0.0	0.0	0.0	0.0	0.0	0.7620872084128267	0.7620872084128267	0.2241505322309727	0.9624714110654757	0.0	0.9624714110654757	0.04150695456925568	0.0
YBR069C	0.0	0.6900749030359453	0.3827954607063655	0.0	0.22283749917466533	0.0	0.016238860251372	0.0	0.05877182503396072	0.0	0.0	0.0	0.0	0.9999692828905155	0.09944166310867397	0.0	0.09944166310867397	0.0	0.0	0.0	0.0	0.0	0.0	0.0	0.0	0.06619311271037387	0.017676277973482812	0.0	0.14369752670528868	0.055007501852969765	0.0	0.0	0.0	0.0	0.06033217953075398	0.0	0.0	0.0	0.8656443728877308	0.0	0.14864870991309242	0.0	0.0	0.05464059882481154	0.0	0.0	0.0	0.07777573755785838	0.10558061002853836
YBR070C	0.0	0.05307168716335131	0.5147791117505525	0.0	0.0	0.0	0.05307168716335131	0.0	0.0	0.0	0.0	0.0	0.5047832991596388	0.0	0.0	0.0	0.0	0.0	0.0	0.0	0.0	0.0	0.0	0.0	0.0	0.0	0.0	0.0	0.0616766880950117	0.0	0.0	0.0	0.0	0.0	0.0	0.5047832991596388	0.0	0.0	0.026848882408147312	0.0	0.0	0.0	0.0	0.0	0.0	0.0	0.0	0.11271471780109754	0.0
YBR071W	0.0	0.0	0.0	0.07241032866117991	0.0	0.0	0.0	0.0	0.03172663456023439	0.047872448613412666	0.047872448613412666	0.0	0.0	0.0	0.0	0.0	0.0	0.0	0.0	0.004424875397103345	0.020271536831653725	0.0	0.0	0.0	0.020271536831653725	0.0	0.0	0.020271536831653725	0.07777067038234065	0.0	0.0	0.0	0.0	0.08080049089084251	0.0	0.0	0.0	0.0	0.056325285374945966	0.3538159382996492	0.0	0.0	0.0	0.0227709105551539	0.004424875397103345	0.0	0.004424875397103345	0.10641626379272529	0.0
YBR072W	0.0	0.0	0.0	0.37671603310241963	0.0	0.0	0.03165594011766093	0.0	0.0	0.0	0.0	0.0	0.0	0.0	0.0	0.0	0.0	0.0	0.0	0.04456515112576931	0.033578828692041096	0.0	0.0	0.0	0.033578828692041096	0.0	0.0	0.033578828692041096	0.9999692828905155	0.016238860251372	0.0	0.0	0.0	0.0	0.0	0.0	0.0	0.0	0.0	0.0	0.0	0.0	0.0	0.0	0.04456515112576931	0.0	0.04456515112576931	0.0	0.0
YBR073W	0.04045814865467123	0.01876737187292854	0.2911770651820367	0.0	0.0	0.0	0.0430308088548943	0.0	0.0	0.4404535407942176	0.0	0.0	0.0	0.0	0.0	0.0	0.0	0.0	0.0	0.0	0.0	0.0	0.0	0.0	0.0	0.0	0.0	0.0	0.004424875397103345	0.0	0.0	0.0	0.0	0.0	0.0	0.0	0.0	0.0	0.004424875397103345	0.0	0.0	0.04045814865467123	0.04045814865467123	0.0	0.0	0.0	0.0	0.0	0.0
YBR074W	0.0	0.0	0.0	0.0	0.0	0.0	0.0	0.0	0.0	0.0	0.0	0.0	0.0	0.0	0.0	0.0	0.3860729657553077	0.0	0.0	0.021933251794641784	0.0	0.0	0.0	0.0	0.0	0.0	0.0	0.0	0.0	0.0	0.0	0.0	0.0	0.0	0.0	0.0	0.0	0.0	0.0	0.0	0.0	0.0	0.0	0.0	0.021933251794641784	0.0	0.021933251794641784	0.0	0.0
YBR076W	0.0	0.03475344762015642	0.0	0.0	0.9999692828905155	0.0	0.10236049423236926	0.0	0.28102692418398967	0.9603699720290149	0.9603699720290149	0.9603699720290149	0.9603699720290149	0.0	0.03475344762015642	0.0	0.05510746282039536	0.0	0.0	0.6417962642846052	0.0	0.0	0.0	0.08364017368537402	0.0	0.0	0.0	0.0	0.0	0.0	0.0	0.0	0.0	0.27323467530509393	0.0	0.0	0.0	0.0	0.0	0.0	0.0	0.0	0.0	0.0	0.6417962642846052	0.0	0.6417962642846052	0.0	0.004424875397103345
YBR077C	0.0	0.0	0.0	0.0	0.0	0.0	0.0	0.0	0.04018476952997341	0.0	0.0	0.0	0.0	0.0	0.0	0.0	0.0	0.0	0.0	0.0	0.0	0.0	0.0	0.0	0.0	0.0	0.0	0.0	0.0	0.0	0.0	0.0	0.0	0.0	0.0	0.0	0.0	0.0	0.0	0.0	0.0	0.0	0.0	0.0	0.0	0.0	0.0	0.0	0.0
YBR078W	0.0	0.0	0.0	0.047726511246112824	0.0	0.0	0.0	0.13076448722886258	0.0	0.0	0.0	0.0	0.0	0.0	0.0	0.0	0.0	0.0	0.0	0.0	0.0	0.0	0.0	0.0	0.0	0.13076448722886258	0.0	0.0	0.23612442410010015	0.0	0.0	0.0	0.0	0.0	0.0	0.0	0.0	0.0	0.0	0.0	0.13076448722886258	0.0	0.0	0.0	0.0	0.0	0.0	0.0	0.23612442410010015
YBR079C	0.1409995632976525	0.0	0.9498695872788477	0.0	0.0	0.5971963110843143	0.0	0.0	0.0	0.043537052519244446	0.043537052519244446	0.043537052519244446	0.043537052519244446	0.0	0.0	0.0	0.7488396994536004	0.0	0.0	0.9084665533946488	0.0	0.0	0.0	0.1963593276372736	0.1963593276372736	0.0	0.004424875397103345	0.0	0.0	0.0	0.0	0.0	0.0	0.0	0.0	0.043537052519244446	0.0	0.0	0.7672108477987831	0.07606683350182919	0.0	0.23753768644172057	0.23753768644172057	0.0	0.9084665533946488	0.07314511212646357	0.9084665533946488	0.5839179564490613	0.0
YBR080C	0.0	0.0	0.0	0.0	0.8227045331744274	0.0	0.0	0.0	0.08123758815841764	0.0	0.0	0.0	0.0	0.0	0.0	0.0	0.0	0.0	0.0	0.0	0.0	0.0	0.0	0.0	0.0	0.0	0.0	0.0	0.0	0.06456430382366418	0.016238860251372	0.0	0.0	0.0	0.0	0.0	0.0	0.0	0.905879547867154	0.004424875397103345	0.02826240984425199	0.0	0.0	0.0	0.0	0.9035788735149661	0.0	0.0	0.0
YBR081C	0.0	0.0	0.22007009450853288	0.030410666753897697	0.2795142987833402	0.5952501175372821	0.049732873567564284	0.0	0.23132727456070756	0.049732873567564284	0.049732873567564284	0.049732873567564284	0.2555642142970219	0.0	0.3182690915968821	0.034212594196039725	0.10571314316859715	0.034212594196039725	0.0	0.03309930133999095	0.034212594196039725	0.034212594196039725	0.0	0.016238860251372	0.0	0.01848387767233939	0.04188764466447559	0.034212594196039725	0.0	0.004424875397103345	0.0	0.0	0.0	0.0	0.0	0.2166036633322307	0.0	0.0	0.2811648306827951	0.048021346886749194	0.0	0.01720297880705346	0.01720297880705346	0.0	0.03309930133999095	0.0	0.03309930133999095	0.12511268564668165	0.0
YBR082C	0.0	0.0	0.0	0.0	0.0	0.0	0.0	0.0	0.0	0.0	0.0	0.0	0.0	0.0	0.0	0.0	0.0	0.0	0.0	0.0	0.0	0.0	0.0	0.0	0.0	0.0	0.0	0.0	0.0	0.0	0.0	0.0	0.0	0.0	0.0	0.0	0.0	0.0	0.0	0.0	0.0	0.0	0.0	0.0	0.0	0.0	0.0	0.0	0.0
YBR083W	0.0	0.0	0.0	0.0	0.09033818036623054	0.03853708282565649	0.0	0.0	0.09033818036623054	0.2946391571294458	0.2946391571294458	0.2946391571294458	0.2946391571294458	0.0	0.2946391571294458	0.0	0.0	0.0	0.2946391571294458	0.07196443432376187	0.0	0.0	0.0	0.0982126099578784	0.0	0.0	0.0982126099578784	0.0	0.6603123907708377	0.11914727546601589	0.0	0.0	0.0	0.0	0.0	0.0	0.0	0.0	0.22214401848946663	0.034731887208752976	0.0	0.0	0.0	0.43751281050904967	0.07196443432376187	0.030622803747566762	0.07196443432376187	0.99	0.0
YBR084C-A	0.0	0.0	0.26916622997807227	0.0	0.0	0.0	0.0	0.0	0.0	0.14927239731441022	0.14927239731441022	0.14927239731441022	0.3782595388675738	0.0	0.0	0.0	0.0	0.0	0.0	0.0	0.0	0.0	0.0	0.0	0.0	0.0	0.0	0.0	0.0	0.0	0.0	0.0	0.0	0.0	0.0	0.32421936519457895	0.0	0.0	0.0	0.0	0.0	0.0	0.0	0.0	0.0	0.0	0.0	0.0	0.0
YBR084W	0.0	0.24178203649726937	0.12651433347881613	0.0	0.16899314072709137	0.8585664028893291	0.0	0.0	0.16899314072709137	0.4046929841190495	0.4046929841190495	0.4046929841190495	0.4046929841190495	0.895853706674141	0.9835605955812401	0.0	0.0	0.0	0.0	0.0	0.0	0.0	0.0	0.4523011062938592	0.0	0.0	0.0	0.0	0.0	0.0	0.08163461425750151	0.0	0.0	0.0	0.0	0.0	0.0	0.0	0.0	0.0	0.0	0.08888043771531162	0.08888043771531162	0.4420012984337709	0.0	0.10271260816681438	0.0	0.0	0.0
YBR085C-A	0.0	0.0	0.0	0.0	0.0	0.0	0.0	0.0	0.0	0.0	0.0	0.0	0.0	0.0	0.0	0.0	0.0	0.0	0.0	0.0	0.0	0.0	0.0	0.0	0.0	0.0	0.048965238540872646	0.0	0.0	0.0	0.0	0.0	0.0	0.0	0.0	0.0	0.0	0.0	0.0	0.0	0.0	0.0	0.0	0.0	0.0	0.0	0.0	0.0	0.0
YBR085W	0.0	0.0	0.0	0.0	0.06766101235126831	0.0	0.0	0.0	0.06766101235126831	0.0	0.0	0.0	0.0	0.0	0.0	0.0	0.9999692828905155	0.0	0.0	0.0	0.0	0.0	0.0	0.0	0.0	0.0	0.0	0.0	0.004424875397103345	0.0	0.0	0.0	0.0	0.0	0.0	0.0	0.0	0.0	0.0	0.0	0.0	0.0	0.0	0.0	0.0	0.0	0.0	0.0	0.0
YBR086C	0.0	0.0	0.22071342346281575	0.0	0.06515682299668035	0.0657361197814863	0.0	0.0	0.06515682299668035	0.0	0.0	0.0	0.08574377381137077	0.004424875397103345	0.025153965408784784	0.049123417564400196	0.0	0.0	0.049123417564400196	0.035600366312181	0.0	0.049123417564400196	0.0	0.07343519476195959	0.0	0.049123417564400196	0.05094423580162166	0.01732541165317303	0.016238860251372	0.0	0.0	0.0	0.0	0.03493989967714617	0.0	0.11474745557786847	0.0	0.0	0.0	0.0	0.0	0.0	0.0	0.0	0.035600366312181	0.016238860251372	0.035600366312181	0.016779540889668154	0.0
YBR087W	0.0	0.016238860251372	0.0	0.0	0.0	0.0	0.0	0.0	0.0	0.0	0.0	0.0	0.0	0.0	0.0	0.0	0.0	0.0	0.0	0.0	0.0	0.0	0.0	0.29992023630692755	0.0	0.0	0.0	0.0	0.0	0.0	0.0	0.0	0.0	0.0	0.0	0.0	0.0	0.0	0.0	0.0	0.0	0.0	0.0	0.15407754700367404	0.0	0.0	0.0	0.016238860251372	0.0
YBR088C	0.0	0.0	0.0	0.0	0.0	0.0	0.0	0.0	0.0	0.0	0.0	0.0	0.0	0.0	0.0	0.0	0.0	0.0	0.0	0.0	0.0	0.0	0.0	0.0	0.0	0.0	0.0	0.0	0.0	0.0	0.0	0.0	0.0	0.0	0.0	0.0	0.0	0.0	0.0	0.0	0.0	0.0	0.0	0.0	0.0	0.0	0.0	0.0	0.0
YBR089W	0.0	0.0	0.0	0.0	0.0	0.0	0.0	0.0	0.0	0.0	0.0	0.0	0.0	0.0	0.0	0.0	0.0	0.0	0.0	0.0	0.0	0.0	0.0	0.0	0.0	0.0	0.0	0.0	0.0	0.0	0.0	0.0	0.0	0.0	0.0	0.0	0.0	0.0	0.0	0.0	0.0	0.0	0.0	0.0	0.0	0.004424875397103345	0.0	0.0	0.0
YBR091C	0.0	0.0	0.0	0.0	0.0	0.0	0.0	0.0	0.0	0.0	0.0	0.0	0.0	0.0	0.0	0.0	0.0	0.0	0.0	0.0	0.0	0.0	0.0	0.0	0.0	0.0	0.0	0.0	0.0	0.0	0.0	0.0	0.0	0.0	0.0	0.0	0.0	0.0	0.0	0.0	0.0	0.0	0.0	0.0	0.0	0.6560188833032938	0.0	0.0	0.0
YBR092C	0.0	0.0	0.0	0.0	0.0	0.0	0.0	0.0	0.0	0.0	0.0	0.0	0.0	0.0	0.0	0.0	0.0	0.0	0.0	0.0	0.0	0.0	0.0	0.0	0.0	0.0	0.0	0.0	0.0	0.0	0.0	0.0	0.0	0.0	0.0	0.0	0.0	0.0	0.0	0.0	0.0	0.0	0.0	0.0	0.0	0.0	0.0	0.0	0.0
YBR093C	0.0	0.0	0.0	0.0	0.0	0.0	0.0	0.0	0.0	0.0	0.0	0.0	0.0	0.0	0.0	0.0	0.0	0.0	0.0	0.0	0.0	0.0	0.0	0.0	0.0	0.0	0.0	0.0	0.0	0.0	0.0	0.0	0.0	0.0	0.0	0.0	0.0	0.0	0.0	0.0	0.0	0.0	0.0	0.0	0.0	0.0	0.0	0.0	0.0
YBR094W	0.0	0.0	0.0	0.0	0.0	0.0	0.0	0.0	0.1290081620468625	0.0	0.0	0.0	0.8909541468923039	0.0	0.07569695730262804	0.1221386268018444	0.0	0.0	0.1221386268018444	0.0	0.0	0.1221386268018444	0.0	0.0	0.0	0.1221386268018444	0.0	0.0	0.0	0.0	0.9999711918303186	0.0	0.0	0.0	0.0	0.5121820124901212	0.0	0.0	0.0	0.0	0.0	0.0	0.0	0.22232664604354435	0.0	0.06246404946388873	0.0	0.0	0.0
YBR095C	0.0	0.2212153027217566	0.03167571617880249	0.0	0.0	0.0	0.0	0.0	0.0	0.0	0.0	0.0	0.0	0.06058410491449384	0.9470768438503189	0.0	0.0	0.0	0.0	0.0	0.0	0.0	0.0915025980628591	0.0	0.0	0.0	0.0	0.0	0.0	0.0	0.0	0.0	0.0	0.0	0.0	0.0	0.0	0.0	0.0	0.0	0.0	0.019088095163726226	0.019088095163726226	0.0	0.0	0.7379043385677302	0.0	0.0	0.0
YBR096W	0.0	0.0	0.0	0.0	0.0	0.0	0.0	0.0	0.0	0.0	0.0	0.0	0.0	0.0	0.0	0.0	0.0	0.0	0.0	0.99	0.0	0.0	0.0	0.004424875397103345	0.0	0.0	0.0	0.0	0.0	0.0	0.0	0.0	0.0	0.0	0.0	0.0	0.0	0.0	0.0	0.0	0.0	0.2308141725855426	0.2308141725855426	0.0	0.99	0.004424875397103345	0.99	0.0	0.0
YBR097W	0.0	0.13553999265963146	0.08546731469387403	0.04501013685926081	0.07801543079619477	0.0	0.340546161505071	0.08620178324474137	0.07801543079619477	0.02629761188666746	0.02629761188666746	0.02629761188666746	0.14348459393050184	0.766217227986282	0.9999692828905155	0.0	0.6452003665100052	0.6452003665100052	0.0	0.0	0.0	0.0	0.08620178324474137	0.0	0.0	0.0	0.94767007363509	0.6452003665100052	0.004424875397103345	0.0	0.043068482539263875	0.0	0.0	0.0	0.08620178324474137	0.14348459393050184	0.0	0.0	0.8631298240041863	0.04990138805184818	0.0	0.9929597073682354	0.9929597073682354	0.5108502136388506	0.0	0.05118105671648432	0.0	0.0	0.0
YBR098W	0.0	0.08024086747043135	0.637961067206319	0.0	0.0	0.0	0.11553079222923934	0.0	0.0	0.0	0.0	0.0	0.05579047943762305	0.08024086747043135	0.11553079222923934	0.0	0.0	0.0	0.0	0.0	0.0	0.0	0.0	0.07626665548939304	0.0	0.0	0.0	0.0	0.04159957079073762	0.0	0.0	0.016238860251372	0.0	0.0	0.0	0.05579047943762305	0.0	0.0	0.0	0.0	0.0	0.11539255228384282	0.11539255228384282	0.045769225319860385	0.0	0.0	0.0	0.0	0.016238860251372
YBR099C	0.0	0.0	0.45281398900224645	0.0	0.0	0.004424875397103345	0.0	0.0	0.0	0.0	0.0	0.0	0.0	0.0	0.0	0.0	0.0	0.0	0.0	0.0	0.0	0.0	0.0	0.0	0.0	0.0	0.0	0.0	0.0	0.0	0.0	0.0	0.0	0.0	0.0	0.0	0.0	0.0	0.0	0.0	0.0	0.0	0.0	0.0	0.0	0.0	0.0	0.0	0.0
YBR101C	0.0	0.0	0.0	0.08769972327812503	0.0	0.0	0.0	0.0	0.0	0.06248194616311564	0.06248194616311564	0.06248194616311564	0.0	0.0	0.0	0.0	0.0	0.0	0.0	0.0	0.0	0.0	0.0	0.0	0.0	0.0	0.9999700770016084	0.0	0.0	0.0	0.0	0.0	0.0	0.0	0.0	0.06248194616311564	0.0	0.0	0.04859367301464601	0.0	0.0	0.0	0.0	0.0	0.0	0.04859367301464601	0.0	0.0	0.0
YBR102C	0.0	0.0	0.021510238059122777	0.01707906616523691	0.0	0.0	0.016238860251372	0.0	0.0	0.611747040516208	0.611747040516208	0.611747040516208	0.0	0.0	0.0	0.0	0.0	0.0	0.0	0.0	0.6496129491679943	0.0	0.0	0.9999706317744923	0.0	0.0	0.0	0.0	0.9999692828905155	0.6821481205150248	0.7475863512885703	0.0	0.0	0.0895306711475723	0.0	0.0	0.09614064947057921	0.09614064947057921	0.2131439557252106	0.0	0.0	0.4311198047314979	0.4311198047314979	0.6443504351435188	0.0	0.0	0.0	0.15934965869740259	0.0
YBR103C-A	0.0	0.0	0.0	0.0	0.0	0.0	0.0	0.0	0.0	0.0	0.0	0.0	0.0	0.0	0.0	0.0	0.0	0.0	0.0	0.0	0.0	0.0	0.0	0.0	0.0	0.0	0.0	0.0	0.0	0.0	0.0	0.0	0.0	0.0	0.0	0.0	0.0	0.0	0.0	0.0	0.0	0.0	0.0	0.0	0.0	0.0	0.0	0.0	0.0
YBR103W	0.0	0.0	0.050111502540350794	0.0	0.0	0.0	0.0	0.0	0.0	0.0	0.0	0.0	0.0	0.0	0.14145887301122728	0.0	0.0	0.0	0.0	0.0	0.04919851716330437	0.0	0.0	0.016238860251372	0.1439113745078474	0.0	0.0	0.0	0.0	0.03515412821675379	0.0	0.0	0.0	0.0	0.0	0.0	0.0	0.0	0.0	0.2727959178230501	0.0	0.0	0.0	0.0	0.0	0.0	0.0	0.5329655705157321	0.0
YBR104W	0.0	0.0	0.3458671443953797	0.0	0.24048563659841504	0.0	0.0	0.0	0.0	0.0	0.0	0.0	0.277688735137987	0.0	0.0	0.4984475921192184	0.0	0.0	0.4984475921192184	0.0	0.0	0.4984475921192184	0.0	0.4901685097980807	0.0	0.4984475921192184	0.0	0.0	0.0	0.0	0.0	0.0	0.0	0.0	0.0	0.0	0.0	0.0	0.0	0.0	0.0	0.0	0.0	0.0	0.0	0.0	0.0	0.0	0.0
YBR105C	0.07676545208727648	0.0	0.0	0.0	0.0	0.0	0.0	0.0	0.0	0.0	0.0	0.0	0.19602941172983301	0.0	0.0	0.033688496459446715	0.0	0.0	0.033688496459446715	0.0	0.0	0.033688496459446715	0.0	0.033688496459446715	0.0	0.033688496459446715	0.0	0.0	0.004424875397103345	0.0	0.0	0.0	0.0	0.0	0.0	0.19602941172983301	0.0	0.0	0.0	0.7158246411383897	0.0	0.004424875397103345	0.004424875397103345	0.0	0.0	0.0	0.0	0.004424875397103345	0.0
YBR106W	0.0	0.0	0.0	0.0	0.0	0.0	0.0	0.0	0.0	0.025502565363742402	0.025502565363742402	0.025502565363742402	0.0	0.0	0.0	0.0	0.0	0.0	0.0	0.0	0.0	0.0	0.0	0.0	0.0	0.0	0.0	0.0	0.0	0.07108016132059858	0.0	0.0	0.0	0.0	0.0	0.025502565363742402	0.0	0.0	0.0	0.0	0.0	0.0	0.0	0.0	0.0	0.16292397657864965	0.0	0.0	0.0
YBR107C	0.0	0.4799329487671119	0.04970562168979964	0.02798182027883811	0.0	0.0	0.04970562168979964	0.0	0.0	0.0	0.0	0.0	0.04970562168979964	0.0	0.016238860251372	0.0360164214808637	0.0	0.0	0.0360164214808637	0.0	0.0	0.0360164214808637	0.0	0.0	0.5022442710388342	0.0360164214808637	0.0	0.0	0.0	0.0	0.0	0.0	0.0	0.5022442710388342	0.0	0.04970562168979964	0.0	0.0	0.09824232526042376	0.030131226298447555	0.0	0.5022442710388342	0.5022442710388342	0.0	0.0	0.0	0.0	0.5022442710388342	0.0
YBR108W	0.008830171271926757	0.0	0.0	0.0	0.0	0.0	0.0	0.0799783206330077	0.0	0.0	0.0	0.0	0.08997623147855338	0.0	0.054952818454247376	0.04061871356561242	0.0	0.0	0.03207174126201817	0.0	0.0	0.04061871356561242	0.0	0.004424875397103345	0.07689809091788202	0.04061871356561242	0.0	0.0	0.0	0.0	0.0	0.0	0.0	0.0	0.0	0.08997623147855338	0.0	0.0	0.004424875397103345	0.0	0.0	0.03628916198909582	0.03628916198909582	0.22277585535372357	0.0	0.2878798983093551	0.0	0.0	0.0
YBR109C	0.0	0.0	0.0	0.0	0.0	0.0	0.0	0.0	0.0	0.0	0.0	0.0	0.0	0.0	0.0	0.0	0.0	0.0	0.0	0.0	0.0	0.0	0.0	0.0	0.0	0.0	0.0	0.0	0.0	0.0	0.0	0.0	0.0	0.0	0.0	0.0	0.0	0.0	0.0	0.0	0.0	0.0	0.0	0.0	0.0	0.0	0.0	0.0	0.0
YBR109W-A	0.0	0.0	0.0	0.0	0.0	0.0	0.0	0.0	0.0	0.0	0.0	0.0	0.0	0.0	0.0	0.0	0.0	0.0	0.0	0.0	0.0	0.0	0.0	0.0	0.004424875397103345	0.0	0.0	0.0	0.004424875397103345	0.0	0.0	0.0	0.0	0.0	0.0	0.0	0.0	0.0	0.0	0.0	0.0	0.0	0.0	0.0	0.0	0.0	0.0	0.0	0.0
YBR110W	0.0	0.0	0.9533328781467767	0.0	0.0	0.0	0.0	0.0	0.0	0.0	0.0	0.0	0.0	0.0	0.0	0.0	0.0	0.0	0.0	0.0	0.0	0.0	0.016238860251372	0.12603817572545017	0.0	0.0	0.016238860251372	0.0	0.0	0.016238860251372	0.021889741457068346	0.0	0.0	0.0	0.0	0.0	0.0	0.0	0.0	0.0	0.03221401992048045	0.0	0.0	0.0	0.0	0.0	0.0	0.0	0.0
YBR111C	0.0	0.0	0.0	0.0	0.0	0.0	0.0	0.0	0.0	0.0	0.0	0.0	0.05969355192503134	0.5987454620569679	0.0	0.0	0.0	0.0	0.0	0.0	0.5987454620569679	0.0	0.0	0.0	0.15611162299159054	0.0	0.0	0.0	0.0	0.0	0.03849592135977575	0.0	0.0	0.01731362468073383	0.0	0.05969355192503134	0.0	0.0	0.0	0.0	0.0	0.9411391105851498	0.9411391105851498	0.0	0.0	0.0	0.0	0.0	0.0
YBR111W-A	0.0	0.0	0.0	0.0	0.0	0.0	0.004424875397103345	0.0	0.0	0.0	0.0	0.0	0.0	0.0	0.0	0.04919335670705571	0.0	0.0	0.0	0.0	0.0	0.04919335670705571	0.0	0.04919335670705571	0.0	0.04919335670705571	0.0	0.0	0.0	0.1529397776622473	0.0	0.0	0.0	0.0	0.0	0.0	0.0	0.0	0.0	0.0	0.0	0.0	0.0	0.0	0.0	0.0	0.0	0.0	0.0
YBR112C	0.0	0.0	0.2858422653371615	0.0	0.16306225296087484	0.0	0.0	0.0	0.16306225296087484	0.9741843516358566	0.0	0.9741843516358566	0.9741843516358566	0.0	0.01321597426141674	0.1133587382407627	0.0	0.0	0.0	0.045924768073426936	0.0	0.1133587382407627	0.0	0.1133587382407627	0.0	0.1133587382407627	0.0	0.0	0.004424875397103345	0.0	0.0	0.0	0.0	0.004424875397103345	0.0	0.9764549191487101	0.0	0.0	0.0	0.004424875397103345	0.0	0.9999704212027192	0.9999704212027192	0.008830171271926757	0.045924768073426936	0.5240984562565245	0.045924768073426936	0.0	0.0
YBR113W	0.0	0.0	0.004424875397103345	0.0	0.0	0.0	0.0	0.0	0.0	0.0	0.0	0.0	0.0	0.0	0.008830171271926757	0.0	0.0	0.0	0.0	0.0	0.0	0.0	0.0	0.0	0.0	0.0	0.0	0.0	0.0	0.0	0.0	0.0	0.0	0.0	0.0	0.08389951640745552	0.0	0.0	0.0	0.0	0.0	0.0	0.0	0.008830171271926757	0.0	0.0	0.0	0.0	0.0
YBR114W	0.0	0.99	0.9943105375826778	0.0	0.0	0.0	0.4953224336602736	0.0	0.0	0.99	0.99	0.99	0.0	0.0	0.99	0.0	0.0	0.09152995845474665	0.09152995845474665	0.155314612013003	0.0	0.0	0.18495007224281634	0.0	0.004424875397103345	0.0	0.0	0.09152995845474665	0.0	0.0	0.02059188071527207	0.0	0.0	0.0	0.0	0.99	0.0	0.0	0.09152995845474665	0.0	0.0	0.0	0.0	0.9999692828905155	0.155314612013003	0.0	0.155314612013003	0.0	0.0
YBR115C	0.07968726907492796	0.720006873890636	0.7900337085751821	0.03648138480656249	0.9581798084377765	0.0	0.0	0.0	0.0	0.0	0.13943254876753797	0.0	0.13943254876753797	0.0	0.0	0.0	0.14324045251004447	0.139267261893385	0.139267261893385	0.0	0.0	0.0	0.0	0.0	0.0	0.0	0.08252027954690944	0.139267261893385	0.0	0.07170796283922809	0.5862857945735606	0.0	0.0	0.0218167535784356	0.0	0.0	0.0	0.0	0.139267261893385	0.0	0.0	0.9809578511931463	0.9809578511931463	0.9809578511931463	0.0	0.8737108893120138	0.0	0.9810421103289096	0.0
YBR118W	0.0	0.0	0.0	0.0	0.0	0.0	0.0	0.0	0.0	0.0	0.0	0.0	0.0	0.0	0.0	0.0	0.0	0.0	0.0	0.0	0.0	0.0	0.0	0.0	0.0	0.0	0.0	0.0	0.0	0.0	0.0	0.0	0.0	0.0	0.0	0.0	0.0	0.0	0.0	0.0	0.0	0.0	0.0	0.0	0.0	0.0	0.0	0.0	0.0
YBR119W	0.0	0.016238860251372	0.26914441858476357	0.0	0.0	0.0	0.0	0.0	0.0	0.0	0.0	0.0	0.0	0.0	0.0	0.0	0.0	0.07711239812947868	0.07711239812947868	0.45520713981143535	0.018798801536871634	0.0	0.0	0.0	0.0	0.0	0.0	0.07711239812947868	0.0	0.0	0.0	0.0	0.0	0.07384391296439108	0.0	0.0	0.0	0.0	0.07711239812947868	0.0	0.0	0.1965240748187057	0.1965240748187057	0.1965240748187057	0.45520713981143535	0.0	0.45520713981143535	0.1965240748187057	0.0
YBR120C	0.0	0.0	0.0	0.5708536994726112	0.0	0.0	0.0	0.05795816522520025	0.0	0.0	0.0	0.0	0.0	0.0	0.0	0.0	0.0	0.19464883924671672	0.19464883924671672	0.0	0.0	0.0	0.0	0.0	0.0	0.0	0.0	0.19464883924671672	0.0	0.0	0.08598762675472948	0.016238860251372	0.016238860251372	0.016238860251372	0.0	0.0	0.0	0.0	0.19464883924671672	0.0	0.0	0.0	0.0	0.0	0.0	0.0	0.0	0.0	0.03798628734555953
YBR122C	0.0	0.0	0.0	0.0	0.0	0.0	0.0	0.0	0.0	0.0	0.0	0.0	0.0	0.0	0.0	0.0	0.0	0.10727673965433793	0.10727673965433793	0.0	0.0	0.0	0.0	0.0	0.0	0.0	0.0	0.10727673965433793	0.0	0.09741769998466576	0.0	0.0	0.0	0.0	0.0	0.0	0.0	0.0	0.10727673965433793	0.0	0.0	0.0	0.0	0.0	0.0	0.0	0.0	0.0	0.0
YBR123C	0.0	0.0	0.0	0.8981370005343375	0.7267763272817481	0.0	0.004424875397103345	0.0	0.1238617025201969	0.0	0.0	0.03810065552183595	0.03810065552183595	0.0	0.0	0.0	0.004424875397103345	0.21438655148698582	0.21438655148698582	0.0	0.0	0.0	0.0	0.0	0.0	0.0	0.0	0.21438655148698582	0.004424875397103345	0.0	0.0	0.0	0.0	0.0	0.0	0.03810065552183595	0.0	0.0	0.21438655148698582	0.004424875397103345	0.0	0.0	0.0	0.0	0.0	0.0	0.0	0.0	0.0
YBR124W	0.0	0.0	0.004424875397103345	0.004424875397103345	0.99	0.0	0.0	0.0	0.11996766911058887	0.0	0.0	0.0	0.0	0.0	0.0	0.0	0.0	0.0	0.0	0.0	0.0	0.0	0.0	0.0	0.0	0.0	0.0	0.0	0.004424875397103345	0.0	0.0	0.004424875397103345	0.004424875397103345	0.0	0.0	0.0	0.0	0.0	0.0	0.004424875397103345	0.0	0.0	0.0	0.0	0.0	0.0	0.0	0.0	0.0
YBR125C	0.0	0.0	0.025286321227231512	0.0	0.004424875397103345	0.0	0.0	0.029033026484609148	0.8572477205712471	0.025286321227231512	0.025286321227231512	0.025286321227231512	0.11703074978111916	0.0	0.0	0.0	0.0	0.0	0.0	0.31957145768291717	0.0	0.0	0.0	0.0	0.0	0.0	0.08978621195045344	0.0	0.0	0.0	0.0	0.0	0.0	0.0	0.0	0.0	0.0	0.0	0.0	0.0	0.0	0.0	0.0	0.0	0.31957145768291717	0.0	0.31957145768291717	0.0	0.18350499398400688
YBR126C	0.0	0.0	0.0	0.0	0.0	0.0	0.0	0.0	0.0	0.0	0.0	0.0	0.0	0.0	0.0	0.0	0.0	0.0563311741278274	0.0563311741278274	0.0	0.0	0.0	0.0	0.0	0.1624326793438754	0.0	0.0	0.0563311741278274	0.0	0.004424875397103345	0.0	0.0	0.0	0.0	0.0	0.0	0.0	0.0	0.0563311741278274	0.0	0.0	0.0	0.0	0.0	0.0	0.0	0.0	0.0	0.0
YBR127C	0.0	0.0	0.0	0.0	0.0	0.0	0.0	0.0	0.0	0.0	0.0	0.0	0.0	0.0	0.0	0.0	0.0	0.0	0.0	0.0	0.0	0.0	0.0	0.0	0.0	0.0	0.0	0.0	0.0	0.0	0.0	0.0	0.0	0.0	0.0	0.0	0.0	0.0	0.0	0.0	0.0	0.0	0.0	0.0	0.0	0.004424875397103345	0.0	0.0	0.0
YBR128C	0.0	0.6695361146596985	0.02405665931386658	0.0	0.13253058918748672	0.0	0.08159133815688735	0.11818322715607299	0.38770680198810037	0.02405665931386658	0.02405665931386658	0.02405665931386658	0.02405665931386658	0.08159133815688735	0.04351842761926428	0.16403901008923205	0.0	0.0	0.0	0.0	0.0	0.16403901008923205	0.0	0.0	0.0	0.0	0.9999692828905155	0.0	0.0	0.017852980196462864	0.0	0.0	0.0	0.0	0.0	0.02405665931386658	0.0	0.0	0.0	0.0	0.0	0.5034685722963914	0.5034685722963914	0.0	0.0	0.9524899492194552	0.0	0.0	0.1181143247182781
YBR129C	0.0	0.0	0.9999999990564592	0.0	0.0	0.0	0.0	0.0	0.004424875397103345	0.0	0.0	0.0	0.0	0.0	0.0	0.004424875397103345	0.0	0.0	0.0	0.004424875397103345	0.0	0.004424875397103345	0.0	0.0	0.0	0.0	0.004424875397103345	0.0	0.0	0.0	0.0	0.0	0.0	0.0	0.0	0.0	0.0	0.0	0.0	0.0	0.0	0.0	0.0	0.0	0.004424875397103345	0.07855311623355576	0.004424875397103345	0.0	0.5541850112884666
YBR130C	0.0	0.0	0.0	0.0	0.09658637876590936	0.0	0.0	0.0	0.0	0.0	0.0	0.0	0.08969324028082193	0.0	0.0	0.3821246675942087	0.04581939097255239	0.0	0.0	0.01963736773912761	0.0	0.04581939097255239	0.0	0.04581939097255239	0.0	0.04581939097255239	0.0	0.0	0.0	0.0	0.0	0.0	0.0	0.0	0.0	0.0	0.0	0.0	0.0	0.03615449472910803	0.0	0.0	0.0	0.0	0.01963736773912761	0.48670389029517425	0.01963736773912761	0.0	0.016238860251372
YBR131C-A	0.0	0.0	0.0	0.0	0.0	0.0	0.0	0.0	0.0	0.0	0.0	0.0	0.0	0.0	0.0	0.0	0.0	0.044744497453974685	0.044744497453974685	0.0	0.0	0.0	0.0	0.0	0.0	0.0	0.0	0.044744497453974685	0.0	0.0	0.0	0.0	0.0	0.0	0.0	0.0	0.0	0.0	0.044744497453974685	0.0	0.0	0.0	0.0	0.0	0.0	0.0	0.0	0.0	0.0
YBR131W	0.04458958686687353	0.7980498278060287	0.9999950546745675	0.0	0.0	0.0	0.0	0.0	0.0	0.0485692494544091	0.0485692494544091	0.23158342741305393	0.28807492996951434	0.0	0.0	0.0	0.0	0.1993258100146006	0.1993258100146006	0.028165038016433885	0.0	0.8982320058479134	0.11206203041253648	0.8982320058479134	0.0	0.8982320058479134	0.0	0.1993258100146006	0.6011932087415804	0.0	0.0	0.0	0.0	0.0	0.0	0.1923568035337272	0.0	0.0	0.1993258100146006	0.0	0.0	0.0	0.0	0.0	0.028165038016433885	0.0	0.028165038016433885	0.0	0.0
YBR132C	0.0	0.0	0.14859998901610372	0.06791961633949706	0.25601646860870597	0.01808383103663802	0.9277001306258157	0.0	0.25601646860870597	0.7328294369824206	0.7328294369824206	0.7697993048656787	0.15764647694192724	0.0	0.0	0.0	0.0	0.004424875397103345	0.004424875397103345	0.11118155062982549	0.0	0.0	0.0	0.0	0.030259082214966204	0.0	0.0	0.004424875397103345	0.0	0.0	0.0	0.0	0.0	0.0	0.0	0.13837552859753288	0.0	0.0	0.004424875397103345	0.0	0.0	0.0	0.0	0.3420002364638972	0.11118155062982549	0.0	0.11118155062982549	0.01808383103663802	0.0
YBR133C	0.0	0.9999692828905155	0.3178095726944823	0.0	0.999970478188404	0.01999438990585234	0.9999692828905155	0.0	0.03891309790114972	0.2204171960450254	0.2204171960450254	0.25919663131169157	0.049743831020810925	0.056224341033350944	0.0	0.0	0.0	0.0	0.0	0.05558546460736069	0.0	0.0	0.0	0.0	0.0	0.0	0.0	0.0	0.0	0.0	0.0	0.1032849690680605	0.1032849690680605	0.0	0.0	0.049743831020810925	0.0	0.0	0.0	0.017924178470456464	0.0	0.8089604482894428	0.8089604482894428	0.9972059206284496	0.05558546460736069	0.2680803841515409	0.05558546460736069	0.01999438990585234	0.0
YBR134W	0.0	0.0	0.0	0.0	0.0	0.0	0.0	0.0	0.0	0.004424875397103345	0.004424875397103345	0.004424875397103345	0.0	0.0	0.0	0.0	0.0	0.0	0.0	0.0	0.0	0.0	0.0	0.0	0.0	0.0	0.004424875397103345	0.0	0.004424875397103345	0.0	0.0	0.1032849690680605	0.1032849690680605	0.0	0.0	0.0	0.0	0.0	0.0	0.01321597426141674	0.0	0.0	0.0	0.0	0.0	0.0	0.0	0.0	0.0
YBR135W	0.0	0.0	0.0	0.0	0.004424875397103345	0.0	0.0	0.0	0.0	0.0	0.0	0.0	0.0	0.0	0.0	0.0	0.0	0.0	0.0	0.0	0.0	0.0	0.0	0.0	0.0	0.0	0.0	0.0	0.0	0.0	0.0	0.0	0.0	0.0	0.0	0.0	0.0	0.0	0.0	0.0	0.0	0.0	0.0	0.0	0.0	0.0	0.0	0.0	0.0
YBR136W	0.0	0.0	0.43324172489636303	0.0	0.9999989905996206	0.9999720546125002	0.004424875397103345	0.0	0.9999699711112616	0.2875001655940763	0.31008583006305135	0.34351678986166634	0.07861984180571235	0.004424875397103345	0.0	0.004424875397103345	0.0	0.0	0.0	0.13031606304208787	0.0	0.0	0.0	0.0	0.04727604700042487	0.5303102766919141	0.9999697817013636	0.0	0.08321891663114078	0.0	0.03472528936542807	0.0	0.0	0.07039130146332595	0.0	0.07861984180571235	0.0	0.0	0.0	0.004424875397103345	0.07190487058685824	0.07601157589116991	0.07601157589116991	0.37572978990744055	0.13031606304208787	0.17479432879334378	0.13031606304208787	0.9999720546125002	0.0
YBR137W	0.0	0.0	0.057689176920187046	0.0	0.0	0.0	0.0	0.0	0.0	0.0	0.0	0.026783021976487853	0.026783021976487853	0.0	0.0	0.0	0.0	0.0	0.0	0.0	0.0	0.0	0.0	0.0	0.0	0.02467461134869453	0.0	0.0	0.004424875397103345	0.0	0.0	0.0	0.0	0.0	0.0	0.026783021976487853	0.0	0.0	0.0	0.0	0.0	0.0	0.0	0.0	0.0	0.0	0.0	0.0	0.0
YBR138C	0.0	0.0	0.2187861453703469	0.0	0.04858383216712325	0.07186659603333234	0.2722777139905598	0.6544326624588459	0.0	0.004424875397103345	0.008830171271926757	0.22224291933557394	0.2187861453703469	0.23528983241731183	0.0	0.0	0.0	0.0	0.0	0.010000000000000009	0.0	0.0	0.0	0.0	0.0	0.0	0.07186659603333234	0.0	0.0	0.0	0.0	0.0	0.0	0.0	0.0	0.2187861453703469	0.0	0.0	0.0	0.0	0.0	0.0	0.0	0.0	0.010000000000000009	0.025883397539465225	0.010000000000000009	0.0	0.0
YBR139W	0.0	0.0	0.016238860251372	0.0	0.04396281855071804	0.0	0.0	0.0	0.0	0.0	0.0	0.0	0.021658944993473428	0.0	0.0	0.0	0.025241790927383323	0.0	0.0	0.004424875397103345	0.0	0.0	0.0	0.0	0.0	0.0	0.0	0.0	0.0	0.0	0.0	0.0	0.0	0.0	0.0	0.0	0.0	0.0	0.0	0.016238860251372	0.0	0.0	0.0	0.0	0.004424875397103345	0.0	0.004424875397103345	0.0	0.0
YBR140C	0.0	0.9995181273118032	0.9999999919776889	0.2016789081438144	0.19256540397838162	0.42792390446069817	0.9999850391536999	0.0	0.9583045954127895	0.3060457825793893	0.703018363774712	0.9999932415646489	0.9999995880095637	0.9999725342945003	0.10584993312929769	0.11081480113808062	0.03839614114946488	0.11081480113808062	0.11081480113808062	0.9940417391465084	0.0938940505389112	0.0	0.0	0.0	0.03308573850037899	0.0	0.11081480113808062	0.11081480113808062	0.1523460520921146	0.3614524871040645	0.0	0.0	0.0	0.09041926390723265	0.11694823276301769	0.9999903469752884	0.0	0.0	0.11081480113808062	0.12260493581476739	0.08078438850179825	0.03677450811891725	0.03677450811891725	0.9403072903356008	0.9940417391465084	0.9304388548862272	0.9940417391465084	0.0	0.0
YBR141C	0.0	0.0	0.0	0.0	0.0	0.0	0.0	0.0	0.0	0.0	0.0	0.0	0.0	0.0	0.0	0.23313837192468978	0.0	0.23313837192468978	0.23313837192468978	0.004424875397103345	0.0	0.0	0.0	0.0	0.23313837192468978	0.13252762929411988	0.23313837192468978	0.23313837192468978	0.016238860251372	0.0	0.0	0.0	0.0	0.0	0.0	0.0	0.0	0.0	0.23313837192468978	0.016238860251372	0.0	0.0	0.0	0.0	0.004424875397103345	0.0	0.004424875397103345	0.0	0.0
YBR141W-A	0.0	0.0	0.0	0.0	0.0	0.0	0.0	0.0	0.0	0.0	0.0	0.0	0.0	0.0	0.0	0.0	0.0	0.0	0.0	0.0	0.0	0.0	0.0	0.0	0.0	0.0	0.0	0.0	0.0	0.0	0.0	0.0	0.0	0.0	0.0	0.0	0.0	0.0	0.0	0.0	0.0	0.0	0.0	0.0	0.0	0.0	0.0	0.0	0.0
YBR142W	0.6891653895655582	0.0	0.3582668210718781	0.020271889795143494	0.016238860251372	0.22403085801812328	0.0	0.0	0.004424875397103345	0.0	0.0	0.9542312369403823	0.9542312369403823	0.0	0.0	0.0	0.08390849998185701	0.0	0.0	0.0	0.0	0.0	0.0	0.0	0.0	0.0	0.0	0.0	0.0	0.0	0.0	0.0	0.0	0.0	0.0	0.9542312369403823	0.0	0.0	0.0	0.0	0.016238860251372	0.0	0.0	0.9999692828905155	0.0	0.9999692828905155	0.0	0.0	0.0
YBR143C	0.0	0.0	0.0	0.0	0.0	0.0	0.0	0.0	0.0	0.0	0.0	0.0	0.0	0.0	0.0	0.0	0.0	0.0	0.0	0.0	0.0	0.0	0.0	0.0	0.0	0.0	0.0	0.0	0.0	0.0	0.0	0.0	0.0	0.0	0.0	0.0	0.0	0.0	0.0	0.0	0.0	0.0	0.0	0.0	0.0	0.0	0.0	0.0	0.0
YBR144C	0.0	0.0	0.0	0.0	0.0	0.0	0.0	0.0	0.0	0.0	0.0	0.0	0.0	0.0	0.0	0.008830171271926757	0.0	0.008830171271926757	0.008830171271926757	0.0	0.0	0.0	0.0	0.0	0.008830171271926757	0.99	0.008830171271926757	0.008830171271926757	0.0	0.0	0.0	0.0	0.0	0.0	0.0	0.0	0.0	0.0	0.008830171271926757	0.0	0.0	0.0	0.0	0.0	0.0	0.0	0.0	0.0	0.0
YBR145W	0.0	0.0	0.10167066717765016	0.2748529199570212	0.0	0.0	0.0	0.0	0.0	0.0	0.0	0.053070381486105545	0.053070381486105545	0.0	0.0	0.0	0.0	0.0	0.0	0.0	0.0	0.0	0.0	0.0	0.0	0.0	0.0	0.0	0.0	0.26734441030837	0.0	0.0	0.0	0.02056892391254239	0.0	0.053070381486105545	0.0	0.0	0.0	0.0	0.0	0.0	0.0	0.0	0.0	0.0	0.0	0.0	0.0
YBR146W	0.0	0.0	0.0	0.0	0.6338974617667206	0.0	0.0	0.0	0.6338974617667206	0.0	0.0	0.0	0.0	0.0	0.0	0.0	0.0	0.0	0.0	0.0	0.0	0.0	0.0	0.0	0.0	0.004424875397103345	0.0	0.0	0.0	0.0	0.0	0.0	0.0	0.0	0.0	0.0	0.0	0.0	0.0	0.0	0.0	0.0	0.0	0.0	0.0	0.028139518907455474	0.0	0.0	0.0
YBR147W	0.0	0.40509896261909406	0.01905913883443111	0.0	0.0	0.0	0.04349142619858237	0.0	0.0	0.0	0.004424875397103345	0.0	0.0	0.0	0.0	0.004424875397103345	0.0	0.004424875397103345	0.004424875397103345	0.0	0.048037906794310525	0.0	0.0	0.0	0.004424875397103345	0.0	0.004424875397103345	0.004424875397103345	0.0	0.0	0.0	0.0	0.0	0.0	0.0	0.0	0.0	0.0	0.004424875397103345	0.0	0.0	0.0	0.0	0.0	0.0	0.004424875397103345	0.0	0.0	0.0
YBR148W	0.0	0.0	0.008830171271926757	0.004424875397103345	0.004424875397103345	0.004424875397103345	0.004424875397103345	0.0	0.0	0.0	0.004424875397103345	0.01321597426141674	0.008830171271926757	0.008830171271926757	0.008830171271926757	0.0	0.004424875397103345	0.0	0.0	0.008830171271926757	0.0	0.0	0.0	0.0	0.0	0.02192944621708992	0.0	0.0	0.01321597426141674	0.0	0.0	0.004424875397103345	0.004424875397103345	0.0	0.0	0.01321597426141674	0.0	0.0	0.0	0.008830171271926757	0.0	0.0	0.0	0.0	0.008830171271926757	0.01321597426141674	0.008830171271926757	0.008830171271926757	0.004424875397103345
YBR149W	0.0	0.0	0.0	0.0	0.0	0.0	0.14785945569811765	0.0	0.004424875397103345	0.0	0.0	0.0	0.0	0.0	0.0	0.0	0.0	0.0	0.0	0.0	0.9999692828905155	0.0	0.0	0.0	0.0	0.0	0.0	0.0	0.0	0.0	0.0	0.0	0.0	0.0	0.0	0.0	0.0	0.0	0.0	0.0	0.05082000147010379	0.0	0.0	0.0	0.0	0.0	0.0	0.0	0.0
YBR150C	0.0	0.004424875397103345	0.2383375529771684	0.0	0.0	0.07676713427868909	0.41230720598294546	0.0	0.0	0.0	0.0	0.14026891649245954	0.043002481399311066	0.10163708181330544	0.04754758777168322	0.864059389074947	0.0	0.0	0.0	0.05897495223975435	0.0	0.0	0.0	0.0	0.864059389074947	0.21604660830421807	0.864059389074947	0.0	0.0	0.0	0.0	0.0	0.0	0.0	0.0	0.043002481399311066	0.0	0.0	0.864059389074947	0.0	0.0	0.09201776320959221	0.09201776320959221	0.0	0.05897495223975435	0.0	0.05897495223975435	0.9558267561424254	0.0
YBR151W	0.0	0.0	0.9933853639496535	0.0	0.0	0.0	0.0	0.0	0.0	0.0	0.0	0.47210080921771247	0.47210080921771247	0.0	0.0	0.0	0.0	0.0	0.0	0.0	0.0	0.0	0.0	0.0	0.0	0.0	0.0	0.0	0.0	0.0	0.0	0.0	0.0	0.0	0.0	0.47210080921771247	0.0	0.0	0.0	0.0	0.0	0.0	0.0	0.0	0.0	0.0	0.0	0.0	0.0
YBR152W	0.0	0.0	0.0	0.0	0.004424875397103345	0.0	0.0	0.0	0.0	0.0	0.0	0.3722381689667993	0.0	0.0	0.0	0.0	0.0	0.0	0.0	0.0	0.0	0.0	0.0	0.0	0.0	0.0	0.0	0.0	0.027332253647780802	0.0	0.0	0.0	0.0	0.21320687694676066	0.017778817742767905	0.0	0.0	0.0	0.0	0.0	0.0	0.0	0.0	0.0	0.0	0.0	0.0	0.0	0.465763790991381
YBR153W	0.0	0.0	0.0	0.0	0.0	0.0	0.0	0.0	0.0	0.0	0.0	0.0	0.0	0.0	0.016238860251372	0.0	0.0	0.0	0.0	0.0	0.0	0.0	0.0	0.0	0.0	0.0	0.0	0.0	0.0	0.0	0.0	0.0	0.0	0.0	0.0	0.0	0.0	0.0	0.0	0.0	0.0	0.0	0.0	0.0	0.0	0.0	0.0	0.0	0.0
YBR154C	0.0	0.0	0.0	0.0	0.0	0.0	0.0	0.0	0.0	0.0	0.0	0.0	0.0	0.0	0.0	0.0	0.0	0.0	0.0	0.0	0.0	0.0	0.0	0.0	0.0	0.0	0.0	0.0	0.0	0.0	0.0	0.0	0.0	0.0	0.0	0.0	0.0	0.0	0.0	0.0	0.21143404169095625	0.0	0.0	0.0	0.0	0.0	0.0	0.0	0.0
YBR155W	0.0	0.0	0.04899360652095042	0.0	0.0	0.0	0.0	0.0	0.0	0.0	0.0	0.0	0.0	0.0	0.0	0.0	0.0	0.0	0.0	0.8351532614199074	0.0	0.0	0.0	0.0	0.0	0.0	0.0	0.0	0.22271330968242653	0.0	0.0	0.9741466034594095	0.9741466034594095	0.0	0.0	0.0	0.0	0.0	0.050519147148665455	0.0	0.0	0.0	0.0	0.8351532614199074	0.8351532614199074	0.09993986399848276	0.8351532614199074	0.0	0.0
YBR156C	0.0	0.07609543042932232	0.10186012943616418	0.0	0.0	0.0	0.07609543042932232	0.0	0.0	0.0	0.9999877661910306	0.9999692828905155	0.9999692828905155	0.0	0.31218825769978165	0.13116030437465587	0.0	0.07609543042932232	0.07609543042932232	0.37917195440824736	0.0	0.0	0.0	0.0	0.13116030437465587	0.0	0.13116030437465587	0.07609543042932232	0.15728814164481986	0.0	0.0	0.5583703295866818	0.5583703295866818	0.0	0.0	0.9999692828905155	0.0	0.0	0.13116030437465587	0.03939999242489445	0.0	0.0	0.0	0.34712637644800637	0.37917195440824736	0.09204468057069193	0.37917195440824736	0.0	0.0
YBR157C	0.0	0.0	0.024767137137709505	0.16890288790083374	0.47773723169253135	0.0	0.0	0.037126627611693275	0.0	0.0	0.0903237486231685	0.0	0.0	0.0	0.024767137137709505	0.0	0.0	0.0	0.0	0.3760180105613914	0.0	0.0	0.0	0.0	0.0	0.0	0.0	0.0	0.0	0.0	0.0	0.0	0.0	0.0	0.0	0.0	0.0	0.0	0.0	0.0	0.0	0.0	0.0	0.3760180105613914	0.3760180105613914	0.5473733463462125	0.3760180105613914	0.0	0.0
YBR158W	0.0	0.9568444712906746	0.02460863249188472	0.04377711749709834	0.019379492781132157	0.0	0.0	0.0	0.06331663896178008	0.0	0.16686965361064932	0.0	0.0	0.0	0.0	0.0	0.06252456474686607	0.0	0.0	0.0	0.0	0.0	0.1568570909807674	0.0	0.0	0.2522337239833724	0.0	0.0	0.11715142562431424	0.8859521775617347	0.0	0.0	0.0	0.0	0.0	0.0	0.0	0.0	0.0	0.0	0.0	0.0	0.0	0.0	0.0	0.026316387613268155	0.0	0.0	0.0
YBR159W	0.0	0.0	0.9554194869395793	0.0	0.04623973622942368	0.0	0.0	0.0	0.04623973622942368	0.0	0.0	0.0	0.0	0.0	0.0	0.0	0.0	0.0	0.0	0.0	0.0	0.0	0.0	0.0	0.0	0.0	0.0	0.0	0.1985318887322005	0.0	0.0	0.0	0.0	0.0	0.0	0.0	0.0	0.0	0.0	0.0	0.0	0.0	0.0	0.0	0.0	0.0	0.0	0.0	0.0
YBR160W	0.0	0.0	0.0	0.0	0.004424875397103345	0.0	0.0	0.0	0.004424875397103345	0.5077571204252436	0.0	0.0	0.5077571204252436	0.0	0.0	0.0	0.0	0.0	0.0	0.0	0.0	0.0	0.0	0.0	0.0	0.0	0.0	0.0	0.0	0.0	0.0	0.0	0.0	0.0	0.0	0.5077571204252436	0.0	0.0	0.0	0.0	0.0	0.0	0.0	0.0	0.0	0.0	0.0	0.0	0.0
YBR161W	0.0	0.0	0.0	0.0	0.0	0.99	0.0	0.0	0.0	0.0	0.0	0.0	0.0	0.06075931235092347	0.599706859444652	0.0	0.0	0.0	0.0	0.0	0.0	0.99	0.0	0.0	0.0	0.0	0.0	0.0	0.0	0.0	0.0	0.0	0.0	0.0	0.0	0.0	0.0	0.0	0.0	0.0	0.0	0.0	0.0	0.5769696848432465	0.0	0.0	0.0	0.0	0.0
YBR162C	0.0	0.0	0.0	0.0	0.1914026909094113	0.04791956449707957	0.0	0.2093603995481167	0.0	0.0	0.11924523679220755	0.0	0.0	0.0	0.026200061618070647	0.0	0.0	0.0	0.0	0.0	0.0	0.0	0.0	0.0	0.0	0.0	0.0	0.0	0.0	0.0	0.020425342425919868	0.0	0.0	0.0498470342912164	0.0	0.0	0.0	0.0	0.0	0.0	0.0	0.0	0.0	0.0	0.0	0.0	0.0	0.0	0.0
YBR162W-A	0.0	0.0	0.0	0.0	0.0	0.0	0.0	0.0	0.0	0.0	0.0	0.0	0.0	0.0	0.0	0.0	0.0	0.0	0.0	0.0	0.0	0.0	0.0	0.0	0.0	0.0	0.0	0.0	0.0	0.0	0.0	0.0	0.0	0.0	0.0	0.0	0.0	0.0	0.0	0.0	0.0	0.0	0.0	0.0	0.0	0.0	0.0	0.0	0.0
YBR163W	0.0	0.0	0.9102156790826595	0.004424875397103345	0.0	0.0	0.0	0.0	0.1306559466886732	0.0	0.7448536272113554	0.23778511643170053	0.23778511643170053	0.1449402982168606	0.0	0.0	0.0	0.0	0.0	0.0	0.0	0.0	0.03383254004239711	0.0	0.0725143061913649	0.0	0.1861065862068838	0.0	0.0	0.0	0.0	0.0	0.0	0.0	0.0	0.23778511643170053	0.0	0.0	0.1861065862068838	0.2876499788617669	0.027972470696983165	0.0	0.0	0.0	0.0	0.0	0.004424875397103345	0.9999709738016149	0.08973748763631106
YBR164C	0.0	0.0	0.0	0.0	0.0	0.0	0.0	0.0	0.0	0.0	0.0	0.0	0.0	0.0	0.0	0.0	0.0	0.0	0.0	0.0	0.0	0.0	0.0	0.0	0.0	0.0	0.0	0.0	0.0	0.0	0.0	0.0	0.0	0.0	0.0	0.0	0.0	0.0	0.0	0.0	0.0	0.1830991133434695	0.1830991133434695	0.0	0.0	0.0	0.0	0.0	0.0
YBR165W	0.0	0.0	0.0	0.0	0.13406461387267388	0.0	0.0	0.004424875397103345	0.0	0.004424875397103345	0.0	0.0	0.004424875397103345	0.0	0.0	0.9725074667820741	0.0	0.0	0.0	0.0	0.0	0.9725074667820741	0.0	0.0	0.0	0.0	0.325308324588526	0.0	0.017593563037402116	0.0	0.0	0.0	0.0	0.0	0.0	0.0	0.0	0.0	0.325308324588526	0.016238860251372	0.0	0.004424875397103345	0.004424875397103345	0.0	0.0	0.004424875397103345	0.0	0.035987878164282505	0.03152073278391154
YBR166C	0.0	0.0	0.0	0.0	0.0	0.0	0.0	0.0	0.0	0.0	0.0	0.0	0.0	0.056165783417290505	0.0	0.0	0.0	0.0	0.0	0.0	0.0	0.0	0.0	0.0	0.0	0.0	0.0	0.0	0.1464951382395221	0.0	0.0	0.0	0.0	0.0	0.7580232064234069	0.0	0.0	0.0	0.0	0.004424875397103345	0.0	0.0	0.0	0.0	0.0	0.0	0.0	0.0	0.0
YBR167C	0.0	0.039032993172283925	0.0	0.0	0.0	0.0	0.039032993172283925	0.0	0.0	0.0	0.0	0.0	0.0	0.41189643016591293	0.0	0.0	0.0	0.0	0.0	0.0	0.0	0.0	0.0	0.0	0.0	0.0	0.0	0.0	0.0	0.0	0.0	0.0	0.0	0.0	0.0	0.0	0.0	0.0	0.0	0.0	0.0	0.0	0.0	0.0	0.0	0.0	0.0	0.0	0.0
YBR168W	0.0	0.0	0.0	0.9999692828905155	0.9999692828905155	0.0	0.0	0.0	0.0	0.0	0.0	0.0	0.0	0.8235291779959606	0.0	0.0	0.0	0.0	0.0	0.04439306306905588	0.0	0.0	0.0	0.0	0.0	0.0	0.017422371570098405	0.0	0.26632575495992505	0.0	0.0	0.0	0.0	0.0	0.0	0.0	0.0	0.0	0.017422371570098405	0.0	0.0	0.0	0.0	0.059911030573119195	0.04439306306905588	0.0	0.0	0.0	0.0
YBR169C	0.0491557924974283	0.0	0.0491557924974283	0.0	0.0	0.0	0.0	0.0	0.9999692828905155	0.004424875397103345	0.004424875397103345	0.0	0.0	0.0	0.0	0.0	0.05795632983193677	0.0	0.0	0.0	0.0	0.0	0.0	0.0	0.0	0.0	0.03335002123362918	0.0	0.02426106911919057	0.0	0.99	0.0	0.0	0.0	0.0	0.004424875397103345	0.0	0.0	0.03335002123362918	0.0	0.004424875397103345	0.0	0.0	0.0	0.0	0.264998981435575	0.0	0.0	0.0
YBR170C	0.020935026351868058	0.06388291057452444	0.016238860251372	0.9999692828905155	0.1452467970334148	0.0	0.0	0.0	0.1452467970334148	0.0	0.0	0.0	0.0	0.0	0.0	0.0	0.0	0.0	0.0	0.0	0.0	0.0	0.0	0.0	0.0	0.0	0.030730169505319482	0.0	0.03146546049000787	0.0	0.0	0.0	0.0	0.0	0.0	0.0	0.0	0.0	0.03146546049000787	0.0	0.0	0.0	0.0	0.0	0.0	0.0	0.139080087390129	0.0	0.0
YBR171W	0.0	0.0	0.0	0.0	0.0	0.0	0.0	0.0	0.0	0.0	0.0	0.0	0.0	0.0	0.0	0.0	0.0	0.0	0.0	0.0	0.0	0.0	0.0	0.0	0.0	0.0	0.0	0.0	0.0	0.0	0.0	0.0	0.0	0.0	0.0	0.0	0.0	0.0	0.0	0.0	0.0	0.0	0.0	0.0	0.0	0.0	0.0	0.0	0.0
YBR172C	0.0	0.6774061901315661	0.9999893514485305	0.0	0.0	0.0	0.0	0.0	0.0	0.0	0.0	0.004424875397103345	0.004424875397103345	0.0	0.0	0.0	0.0	0.0	0.0	0.0	0.0	0.0	0.0	0.0	0.0	0.037375242802997755	0.004424875397103345	0.0	0.0409005455204805	0.05628971567870977	0.0	0.0	0.0	0.0	0.0	0.645070424366377	0.0	0.0	0.004424875397103345	0.0	0.0	0.0	0.0	0.0	0.0	0.3034394123020431	0.0	0.15758708999873772	0.0
YBR173C	0.0	0.0	0.0	0.0	0.03260682709257645	0.0	0.0	0.0	0.0	0.0	0.0	0.0	0.0	0.0	0.0	0.0	0.0	0.0	0.0	0.0	0.0	0.0	0.0	0.0	0.0	0.0	0.0	0.0	0.0	0.0	0.0	0.0	0.0	0.0	0.0	0.0	0.0	0.0	0.0	0.0	0.0	0.0	0.0	0.0	0.0	0.0	0.0	0.0	0.0
YBR174C	0.0	0.0	0.0	0.0	0.0	0.0	0.0	0.0	0.0	0.0	0.0	0.0	0.0	0.0	0.0	0.0	0.9999999203132589	0.9999987826355496	0.9999987826355496	0.0	0.0	0.0	0.0	0.9999987826355496	0.0	0.0	0.0	0.9999987826355496	0.5245261859972099	0.0	0.0	0.0	0.0	0.0	0.9999999203132589	0.0	0.0	0.0	0.0	0.0	0.0	0.0	0.0	0.0	0.0	0.004424875397103345	0.0	0.9999987826355496	0.0
YBR175W	0.0	0.0	0.0	0.0	0.0	0.0	0.0	0.0	0.0	0.0	0.0	0.0	0.0	0.0	0.0	0.0	0.9999999203132589	0.9999987826355496	0.9999987826355496	0.0	0.0	0.0	0.0	0.9999987826355496	0.0	0.0	0.0	0.9999987826355496	0.5224129226888412	0.0	0.0	0.0	0.0	0.0	0.9999999203132589	0.0	0.0	0.0	0.0	0.0	0.0	0.0	0.0	0.0	0.0	0.0	0.0	0.9999987826355496	0.0
YBR176W	0.0	0.0	0.0	0.0	0.0	0.0	0.0	0.0	0.0	0.0	0.0	0.0	0.0	0.0	0.0	0.0	0.0	0.0	0.0	0.0	0.0	0.0	0.0	0.0	0.0	0.0	0.07430686335834913	0.0	0.07430686335834913	0.0	0.0	0.0	0.0	0.0	0.0	0.0	0.0	0.0	0.07430686335834913	0.0	0.0	0.0	0.0	0.0	0.0	0.0	0.0	0.0	0.0
YBR177C	0.0	0.0	0.021079668911841876	0.0	0.0	0.0	0.0	0.0	0.0	0.0	0.0	0.042070881654202474	0.042070881654202474	0.2130627059392789	0.0	0.0	0.0	0.0	0.0	0.004424875397103345	0.0	0.0	0.0	0.0	0.0	0.0	0.0	0.0	0.0	0.0	0.0	0.0	0.0	0.016238860251372	0.0	0.05809590204045256	0.0	0.0	0.0	0.0	0.0	0.10147906458022116	0.10147906458022116	0.004424875397103345	0.004424875397103345	0.0	0.004424875397103345	0.0	0.038451692088203315
YBR178W	0.0	0.004424875397103345	0.0	0.0	0.0	0.0	0.0	0.0	0.0	0.0	0.0	0.008830171271926757	0.008830171271926757	0.0	0.0	0.0	0.0	0.0	0.0	0.0	0.0	0.0	0.0	0.0	0.0	0.0	0.0	0.0	0.0	0.0	0.0	0.0	0.0	0.0	0.0	0.008830171271926757	0.0	0.0	0.0	0.0	0.0	0.0	0.0	0.0	0.0	0.0	0.0	0.0	0.0
YBR179C	0.0	0.0	0.9999692828905155	0.0	0.5419907666086651	0.0	0.046622710047657945	0.0	0.5207820769896745	0.0	0.0	0.0	0.0	0.0	0.0	0.016238860251372	0.016238860251372	0.0	0.0	0.0	0.0	0.0	0.11130565184064634	0.0	0.0	0.0	0.004424875397103345	0.0	0.04610155150599837	0.0	0.09866644648147671	0.09866644648147671	0.09866644648147671	0.016238860251372	0.09866644648147671	0.0	0.0	0.0	0.0	0.004424875397103345	0.0	0.0	0.0	0.0	0.0	0.3097707654059284	0.0	0.0	0.0
YBR180W	0.0	0.0	0.9999716942216635	0.0	0.0	0.0	0.0	0.0	0.0	0.0	0.0	0.0	0.0	0.0	0.0	0.1716612349718718	0.0	0.0	0.0	0.0	0.0	0.0	0.0	0.0	0.02776409159400317	0.0	0.0	0.0	0.0	0.0	0.0	0.0	0.0	0.0	0.0	0.0	0.0	0.0	0.1716612349718718	0.1860857891519898	0.0	0.0	0.0	0.0	0.0	0.0	0.0	0.0	0.0
YBR181C	0.0	0.0	0.0	0.99	0.0	0.0	0.0	0.0	0.0	0.0	0.0	0.0	0.0	0.0	0.0	0.0	0.0	0.0	0.0	0.0	0.0	0.0	0.0	0.99	0.0	0.0	0.0	0.0	0.0	0.0	0.0	0.0	0.0	0.0	0.0	0.0	0.0	0.0	0.0	0.0	0.0	0.99	0.99	0.99	0.0	0.0	0.0	0.0	0.0
YBR182C	0.0	0.004424875397103345	0.5522961210728561	0.004424875397103345	0.7601786265314296	0.0	0.0	0.603382656171912	0.0	0.0	0.0	0.004424875397103345	0.004424875397103345	0.0	0.008830171271926757	0.01321597426141674	0.01321597426141674	0.03260285497644855	0.03260285497644855	0.0	0.03260285497644855	0.0	0.8387391438222777	0.0	0.0	0.0	0.11084242573485314	0.03260285497644855	0.008830171271926757	0.0	0.004424875397103345	0.0	0.0	0.0	0.0	0.004424875397103345	0.0	0.0	0.01321597426141674	0.0	0.0	0.0	0.0	0.03964749635136766	0.0	0.0	0.0	0.0	0.0
YBR182C-A	0.0	0.0	0.0	0.0	0.0	0.0	0.0	0.0	0.0	0.0	0.0	0.0	0.0	0.0	0.0	0.0	0.0	0.0	0.0	0.0	0.0	0.0	0.0	0.0	0.0	0.0	0.0	0.0	0.990044248753971	0.0	0.0	0.0	0.0	0.0	0.0	0.0	0.0	0.0	0.0	0.0	0.0	0.0	0.0	0.0	0.0	0.0	0.0	0.0	0.0
YBR183W	0.0	0.0	0.10611035466144336	0.0	0.0	0.0	0.0	0.0	0.0	0.0	0.0	0.0	0.0	0.0	0.0	0.0	0.0	0.0	0.0	0.0	0.0	0.0	0.0	0.0	0.03275835574832775	0.0	0.0	0.0	0.004424875397103345	0.0	0.0	0.0	0.0	0.0	0.0	0.0	0.0	0.0	0.0	0.0	0.0	0.0	0.0	0.0	0.0	0.0	0.0	0.9535779405364261	0.0
YBR184W	0.0	0.008830171271926757	0.008830171271926757	0.01321597426141674	0.0	0.0	0.004424875397103345	0.0	0.0	0.004424875397103345	0.004424875397103345	0.004424875397103345	0.004424875397103345	0.004424875397103345	0.004424875397103345	0.004424875397103345	0.004424875397103345	0.004424875397103345	0.0	0.0	0.0	0.0	0.004424875397103345	0.0	0.0	0.004424875397103345	0.004424875397103345	0.0	0.039126245185390096	0.0	0.0	0.004424875397103345	0.004424875397103345	0.0	0.004424875397103345	0.01321597426141674	0.0	0.0	0.004424875397103345	0.008830171271926757	0.0	0.0	0.0	0.01321597426141674	0.0	0.0	0.004424875397103345	0.004424875397103345	0.0
YBR185C	0.0	0.0	0.0	0.0	0.0	0.0	0.0	0.0	0.0	0.0	0.0	0.0	0.0	0.0	0.0	0.30479554553016874	0.4162701088526738	0.0	0.0	0.20903387856687172	0.0	0.0	0.0	0.0	0.0	0.0	0.0	0.0	0.5611817744176799	0.0	0.0	0.0	0.0	0.0	0.0	0.26456371054475747	0.0	0.0	0.30479554553016874	0.5088823198047527	0.0	0.0	0.0	0.0	0.20903387856687172	0.0	0.0	0.30479554553016874	0.0
YBR186W	0.0	0.0	0.12814505304354973	0.6377347861305229	0.0	0.0	0.0	0.035177553940326955	0.0	0.0	0.0	0.0	0.0	0.0	0.0	0.9999700804711358	0.99	0.0	0.0	0.0	0.0	0.0	0.0	0.0	0.0	0.0	0.0	0.0	0.99	0.0	0.0	0.0	0.0	0.0	0.0	0.049959376601190875	0.0	0.0	0.9999700804711358	0.016238860251372	0.0	0.0	0.0	0.0	0.0	0.0	0.14683196803029408	0.9999700804711358	0.0
YBR189W	0.0	0.9738547156085747	0.0	0.0	0.0	0.0	0.0	0.0	0.0	0.0	0.0	0.0	0.0	0.016238860251372	0.0	0.0	0.004424875397103345	0.0	0.0	0.0	0.0	0.0	0.0	0.0	0.0	0.0	0.0	0.0	0.0	0.0	0.0	0.0	0.0	0.004424875397103345	0.0	0.0	0.0	0.0	0.0	0.0	0.0	0.0	0.0	0.0	0.0	0.0	0.0	0.0	0.0
YBR191W	0.0	0.0	0.004424875397103345	0.0	0.0	0.0	0.0	0.0	0.0	0.0	0.0	0.0	0.0	0.0	0.0	0.0	0.0	0.0	0.0	0.0	0.0	0.0	0.0	0.0	0.0	0.0	0.0	0.0	0.0	0.0	0.0	0.0	0.0	0.0	0.0	0.0	0.0	0.0	0.0	0.0	0.0	0.0	0.0	0.0	0.0	0.0	0.0	0.0	0.0
YBR191W-A	0.0	0.0	0.0	0.0	0.0	0.0	0.0	0.0	0.0	0.0	0.0	0.0	0.0	0.0	0.0	0.0	0.0	0.0	0.0	0.0	0.0	0.0	0.0	0.0	0.0	0.0	0.0	0.0	0.0	0.0	0.0	0.0	0.0	0.0	0.0	0.0	0.0	0.0	0.0	0.0	0.0	0.0	0.0	0.0	0.0	0.0	0.0	0.0	0.0
YBR192W	0.0	0.0	0.04189917749432848	0.0	0.0	0.0	0.0	0.0	0.0	0.0	0.0	0.0	0.0	0.0	0.0	0.0	0.016238860251372	0.0	0.0	0.0	0.0	0.0	0.0	0.0	0.0	0.004424875397103345	0.0	0.0	0.2547444746240387	0.0	0.0	0.0	0.0	0.0	0.0	0.2121188471914276	0.0	0.0	0.0	0.0	0.0	0.0	0.0	0.0	0.0	0.0	0.0	0.0	0.0
YBR193C	0.0	0.0	0.1740187498332605	0.5922510748396209	0.0	0.0	0.0	0.0	0.0	0.0	0.0	0.0	0.0	0.0	0.0	0.0	0.004424875397103345	0.0	0.0	0.0	0.0	0.0	0.0	0.0	0.0	0.0	0.004424875397103345	0.0	0.44455698300789614	0.0	0.0	0.0	0.0	0.0	0.0	0.11871955342180573	0.0	0.0	0.0	0.0	0.0	0.0	0.0	0.07955493137590397	0.0	0.0	0.0	0.0	0.0
YBR194W	0.0	0.016238860251372	0.016238860251372	0.028279511641690402	0.0	0.0	0.28918362855427326	0.9999692828905155	0.0	0.0	0.0	0.0	0.0	0.0	0.28918362855427326	0.04238813079246695	0.0451806933175104	0.0	0.0	0.02808949712096842	0.0	0.0	0.0	0.28918362855427326	0.0	0.0	0.0	0.0	0.6019311061091781	0.0	0.0	0.0	0.0	0.010000000000000009	0.0	0.016238860251372	0.0	0.0	0.04238813079246695	0.0	0.0	0.9999692828905155	0.9999692828905155	0.0	0.02808949712096842	0.0	0.0	0.0	0.0
YBR195C	0.004424875397103345	0.05484730007343552	0.05484730007343552	0.03957153446910089	0.0	0.0	0.0	0.0	0.0	0.0	0.0	0.0	0.0	0.02846018282369478	0.0	0.0	0.9999692828905155	0.0	0.0	0.2482433278307219	0.0	0.0	0.0	0.0	0.06590678097148561	0.0	0.0	0.0	0.004424875397103345	0.0	0.0	0.0	0.0	0.0	0.0	0.05484730007343552	0.0	0.0	0.0	0.07458419933372307	0.06590678097148561	0.03586572064323834	0.03586572064323834	0.0	0.2482433278307219	0.0	0.0	0.0300603794644837	0.027166599129175184
YBR196C	0.0	0.03532827013100781	0.0	0.0	0.0	0.0	0.03532827013100781	0.0	0.0	0.0	0.0	0.0	0.0	0.0	0.004424875397103345	0.0	0.8178151428420959	0.0	0.0	0.47089515118552305	0.0	0.0	0.0	0.03532827013100781	0.0	0.0	0.0	0.0	0.03873328875038573	0.0	0.0	0.0	0.0	0.0	0.0	0.0	0.0	0.0	0.0	0.0	0.0	0.0	0.0	0.0	0.47089515118552305	0.0	0.0	0.0	0.0
YBR196C-A	0.0	0.0	0.0	0.0	0.0	0.0	0.0	0.0	0.0	0.0	0.0	0.0	0.0	0.0	0.0	0.0	0.004424875397103345	0.0	0.0	0.0	0.0	0.0	0.0	0.0	0.0	0.0	0.0	0.0	0.0	0.0	0.0	0.0	0.0	0.0	0.0	0.0	0.0	0.0	0.0	0.0	0.0	0.0	0.0	0.0	0.0	0.0	0.0	0.0	0.0
YBR196C-B	0.0	0.0	0.0	0.0	0.0	0.0	0.0	0.004424875397103345	0.0	0.0	0.0	0.0	0.0	0.0	0.0	0.0	0.004424875397103345	0.0	0.0	0.0	0.0	0.0	0.0	0.0	0.0	0.0	0.0	0.0	0.0	0.0	0.0	0.0	0.0	0.004424875397103345	0.0	0.0	0.0	0.0	0.0	0.0	0.0	0.0	0.0	0.0	0.0	0.0	0.0	0.0	0.0
YBR197C	0.0	0.262539101240559	0.0	0.0	0.05303585165497282	0.0	0.0	0.0	0.05303585165497282	0.0	0.0	0.0	0.0	0.0	0.0	0.0563734858753423	0.0563734858753423	0.0	0.0	0.0	0.0	0.0	0.0	0.0	0.0	0.0	0.0	0.0	0.004424875397103345	0.0	0.0	0.0	0.0	0.0	0.0	0.0	0.0	0.0	0.0563734858753423	0.0	0.0	0.0	0.0	0.025853950219687616	0.0	0.27451462571636476	0.0	0.0	0.0
YBR198C	0.0	0.0	0.03745707054808389	0.0	0.0	0.0	0.0	0.0	0.0	0.0	0.0	0.948505359025754	0.948505359025754	0.0	0.0	0.0	0.004424875397103345	0.0	0.0	0.8236131578921131	0.0	0.0	0.0	0.0	0.0	0.0	0.0	0.0	0.05051896286327473	0.0	0.0	0.0	0.0	0.0	0.0	0.9504341974255746	0.0	0.0	0.0	0.04003917383817246	0.0	0.0	0.0	0.6236533740011918	0.8236131578921131	0.10263375409357955	0.0	0.0	0.0
YBR199W	0.7455253786249945	0.0	0.5385254315393049	0.0	0.0	0.0	0.0	0.0	0.0	0.0	0.0	0.06158793957985509	0.06158793957985509	0.0	0.0	0.0	0.0	0.0	0.0	0.0	0.0	0.0	0.0	0.04493711425147262	0.0	0.0	0.0	0.0	0.0	0.0	0.0	0.0	0.0	0.0	0.0	0.06158793957985509	0.0	0.0	0.0	0.0	0.0	0.04490544136471186	0.04490544136471186	0.0	0.0	0.0	0.0	0.0	0.0
YBR200W	0.0	0.1160279367266639	0.9999694188098974	0.0	0.0	0.0	0.1160279367266639	0.0	0.0	0.0	0.0	0.6396438488752785	0.6396438488752785	0.0	0.07072706722744726	0.0	0.0	0.0	0.0	0.0	0.0	0.03258035047024521	0.0	0.9999703787281818	0.03990308454204483	0.0	0.0	0.0	0.0	0.0	0.0	0.0	0.0	0.0	0.0	0.6412383799425851	0.0	0.0	0.0	0.0	0.0	0.05515086596746399	0.05515086596746399	0.0	0.0	0.7213831974151282	0.0	0.05515086596746399	0.11979063161039327
YBR200W-A	0.0	0.0	0.0	0.0	0.0	0.0	0.0	0.0	0.0	0.0	0.0	0.0	0.0	0.0	0.0	0.0	0.0	0.0	0.0	0.0	0.0	0.0	0.0	0.0	0.0	0.0	0.0	0.0	0.0	0.0	0.0	0.0	0.0	0.0	0.0	0.0	0.0	0.0	0.0	0.004424875397103345	0.0	0.0	0.0	0.0	0.0	0.0	0.0	0.0	0.0
YBR201C-A	0.0	0.0	0.0	0.0	0.0	0.0	0.0	0.0	0.0	0.0	0.0	0.0	0.0	0.0	0.0	0.0	0.0	0.0	0.0	0.0	0.0	0.0	0.0	0.0	0.0	0.0	0.0	0.0	0.0	0.0	0.0	0.0	0.0	0.0	0.0	0.0	0.0	0.0	0.0	0.0	0.0	0.0	0.0	0.0	0.0	0.0	0.0	0.0	0.0
YBR201W	0.0	0.0	0.0	0.0	0.0	0.0	0.0	0.0	0.0	0.0	0.0	0.0	0.0	0.27467182822159264	0.03346149960291733	0.0	0.0	0.0	0.0	0.0	0.0	0.0	0.0	0.0	0.0	0.0	0.0	0.0	0.0	0.022043871544404237	0.06307682955525296	0.0	0.0	0.0	0.0	0.0	0.0	0.0	0.0	0.0	0.0	0.0	0.0	0.0	0.0	0.0	0.0	0.0	0.0
YBR202W	0.0	0.21608099209242682	0.03309992372249404	0.0	0.10258082666237667	0.0	0.0	0.0	0.131754515797047	0.0	0.0	0.03309992372249404	0.0	0.0	0.0	0.0	0.05136284457711393	0.0	0.0	0.0	0.0	0.0	0.0	0.0	0.0	0.0	0.3254502067069186	0.0	0.004424875397103345	0.0	0.0	0.0	0.0	0.0	0.0	0.03309992372249404	0.0	0.0	0.1827748549087398	0.0	0.0	0.0	0.0	0.0	0.0	0.0	0.07761725206881342	0.0	0.0
YBR203W	0.0	0.05972191430091511	0.0	0.21717934087112878	0.0	0.0	0.07499095873201012	0.0	0.021197630644768206	0.0	0.0	0.0	0.0	0.07499095873201012	0.0	0.0	0.0	0.032984279795503335	0.032984279795503335	0.0	0.032984279795503335	0.0	0.004424875397103345	0.0	0.0	0.0	0.004424875397103345	0.032984279795503335	0.1297844626796607	0.0	0.19859900576097955	0.026486354571088944	0.026486354571088944	0.0	0.0	0.0	0.0	0.0	0.43520973527682094	0.032984279795503335	0.0	0.0	0.0	0.0	0.0	0.9999692828905155	0.0	0.0	0.0
YBR204C	0.004424875397103345	0.050439645192686955	0.0	0.027402949511113217	0.0	0.0	0.050439645192686955	0.0	0.0	0.0	0.0	0.01892883690750169	0.01892883690750169	0.050439645192686955	0.0	0.0	0.9405560462090283	0.0	0.0	0.0	0.0	0.0	0.0	0.0	0.0	0.0	0.0	0.0	0.056402034892730435	0.0	0.0	0.004424875397103345	0.004424875397103345	0.0	0.0	0.453986892564874	0.0	0.0	0.16908816769880897	0.0	0.0	0.0	0.0	0.0	0.0	0.0	0.0	0.0	0.0
YBR207W	0.0	0.0	0.004424875397103345	0.0	0.0	0.0	0.0	0.0	0.0	0.0	0.0	0.004424875397103345	0.004424875397103345	0.0	0.0	0.0	0.0	0.0	0.0	0.23253943092460339	0.0	0.0	0.0	0.0	0.0	0.0	0.0	0.0	0.016238860251372	0.004424875397103345	0.03697200516241339	0.0	0.0	0.0	0.0	0.03363431695049013	0.0	0.0	0.0	0.0	0.0	0.0	0.0	0.0	0.23253943092460339	0.0	0.0	0.0	0.0
YBR208C	0.0	0.22964355511684376	0.5373792716895034	0.0	0.9460797407478945	0.0222899406243785	0.0	0.004424875397103345	0.08173405212553486	0.0	0.0	0.7079941144332262	0.7079941144332262	0.35677553482099733	0.35677553482099733	0.0	0.0	0.004424875397103345	0.004424875397103345	0.9626318441381616	0.0332704942597164	0.0	0.0	0.0	0.18912603660272087	0.0222899406243785	0.18912603660272087	0.004424875397103345	0.0	0.2967633224410594	0.020044652968217447	0.9484019731909578	0.9484019731909578	0.9999702809928769	0.26502631573148827	0.7079941144332262	0.0	0.0	0.18912603660272087	0.9879436238609371	0.0	0.03247943775304918	0.03247943775304918	0.0	0.9626318441381616	0.0	0.8710404462243411	0.03247943775304918	0.030918277412859352
YBR209W	0.0	0.0	0.0	0.0	0.0	0.0	0.0	0.0	0.0	0.0	0.0	0.004424875397103345	0.004424875397103345	0.0	0.0	0.0	0.0	0.0	0.0	0.0	0.004424875397103345	0.0	0.0	0.0	0.0	0.0	0.0	0.0	0.0	0.0	0.004424875397103345	0.0	0.0	0.0	0.0	0.004424875397103345	0.0	0.0	0.0	0.0	0.0	0.0	0.0	0.0	0.0	0.0	0.004424875397103345	0.0	0.0
YBR210W	0.0	0.0	0.0	0.0	0.0	0.0	0.0	0.9765887515929841	0.0	0.9765887515929841	0.9765887515929841	0.0	0.9765887515929841	0.0	0.0	0.0	0.0	0.0	0.0	0.32163533079371154	0.0	0.0	0.0	0.0	0.0	0.0	0.0	0.0	0.0	0.9920301792314906	0.0	0.0	0.0	0.0	0.0	0.0	0.0	0.0	0.0	0.0	0.0	0.0	0.0	0.0	0.32163533079371154	0.0	0.0	0.0	0.0
YBR211C	0.2548125381208073	0.0	0.0	0.0	0.0	0.0	0.0	0.0	0.0	0.0	0.0	0.0	0.0	0.0	0.02141694932716587	0.0	0.0	0.0	0.0	0.023231878149442498	0.0	0.0	0.0	0.0	0.0	0.0	0.0	0.0	0.0	0.056604798384849	0.0	0.0	0.0	0.0	0.9999692828905155	0.0	0.0	0.0	0.0	0.0	0.0	0.0	0.0	0.0	0.023231878149442498	0.0	0.0	0.016238860251372	0.0
YBR212W	0.0	0.0	0.99	0.0	0.0	0.0	0.0	0.0	0.008830171271926757	0.5445138920925892	0.0	0.0	0.0	0.0	0.0	0.9540002892245133	0.004424875397103345	0.0	0.0	0.3998637312585126	0.0	0.0	0.0	0.0	0.0	0.0	0.0	0.0	0.004424875397103345	0.03161150112706557	0.0	0.05139254811023819	0.05139254811023819	0.0	0.0	0.99	0.0	0.0	0.0	0.0	0.0	0.0	0.0	0.0	0.3998637312585126	0.0	0.0	0.0	0.03350437858315336
YBR213W	0.15284071034661129	0.0	0.0	0.0	0.035788348966179884	0.0	0.0	0.0	0.0	0.0	0.0	0.0	0.0	0.0	0.0	0.0	0.0	0.0	0.0	0.0	0.037575386296180624	0.0	0.0	0.0	0.0	0.0	0.0	0.0	0.0	0.0	0.0	0.0	0.0	0.0	0.0	0.0	0.0	0.0	0.0	0.0	0.0	0.0	0.0	0.1552052243359634	0.0	0.0	0.0	0.0	0.0
YBR214W	0.0	0.0	0.20948659923174384	0.0	0.027376551208854738	0.0	0.0	0.036239465318988806	0.027376551208854738	0.0	0.0	0.004424875397103345	0.0	0.0	0.0	0.0	0.9999703960621393	0.0	0.0	0.0	0.004424875397103345	0.0	0.0	0.036239465318988806	0.0	0.0	0.0	0.0	0.0	0.0	0.0	0.036239465318988806	0.036239465318988806	0.0	0.0	0.004424875397103345	0.0	0.0	0.0	0.0	0.036239465318988806	0.0	0.0	0.0	0.0	0.0	0.0	0.0	0.0
YBR215W	0.0	0.0	0.0	0.0	0.07119749207387693	0.0	0.0	0.004424875397103345	0.07530732743996715	0.0	0.0	0.0	0.0	0.0	0.0	0.0	0.0	0.0	0.0	0.004424875397103345	0.0	0.0	0.0	0.0	0.0	0.0	0.0	0.0	0.0	0.0	0.0	0.004424875397103345	0.004424875397103345	0.0	0.0	0.0	0.0	0.0	0.0	0.0	0.0	0.0	0.0	0.0	0.004424875397103345	0.06124134408889392	0.004424875397103345	0.0	0.0
YBR216C	0.0	0.029608087996622734	0.9027963805248803	0.0	0.23247664889451414	0.0	0.0	0.0	0.0	0.0	0.9902234490373799	0.07600653062705798	0.15882764234403357	0.029608087996622734	0.5514522509500026	0.0	0.0	0.0	0.0	0.07600653062705798	0.0	0.0	0.004424875397103345	0.0	0.0	0.0	0.0	0.0	0.15893569216267778	0.0	0.12704587196387318	0.0	0.0	0.0	0.0	0.9902234490373799	0.0	0.0	0.0	0.4069454193939638	0.0	0.0	0.0	0.2492206678690595	0.07600653062705798	0.0	0.9999692828905155	0.0	0.0
YBR217W	0.0	0.0	0.0	0.0	0.0	0.0	0.0	0.0	0.0	0.0	0.0	0.0	0.0	0.0	0.0	0.0	0.0	0.0	0.0	0.0	0.0	0.0	0.0	0.0	0.0	0.0	0.0	0.0	0.0	0.0	0.0	0.0	0.0	0.004424875397103345	0.0	0.0	0.0	0.0	0.0	0.0	0.0	0.0	0.0	0.0	0.0	0.0	0.0	0.0	0.0
YBR218C	0.0	0.0	0.0	0.0	0.0	0.0	0.0	0.0	0.0	0.0	0.0	0.9999701448128949	0.9999701448128949	0.0	0.0	0.0	0.0	0.0	0.0	0.0	0.0	0.0	0.0	0.0	0.0	0.0	0.21698326406485147	0.0	0.0	0.388593166759045	0.404163850935945	0.0	0.0	0.0	0.0	0.0	0.0	0.0	0.0	0.0	0.0	0.0	0.0	0.0	0.0	0.0	0.0	0.0	0.0
YBR221C	0.0	0.0	0.0	0.0	0.0	0.0	0.0	0.0	0.004424875397103345	0.0	0.0	0.0	0.0	0.0	0.09404757202400704	0.0	0.0	0.0	0.0	0.0	0.0	0.0	0.0	0.0	0.0	0.0	0.0	0.0	0.0	0.0	0.0	0.0	0.0	0.0	0.0	0.0	0.0	0.0	0.0	0.0	0.0	0.0	0.0	0.0	0.0	0.0	0.0	0.0	0.051313689443372
YBR221W-A	0.0	0.0	0.0	0.004424875397103345	0.0	0.0	0.0	0.0	0.0	0.0	0.0	0.0	0.0	0.0	0.0	0.0	0.0	0.0	0.0	0.0	0.0	0.0	0.0	0.0	0.0	0.0	0.0	0.0	0.0	0.0	0.0	0.0	0.0	0.0	0.0	0.0	0.0	0.0	0.0	0.0	0.0	0.0	0.0	0.0	0.0	0.0	0.0	0.0	0.0
YBR222C	0.1858776080688489	0.18277314110992104	0.019346127184887818	0.0	0.0	0.0	0.0	0.0	0.0	0.0	0.0	0.0	0.0	0.0	0.0	0.0	0.0	0.0	0.0	0.0	0.0	0.0	0.0	0.0	0.0	0.0	0.0	0.0	0.0	0.0	0.0	0.1370575371148306	0.1370575371148306	0.0	0.0	0.0	0.0	0.0	0.0	0.0	0.0	0.0	0.0	0.26899237828380584	0.0	0.0	0.0	0.0	0.0
YBR223C	0.0	0.0	0.18581133851012033	0.0	0.0	0.0	0.0	0.12409078853428102	0.29902876457131466	0.0	0.0	0.0	0.0	0.0	0.0	0.04266893319276699	0.0	0.0	0.0	0.0	0.0	0.0	0.0	0.0	0.9999692828905155	0.0	0.29460234626568527	0.0	0.4087128581007592	0.04635280595772939	0.06092260902064772	0.0	0.0	0.0	0.0	0.0	0.0	0.0	0.04266893319276699	0.051055483231673526	0.0	0.0	0.0	0.24087116615788162	0.0	0.03061103400979237	0.0	0.0	0.0
YBR223W-A	0.0	0.0	0.0	0.0	0.0	0.0	0.0	0.0	0.0	0.0	0.0	0.0	0.0	0.0	0.0	0.04266893319276699	0.0	0.0	0.0	0.0	0.0	0.0	0.0	0.0	0.0	0.0	0.0	0.0	0.0	0.0	0.0	0.0	0.0	0.0	0.0	0.0	0.0	0.0	0.04266893319276699	0.0	0.0	0.0	0.0	0.15297543754620824	0.0	0.0	0.0	0.0	0.0
YBR226C	0.0	0.0	0.0	0.0	0.0	0.0	0.0	0.0	0.0	0.004424875397103345	0.004424875397103345	0.0	0.0	0.0	0.0	0.004424875397103345	0.0	0.0	0.0	0.0	0.0	0.0	0.0	0.008830171271926757	0.0	0.0	0.0	0.0	0.0	0.0	0.004424875397103345	0.0	0.0	0.0	0.0	0.004424875397103345	0.0	0.0	0.004424875397103345	0.0	0.0	0.0	0.0	0.0	0.0	0.004424875397103345	0.0	0.0	0.0
YBR227C	0.0	0.027098566918089206	0.9999697817013636	0.0	0.0	0.0	0.027098566918089206	0.004424875397103345	0.9255262914210494	0.0	0.0	0.0	0.0	0.027098566918089206	0.027098566918089206	0.0	0.0	0.0	0.0	0.07219226413166979	0.0	0.0	0.0	0.0	0.0	0.0	0.0	0.0	0.0	0.0	0.0	0.0	0.0	0.0	0.0	0.0	0.0	0.0	0.0	0.0	0.0	0.0	0.0	0.004424875397103345	0.07219226413166979	0.0	0.07219226413166979	0.0	0.0
YBR228W	0.0	0.033563733896118664	0.3487657930688557	0.0	0.0	0.0	0.033563733896118664	0.0	0.0	0.0	0.0	0.0	0.0	0.033563733896118664	0.033563733896118664	0.0	0.0	0.0	0.0	0.0	0.0	0.0	0.0	0.0	0.10763564912468027	0.0	0.0	0.0	0.0	0.0	0.0	0.0	0.0	0.0	0.13447017285872764	0.0	0.0	0.0	0.0	0.0	0.0	0.0	0.0	0.0	0.0	0.0	0.0	0.0	0.13447017285872764
YBR229C	0.0	0.0	0.5615749372349741	0.0	0.0	0.030706948824381963	0.0	0.0	0.0	0.0	0.0	0.07641000362271166	0.07641000362271166	0.0	0.0	0.0	0.0	0.0	0.0	0.0	0.0	0.0	0.0	0.0	0.0	0.0	0.0	0.0	0.13801667427145892	0.23677858708894362	0.09687944343826382	0.0	0.0	0.0	0.0	0.07641000362271166	0.0	0.0	0.0	0.04664259989155095	0.0	0.0	0.0	0.0	0.0	0.9080478448752163	0.0	0.0	0.0
YBR230C	0.0	0.0	0.0	0.0	0.9999692828905155	0.0	0.0	0.0	0.9999692828905155	0.0	0.0	0.0	0.0	0.0	0.0	0.0	0.0	0.0	0.0	0.032179441744349835	0.5147400278323785	0.0	0.0	0.0	0.0	0.0	0.0	0.0	0.0	0.0	0.0	0.0	0.0	0.0	0.0	0.024988071985615923	0.0	0.0	0.0	0.0958416459400454	0.016238860251372	0.0	0.0	0.0	0.032179441744349835	0.0	0.032179441744349835	0.0	0.0
YBR230W-A	0.0	0.0	0.004424875397103345	0.0	0.008830171271926757	0.0	0.0	0.0	0.008830171271926757	0.0	0.0	0.0	0.0	0.0	0.0	0.0	0.0	0.0	0.0	0.0	0.0	0.0	0.0	0.0	0.0	0.0	0.0	0.0	0.004424875397103345	0.004424875397103345	0.0	0.0	0.0	0.0	0.0	0.0	0.0	0.0	0.0	0.0	0.0	0.0	0.0	0.0	0.0	0.0	0.0	0.0	0.0
YBR231C	0.0	0.0	0.0	0.0	0.0	0.30758425731004213	0.0	0.0	0.0	0.0	0.0	0.0	0.0	0.0	0.0	0.0	0.0	0.0	0.0	0.0	0.0	0.0	0.016238860251372	0.0	0.0	0.0	0.0	0.0	0.004424875397103345	0.0	0.0	0.0	0.0	0.004424875397103345	0.0	0.0	0.0	0.0	0.0	0.0	0.0	0.0	0.0	0.06012220146645875	0.0	0.16614961385428395	0.0	0.004424875397103345	0.016238860251372
YBR232C	0.0	0.0	0.0	0.0	0.0	0.0	0.0	0.0	0.0	0.0	0.0	0.0	0.0	0.0	0.0	0.0	0.0	0.0	0.0	0.0	0.0	0.0	0.0	0.0	0.0	0.0	0.0	0.0	0.0	0.004424875397103345	0.0	0.0	0.0	0.0	0.0	0.0	0.0	0.0	0.0	0.0	0.0	0.0	0.0	0.0	0.0	0.0	0.0	0.0	0.0
YBR233W	0.0	0.0	0.0	0.0	0.0	0.0	0.0	0.020828368775575257	0.0	0.0	0.0	0.0	0.0	0.0	0.0	0.0	0.0	0.0	0.0	0.0	0.0	0.0	0.0	0.0	0.0	0.0	0.0	0.0	0.0	0.45336648821005576	0.0	0.0	0.0	0.0	0.0	0.0	0.0	0.0	0.0	0.0	0.0	0.0	0.0	0.0	0.0	0.0	0.0	0.0	0.0
YBR233W-A	0.0	0.0	0.0	0.0	0.0	0.0	0.0	0.0	0.0	0.0	0.0	0.0	0.0	0.0	0.0	0.0	0.0	0.0	0.0	0.0	0.0	0.0	0.0	0.0	0.0	0.0	0.0	0.0	0.1377929454110941	0.0	0.0	0.0	0.0	0.0	0.0	0.0	0.0	0.0	0.0	0.0	0.0	0.0	0.0	0.0	0.0	0.0	0.0	0.0	0.0
YBR234C	0.0	0.03127998587163927	0.0	0.0	0.9999692828905155	0.29006870977904453	0.0	0.0	0.9999692828905155	0.0	0.0	0.0	0.0	0.0	0.0	0.0	0.0	0.0	0.0	0.0	0.0	0.0	0.0	0.0	0.0	0.0	0.0	0.0	0.03700208254699067	0.0	0.0	0.0	0.0	0.42142206062549825	0.0	0.0	0.0	0.0	0.0	0.0	0.0	0.0	0.0	0.0	0.0	0.0	0.0	0.0	0.0
YBR235W	0.0	0.6906157554603323	0.07581326519610443	0.029134965966684412	0.07317188060438418	0.9999999997554302	0.0	0.016238860251372	0.0	0.34808410646028054	0.03805648272515216	0.1222599766981548	0.1222599766981548	0.0	0.0	0.0	0.0	0.0	0.0	0.07799868565100476	0.0	0.0	0.0	0.0	0.0	0.0	0.0	0.0	0.0	0.0	0.0	0.0	0.0	0.0	0.0	0.42778732841360345	0.0	0.0	0.0	0.0	0.0	0.0	0.0	0.0	0.07799868565100476	0.0	0.07799868565100476	0.0	0.0
YBR236C	0.047370136773353666	0.0	0.0	0.0	0.0	0.0	0.0	0.0	0.0	0.0	0.0	0.04257485373475056	0.04257485373475056	0.0	0.0	0.0	0.0	0.0	0.0	0.0	0.0	0.0	0.0	0.0	0.0	0.0	0.0	0.0	0.1515867556552406	0.03217710731921253	0.0	0.0	0.0	0.0	0.0	0.04257485373475056	0.0	0.0	0.0	0.0	0.0	0.0	0.0	0.01751620969069445	0.0	0.0	0.0	0.0	0.0
YBR237W	0.025275807493790325	0.0	0.9788237090955036	0.0	0.0	0.12117193999346954	0.0	0.9890042984607087	0.0	0.0	0.0	0.0	0.0	0.0	0.0	0.0	0.0	0.0	0.0	0.386668662308813	0.0	0.025275807493790325	0.0	0.0	0.0	0.0	0.0	0.0	0.0	0.0	0.016238860251372	0.0	0.0	0.016238860251372	0.0	0.0	0.0	0.0	0.0	0.0	0.0	0.8445644796087501	0.8445644796087501	0.060685933436511186	0.386668662308813	0.0	0.386668662308813	0.0	0.0
YBR238C	0.0	0.0	0.004424875397103345	0.0	0.0	0.025620487290785587	0.0	0.0	0.0	0.0	0.0	0.0	0.0	0.0	0.0	0.0	0.0	0.0	0.0	0.05361945587026651	0.004424875397103345	0.0	0.0	0.004424875397103345	0.0	0.0	0.0	0.0	0.004424875397103345	0.0	0.0	0.0	0.0	0.6345148845528622	0.0	0.0	0.0	0.0	0.47763579416285484	0.0	0.0	0.0	0.0	0.004424875397103345	0.05361945587026651	0.0	0.05361945587026651	0.0	0.0
YBR239C	0.30195377084415376	0.0	0.04652060408379577	0.0	0.06419043869816965	0.0	0.0	0.0	0.06419043869816965	0.0	0.0	0.9087901332983968	0.9087901332983968	0.30195377084415376	0.0	0.0	0.0	0.0	0.0	0.1801962070397667	0.0	0.0	0.031646158336648744	0.0	0.0	0.0	0.0	0.0	0.0	0.0	0.0	0.30195377084415376	0.30195377084415376	0.0	0.0	0.9087901332983968	0.0	0.0	0.0	0.0	0.0	0.0	0.0	0.0	0.1801962070397667	0.0	0.1801962070397667	0.04652060408379577	0.26058894314607994
YBR240C	0.0	0.9473673608479476	0.01824081359068941	0.15073684273253862	0.0	0.0	0.0	0.0	0.0	0.0	0.0	0.0	0.0	0.0	0.0	0.0	0.0	0.0	0.0	0.03297586165858157	0.0	0.0	0.0	0.09021240783422313	0.0	0.0	0.0	0.0	0.0	0.0	0.004424875397103345	0.0	0.0	0.0	0.0	0.0	0.0	0.0	0.0	0.004424875397103345	0.0	0.0	0.0	0.0	0.03297586165858157	0.004424875397103345	0.03297586165858157	0.0	0.0
YBR241C	0.0	0.0	0.0	0.02747326464044142	0.0	0.041742152963327395	0.0	0.0	0.0	0.0	0.0	0.0	0.0	0.0	0.0	0.018735379351913384	0.018735379351913384	0.0	0.0	0.0	0.041742152963327395	0.0	0.0	0.0	0.9999692828905155	0.0	0.054339086286955385	0.0	0.004424875397103345	0.0	0.0	0.0	0.0	0.0	0.0	0.0	0.0	0.0	0.0	0.0	0.0	0.0	0.0	0.05626792990341423	0.0	0.0	0.0	0.0	0.0
YBR242W	0.24675591190168777	0.0	0.0	0.0	0.0	0.04302825758198103	0.0	0.0	0.0	0.0	0.0	0.0	0.0	0.0	0.0	0.0	0.0	0.0	0.0	0.016238860251372	0.11162566397295626	0.0	0.0	0.0	0.0	0.0	0.0	0.0	0.0	0.0	0.37639595163553574	0.0	0.0	0.0	0.0	0.0	0.0	0.0	0.0	0.0	0.0	0.0	0.0	0.004424875397103345	0.016238860251372	0.016238860251372	0.016238860251372	0.0	0.0
YBR243C	0.0	0.004424875397103345	0.0	0.043587269572442744	0.0	0.994251076721104	0.004424875397103345	0.0	0.0	0.0	0.0	0.0	0.0	0.0	0.004424875397103345	0.0	0.0	0.0	0.0	0.0	0.0	0.0	0.0	0.0	0.004424875397103345	0.0	0.7432116070106589	0.0	0.0	0.0	0.0	0.0	0.0	0.0	0.0	0.0	0.0	0.0	0.7432116070106589	0.0	0.0	0.0	0.0	0.3157041581172514	0.0	0.0	0.0	0.0	0.0
YBR244W	0.0	0.0	0.8584731949289909	0.0	0.99	0.0	0.0	0.0	0.99	0.0	0.0	0.0	0.0	0.0	0.0	0.0	0.0	0.0	0.0	0.0	0.0	0.0	0.0	0.0	0.0	0.0	0.0	0.0	0.0	0.0	0.4084779680277566	0.0	0.0	0.0	0.0	0.020281200782869324	0.0	0.0	0.0	0.0	0.0	0.0	0.0	0.0	0.0	0.0	0.0	0.0	0.0
YBR245C	0.0	0.0	0.0	0.0	0.10617927533241711	0.004424875397103345	0.004424875397103345	0.0	0.10617927533241711	0.004424875397103345	0.0	0.0	0.0	0.0	0.004424875397103345	0.0	0.0	0.004424875397103345	0.004424875397103345	0.0	0.0	0.004424875397103345	0.0	0.0	0.0	0.004424875397103345	0.0	0.004424875397103345	0.004424875397103345	0.17470300334432431	0.0	0.0	0.0	0.0	0.0	0.0	0.004424875397103345	0.004424875397103345	0.0	0.0	0.0	0.0	0.0	0.0	0.0	0.0	0.0	0.0	0.0
YBR246W	0.0	0.004424875397103345	0.0	0.0	0.0	0.004424875397103345	0.004424875397103345	0.0	0.0	0.0	0.0	0.0	0.0	0.0	0.004424875397103345	0.0	0.0	0.004424875397103345	0.004424875397103345	0.0	0.0	0.0	0.0	0.004424875397103345	0.004424875397103345	0.004424875397103345	0.9905060851031053	0.004424875397103345	0.0	0.0	0.0	0.0	0.0	0.0	0.0	0.0	0.004424875397103345	0.004424875397103345	0.12060141507024302	0.0	0.0	0.0	0.0	0.0	0.0	0.11197472989098234	0.0	0.0	0.0
YBR247C	0.0	0.0	0.037982326067296346	0.0	0.0	0.15738562768012454	0.0	0.0	0.0	0.016238860251372	0.0	0.0	0.0	0.0	0.0	0.016238860251372	0.016238860251372	0.15738562768012454	0.15738562768012454	0.0	0.0	0.0	0.0	0.0	0.0	0.15738562768012454	0.0	0.15738562768012454	0.0	0.0	0.0	0.0	0.0	0.0	0.0	0.0	0.15738562768012454	0.15738562768012454	0.0	0.0	0.0	0.1562837936297371	0.1562837936297371	0.0	0.0	0.0	0.0	0.0	0.0
YBR248C	0.0	0.2500124761424246	0.3946337265157581	0.0	0.43990497562364717	0.017742036047122323	0.2500124761424246	0.0	0.43990497562364717	0.0	0.0	0.0	0.0	0.0	0.2500124761424246	0.9771243444684158	0.0	0.0	0.0	0.0	0.0	0.0	0.0	0.0	0.26759776031478744	0.0	0.0	0.0	0.0	0.9680821305111367	0.9896685741532806	0.0	0.0	0.0	0.0	0.0	0.0	0.0	0.0	0.004424875397103345	0.0	0.0	0.0	0.0	0.0	0.038987550569477336	0.0	0.0	0.0
YBR249C	0.0	0.0	0.0	0.0	0.0	0.02717733056293814	0.0	0.0	0.0	0.0	0.0	0.0	0.0	0.0	0.0	0.023307682039143796	0.0	0.0	0.0	0.0	0.0	0.0	0.0	0.0	0.0	0.0	0.0	0.0	0.0	0.0	0.0	0.0	0.0	0.0	0.0	0.0	0.0	0.0	0.0	0.0	0.0	0.0	0.0	0.0	0.0	0.0	0.0	0.0	0.0
YBR250W	0.0	0.0	0.39698136820403984	0.0	0.0	0.0	0.0	0.0	0.0	0.0	0.0	0.0	0.0	0.0	0.0	0.08041318442990131	0.08041318442990131	0.0	0.0	0.0	0.0	0.0	0.0	0.0	0.07877686430452768	0.0	0.0	0.0	0.0	0.0	0.0	0.0	0.0	0.0	0.0	0.2730138393857401	0.0	0.0	0.0	0.03101716354534434	0.0	0.0	0.0	0.0	0.0	0.0	0.0	0.0	0.0
YBR251W	0.0	0.0	0.0	0.0	0.0	0.0	0.0	0.0	0.0	0.0	0.0	0.0	0.0	0.0	0.0	0.0	0.0	0.0	0.0	0.0	0.0	0.0	0.0	0.0	0.0	0.0	0.0	0.0	0.0	0.0	0.0	0.0	0.0	0.0	0.0	0.0	0.0	0.0	0.0	0.0	0.0	0.0	0.0	0.0	0.0	0.0	0.0	0.0	0.0
YBR252W	0.0	0.0	0.0	0.0	0.0	0.0	0.0	0.0	0.0	0.0	0.0	0.0	0.0	0.0	0.0	0.0	0.0	0.0	0.0	0.0	0.0	0.0	0.0	0.0	0.0	0.0	0.0	0.0	0.0	0.0	0.0	0.0	0.0	0.0	0.0	0.0	0.0	0.0	0.0	0.0	0.39119543428019277	0.0	0.0	0.0	0.0	0.0	0.0	0.0	0.0
YBR253W	0.0	0.0	0.0	0.0	0.0	0.0	0.0	0.0	0.0	0.0	0.0	0.0	0.0	0.0	0.0	0.0	0.0	0.0	0.0	0.0	0.0	0.0	0.0	0.0	0.0	0.0	0.0	0.0	0.0	0.0	0.0	0.0	0.0	0.0	0.0	0.0	0.0	0.0	0.0	0.0	0.0	0.0	0.0	0.0	0.0	0.0	0.0	0.0	0.0
YBR254C	0.0	0.04685160677967626	0.0	0.0	0.04834030439018122	0.0	0.04685160677967626	0.0	0.04834030439018122	0.0	0.0	0.0	0.0	0.0	0.04685160677967626	0.0	0.0	0.0	0.0	0.0	0.0	0.0	0.0	0.0	0.0	0.0	0.0	0.0	0.0	0.53920138457221	0.0	0.0	0.0	0.0	0.0	0.0	0.0	0.0	0.0	0.0	0.0	0.0	0.0	0.0	0.0	0.0	0.0	0.0	0.0
YBR255C-A	0.0	0.0	0.06106648566727313	0.0	0.0	0.0	0.0	0.0	0.06106648566727313	0.0	0.0	0.0	0.0	0.0	0.0	0.0	0.0	0.0	0.0	0.0	0.0	0.0	0.0	0.0	0.0	0.0	0.0	0.0	0.0	0.0	0.0	0.0	0.0	0.0	0.0	0.0	0.0	0.0	0.0	0.0	0.0	0.0	0.0	0.0	0.0	0.03804556918677593	0.0	0.0	0.0
YBR255W	0.0	0.0	0.0	0.0	0.0	0.0	0.0	0.0	0.0	0.0	0.0	0.0	0.0	0.0	0.0	0.0277985923986368	0.0277985923986368	0.0	0.0	0.0	0.20885779457299603	0.0	0.0	0.0	0.18870625572855482	0.0	0.01801020566122369	0.0	0.11685338717356586	0.0	0.0	0.0	0.0	0.0	0.0	0.029184509877501208	0.0	0.0	0.016238860251372	0.0	0.0	0.0	0.0	0.018003417240845754	0.0	0.05994176241946381	0.0	0.0	0.0
YBR256C	0.0	0.0	0.0	0.0	0.0441888240330095	0.0	0.0	0.058809099546975996	0.0441888240330095	0.0	0.0	0.0	0.0	0.058809099546975996	0.0	0.0	0.0	0.0	0.0	0.0	0.0	0.0	0.0	0.0	0.0	0.0	0.08122611942785984	0.0	0.0	0.0	0.0	0.0	0.0	0.0	0.0	0.0	0.0	0.0	0.0	0.13958013201125585	0.0	0.0	0.0	0.0	0.0	0.0	0.0	0.0	0.0
YBR257W	0.0	0.0	0.0	0.0	0.034686603004305594	0.0	0.0	0.0	0.030396227124771413	0.0	0.0	0.0	0.0	0.0	0.0	0.0	0.0	0.0	0.0	0.0	0.0	0.0	0.0	0.0	0.0	0.0	0.0	0.0	0.0	0.004424875397103345	0.0	0.0	0.0	0.0	0.0	0.0	0.0	0.0	0.0	0.0	0.0	0.004424875397103345	0.004424875397103345	0.0	0.0	0.0	0.0	0.0	0.0
YBR258C	0.0	0.0	0.0	0.0	0.0	0.0	0.0	0.0	0.0	0.0	0.0	0.0	0.0	0.0	0.0	0.0	0.0	0.0	0.0	0.0	0.0	0.5253479041000492	0.0	0.0	0.0	0.0	0.0	0.0	0.0	0.0	0.0	0.0	0.0	0.0	0.0	0.0	0.0	0.0	0.0	0.0	0.0	0.0	0.0	0.0	0.0	0.0	0.0	0.0	0.0
YBR259W	0.0	0.7469644379109734	0.004424875397103345	0.0	0.0	0.0	0.7469644379109734	0.033529849655712596	0.0	0.21725170398056293	0.21725170398056293	0.21725170398056293	0.21725170398056293	0.12423918800186273	0.7469644379109734	0.0	0.0	0.004424875397103345	0.0	0.6188028393111649	0.0	0.0	0.0	0.0	0.0	0.0	0.0	0.0	0.0	0.0	0.0	0.0	0.0	0.0	0.12423918800186273	0.21725170398056293	0.0	0.0	0.004424875397103345	0.25655981714655474	0.0	0.0	0.0	0.0	0.6188028393111649	0.004424875397103345	0.6188028393111649	0.0	0.0
YBR260C	0.0	0.0	0.3979219521859034	0.4242153243270629	0.02409015453806862	0.0	0.0	0.0	0.021818085204960425	0.0	0.0	0.0	0.0	0.0	0.0	0.0	0.0	0.0	0.0	0.0	0.0	0.09190970403814158	0.0	0.0	0.0	0.0	0.0	0.0	0.02748696823171104	0.137389214946532	0.0	0.0	0.0	0.0	0.0	0.0	0.0	0.0	0.0	0.036120612760457194	0.0	0.0	0.0	0.17263702834272643	0.0	0.05396815101119368	0.0	0.0	0.0
YBR261C	0.0	0.0	0.0	0.0	0.0	0.0	0.0	0.0	0.0	0.0	0.0	0.0	0.0	0.0	0.0	0.0	0.0	0.03515294015361348	0.0	0.1951966773192383	0.0	0.0	0.0	0.0	0.0	0.0	0.0	0.0	0.0	0.0	0.0	0.0	0.0	0.0	0.0	0.0	0.0	0.0	0.03515294015361348	0.0	0.0	0.0	0.0	0.0	0.1951966773192383	0.0	0.1951966773192383	0.0	0.0
YBR262C	0.0	0.0	0.0	0.0	0.0	0.0	0.0	0.0	0.06039668606972126	0.027841393267731274	0.027841393267731274	0.027841393267731274	0.027841393267731274	0.0	0.0	0.0	0.0	0.0	0.0	0.0	0.0	0.0	0.0	0.0	0.0	0.0	0.03922659928637651	0.0	0.01876218446191169	0.0	0.0	0.0	0.0	0.0	0.0	0.027841393267731274	0.0	0.0	0.0	0.0	0.0	0.03922659928637651	0.03922659928637651	0.05623382296466006	0.0	0.0	0.0	0.0	0.0
YBR263W	0.0	0.0	0.0	0.0	0.0	0.0	0.0	0.0	0.0	0.0	0.0	0.0	0.0	0.0	0.0	0.0	0.0	0.0	0.0	0.17997466883701596	0.0	0.0	0.0	0.0	0.0	0.03306467067039587	0.172889916425098	0.0	0.7213878720208255	0.0	0.0	0.0	0.0	0.0	0.0	0.0	0.03306467067039587	0.03306467067039587	0.0	0.0	0.0	0.0	0.0	0.0	0.17997466883701596	0.0	0.17997466883701596	0.0	0.0
YBR264C	0.0	0.8444068142143657	0.6790316640619491	0.0	0.032388408810816394	0.0	0.0	0.0	0.032388408810816394	0.0	0.0	0.0	0.0	0.0	0.0	0.0	0.0	0.0	0.0	0.0	0.0	0.0	0.0	0.064319869970621	0.0	0.0	0.0	0.0	0.0	0.0	0.0	0.0	0.0	0.0	0.0	0.6790316640619491	0.0	0.0	0.0	0.0	0.0	0.0	0.0	0.0	0.0	0.07808635497141081	0.0	0.0	0.0
YBR265W	0.0	0.0	0.99	0.016238860251372	0.0	0.0	0.0	0.0	0.0	0.0	0.0	0.0	0.0	0.0	0.0	0.0	0.0	0.0	0.0	0.016238860251372	0.0	0.0	0.0	0.0	0.0	0.0	0.0	0.0	0.0	0.0	0.0	0.0	0.0	0.0	0.0	0.004424875397103345	0.0	0.0	0.0	0.0	0.0	0.0	0.0	0.0	0.016238860251372	0.0	0.016238860251372	0.0	0.0
YBR266C	0.0	0.0	0.0	0.0	0.0	0.004424875397103345	0.0	0.0	0.0	0.0	0.0	0.0	0.0	0.0	0.0	0.08313457113654144	0.08313457113654144	0.0	0.0	0.0	0.0	0.0	0.0	0.3811763763594076	0.0	0.0	0.0	0.0	0.0	0.0	0.0	0.0	0.0	0.0	0.0	0.0	0.0	0.0	0.0	0.0	0.0	0.0	0.0	0.0	0.0	0.0	0.0	0.0	0.0
YBR267W	0.0	0.0	0.0	0.0	0.0	0.0	0.0	0.0	0.0	0.0	0.0	0.0	0.0	0.0	0.0	0.1381331598192006	0.1381331598192006	0.022325788644026567	0.0	0.0	0.0	0.0	0.0	0.3811763763594076	0.0	0.004424875397103345	0.0	0.0	0.0	0.0	0.0	0.0	0.0	0.0	0.0	0.0	0.0	0.0	0.022325788644026567	0.0	0.0	0.0	0.0	0.004424875397103345	0.0	0.0	0.0	0.0	0.0
YBR268W	0.9999692828905155	0.0	0.0	0.0	0.0	0.0	0.0	0.0	0.0	0.0	0.0	0.0	0.0	0.0	0.0	0.0	0.0	0.5786242074767314	0.0	0.0	0.0	0.0	0.0	0.0	0.0	0.0	0.02648794426365153	0.0	0.0	0.0	0.0	0.0	0.0	0.0	0.0	0.0	0.0	0.0	0.5786242074767314	0.0	0.0	0.0	0.0	0.0	0.0	0.0	0.0	0.0	0.0
YBR269C	0.0	0.0	0.0	0.0	0.0	0.01802642303359836	0.0	0.0	0.0	0.0	0.0	0.0	0.0	0.0	0.0	0.0	0.0	0.0	0.0	0.0	0.0	0.0	0.0	0.0	0.0	0.0	0.0	0.0	0.0	0.0	0.0	0.0	0.0	0.0	0.0	0.12063642285896659	0.0	0.0	0.0	0.0	0.0	0.0	0.0	0.0	0.0	0.0	0.0	0.0	0.0
YBR270C	0.0	0.9862546929102306	0.26600276064191886	0.0	0.2425593086643838	0.0	0.0	0.0	0.2425593086643838	0.0	0.0	0.0	0.0	0.6427582460293924	0.0	0.0	0.0	0.0	0.0	0.0	0.016238860251372	0.016238860251372	0.0	0.026268352661207195	0.0	0.016238860251372	0.9999692828905155	0.0	0.4750845499069938	0.0	0.0	0.0	0.0	0.0	0.0	0.19994617481177013	0.0	0.0	0.0	0.0	0.0	0.016238860251372	0.016238860251372	0.0	0.0	0.8519399368471181	0.0	0.0	0.17343244543050673
YBR271W	0.0	0.0	0.059066277374096865	0.0	0.0	0.0	0.08789649868539828	0.0	0.0	0.0	0.0	0.0	0.0	0.0	0.0	0.0	0.004424875397103345	0.0	0.0	0.048236472996267876	0.0	0.06519267778069071	0.0	0.0	0.0	0.0	0.004424875397103345	0.0	0.0	0.2512721993643735	0.0	0.0	0.0	0.0	0.0	0.02059188071527207	0.0	0.0	0.0	0.0	0.004424875397103345	0.0	0.0	0.0	0.048236472996267876	0.0	0.048236472996267876	0.0	0.0
YBR272C	0.8554909193672422	0.0	0.21925874681950264	0.0	0.0	0.0	0.38568970454845375	0.0	0.0	0.0	0.0	0.0	0.0	0.22498998255054525	0.0	0.0	0.04513304346835412	0.0	0.26609503677949276	0.0	0.0	0.0	0.0	0.0	0.0	0.0	0.0	0.26609503677949276	0.19213321987335386	0.0	0.0	0.14147976026669706	0.14147976026669706	0.0	0.0	0.07589820762727895	0.0	0.0	0.0	0.0	0.14147976026669706	0.0	0.0	0.0	0.0	0.0	0.0	0.0	0.0
YBR273C	0.0	0.0	0.016238860251372	0.0	0.0767300670649318	0.0	0.03394583268593121	0.0	0.0	0.0	0.0	0.0	0.0	0.0	0.03394583268593121	0.0	0.0	0.0	0.0	0.030122609665692024	0.016238860251372	0.0	0.0	0.0	0.0	0.0	0.0	0.0	0.0	0.3906414192199982	0.0	0.0	0.0	0.0	0.0	0.42687129071632535	0.0	0.0	0.0	0.0	0.0	0.0	0.0	0.0	0.030122609665692024	0.0	0.030122609665692024	0.0	0.0
YBR274W	0.0	0.0	0.048894442641768676	0.0	0.41988672383723946	0.008830171271926757	0.0	0.0	0.05510008847054526	0.0	0.0	0.0	0.0	0.0	0.0	0.0	0.0	0.004424875397103345	0.0	0.0	0.0	0.5425379615637812	0.0	0.0	0.0	0.0	0.0	0.0	0.008830171271926757	0.1461537037562276	0.0	0.0	0.0	0.9999692828905155	0.99	0.0	0.016238860251372	0.016238860251372	0.004424875397103345	0.0	0.0	0.0	0.0	0.0	0.0	0.029563331551367145	0.0	0.0	0.0
YBR275C	0.0	0.04496166795605894	0.20043448825159604	0.021491442983902487	0.9999999990564592	0.0	0.05171308092697624	0.0	0.9999692828905155	0.0	0.0	0.0	0.0	0.0	0.43239092705786475	0.0	0.16448308632790853	0.08151903059563059	0.0	0.06575858172468108	0.0	0.0	0.0	0.0	0.0	0.0	0.004424875397103345	0.0	0.29870595391851906	0.14820162687485028	0.4271783699757421	0.0	0.0	0.0	0.004424875397103345	0.16646798373219007	0.0	0.0	0.08151903059563059	0.06308133479921596	0.0	0.004424875397103345	0.004424875397103345	0.0	0.06575858172468108	0.19571355536385693	0.06575858172468108	0.0	0.0
YBR276C	0.0	0.09885745934036716	0.37054716628901074	0.04690189938176259	0.2671579078519709	0.0	0.112732990291041	0.0	0.2671579078519709	0.0	0.0	0.0	0.0	0.0	0.112732990291041	0.0	0.0	0.12488558819781215	0.0	0.08312603106453198	0.0	0.0	0.0	0.0	0.0	0.0	0.0	0.0	0.0	0.28691726944606877	0.8336419081136288	0.0	0.0	0.0	0.0	0.0	0.0	0.0	0.12488558819781215	0.0220804725055348	0.02059188071527207	0.19104755308342392	0.19104755308342392	0.13201393077984802	0.08312603106453198	0.0	0.08312603106453198	0.0	0.0
YBR277C	0.6005306099526628	0.0	0.0	0.0	0.0	0.0	0.0	0.0	0.0	0.0	0.0	0.0	0.0	0.03221401992048045	0.0	0.0	0.0	0.0	0.0	0.0	0.0	0.0	0.0	0.0	0.0	0.0	0.0	0.0	0.0	0.0	0.0	0.0	0.0	0.0	0.0	0.0	0.0	0.0	0.0	0.0	0.0	0.0	0.0	0.0	0.0	0.0	0.0	0.0	0.0
YBR278W	0.6005306099526628	0.052777047593304593	0.22651796230054544	0.0	0.0	0.0	0.0	0.0	0.0	0.0	0.0	0.004424875397103345	0.004424875397103345	0.03221401992048045	0.0	0.0	0.0747216281460843	0.0	0.0	0.0	0.0	0.0	0.0	0.0	0.0	0.0	0.0	0.0	0.09576430154857829	0.0747216281460843	0.052777047593304593	0.0	0.0	0.0	0.0	0.22651796230054544	0.0	0.0	0.0	0.0	0.0	0.0	0.0	0.0	0.0	0.0	0.0	0.0	0.0
YBR279W	0.0	0.0	0.0	0.0	0.8156696376121804	0.0	0.0	0.0	0.3047090106998397	0.0	0.0	0.0	0.0	0.0	0.0	0.0	0.0	0.0	0.0	0.0	0.0	0.0	0.0	0.0	0.0	0.0	0.0	0.0	0.0	0.0	0.0	0.0	0.0	0.0	0.0	0.0	0.0	0.0	0.0	0.0	0.0	0.0	0.0	0.07760256308253477	0.0	0.0	0.0	0.0	0.0
YBR280C	0.0	0.03036443175435799	0.35701866206511357	0.0	0.0	0.0	0.03036443175435799	0.0	0.0	0.024816751340042242	0.0	0.0	0.0	0.03036443175435799	0.0	0.0	0.0	0.0	0.0	0.0	0.03036443175435799	0.0	0.0	0.0	0.0	0.0	0.0	0.0	0.0	0.0	0.0	0.024816751340042242	0.024816751340042242	0.0	0.0	0.14693101041715262	0.0	0.0	0.0	0.0	0.0	0.0	0.0	0.0	0.0	0.9365892462289209	0.0	0.0	0.0
YBR281C	0.0	0.0	0.18454285371741252	0.0	0.0	0.0	0.0	0.0	0.0	0.0	0.0	0.0	0.0	0.0	0.0	0.09741079982310308	0.0	0.0	0.0	0.0	0.0	0.0	0.10870634354854969	0.0	0.0	0.0	0.004424875397103345	0.0	0.0	0.06340443599625567	0.0	0.0	0.0	0.0	0.0	0.03178399668362042	0.0	0.0	0.0	0.0	0.0	0.0	0.0	0.0	0.0	0.7768512431945155	0.0	0.0	0.0
YBR282W	0.0	0.0	0.004424875397103345	0.0	0.08575183223876659	0.0	0.0	0.0	0.08575183223876659	0.0	0.0	0.0	0.0	0.0	0.0	0.0	0.0	0.0	0.0	0.0	0.0	0.0	0.0	0.0	0.0	0.0	0.0	0.0	0.0	0.0	0.0	0.0	0.0	0.0	0.0	0.0	0.0	0.0	0.0	0.0	0.0	0.0	0.0	0.0	0.0	0.0	0.0	0.0	0.0
YBR283C	0.0	0.0	0.9999697817013636	0.0	0.0	0.0	0.0	0.0	0.04167506506557472	0.0	0.0	0.0	0.0	0.0	0.0	0.0	0.0	0.35871877073449965	0.0	0.0	0.0	0.0	0.07303025747755498	0.0	0.0	0.0	0.0	0.0	0.0	0.0	0.0	0.0	0.0	0.0	0.0	0.0	0.0	0.0	0.0	0.0	0.0	0.0	0.0	0.0	0.0	0.0	0.0	0.0	0.0
YBR284W	0.0	0.2345767792004041	0.004424875397103345	0.0	0.6995715066720628	0.0	0.0	0.0	0.18929016061415405	0.9999692828905155	0.9999692828905155	0.9999692828905155	0.9999692828905155	0.0	0.0	0.0	0.03885473517220617	0.0	0.0	0.0	0.0	0.3934012849697929	0.004424875397103345	0.0	0.0	0.0	0.0	0.0	0.0	0.0	0.0	0.0	0.0	0.0	0.0	0.0	0.0	0.0	0.4426190862651975	0.06245580500484216	0.0	0.0	0.0	0.0	0.0	0.5406394686547324	0.0	0.0	0.0
YBR285W	0.0	0.0	0.004424875397103345	0.0	0.0	0.0	0.0	0.0	0.0	0.0	0.0	0.0	0.004424875397103345	0.0	0.0	0.0	0.0	0.004424875397103345	0.0	0.0	0.0	0.004424875397103345	0.0	0.0	0.004424875397103345	0.0	0.0	0.0	0.0	0.0	0.004424875397103345	0.0	0.0	0.0	0.0	0.004424875397103345	0.0	0.0	0.0	0.0	0.0	0.0	0.0	0.0	0.0	0.0	0.0	0.0	0.0
YBR286W	0.0	0.016238860251372	0.0	0.0	0.0	0.017167856884571897	0.0	0.0	0.0	0.0	0.0	0.0	0.0	0.0	0.0	0.0	0.0	0.0	0.0	0.0	0.0	0.0	0.0	0.0	0.0	0.0	0.0	0.0	0.0	0.0	0.0	0.0	0.0	0.0	0.0	0.0	0.0	0.0	0.0	0.0	0.0	0.0	0.0	0.0	0.0	0.0	0.0	0.0	0.0
YBR287W	0.0	0.06981361213548232	0.0	0.10269650630418825	0.016238860251372	0.0	0.0	0.0	0.016238860251372	0.0	0.0	0.0	0.0	0.0	0.0	0.0	0.0	0.0	0.0	0.0	0.0	0.0	0.0	0.0	0.0	0.0	0.10163372757490308	0.0	0.0	0.0	0.0	0.0	0.0	0.0	0.0	0.0	0.0	0.0	0.0	0.0	0.0	0.0	0.0	0.0	0.0	0.0	0.0	0.0	0.0
YBR288C	0.0	0.0	0.14471017335456038	0.03653809639199124	0.0	0.0	0.0	0.0	0.0	0.0	0.0	0.0	0.0	0.0	0.0	0.0	0.004424875397103345	0.0	0.0	0.0428346613406686	0.0	0.0	0.0	0.31054469152896047	0.0	0.0	0.9999692828905155	0.0	0.0	0.9999692828905155	0.0	0.02842332065556885	0.02842332065556885	0.0	0.0	0.0	0.0	0.0	0.0	0.004424875397103345	0.0	0.0	0.0	0.0	0.0428346613406686	0.0	0.0428346613406686	0.0	0.0
YBR289W	0.0	0.0	0.008830171271926757	0.04757666308500208	0.0345642891809006	0.004424875397103345	0.0	0.9999692828905155	0.0345642891809006	0.9999692828905155	0.0	0.0	0.004424875397103345	0.0	0.0	0.004424875397103345	0.004424875397103345	0.0	0.004424875397103345	0.008830171271926757	0.0	0.0	0.0	0.008830171271926757	0.9732724709229482	0.0	0.004424875397103345	0.004424875397103345	0.0	0.004424875397103345	0.0	0.0	0.0	0.8766212384020499	0.0	0.004424875397103345	0.0	0.0	0.04757666308500208	0.0	0.0	0.0	0.0	0.008830171271926757	0.008830171271926757	0.0	0.008830171271926757	0.0	0.0
YBR290W	0.004424875397103345	0.0	0.01831068313158568	0.1788169593169574	0.03905275978873968	0.0	0.0	0.0	0.03905275978873968	0.0	0.0	0.0	0.0	0.019849255896925655	0.0	0.0	0.0	0.0	0.0	0.0	0.0	0.0	0.0	0.0	0.0	0.0	0.0	0.0	0.0	0.0	0.0	0.0	0.0	0.0	0.0	0.0	0.0	0.0	0.0	0.0	0.0	0.0	0.0	0.0	0.0	0.016238860251372	0.0	0.0	0.0
YBR291C	0.0	0.0	0.0	0.0	0.0	0.0	0.0	0.0	0.0	0.0	0.0	0.0	0.0	0.0	0.0	0.0	0.0372859596469437	0.0	0.0	0.0	0.0	0.0	0.0	0.03254508085034957	0.0	0.0	0.0372859596469437	0.0	0.0	0.0	0.0	0.0	0.0	0.0	0.0	0.0	0.0	0.0	0.0	0.0	0.0	0.0	0.0	0.0	0.0	0.0	0.0	0.0	0.0
YBR292C	0.0	0.0	0.0	0.004424875397103345	0.0	0.0	0.0	0.0	0.0	0.0	0.0	0.0	0.0	0.0	0.0	0.0	0.004424875397103345	0.0	0.0	0.0	0.0	0.0	0.0	0.0	0.0	0.0	0.004424875397103345	0.0	0.0	0.0	0.0	0.0	0.0	0.0	0.0	0.0	0.0	0.0	0.0	0.0	0.0	0.0	0.0	0.004424875397103345	0.0	0.0	0.0	0.0	0.0
YBR293W	0.0	0.10813633339187878	0.9999702414348645	0.99	0.0	0.0	0.0	0.0	0.0	0.0	0.031205551731024128	0.0	0.031205551731024128	0.0	0.0	0.99	0.0	0.0	0.0	0.0	0.0	0.0	0.0	0.5178069277365285	0.0	0.0353620105303698	0.0	0.0	0.0	0.47756123716618715	0.0	0.0	0.0	0.0	0.0	0.031205551731024128	0.0	0.0	0.0	0.0	0.0	0.0	0.0	0.0	0.0	0.831911836436844	0.0	0.0	0.0
YBR294W	0.0	0.0	0.99	0.0	0.05156454088007545	0.0	0.0	0.0	0.0	0.0	0.99	0.0	0.99	0.0	0.0	0.0	0.0	0.0	0.0	0.8462312872164771	0.0	0.0	0.99	0.0	0.0	0.0	0.0	0.0	0.0	0.0	0.0	0.0	0.0	0.0	0.0	0.99	0.0	0.0	0.0	0.0	0.0	0.0	0.0	0.0	0.8462312872164771	0.0	0.8462312872164771	0.0	0.0
YBR296C	0.0	0.0	0.20423080903758228	0.0	0.0	0.0	0.0	0.0	0.0	0.0	0.03285939981931929	0.0	0.03285939981931929	0.9114904948959586	0.016238860251372	0.0	0.0	0.0	0.9419245554637437	0.0	0.0	0.0	0.0	0.10287018996652231	0.0	0.0	0.016238860251372	0.9419245554637437	0.0	0.0	0.15152137548603772	0.99	0.99	0.0	0.0	0.03285939981931929	0.0	0.0	0.0	0.0	0.0	0.0	0.0	0.0	0.0	0.02473087479422864	0.0	0.0	0.0
YBR298C	0.0	0.0	0.0	0.0	0.0	0.0	0.0	0.0	0.0	0.0	0.0	0.0	0.0	0.0	0.0	0.0	0.0	0.0	0.0	0.0	0.0	0.0	0.0	0.0	0.0	0.0	0.0	0.0	0.0	0.0	0.0	0.0	0.0	0.0	0.0	0.0	0.0	0.0	0.0	0.0	0.0	0.0	0.0	0.0	0.0	0.0	0.0	0.0	0.0
YBR298C-A	0.0	0.0	0.0	0.0	0.0	0.0	0.0	0.0	0.0	0.0	0.0	0.0	0.0	0.0	0.0	0.0	0.0	0.0	0.0	0.0	0.0	0.0	0.0	0.0	0.0	0.0	0.0	0.0	0.0	0.0	0.0	0.0	0.0	0.0	0.0	0.0	0.0	0.0	0.0	0.0	0.0	0.0	0.0	0.0	0.0	0.0	0.0	0.0	0.0
YBR299W	0.0	0.0	0.0	0.0	0.0	0.0	0.0	0.0	0.0	0.0	0.0	0.0	0.0	0.0	0.0	0.0	0.0	0.0	0.0	0.0	0.0	0.0	0.0	0.0	0.0	0.0	0.0	0.0	0.0	0.0	0.0	0.0	0.0	0.0	0.0	0.0	0.0	0.0	0.0	0.0	0.0	0.0	0.0	0.0	0.0	0.0	0.0	0.0	0.0
YBR300C	0.0	0.0	0.0	0.0	0.0	0.0	0.0	0.0	0.0	0.0	0.0	0.0	0.0	0.0	0.0	0.0	0.0	0.0	0.0	0.0	0.0	0.0	0.0	0.0	0.0	0.0	0.0	0.0	0.0	0.0	0.0	0.0	0.0	0.0	0.0	0.0	0.0	0.0	0.0	0.0	0.0	0.0	0.0	0.0	0.0	0.0	0.0	0.0	0.0
YCL001W	0.0	0.0	0.0	0.0	0.0	0.0	0.0	0.0	0.0	0.0	0.0	0.0	0.0	0.0	0.0	0.037980378315994545	0.0	0.0	0.0	0.0	0.0	0.0	0.3524743101576596	0.037980378315994545	0.0	0.0	0.0	0.0	0.0	0.0	0.0	0.0	0.0	0.0	0.0	0.0	0.0	0.0	0.0	0.0	0.0	0.0	0.0	0.0	0.0	0.0	0.0	0.0	0.0
YCL002C	0.0	0.0	0.0	0.0	0.0	0.0	0.0	0.0	0.0	0.0	0.0	0.0	0.0	0.0	0.0	0.0	0.0	0.0	0.0	0.0	0.0	0.0	0.0	0.0	0.0	0.0	0.0	0.0	0.0	0.0	0.0	0.0	0.0	0.0	0.0	0.0	0.0	0.0	0.0	0.0	0.0	0.0	0.0	0.0	0.0	0.0	0.0	0.0	0.0
YCL004W	0.0	0.0	0.9311926439536332	0.0	0.0	0.0	0.0	0.0	0.0	0.4437697111768082	0.0	0.0	0.0	0.0	0.0	0.0	0.0	0.0	0.0	0.0	0.0	0.4437697111768082	0.43124471503410267	0.0	0.0	0.0	0.0	0.0	0.6476890685908099	0.0	0.0	0.9999692828905155	0.9999692828905155	0.0	0.0	0.0	0.0	0.0	0.0	0.0	0.0	0.0	0.0	0.0	0.0	0.0	0.0	0.0	0.0
YCL005W	0.0	0.0	0.0	0.0	0.0	0.0	0.0	0.0	0.0	0.0	0.0	0.0	0.0	0.0	0.0180471706956723	0.0	0.0	0.0	0.0	0.0	0.0	0.0	0.0	0.0	0.0	0.0	0.0	0.0	0.0	0.0	0.0	0.004424875397103345	0.004424875397103345	0.0	0.0	0.0	0.0	0.0	0.0	0.0	0.0	0.0	0.0	0.0	0.0	0.0	0.0	0.0	0.0
YCL005W-A	0.0	0.0	0.0	0.0	0.0	0.0	0.0	0.0	0.0	0.0	0.0	0.0	0.0	0.0	0.0	0.0	0.0	0.0	0.0	0.0	0.0	0.0	0.0	0.0	0.0	0.0	0.0	0.0	0.0	0.0	0.0	0.0	0.0	0.0	0.0	0.0	0.0	0.0	0.0	0.0	0.0	0.0	0.0	0.0	0.0	0.0	0.0	0.0	0.0
YCL007C	0.0	0.0	0.0	0.0	0.0	0.0	0.999999	0.0	0.0	0.0	0.0	0.0	0.0	0.0	0.0	0.0	0.0	0.0	0.0	0.0	0.0	0.0	0.0	0.0	0.0	0.0	0.0	0.0	0.0	0.0	0.999999	0.0	0.0	0.0	0.0	0.0	0.0	0.0	0.0	0.0	0.0	0.0	0.0	0.0	0.0	0.0	0.0	0.0	0.0
YCL008C	0.0	0.0	0.04274895090007036	0.0	0.0	0.0	0.0	0.0	0.016238860251372	0.040112235373038096	0.0	0.0	0.0	0.02659245256117293	0.0	0.040112235373038096	0.0	0.040112235373038096	0.0	0.0	0.0	0.040112235373038096	0.0	0.0	0.0	0.0	0.0	0.0	0.004424875397103345	0.0	0.0	0.0	0.0	0.0	0.0	0.0	0.0	0.0	0.0	0.0	0.0	0.0	0.0	0.0	0.0	0.0	0.0	0.0	0.0
YCL009C	0.0	0.0	0.0	0.0	0.0	0.0	0.0	0.0	0.0	0.0	0.0	0.0	0.016238860251372	0.0	0.0	0.0	0.0	0.0	0.0	0.21602763531333813	0.0	0.0	0.0	0.0	0.0	0.0	0.0	0.0	0.0	0.004424875397103345	0.0	0.0	0.0	0.0	0.0	0.016238860251372	0.0	0.0	0.0	0.0	0.0	0.0	0.0	0.0	0.21602763531333813	0.0	0.21602763531333813	0.0	0.0
YCL010C	0.0	0.0	0.0	0.0	0.0	0.0	0.0	0.0	0.0	0.0	0.0	0.0	0.0	0.0	0.0	0.0	0.0	0.0	0.0	0.0	0.0	0.0	0.0	0.0	0.0	0.0	0.0	0.0	0.0	0.0	0.0	0.0	0.0	0.0	0.0	0.0	0.0	0.0	0.0	0.0	0.0	0.0	0.0	0.0	0.0	0.0	0.0	0.0	0.0
YCL011C	0.0	0.0	0.21103701479524528	0.0	0.0	0.0	0.0	0.0	0.0	0.0	0.0	0.0	0.37773129284965756	0.0	0.0	0.0	0.0	0.0	0.0	0.03594227772341663	0.0	0.0	0.0	0.0	0.0	0.0	0.0	0.0	0.0	0.0	0.0	0.0	0.0	0.0	0.0	0.37773129284965756	0.0	0.0	0.0	0.0	0.0	0.0	0.0	0.004424875397103345	0.03594227772341663	0.0	0.03594227772341663	0.0	0.027503588164311865
YCL012C	0.0	0.0	0.0	0.0	0.0	0.0	0.0	0.0	0.0	0.0	0.0	0.0	0.0	0.0	0.0	0.0	0.0	0.0	0.0	0.0	0.0	0.0	0.0	0.0	0.0	0.0	0.0	0.0	0.0	0.10580117760477292	0.0	0.0	0.0	0.0	0.0	0.0	0.0	0.0	0.0	0.0	0.0	0.0	0.0	0.0	0.0	0.0	0.0	0.0	0.0
YCL014W	0.0	0.043142931586081845	0.9999999997118356	0.0	0.2566035430238698	0.0	0.043142931586081845	0.0	0.27822078971549435	0.05537426160848202	0.9999698275160182	0.9999698275160182	0.9999698275160182	0.9999702656798225	0.0	0.0	0.0	0.008830171271926757	0.9999999991346123	0.6108934069776419	0.0	0.1487860963865728	0.028768972524480296	0.0	0.08222877581270549	0.0	0.9999702656798225	0.9999999991346123	0.09266324642642365	0.04699901935410877	0.0	0.0	0.0	0.0	0.0	0.9999698275160182	0.0	0.0	0.08222877581270549	0.2503659045190225	0.0	0.9999919944510592	0.9999919944510592	0.16509334825257038	0.6108934069776419	0.18838701614041797	0.6108934069776419	0.0	0.0
YCL016C	0.0	0.0	0.0	0.0	0.026715765395094127	0.3091047357471822	0.0	0.0	0.026715765395094127	0.0	0.0	0.0	0.0	0.9999697817013636	0.0	0.0	0.0	0.0	0.0	0.0	0.049783274212768625	0.03467328643704337	0.0	0.0	0.004424875397103345	0.049783274212768625	0.0	0.0	0.16456660363429287	0.0	0.0	0.0	0.0	0.0	0.0	0.0	0.0	0.0	0.004424875397103345	0.0	0.0	0.0	0.0	0.0	0.0	0.0	0.0	0.0	0.0
YCL017C	0.0	0.0	0.0	0.004424875397103345	0.0	0.0	0.0	0.0	0.04668808680422609	0.0	0.0	0.0	0.0	0.0	0.0	0.0	0.6264840733231063	0.0	0.0	0.0	0.6264840733231063	0.004424875397103345	0.0	0.0	0.0	0.6264840733231063	0.0	0.0	0.0	0.0	0.0	0.0	0.0	0.0	0.0	0.0	0.0	0.0	0.0	0.0	0.0	0.32781067141847997	0.32781067141847997	0.0	0.0	0.0	0.0	0.0	0.0
YCL018W	0.0	0.0	0.0	0.0	0.0	0.0	0.0	0.0	0.0	0.0	0.0	0.0	0.0	0.0	0.0	0.0	0.0	0.0	0.0	0.0	0.0	0.0	0.0	0.0	0.0	0.0	0.0	0.0	0.0	0.0	0.0	0.0	0.0	0.0	0.0	0.0	0.0	0.0	0.0	0.0	0.0	0.0	0.0	0.0	0.0	0.0	0.0	0.0	0.0
YCL022C	0.0	0.10418886100415226	0.3738611853619044	0.0	0.0	0.0	0.0	0.0	0.0	0.0	0.0	0.0	0.3010370295909015	0.004424875397103345	0.0	0.0	0.0	0.0	0.0	0.0	0.0	0.0	0.0	0.0	0.0	0.0	0.0	0.0	0.0	0.11736917107381883	0.0	0.0	0.0	0.0	0.0	0.3010370295909015	0.0	0.0	0.0	0.0	0.0	0.0	0.0	0.0	0.0	0.30412985364215095	0.0	0.004424875397103345	0.0
YCL023C	0.0	0.0	0.0	0.0	0.0	0.0	0.0	0.0	0.0	0.0	0.0	0.0	0.0	0.0	0.0	0.0	0.0	0.0	0.0	0.0	0.0	0.0	0.0	0.0	0.0	0.0	0.0	0.0	0.0	0.0	0.0	0.0	0.0	0.0	0.0	0.0	0.0	0.0	0.0	0.0	0.0	0.0	0.0	0.0	0.0	0.0	0.0	0.0	0.0
YCL024W	0.0	0.10418886100415226	0.3738611853619044	0.20163559919064733	0.0	0.0	0.0	0.684075222737049	0.0	0.0	0.0	0.0	0.3010370295909015	0.0747198942546099	0.0	0.0	0.0	0.05133942559938942	0.0	0.0	0.0	0.0	0.0	0.0	0.0	0.0	0.05133942559938942	0.0	0.0	0.11736917107381883	0.0	0.0	0.0	0.0	0.0	0.30412985364215106	0.0	0.0	0.0	0.0	0.0	0.684075222737049	0.684075222737049	0.0	0.0	0.9999785298779122	0.0	0.0	0.0
YCL025C	0.0	0.0	0.0	0.0	0.016238860251372	0.07946564870550377	0.02975132650291956	0.0	0.016238860251372	0.0	0.08948255361977975	0.08948255361977975	0.08948255361977975	0.0	0.0	0.07946564870550377	0.0	0.0	0.0	0.0	0.0	0.0	0.0	0.07946564870550377	0.0	0.0	0.0	0.0	0.10376933575835756	0.0	0.0	0.0	0.0	0.0	0.0	0.08948255361977975	0.0	0.0	0.0	0.0	0.0	0.016238860251372	0.016238860251372	0.0	0.0	0.02370420287480357	0.0	0.0	0.0
YCL026C-A	0.0	0.0	0.02164794205221432	0.0	0.0	0.0	0.0	0.0	0.0	0.0	0.0	0.0	0.0	0.02099587926520674	0.0	0.0	0.0	0.0	0.0	0.0	0.0	0.0	0.0	0.0	0.0	0.0	0.0	0.0	0.0	0.0	0.0	0.0	0.0	0.0	0.0	0.0	0.0	0.0	0.0	0.14506702990458198	0.0	0.0	0.0	0.0	0.0	0.14506702990458198	0.0	0.0	0.0
YCL026C-B	0.0	0.0	0.0	0.0	0.0	0.0	0.0	0.0	0.0	0.0	0.0	0.0	0.0	0.0	0.5311796837256061	0.0	0.0	0.0	0.0	0.0	0.0	0.0	0.0	0.0	0.0	0.0	0.0	0.0	0.0	0.030408672624734456	0.0	0.0	0.0	0.0	0.0	0.0	0.0	0.0	0.0	0.0	0.0	0.0	0.0	0.0	0.0	0.0	0.0	0.0	0.0
YCL027W	0.0	0.0	0.2670716371105426	0.04450187288750651	0.0	0.0	0.0	0.0	0.0	0.0	0.09340591888389704	0.09340591888389704	0.4726107916879041	0.12092056195040235	0.0	0.0	0.0	0.6511980782683328	0.0	0.0	0.0	0.0	0.0	0.39079297091770315	0.0	0.0	0.6511980782683328	0.0	0.0	0.0	0.0	0.0	0.0	0.0	0.0	0.4726107916879041	0.37568949619171965	0.37568949619171965	0.0	0.0894960116004121	0.0	0.034513358261313964	0.034513358261313964	0.0	0.0	0.0	0.0	0.04784643536602029	0.0
YCL028W	0.0	0.0	0.9938220714388505	0.0	0.02606115653919161	0.0	0.0	0.0	0.0	0.0	0.0	0.0	0.0	0.0	0.0	0.0	0.0	0.0	0.0	0.0	0.0	0.99	0.0	0.0	0.0	0.0	0.37553055837761773	0.0	0.0	0.0	0.0	0.0	0.0	0.0	0.0	0.0	0.0	0.0	0.0	0.6370501060250746	0.0	0.0	0.0	0.3921407349527877	0.0	0.047227548136762776	0.0	0.99	0.0
YCL029C	0.0	0.0	0.21713730442712265	0.0	0.0	0.0	0.0	0.0	0.0	0.0	0.0	0.0	0.0	0.06471455132463033	0.0	0.0	0.0	0.2544586572626544	0.0	0.0	0.0	0.0	0.0	0.0	0.0	0.0	0.0	0.0	0.0	0.0	0.0	0.0	0.0	0.0	0.0	0.0	0.0	0.0	0.0	0.0	0.0	0.051699358747166135	0.051699358747166135	0.0	0.0	0.0	0.0	0.0	0.0
YCL030C	0.0	0.0	0.9801960471624246	0.0	0.0	0.0	0.8667278101546839	0.0	0.0	0.0	0.017377288794706125	0.017377288794706125	0.017377288794706125	0.0	0.8667278101546839	0.0	0.004424875397103345	0.0	0.0	0.0	0.016238860251372	0.0	0.0	0.5762826911733994	0.004424875397103345	0.5762826911733994	0.0	0.0	0.27012520486692015	0.0	0.0	0.0	0.0	0.0	0.0	0.04175772799914623	0.0	0.0	0.004424875397103345	0.0	0.0	0.0	0.0	0.0	0.0	0.0	0.0	0.0	0.0
YCL031C	0.0	0.0	0.2527567625961107	0.0	0.26668827839054676	0.0	0.0	0.0	0.26668827839054676	0.0	0.0	0.0	0.0	0.0	0.0	0.0	0.0	0.0	0.0	0.9999692828905155	0.0	0.0	0.0	0.0	0.0	0.0	0.0	0.0	0.0	0.0	0.0	0.0	0.0	0.0	0.0	0.0	0.0	0.0	0.0	0.0	0.0	0.0	0.0	0.0	0.9999692828905155	0.0	0.0	0.0	0.0
YCL032W	0.0	0.06138234354677208	0.0	0.0	0.09393751377371828	0.0	0.0	0.0	0.09393751377371828	0.0	0.0	0.0	0.0	0.0	0.0	0.0	0.0	0.0	0.0	0.004424875397103345	0.0	0.0	0.0	0.0	0.0	0.0	0.0	0.0	0.0	0.0	0.0	0.0	0.0	0.0	0.0	0.0	0.0	0.0	0.0	0.0	0.0	0.0	0.0	0.004424875397103345	0.004424875397103345	0.0	0.0	0.0	0.0
YCL033C	0.0	0.0	0.0	0.0	0.0	0.0	0.0	0.0	0.0	0.0	0.0	0.0	0.0	0.0	0.0	0.0	0.0	0.0	0.0	0.0	0.0	0.0	0.0	0.0	0.0	0.0	0.0	0.0	0.004424875397103345	0.0	0.0	0.0	0.0	0.0	0.0	0.22176755051876273	0.0	0.0	0.0	0.0	0.0	0.0	0.0	0.0	0.0	0.0	0.0	0.0	0.0
YCL034W	0.0	0.20170873641574616	0.9999692828905155	0.0	0.0	0.0	0.28814631061929397	0.0	0.0	0.0	0.0	0.0	0.0	0.0	0.0	0.0	0.0	0.0	0.0	0.0	0.0	0.0	0.0	0.0	0.0	0.0	0.022796273647001875	0.0	0.0	0.0	0.0	0.0	0.0	0.0	0.03499802333726887	0.7417484326770076	0.0	0.0	0.0	0.0	0.016238860251372	0.029195128462003228	0.029195128462003228	0.0	0.0	0.004424875397103345	0.0	0.0	0.0
YCL035C	0.0	0.0	0.0	0.0	0.0	0.0	0.0	0.0	0.0	0.0	0.0	0.0	0.0	0.0	0.0	0.0	0.0	0.0	0.0	0.0	0.0	0.0	0.0	0.0	0.0	0.0	0.0	0.0	0.0	0.0	0.0	0.0	0.0	0.0	0.0	0.0	0.0	0.0	0.0	0.0	0.0	0.0	0.0	0.0	0.0	0.0	0.0	0.0	0.0
YCL036W	0.0	0.7573006999932388	0.03723090411839636	0.21030506010116778	0.03156569590034941	0.0	0.0	0.0	0.0	0.0	0.0	0.0	0.0	0.0605369309780498	0.0	0.11243027862634103	0.0605369309780498	0.11243027862634103	0.0	0.0	0.24725497533366658	0.0	0.0	0.24725497533366658	0.24725497533366658	0.0	0.0	0.0	0.0	0.004424875397103345	0.0605369309780498	0.0	0.0	0.0	0.0	0.0	0.0	0.0	0.0	0.0	0.0	0.0	0.0	0.0	0.0	0.0	0.18445186048175033	0.0	0.0
YCL037C	0.0	0.0	0.0	0.9595320438229683	0.6542339541046794	0.0	0.0	0.0	0.6542339541046794	0.0	0.0	0.0	0.0	0.0	0.0	0.0	0.0	0.0	0.0	0.0	0.016886784861452342	0.0	0.0	0.0	0.0	0.0	0.0	0.0	0.024520904811758393	0.0	0.0	0.0	0.0	0.0	0.06176263017557759	0.0	0.0	0.0	0.0	0.0	0.0	0.0	0.0	0.0	0.0	0.004424875397103345	0.1354970139659275	0.0	0.0
YCL038C	0.0	0.44758979219750294	0.44758979219750294	0.0	0.19003021077091142	0.0	0.44758979219750294	0.0	0.0	0.0	0.0	0.0	0.0	0.0	0.0	0.0	0.0	0.0	0.0	0.025724434295291365	0.0	0.0	0.03333245238566018	0.0	0.0	0.0	0.0	0.0	0.0	0.0	0.0	0.0	0.0	0.0	0.0	0.0	0.0	0.0	0.1509185890346697	0.0	0.0	0.0	0.0	0.0	0.025724434295291365	0.0	0.18173366626312248	0.0	0.0
YCL039W	0.12110776278209112	0.0	0.999971483166782	0.0	0.0	0.0	0.024601801073036	0.0	0.0	0.0	0.0	0.0	0.0	0.18736291909653013	0.10173094595247523	0.0	0.024601801073036	0.0	0.0	0.016238860251372	0.0	0.2893044996646318	0.0	0.0	0.0	0.0	0.0	0.0	0.0	0.10607068502278727	0.0	0.0	0.0	0.0	0.0	0.0	0.0	0.0	0.024601801073036	0.0	0.0	0.0	0.0	0.0	0.016238860251372	0.03221401992048045	0.12458901605567763	0.13844196005901954	0.0
YCL044C	0.0	0.004424875397103345	0.0	0.0	0.0	0.0	0.0	0.0	0.004424875397103345	0.0	0.0	0.0	0.0	0.0	0.004424875397103345	0.0	0.0	0.0	0.0	0.0	0.12658056056493583	0.0	0.024802363270109207	0.13965285310166242	0.0	0.0	0.0	0.0	0.0	0.0	0.0	0.0	0.0	0.0	0.0	0.0	0.0	0.0	0.0	0.0	0.0	0.0	0.0	0.0	0.0	0.0	0.016977909413609438	0.0	0.0
YCL045C	0.0	0.4370171639954271	0.6330696177648274	0.3744422480069538	0.9222695843791209	0.0	0.0	0.0	0.05331165969878904	0.0	0.0	0.7650842713116216	0.7650842713116216	0.04098421746095526	0.46763257040946127	0.0	0.13847438680247437	0.13847438680247437	0.13847438680247437	0.0	0.13847438680247437	0.0	0.0	0.0	0.0	0.0	0.0	0.0	0.0	0.14047958013840955	0.6144469977322675	0.0	0.0	0.5698200818231838	0.0	0.7650842713116216	0.0	0.0	0.13847438680247437	0.25457922344966444	0.0	0.6144469977322675	0.6144469977322675	0.06255293097953529	0.0	0.45430761757727955	0.12859795035313382	0.0	0.0
YCL046W	0.0	0.0	0.0	0.340565409801841	0.0	0.0	0.0	0.0	0.0	0.0	0.0	0.0	0.0	0.0	0.0	0.0	0.0	0.0	0.0	0.0	0.0	0.0	0.0	0.0	0.0	0.0	0.0	0.0	0.0	0.0	0.0	0.0	0.0	0.0	0.0	0.0	0.0	0.0	0.0	0.0	0.0	0.0	0.0	0.0	0.0	0.004424875397103345	0.0	0.0	0.0
YCL047C	0.0	0.0	0.8819773812780856	0.0	0.0	0.802825702111692	0.0	0.0	0.0	0.0	0.0	0.0	0.0	0.0	0.0	0.0	0.004424875397103345	0.004424875397103345	0.004424875397103345	0.0	0.004424875397103345	0.0	0.0	0.0	0.0	0.016238860251372	0.0	0.0	0.07008251440146263	0.0	0.0	0.0	0.0	0.0	0.0	0.0	0.0	0.0	0.004424875397103345	0.0	0.01874246612757091	0.0	0.0	0.0	0.0	0.0	0.0	0.0	0.0
YCL048W	0.0	0.8243164953601426	0.0	0.0	0.0	0.0	0.0	0.24280800052590956	0.0	0.24280800052590956	0.24280800052590956	0.0	0.0	0.0	0.0	0.0	0.036919869566854224	0.036919869566854224	0.036919869566854224	0.04537556143904786	0.036919869566854224	0.004424875397103345	0.0	0.0	0.0	0.0	0.0	0.0	0.0	0.8752433432064791	0.0	0.0	0.0	0.0	0.0	0.0	0.0	0.0	0.036919869566854224	0.0	0.0	0.0	0.0	0.0696591495953216	0.04537556143904786	0.0	0.04537556143904786	0.0	0.12991129985438032
YCL048W-A	0.0	0.0	0.008830171271926757	0.0	0.0	0.0	0.0	0.0	0.0	0.0	0.0	0.0	0.004424875397103345	0.0	0.0	0.0	0.0	0.0	0.0	0.008830171271926757	0.0	0.0	0.0	0.0	0.0	0.0	0.0	0.0	0.0	0.004424875397103345	0.0	0.0	0.0	0.0	0.0	0.004424875397103345	0.0	0.0	0.0	0.004424875397103345	0.0	0.0	0.0	0.0	0.008830171271926757	0.0	0.0	0.0	0.0
YCL049C	0.0	0.0	0.9637360469333396	0.0	0.0	0.0	0.0	0.0	0.04448634219984271	0.0	0.0	0.0	0.0	0.0	0.004424875397103345	0.0	0.0	0.0	0.0	0.0	0.0	0.0	0.0	0.0	0.0	0.0	0.0	0.0	0.03572153363018671	0.0	0.0	0.0	0.0	0.0	0.0	0.0	0.0	0.0	0.0	0.0	0.0	0.0	0.0	0.03275470195289909	0.0	0.0	0.0	0.0	0.0
YCL050C	0.0	0.0	0.0	0.0	0.0	0.0	0.0	0.0	0.0	0.0	0.0	0.0	0.0	0.0	0.0	0.0	0.0	0.0	0.0	0.0	0.0	0.0	0.0	0.0	0.0	0.0	0.0	0.0	0.0	0.0	0.0	0.0	0.0	0.0	0.0	0.0	0.0	0.0	0.0	0.0	0.0	0.0	0.0	0.0	0.0	0.0	0.0	0.0	0.0
YCL051W	0.0	0.10178340195309821	0.9999999991756294	0.0	0.0	0.0	0.018580284212830422	0.0	0.0	0.0	0.0	0.0	0.0	0.04781801953428311	0.04781801953428311	0.0	0.0	0.04781801953428311	0.04781801953428311	0.05621413996685287	0.0	0.0	0.0	0.0	0.0	0.0	0.0	0.0	0.0	0.0	0.0	0.03295345225815305	0.03295345225815305	0.0	0.5596767034537612	0.0	0.0	0.0	0.0	0.0	0.0	0.14992275819248835	0.14992275819248835	0.0	0.05621413996685287	0.1186001958025178	0.05621413996685287	0.0	0.0
YCL052C	0.0	0.0	0.10794807580179822	0.0	0.0	0.0	0.0	0.0	0.0	0.0	0.0	0.0	0.0	0.0	0.0	0.0	0.02453631923211097	0.0	0.0	0.0	0.9999692828905155	0.0	0.24739552384709085	0.0	0.0	0.0	0.0	0.0	0.0	0.05318416910916546	0.0	0.0	0.0	0.0	0.0	0.0	0.0	0.0	0.02453631923211097	0.0	0.0	0.0	0.0	0.0	0.0	0.9999705244571124	0.0	0.0	0.0
YCL054W	0.0	0.0	0.036044137256311615	0.0	0.0	0.9999692828905155	0.0	0.0	0.7122434036722334	0.0	0.0	0.0	0.07342315525155696	0.0	0.0	0.0	0.11485430081921155	0.21967258914161292	0.0	0.0	0.0	0.0	0.0	0.9999692828905155	0.0	0.04195562430570354	0.0	0.0	0.1273069777168111	0.0	0.0	0.0	0.0	0.0	0.0	0.07342315525155696	0.0	0.0	0.11485430081921155	0.0	0.0	0.0	0.0	0.11485430081921155	0.0	0.0	0.0	0.0	0.0
YCL055W	0.0	0.0	0.0	0.05772151782491641	0.0	0.0	0.032317412634874754	0.0	0.0	0.004424875397103345	0.0	0.0	0.0	0.0	0.0	0.0	0.0	0.0	0.0	0.0	0.0	0.0	0.0	0.0	0.0	0.0	0.0	0.0	0.0	0.004424875397103345	0.0	0.0	0.0	0.0	0.0	0.0	0.0	0.0	0.0	0.0	0.0	0.0	0.0	0.0	0.0	0.0	0.0	0.0	0.0
YCL056C	0.0	0.004424875397103345	0.008830171271926757	0.0	0.0	0.0	0.0	0.0	0.0	0.0	0.0	0.0	0.004424875397103345	0.004424875397103345	0.0	0.0	0.0	0.0	0.0	0.0	0.004424875397103345	0.0	0.0	0.0	0.0	0.0	0.0	0.0	0.0	0.0	0.0	0.0	0.0	0.0	0.0	0.004424875397103345	0.0	0.0	0.0	0.0	0.0	0.0	0.0	0.0	0.0	0.004424875397103345	0.0	0.0	0.0
YCL057C-A	0.0	0.0	0.0	0.0	0.0	0.0	0.0	0.0	0.0	0.0	0.0	0.0	0.0	0.0	0.0	0.0	0.0	0.0	0.0	0.0	0.0	0.0	0.0	0.0	0.0	0.0	0.0	0.0	0.0	0.046981268613833005	0.0	0.0	0.0	0.0	0.0	0.0	0.0	0.0	0.0	0.0	0.0	0.0	0.0	0.0	0.0	0.0	0.0	0.0	0.0
YCL057W	0.0	0.4392559263442791	0.11221348696472211	0.0	0.0	0.0	0.0	0.0	0.0	0.9643387778622784	0.0	0.0	0.0726398518352811	0.4392559263442791	0.0	0.0	0.0	0.0	0.0	0.021120401597361504	0.0	0.0	0.0	0.0	0.0	0.0	0.0	0.0	0.9999715141767972	0.021819342983338652	0.0	0.0	0.0	0.0	0.0	0.0726398518352811	0.0	0.0	0.0	0.0	0.1333390223940858	0.0	0.0	0.04350591630742795	0.021120401597361504	0.944329863576069	0.0	0.027457843563448603	0.0
YCL058C	0.0	0.0	0.04822777337199202	0.0	0.0	0.0	0.04822777337199202	0.0	0.0	0.0	0.0	0.0	0.0	0.0	0.0	0.0	0.0	0.0	0.18316751081467253	0.0	0.0	0.0	0.0	0.0	0.0	0.0	0.0	0.0	0.0	0.0	0.0	0.0	0.0	0.0	0.0	0.0	0.0	0.0	0.0	0.11221719292159138	0.6980193684227188	0.0	0.0	0.0	0.0	0.0	0.0	0.0	0.0
YCL058W-A	0.0	0.15166335797538433	0.04822777337199202	0.0	0.0	0.0	0.04822777337199202	0.0	0.0	0.0	0.0	0.0	0.0	0.0	0.0	0.0	0.0	0.0	0.18316751081467253	0.0	0.0	0.0	0.0	0.0	0.0	0.0	0.0	0.0	0.0	0.0	0.0	0.0	0.0	0.0	0.0	0.0	0.0	0.0	0.0	0.11221719292159138	0.6980193684227188	0.0	0.0	0.0	0.0	0.0	0.0	0.0	0.0
YCL059C	0.0	0.0	0.17104148853336998	0.0	0.0	0.0	0.0	0.0	0.0	0.0	0.0	0.0	0.0	0.0	0.0	0.0	0.0	0.0	0.0	0.0	0.0	0.0	0.0	0.0	0.0	0.0	0.0	0.0	0.0	0.0	0.0	0.0	0.0	0.0	0.0	0.0	0.0	0.0	0.0	0.0	0.0	0.0	0.0	0.0	0.0	0.0	0.0	0.0	0.0
YCL061C	0.0	0.0	0.9999808609050934	0.0997438151764195	0.0	0.18295829473961678	0.0	0.0	0.0	0.12056383282639105	0.0640623122909667	0.033771401031470694	0.033771401031470694	0.0	0.0	0.0	0.9999692828905155	0.0	0.028123231072481714	0.3342970260931175	0.036705069397318435	0.0	0.0	0.9999706537050065	0.0	0.0	0.0	0.0	0.06266707114044634	0.004424875397103345	0.0	0.0	0.0	0.0	0.0	0.033771401031470694	0.0	0.0	0.9999692828905155	0.07118554000208266	0.0	0.0	0.0	0.2157448437321482	0.3342970260931175	0.28935207776854543	0.0	0.0	0.0
YCL063W	0.0	0.0	0.1993734760983582	0.0	0.0	0.0	0.0	0.0	0.02007827806248985	0.0	0.0	0.0	0.008830171271926757	0.0	0.6162773275960347	0.0	0.0	0.0	0.0	0.0	0.0	0.0	0.0	0.0	0.0	0.0	0.0	0.0	0.5121349057405595	0.0	0.0	0.0	0.0	0.0	0.0	0.008830171271926757	0.0	0.0	0.0	0.12223859541742166	0.0	0.0	0.0	0.0	0.0	0.0	0.0	0.0	0.0
YCL064C	0.0	0.0	0.08706843659574726	0.0	0.0	0.0	0.09482162319443532	0.0	0.0	0.0	0.0	0.0	0.0	0.0	0.0	0.0	0.0	0.0	0.0	0.0	0.0	0.0	0.0	0.0	0.0	0.0	0.0	0.0	0.0	0.0	0.0	0.0	0.0	0.008830171271926757	0.0	0.0	0.0	0.0	0.0	0.0	0.0	0.0	0.0	0.0	0.0	0.022269970229304437	0.0	0.0	0.0
YCR002C	0.0	0.0	0.99	0.0	0.0	0.0	0.0	0.0	0.0	0.0	0.05286123003493659	0.05286123003493659	0.05286123003493659	0.0	0.0	0.0	0.0	0.0	0.0	0.0	0.0	0.0	0.0	0.0	0.0	0.0	0.0	0.0	0.0	0.0	0.0	0.0	0.0	0.0	0.0	0.05286123003493659	0.0	0.0	0.0	0.0	0.0	0.0	0.0	0.0	0.0	0.0	0.0	0.0	0.0
YCR004C	0.0	0.0	0.0	0.0	0.0	0.0	0.0	0.0	0.0	0.03051780243012392	0.0	0.0	0.42068518914204966	0.0	0.0	0.0	0.0	0.0	0.1415244971054037	0.0	0.0	0.03051780243012392	0.0	0.0	0.0	0.0	0.0	0.1415244971054037	0.0	0.0	0.0	0.0	0.0	0.0	0.0	0.42068518914204966	0.0	0.0	0.0	0.0	0.0	0.0	0.0	0.0	0.0	0.0	0.0	0.0	0.0
YCR005C	0.0	0.0	0.0	0.0	0.0	0.0	0.0	0.0	0.0	0.0	0.0	0.0	0.0	0.0	0.0	0.0	0.0	0.0	0.0	0.0	0.0	0.0	0.0	0.0	0.0	0.0	0.0	0.0	0.0	0.0	0.0	0.0	0.0	0.0	0.0	0.0	0.0	0.0	0.0	0.0	0.0	0.0	0.0	0.0	0.0	0.0	0.0	0.0	0.0
YCR006C	0.0	0.0	0.0	0.0	0.0	0.0	0.0	0.0	0.0	0.0	0.0	0.0	0.0	0.0	0.0	0.0	0.0	0.0	0.0	0.0	0.0	0.0	0.0	0.0	0.0	0.0	0.0	0.0	0.008830171271926757	0.0	0.0	0.0	0.0	0.0	0.0	0.0	0.0	0.0	0.0	0.0	0.0	0.004424875397103345	0.004424875397103345	0.0	0.0	0.0	0.0	0.0	0.0
YCR008W	0.0	0.0	0.26057568305812295	0.016238860251372	0.0	0.0	0.0	0.0	0.0	0.0	0.031023815766570983	0.031023815766570983	0.9519069846574002	0.0	0.49765204493591164	0.0	0.0	0.0	0.0	0.0	0.0	0.07423621599645946	0.0	0.0	0.0	0.0	0.0	0.0	0.0	0.0	0.0	0.0	0.0	0.0	0.0	0.9519069846574002	0.0	0.0	0.0	0.0	0.0	0.0	0.0	0.0	0.0	0.0	0.0	0.0	0.0
YCR009C	0.0	0.0	0.041801221319113346	0.016238860251372	0.05712828593511465	0.0	0.0	0.0	0.05712828593511465	0.0	0.0	0.0	0.0	0.0	0.0	0.0	0.3202179858647317	0.0	0.0	0.0	0.0	0.0	0.0	0.0	0.0	0.0	0.0	0.0	0.0	0.0	0.0	0.0	0.0	0.0	0.0	0.0	0.0	0.0	0.0	0.0	0.0	0.041801221319113346	0.041801221319113346	0.26562970191263013	0.0	0.0	0.0	0.0	0.0
YCR010C	0.0	0.0	0.0	0.0	0.0	0.0	0.0	0.0	0.0	0.0	0.0	0.0	0.0	0.0	0.0	0.0	0.0	0.0	0.0	0.0	0.0	0.0	0.0	0.0	0.0	0.0	0.0	0.0	0.0	0.0	0.0	0.0	0.0	0.0	0.0	0.0	0.0	0.0	0.0	0.0	0.0	0.0	0.0	0.0	0.0	0.0	0.0	0.0	0.0
YCR011C	0.08455941681421253	0.0	0.0	0.0	0.016258381190892846	0.0	0.0	0.0	0.0	0.0	0.0	0.0	0.004424875397103345	0.023732470216504153	0.45419993730888697	0.0	0.13669652920927577	0.0	0.0	0.03243771500158965	0.18347192648483912	0.0	0.0	0.18347192648483912	0.13122962740110378	0.18347192648483912	0.0	0.0	0.0	0.05600327369109381	0.0	0.0	0.0	0.0	0.0	0.004424875397103345	0.0	0.0	0.13122962740110378	0.0	0.0	0.0	0.0	0.06169864793377289	0.03243771500158965	0.004424875397103345	0.03243771500158965	0.0	0.0
YCR012W	0.0	0.0	0.4051531527554435	0.0	0.1446057161827632	0.0	0.0	0.0	0.0	0.0	0.0	0.0	0.0	0.0	0.0	0.0	0.0	0.9986057143591996	0.0	0.0	0.0	0.0	0.0	0.0	0.0	0.0	0.0	0.0	0.0	0.0	0.0	0.0	0.0	0.0	0.0	0.0	0.0	0.0	0.0	0.004424875397103345	0.0	0.0	0.0	0.0	0.0	0.0	0.0	0.0	0.0
YCR013C	0.0	0.0	0.40250933099416075	0.0	0.1446057161827632	0.0	0.0	0.0	0.0	0.0	0.0	0.0	0.0	0.0	0.0	0.0	0.0	0.0	0.0	0.004424875397103345	0.0	0.0	0.0	0.0	0.0	0.0	0.0	0.0	0.0	0.0	0.0	0.0	0.0	0.0	0.0	0.0	0.0	0.0	0.0	0.0	0.0	0.0	0.0	0.0	0.004424875397103345	0.004424875397103345	0.004424875397103345	0.0	0.0
YCR014C	0.0	0.11076641019632105	0.0	0.6173604946632292	0.0	0.0	0.0341299693069973	0.0	0.0	0.0	0.0	0.0	0.0	0.0	0.03328932229030912	0.0	0.0	0.0	0.0	0.0	0.0	0.0	0.0	0.0	0.0	0.0	0.0	0.0	0.0	0.0341299693069973	0.0	0.0	0.0	0.0	0.0	0.0	0.0	0.0	0.0	0.0	0.0	0.0	0.0	0.0	0.0	0.0	0.0	0.0	0.0
YCR015C	0.0	0.0	0.0	0.0	0.6991123066242358	0.0	0.0	0.0	0.0	0.0	0.0	0.0	0.0	0.0	0.0	0.0	0.0	0.06660312189329554	0.0	0.0	0.16957257019343164	0.0	0.0	0.16957257019343164	0.0	0.16957257019343164	0.16957257019343164	0.0	0.0	0.9999692828905155	0.0	0.0	0.0	0.0	0.0	0.0	0.0	0.0	0.0	0.0	0.0	0.0	0.0	0.0	0.0	0.36797483152797617	0.0	0.0	0.0
YCR016W	0.0	0.0	0.9999692828905155	0.0	0.0	0.0	0.0	0.0	0.19444135701887588	0.1297508155552083	0.023718298553528472	0.023718298553528472	0.023718298553528472	0.0	0.0	0.03169450960856934	0.053721030143808246	0.1297508155552083	0.0	0.0	0.0	0.0	0.0	0.0	0.0	0.0	0.0	0.0	0.026200362846198644	0.0	0.0	0.0	0.0	0.0	0.03169450960856934	0.023718298553528472	0.0	0.0	0.0	0.0	0.0	0.0	0.0	0.0	0.0	0.026200362846198644	0.0	0.0	0.0
YCR017C	0.20152690579126764	0.0	0.9174936585992188	0.0	0.0	0.0	0.017289093422210744	0.0	0.0	0.0	0.0	0.0	0.7564020846099588	0.0	0.0	0.0	0.07982355154739529	0.0	0.04734593315375557	0.11889197235212956	0.09089239500778179	0.0	0.0	0.09089239500778179	0.0	0.09089239500778179	0.0	0.04734593315375557	0.0	0.3280191031322067	0.0	0.0	0.0	0.20152690579126764	0.26280454023463284	0.7564020846099588	0.0	0.0	0.0	0.0	0.0	0.0	0.0	0.017289093422210744	0.11889197235212956	0.5718924109247119	0.11889197235212956	0.0	0.0
YCR018C	0.0	0.0	0.0	0.0	0.0	0.0	0.0	0.0	0.0	0.0	0.0	0.0	0.0	0.0	0.9999750843619915	0.0	0.0	0.0	0.0	0.0	0.0	0.0	0.01880109868140556	0.0	0.0	0.0	0.0	0.0	0.0	0.12417876271276929	0.0	0.0	0.0	0.0	0.0	0.0	0.0	0.0	0.0	0.0	0.0	0.0	0.0	0.9999701338705332	0.0	0.0	0.0	0.0	0.0
YCR018C-A	0.0	0.0	0.0	0.0	0.0	0.0	0.0	0.0	0.0	0.0	0.0	0.0	0.0	0.0	0.0	0.0	0.0	0.0	0.0	0.0	0.0	0.0	0.0	0.0	0.0	0.0	0.0	0.0	0.0	0.0	0.0	0.0	0.0	0.0	0.0	0.0	0.0	0.0	0.0	0.0	0.0	0.0	0.0	0.0	0.0	0.0	0.0	0.0	0.0
YCR019W	0.0	0.0	0.990044248753971	0.0	0.0	0.0	0.0	0.0	0.0	0.0	0.1370951839749388	0.1370951839749388	0.1370951839749388	0.0	0.0	0.0	0.1370951839749388	0.0	0.0	0.5624585245481479	0.0	0.9999692828905155	0.0	0.0	0.0	0.0	0.9999692828905155	0.0	0.0	0.0	0.0	0.0	0.0	0.0	0.0	0.1370951839749388	0.0	0.0	0.0	0.0	0.0	0.0	0.0	0.03431435137481231	0.5624585245481479	0.15116014370625086	0.5624585245481479	0.0	0.0
YCR020C	0.0	0.0	0.0	0.0	0.0	0.0	0.0	0.0	0.0	0.0	0.0	0.0	0.0	0.0	0.0	0.0	0.0	0.0	0.0	0.0	0.0	0.0	0.08666714090106398	0.0	0.0	0.0	0.0	0.0	0.0	0.0	0.0	0.0	0.0	0.0	0.0	0.0	0.0	0.0	0.0	0.0	0.0	0.0	0.0	0.0	0.0	0.0	0.0	0.0	0.0
YCR020C-A	0.0	0.0	0.0	0.0	0.0	0.0	0.0	0.0	0.0	0.05919275714490568	0.0	0.0	0.0	0.0	0.0	0.0	0.0	0.05919275714490568	0.0	0.0	0.07201753997175142	0.0	0.0	0.07201753997175142	0.0	0.07201753997175142	0.0	0.0	0.0	0.0	0.0	0.0	0.0	0.0	0.0	0.0	0.0	0.0	0.0	0.11185834920431914	0.0	0.0	0.0	0.0	0.0	0.0	0.0	0.0	0.0
YCR020W-B	0.0	0.0	0.0	0.0	0.0	0.0	0.0	0.0	0.0	0.0	0.0	0.0	0.0	0.0	0.0	0.0	0.0	0.0	0.058881624743514216	0.0	0.0	0.0	0.0	0.0	0.0	0.0	0.0	0.058881624743514216	0.0	0.058881624743514216	0.0	0.0	0.0	0.0	0.0	0.0	0.0	0.0	0.0	0.8512895040796568	0.0	0.0	0.0	0.0	0.0	0.0	0.0	0.0	0.0
YCR021C	0.0	0.0	0.08389930584696703	0.21654772303780023	0.0	0.0	0.0	0.0	0.0	0.0	0.08389930584696703	0.08389930584696703	0.08389930584696703	0.0	0.08389930584696703	0.0	0.08389930584696703	0.0	0.0	0.017282326280720572	0.004424875397103345	0.027788493386403545	0.0	0.004424875397103345	0.0	0.0	0.0	0.0	0.0	0.0	0.0	0.0	0.0	0.0	0.05349378258753035	0.08389930584696703	0.0	0.0	0.0	0.017377961926822283	0.0	0.0	0.0	0.0	0.017282326280720572	0.0	0.017282326280720572	0.0	0.0
YCR022C	0.0	0.0	0.0	0.004424875397103345	0.0	0.0	0.0	0.0	0.004424875397103345	0.0	0.004424875397103345	0.004424875397103345	0.004424875397103345	0.0	0.0	0.0	0.0	0.0	0.0	0.0	0.0	0.0	0.0	0.004424875397103345	0.0	0.0	0.0	0.0	0.0	0.0	0.0	0.0	0.0	0.0	0.0	0.004424875397103345	0.0	0.0	0.0	0.0	0.0	0.0	0.0	0.0	0.0	0.004424875397103345	0.0	0.0	0.0
YCR023C	0.0	0.0	0.0	0.0	0.6151953188034602	0.0	0.028523146856325843	0.0	0.0	0.004424875397103345	0.0	0.0	0.0	0.0	0.028523146856325843	0.0	0.028523146856325843	0.0	0.0	0.0	0.0	0.0	0.0	0.0	0.0	0.004424875397103345	0.0	0.0	0.0	0.11917272791017919	0.0	0.0	0.0	0.0	0.0	0.0	0.0	0.0	0.0	0.004424875397103345	0.0	0.0	0.0	0.03282181088265668	0.0	0.06738597867499985	0.0	0.0	0.0
YCR024C	0.0	0.0	0.004424875397103345	0.0	0.03976950063669593	0.0	0.16212666977022294	0.0	0.0	0.1313839321898308	0.0	0.0	0.004424875397103345	0.0	0.0	0.0	0.0	0.10264409165437638	0.0	0.0	0.0	0.0	0.0	0.0	0.0	0.0	0.0	0.0	0.0	0.0	0.06459112019301949	0.0	0.0	0.0	0.0	0.004424875397103345	0.0	0.0	0.0	0.0	0.0	0.0	0.0	0.0	0.0	0.0	0.0	0.0	0.0
YCR024C-A	0.0	0.0	0.0	0.0	0.0	0.0	0.0	0.0	0.0	0.0	0.0	0.0	0.0	0.0	0.0	0.0	0.0	0.0	0.0	0.0	0.004424875397103345	0.0	0.0	0.0	0.0	0.0	0.0	0.0	0.0	0.0	0.0	0.0	0.0	0.0	0.0	0.0	0.004424875397103345	0.004424875397103345	0.0	0.0	0.0	0.0	0.0	0.0	0.0	0.0	0.0	0.004424875397103345	0.0
YCR024C-B	0.0	0.0	0.0	0.0	0.0	0.0	0.0	0.0	0.0	0.0	0.0	0.0	0.0	0.0	0.0	0.0	0.0	0.0	0.0	0.0	0.0	0.0	0.0	0.0	0.0	0.0	0.0	0.0	0.0	0.0	0.0	0.0	0.0	0.0	0.0	0.0	0.0	0.0	0.0	0.0	0.0	0.0	0.0	0.0	0.0	0.0	0.0	0.0	0.0
YCR025C	0.0	0.004424875397103345	0.0	0.0	0.004424875397103345	0.004424875397103345	0.0	0.0	0.0	0.0	0.0	0.0	0.0	0.0	0.0	0.0	0.0	0.0	0.0	0.0	0.0	0.004424875397103345	0.0	0.0	0.0	0.0	0.0	0.0	0.0	0.004424875397103345	0.0	0.0	0.0	0.0	0.0	0.0	0.0	0.0	0.0	0.0	0.0	0.0	0.0	0.0	0.0	0.0	0.0	0.0	0.0
YCR026C	0.0	0.0	0.03882178588084717	0.0	0.0	0.0	0.0	0.035096872137842405	0.0	0.0	0.004424875397103345	0.004424875397103345	0.043074879712734715	0.0	0.0	0.0	0.0	0.0	0.08656093181421787	0.17159211323889767	0.037849844738415905	0.0	0.0	0.03263685577267117	0.0	0.0	0.0	0.08656093181421787	0.0	0.0	0.0	0.9999776772190752	0.9999776772190752	0.0	0.0	0.043074879712734715	0.0	0.0	0.0	0.0	0.0	0.0	0.0	0.0	0.17159211323889767	0.03923300025075549	0.17159211323889767	0.0	0.0
YCR027C	0.0	0.0	0.0	0.0	0.0	0.0	0.0	0.0	0.0	0.0	0.0	0.0	0.0	0.0	0.0	0.0	0.0	0.0	0.0	0.0	0.0	0.0	0.0	0.0	0.0	0.0	0.0	0.0	0.0	0.0	0.0	0.0	0.0	0.0	0.0	0.0	0.0	0.0	0.0	0.0	0.0	0.0	0.0	0.0	0.0	0.0	0.0	0.0	0.0
YCR028C	0.0	0.0	0.10413168119236982	0.0	0.7722258903120466	0.0	0.0	0.7153574518915564	0.7722258903120466	0.9999692828905155	0.0	0.0	0.016238860251372	0.0	0.0	0.0	0.03362225780647521	0.0	0.0	0.0	0.0	0.0	0.0	0.0	0.0	0.0	0.0	0.0	0.0	0.0	0.0	0.0964701624385641	0.0964701624385641	0.0	0.0	0.016238860251372	0.0	0.0	0.0	0.0	0.7153574518915564	0.0	0.0	0.4165584765970939	0.0	0.6377824540474777	0.0	0.0	0.0
YCR028C-A	0.0	0.0	0.036766319583375284	0.0	0.2644095518836237	0.0	0.0	0.0	0.7540163458598168	0.0	0.004424875397103345	0.004424875397103345	0.8199842692768855	0.0	0.0	0.0	0.0	0.0	0.0	0.0	0.0	0.0	0.0	0.0	0.0	0.0	0.0	0.0	0.0	0.0	0.0	0.0	0.0	0.0	0.0	0.8199842692768855	0.0	0.0	0.0	0.0	0.0	0.0	0.0	0.0	0.0	0.0	0.0	0.0	0.0
YCR030C	0.0	0.030840821915735117	0.9560262025643793	0.9293876015710544	0.22459438745764893	0.4433803043935537	0.004424875397103345	0.0	0.9999692828905155	0.0	0.03520240188998536	0.03520240188998536	0.03947151104504676	0.004424875397103345	0.0	0.0	0.4433803043935537	0.0	0.0	0.047187298837563785	0.4433803043935537	0.0	0.0	0.0	0.0	0.0	0.0	0.0	0.03727742616780272	0.0	0.0	0.0	0.0	0.0	0.0	0.03947151104504676	0.0	0.0	0.0	0.0	0.0	0.0	0.0	0.0	0.047187298837563785	0.039068626840627174	0.047187298837563785	0.0	0.0
YCR031C	0.0	0.0	0.0	0.0	0.0	0.0	0.0	0.0	0.0	0.0	0.0	0.0	0.004424875397103345	0.0	0.0	0.0	0.0	0.0	0.0	0.0	0.0	0.0	0.0	0.0	0.0	0.0	0.0	0.0	0.0	0.0	0.0	0.05321563853567923	0.05321563853567923	0.0	0.0	0.004424875397103345	0.0	0.0	0.0	0.0	0.0	0.0	0.0	0.0	0.0	0.0	0.0	0.0	0.0
YCR032W	0.0	0.1230645195241622	0.46280761617332267	0.0	0.6898040248670727	0.9999721349882731	0.4240354809298612	0.0	0.9999692828905155	0.5950917457270818	0.9999727995946864	0.48994972579379403	0.9999843327298845	0.1782452998599473	0.9411395014534022	0.0	0.13052299691572788	0.04753267525634952	0.248317482325211	0.07636583798476992	0.0	0.933032705224027	0.0	0.06478066100753532	0.07614098559626237	0.08388382176692788	0.04859561003531965	0.248317482325211	0.0	0.9999777295701522	0.017520373200196282	0.0	0.0	0.0	0.06801113179760687	0.9999727995946864	0.0	0.0	0.248317482325211	0.08793752170487978	0.0	0.04893851167494856	0.04893851167494856	0.12103515847610602	0.07636583798476992	0.9999946476501403	0.07636583798476992	0.0	0.0
YCR033W	0.0	0.8105532048585816	0.8756139220635692	0.019202645100280913	0.0275643905154922	0.03817729312936713	0.18098180427837152	0.0	0.0275643905154922	0.263094992677364	0.0	0.0	0.9999999992121502	0.0	0.9999898853949345	0.0	0.06421470011746633	0.03817729312936713	0.7344021875613549	0.02081658767305128	0.03817729312936713	0.6972309963384391	0.0	0.6202749084125658	0.0917213150002083	0.023196305785261773	0.0	0.7344021875613549	0.13228339626311625	0.14457700427556452	0.0	0.0	0.0	0.0	0.0	0.9999999992121502	0.0	0.0	0.7344021875613549	0.0	0.0	0.0917213150002083	0.0917213150002083	0.0	0.02081658767305128	0.28413728183304654	0.02081658767305128	0.0	0.0
YCR034W	0.0	0.0	0.1358366127556867	0.0	0.0	0.0	0.0	0.0	0.0	0.0	0.0	0.0	0.004424875397103345	0.0	0.0	0.0	0.0	0.7820270676446928	0.0	0.0	0.0	0.0	0.0	0.0	0.0	0.0	0.0	0.0	0.0	0.0	0.0	0.0	0.0	0.0	0.0	0.004424875397103345	0.0	0.0	0.0	0.0	0.0	0.0	0.0	0.0	0.0	0.0	0.0	0.0	0.0
YCR035C	0.0	0.03591425128557868	0.0	0.025636841554025014	0.0	0.0	0.0	0.0	0.0	0.0	0.0	0.0	0.0	0.0	0.0	0.0	0.0	0.0	0.0	0.0	0.0	0.0	0.0	0.0	0.0	0.0	0.0	0.0	0.07250908092708552	0.0	0.0	0.0	0.0	0.0	0.0	0.0	0.0	0.0	0.0	0.0	0.0	0.0	0.0	0.0	0.0	0.0	0.0	0.0	0.0
YCR036W	0.0	0.0	0.0	0.0	0.0	0.24839395707006962	0.04307626587710878	0.0	0.0	0.0	0.0	0.0	0.0	0.0	0.0	0.07126384568546673	0.0	0.24839395707006962	0.1660825645793722	0.0	0.24839395707006962	0.0	0.0	0.0	0.0	0.0	0.4651813208840768	0.1660825645793722	0.0	0.0	0.0	0.0	0.0	0.0	0.0	0.0	0.0	0.0	0.1660825645793722	0.0	0.0	0.0	0.0	0.0	0.0	0.0	0.0	0.0	0.0
YCR037C	0.0	0.0	0.0	0.0	0.0	0.07182526191557392	0.0	0.0	0.0	0.0	0.019316917933096867	0.019316917933096867	0.019316917933096867	0.05770305336904591	0.0	0.03986111639123269	0.0	0.07182526191557392	0.0	0.0	0.07182526191557392	0.04533604317159079	0.0	0.0	0.0	0.0	0.14745383794843847	0.07182526191557392	0.02388445054315813	0.0	0.0	0.0	0.0	0.12685869197402033	0.0	0.019316917933096867	0.0	0.0	0.0	0.0	0.0	0.0	0.0	0.0	0.0	0.0	0.0	0.0	0.0
YCR038C	0.034019116480083156	0.0	0.004424875397103345	0.0	0.0	0.0	0.19849324816926694	0.0	0.06124444644705651	0.0	0.0	0.0	0.12688896570238406	0.0	0.0	0.0	0.0	0.0	0.0	0.0	0.0	0.0	0.0	0.023366623587804947	0.0	0.0	0.0	0.0	0.0	0.8708360955383687	0.0	0.0	0.0	0.0	0.0	0.12688896570238406	0.0	0.0	0.0	0.0	0.0	0.0	0.0	0.6648362203139132	0.0	0.05331416532481026	0.0	0.0	0.0
YCR038W-A	0.0	0.0	0.0	0.0	0.0	0.0	0.0	0.0	0.0	0.0	0.0	0.0	0.0	0.0	0.0	0.0	0.0	0.0	0.0	0.0	0.0	0.0	0.0	0.0	0.0	0.0	0.0	0.0	0.0	0.0	0.0	0.0	0.0	0.0	0.0	0.0	0.0	0.0	0.0	0.0	0.0	0.0	0.0	0.0	0.0	0.0	0.0	0.0	0.0
YCR040W	0.0	0.0	0.0	0.0	0.0	0.0	0.0	0.0	0.0	0.0	0.0	0.0	0.0	0.0	0.0	0.0	0.0	0.0	0.0	0.0	0.0	0.0	0.0	0.0	0.0	0.0	0.0	0.0	0.004424875397103345	0.0	0.0	0.0	0.0	0.0	0.0	0.0	0.0	0.0	0.0	0.0	0.0	0.0	0.0	0.0	0.0	0.0	0.0	0.0	0.0
YCR042C	0.0	0.004424875397103345	0.9929405725683548	0.0	0.8775976047158807	0.0	0.0	0.0	0.8775976047158807	0.06211534607813818	0.004424875397103345	0.004424875397103345	0.1106425625609978	0.12549147613308076	0.054861521631219046	0.0	0.09357110825634651	0.0	0.023467649271922464	0.32000023952726653	0.0	0.008830171271926757	0.0	0.016238860251372	0.0	0.4327984436736728	0.04448902235493957	0.023467649271922464	0.04238866439943134	0.9999692828905155	0.05349033628283795	0.0	0.0	0.0	0.12796752830131952	0.1106425625609978	0.0	0.0	0.023467649271922464	0.12392724360031915	0.0	0.0	0.0	0.03865251156242022	0.32000023952726653	0.0	0.32000023952726653	0.0	0.12294497462700105
YCR043C	0.0	0.0	0.0	0.0	0.07996236549677793	0.0	0.0	0.0	0.07996236549677793	0.03424726279271573	0.0	0.0	0.0	0.0	0.0	0.0	0.0	0.0	0.0	0.0	0.0	0.11422357245871473	0.0	0.0	0.0	0.0	0.0	0.0	0.0	0.0	0.0	0.0	0.0	0.0	0.0	0.0	0.0	0.0	0.0	0.0	0.0	0.0	0.0	0.0	0.0	0.0	0.0	0.0	0.0
YCR044C	0.0	0.0	0.0	0.0	0.0	0.0	0.0	0.0	0.0	0.0	0.0	0.0	0.0	0.22038420960823046	0.0	0.0	0.0	0.0	0.0	0.0	0.0	0.008830171271926757	0.0	0.0	0.0	0.0	0.07465138565942675	0.0	0.0	0.0	0.0	0.0	0.0	0.0	0.0	0.0	0.0	0.0	0.0	0.0	0.0	0.0	0.0	0.0	0.0	0.0	0.0	0.0	0.0
YCR045C	0.0	0.0	0.0	0.0	0.0	0.0	0.0	0.0	0.0	0.0	0.0	0.0	0.0	0.0	0.0	0.0	0.0	0.0	0.0	0.0	0.0	0.03653789611823932	0.0	0.0	0.0	0.0	0.0	0.0	0.24344067518198853	0.0	0.0	0.0	0.0	0.0	0.0	0.0	0.0	0.0	0.0	0.02566005593260401	0.0	0.0	0.0	0.0	0.0	0.0	0.0	0.0	0.0
YCR045W-A	0.0	0.0	0.0	0.0	0.0	0.0	0.0	0.0	0.0	0.0	0.0	0.0	0.0	0.0	0.0	0.0	0.0	0.0	0.0	0.0	0.0	0.0	0.0	0.0	0.0	0.0	0.0	0.0	0.0	0.0	0.0	0.0	0.0	0.0	0.0	0.0	0.0	0.0	0.0	0.0	0.0	0.0	0.0	0.0	0.0	0.0	0.0	0.0	0.0
YCR046C	0.0	0.0	0.0	0.0	0.0	0.0	0.0	0.0	0.0	0.0	0.0	0.0	0.0	0.0	0.0	0.0	0.0	0.0	0.0	0.0	0.0	0.0	0.0	0.0	0.0	0.0	0.0	0.0	0.07170346127355143	0.19545297808683282	0.0	0.0	0.0	0.0	0.0	0.0	0.0	0.0	0.0	0.0	0.0	0.0	0.0	0.0	0.0	0.0	0.0	0.0	0.0
YCR047C	0.0	0.0	0.0	0.0	0.0	0.0	0.0	0.0	0.0	0.0	0.0	0.0	0.0	0.0	0.0	0.0	0.0	0.0	0.0	0.0	0.0	0.0	0.0	0.0	0.0	0.0	0.0	0.0	0.0	0.016238860251372	0.0	0.9713533638440994	0.9713533638440994	0.0	0.0	0.0	0.0	0.0	0.0	0.0	0.29766031568873186	0.0	0.0	0.0	0.0	0.0	0.0	0.0	0.0
YCR047W-A	0.0	0.0	0.0	0.0	0.0	0.0	0.0	0.0	0.0	0.0	0.0	0.0	0.0	0.0	0.0	0.0	0.0	0.0	0.0	0.0	0.0	0.0	0.0	0.0	0.0	0.0	0.0	0.0	0.0	0.0	0.0	0.9713533638440994	0.9713533638440994	0.0	0.0	0.0	0.0	0.0	0.0	0.0	0.0	0.0	0.0	0.0	0.0	0.0	0.0	0.0	0.0
YCR048W	0.0	0.0	0.999702158105961	0.3524226997743719	0.0	0.0	0.0	0.0	0.0	0.0	0.0	0.0	0.0	0.0	0.0	0.0	0.05259230995154063	0.0	0.05259230995154063	0.0	0.0	0.0	0.008830171271926757	0.0	0.0	0.0	0.0	0.0	0.0	0.4662228025404197	0.17022446985618644	0.0	0.0	0.0	0.0	0.0	0.0	0.0	0.0	0.05259230995154063	0.0	0.0	0.0	0.0	0.0	0.1639747541954244	0.0	0.0	0.0
YCR049C	0.0	0.0	0.0	0.0	0.0	0.0	0.0	0.0	0.0	0.004424875397103345	0.0	0.0	0.0	0.0	0.0	0.0	0.0	0.0	0.0	0.0	0.0	0.0	0.0	0.0	0.0	0.0	0.0	0.0	0.0	0.4662228025404197	0.17022446985618644	0.0	0.0	0.0	0.0	0.0	0.0	0.0	0.0	0.0	0.0	0.0	0.0	0.0	0.0	0.0	0.0	0.0	0.0
YCR050C	0.0	0.0	0.9941248636311306	0.0	0.0	0.0	0.0	0.0	0.0	0.0	0.0	0.0	0.0	0.0	0.0	0.0	0.0	0.0	0.0	0.0	0.0	0.0	0.008830171271926757	0.0	0.0	0.0	0.0	0.0	0.0	0.0	0.0	0.0	0.0	0.0	0.0	0.0	0.0	0.0	0.0	0.0	0.0	0.0	0.0	0.0	0.0	0.0	0.0	0.0	0.0
YCR051W	0.0	0.0	0.101862232355166	0.0	0.0	0.0	0.0	0.0	0.0	0.0	0.0	0.0	0.0	0.0	0.0	0.0	0.0	0.0	0.0	0.0	0.03617962398431651	0.0	0.0	0.0	0.0	0.0	0.0	0.0	0.0	0.0	0.0	0.0	0.0	0.0	0.0	0.0	0.0	0.0	0.0	0.0	0.0	0.0	0.0	0.12558690662651473	0.0	0.0	0.0	0.0	0.0
YCR052W	0.0	0.0	0.02558853281267781	0.0973686452439777	0.0	0.0	0.0	0.0	0.0	0.0	0.0	0.0	0.0	0.004424875397103345	0.0	0.0	0.9284432804637899	0.004424875397103345	0.9284432804637899	0.0	0.045809425196494	0.9281252436226228	0.0	0.9281252436226228	0.0	0.0	0.0	0.045809425196494	0.0	0.0	0.0	0.9999692828905155	0.9999692828905155	0.0	0.0	0.0	0.0	0.0	0.0	0.0	0.0	0.0	0.0	0.0	0.0	0.5832894046078451	0.0	0.0	0.0
YCR053W	0.0	0.0	0.09530194539091141	0.016238860251372	0.0	0.0	0.0	0.0	0.0	0.0	0.0	0.0	0.09530194539091141	0.0	0.0	0.0	0.06360692207485719	0.0	0.06360692207485719	0.0	0.0	0.0	0.0	0.06360692207485719	0.0	0.0	0.0	0.0	0.5408466035858152	0.004424875397103345	0.0	0.0	0.0	0.0	0.0	0.09530194539091141	0.0	0.0	0.0	0.0	0.048104753924872234	0.0	0.0	0.0	0.0	0.06225653368593509	0.0	0.0	0.0
YCR054C	0.05568291839349426	0.0	0.0	0.632798018578422	0.0	0.0	0.0	0.0	0.0	0.023854974526226314	0.0	0.0	0.0	0.0	0.9187897364472801	0.0	0.05342581221593623	0.0	0.0	0.0	0.0	0.0	0.0	0.05342581221593623	0.0	0.0	0.0	0.0	0.6059780049751853	0.0	0.0	0.0	0.0	0.0	0.692878968278165	0.07703161842564554	0.0	0.0	0.17050498706008266	0.0	0.0	0.0	0.0	0.0	0.0	0.0	0.0	0.0	0.0
YCR057C	0.016238860251372	0.0	0.0	0.0	0.0	0.0	0.24987912772631293	0.0	0.0	0.7350077183867094	0.0	0.0	0.0	0.0	0.0263811203908052	0.0	0.7361802762140424	0.0	0.0	0.9999718547056242	0.0	0.0	0.0	0.004424875397103345	0.0	0.0	0.0	0.0	0.7521808373477908	0.05909508818943843	0.0	0.0	0.0	0.0	0.0	0.03412509447117329	0.0	0.0	0.016238860251372	0.03810428230343155	0.0	0.0	0.0	0.0	0.9999718547056242	0.0	0.9999718547056242	0.0	0.0
YCR059C	0.0	0.0	0.0	0.0	0.0	0.0	0.0	0.0	0.016238860251372	0.0	0.0	0.0	0.0	0.0	0.0	0.0	0.0	0.004424875397103345	0.99	0.0	0.0	0.0	0.0	0.0	0.0	0.0	0.004424875397103345	0.0	0.0	0.0	0.0	0.0	0.0	0.0	0.0	0.0	0.0	0.0	0.0	0.0	0.0	0.0	0.0	0.0	0.0	0.0	0.0	0.0	0.0
YCR060W	0.0	0.0	0.0	0.0	0.0	0.0	0.0	0.0	0.0	0.0	0.0	0.0	0.0	0.0	0.0	0.0	0.0	0.0	0.0	0.0	0.0	0.0	0.0	0.0	0.0	0.0	0.0	0.0	0.0	0.0	0.0	0.0	0.0	0.0	0.0	0.0	0.0	0.0	0.0	0.06375708497219112	0.0	0.0	0.0	0.0	0.0	0.0	0.0	0.0	0.0
YCR061W	0.0	0.09675183661702569	0.2992971422308268	0.0	0.0	0.21764946090341442	0.11253211278387376	0.0	0.0	0.0	0.0	0.0	0.2992971422308268	0.0	0.09675183661702569	0.0	0.0	0.11253211278387376	0.004424875397103345	0.0	0.0	0.0	0.0	0.0	0.0	0.21764946090341442	0.11253211278387376	0.0	0.004424875397103345	0.0639094663931189	0.0	0.0	0.0	0.0	0.0	0.2992971422308268	0.0	0.0	0.0	0.0	0.0	0.0	0.0	0.0585849284733021	0.0	0.0	0.0	0.0	0.0
YCR063W	0.0	0.0	0.08116069395540104	0.0	0.0	0.0	0.0	0.0	0.0	0.0	0.0	0.0	0.004424875397103345	0.0	0.0	0.0	0.0	0.0	0.0	0.0	0.0	0.0	0.0	0.0	0.0	0.0	0.0	0.0	0.6395752470515987	0.0	0.0	0.0	0.0	0.0	0.0	0.004424875397103345	0.0	0.0	0.0	0.0	0.0	0.0	0.0	0.0	0.0	0.0	0.0	0.0	0.0
YCR064C	0.0	0.0	0.004424875397103345	0.0	0.0	0.0	0.0	0.0	0.0	0.0	0.0	0.0	0.004424875397103345	0.0	0.0	0.0	0.0	0.0	0.0	0.0	0.0	0.0	0.0	0.0	0.0	0.0	0.0	0.0	0.6269276632948653	0.0	0.0	0.004424875397103345	0.004424875397103345	0.0	0.0	0.004424875397103345	0.0	0.0	0.0	0.0	0.0	0.0	0.0	0.0	0.0	0.0	0.0	0.0	0.0
YCR065W	0.09336030185313926	0.0	0.10183361401869229	0.0	0.058602867373225176	0.3782474278342409	0.0	0.0	0.058602867373225176	0.0	0.0	0.0	0.0	0.0	0.0	0.09336030185313926	0.0	0.0	0.0	0.15011640347259925	0.0	0.09336030185313926	0.0	0.0	0.020308936597194238	0.3782474278342409	0.0	0.03814096833181457	0.23267298583818008	0.9999736747627559	0.0	0.0	0.0	0.0	0.0	0.045164909652127605	0.0	0.0	0.0	0.0	0.0	0.0	0.0	0.04438353194144129	0.15011640347259925	0.0	0.15011640347259925	0.0	0.0
YCR066W	0.0	0.0	0.016238860251372	0.0	0.0	0.0	0.2503172703271971	0.0	0.067896589256349	0.0	0.0	0.0	0.034119402270376686	0.2503172703271971	0.2503172703271971	0.0	0.0	0.0	0.0	0.0	0.0	0.02445119470012669	0.0	0.0	0.0	0.0	0.0	0.46058835015136523	0.08808677531744746	0.0	0.0	0.0	0.0	0.0	0.0	0.034119402270376686	0.0	0.0	0.0	0.0	0.0	0.0	0.0	0.09299331357017726	0.0	0.04656879785970036	0.0	0.0	0.0
YCR067C	0.0	0.3591424601801635	0.1072754780828129	0.256694108207394	0.9999943110109004	0.02160643153823505	0.0	0.0	0.9999692828905155	0.0	0.004424875397103345	0.004424875397103345	0.1072754780828129	0.0	0.0	0.5535532221089374	0.0	0.0	0.0	0.03028549018819504	0.0	0.0	0.023281410292068316	0.004424875397103345	0.8934224419933927	0.09079912789944089	0.07155494654762795	0.5654180490033771	0.21595281730268057	0.0	0.0	0.0	0.0	0.0	0.0	0.11122567285623508	0.0	0.0	0.14717327375124434	0.0	0.09243225878418915	0.0	0.0	0.9985821873181939	0.03028549018819504	0.20310310044644542	0.03028549018819504	0.0	0.0
YCR068W	0.0	0.29738683438547353	0.99	0.0	0.0	0.0	0.0	0.0	0.0	0.0	0.0	0.0	0.0	0.0	0.08287357946992635	0.0	0.0	0.0	0.0	0.0	0.0	0.0	0.248190751932574	0.0	0.0	0.0	0.0	0.06360588795489663	0.0	0.0	0.0	0.0	0.0	0.7240471690602162	0.0	0.0	0.004424875397103345	0.004424875397103345	0.0	0.0	0.0	0.0	0.0	0.004424875397103345	0.0	0.0	0.0	0.0	0.0
YCR069W	0.0	0.09484474245912711	0.36302698130416	0.0	0.02559038340284081	0.0	0.0	0.0	0.0	0.004424875397103345	0.0	0.0	0.0	0.0	0.0	0.0	0.0	0.0	0.0	0.0	0.4681532750756682	0.0	0.0	0.0	0.0	0.0	0.0	0.0	0.9999702489883456	0.0	0.0	0.0	0.0	0.0	0.0	0.0	0.0	0.0	0.0	0.0	0.0	0.0	0.0	0.0	0.0	0.035761756847203174	0.0	0.0	0.0
YCR071C	0.0	0.45274375667495725	0.018645172145843603	0.0	0.0	0.0	0.0	0.0	0.0	0.0	0.0	0.0	0.0	0.0	0.0	0.0	0.0	0.0	0.0	0.0	0.0	0.0	0.0	0.0	0.0	0.0	0.0	0.0	0.0	0.0	0.0	0.0	0.0	0.0	0.0	0.0	0.0	0.0	0.0	0.0	0.0	0.0	0.0	0.0	0.0	0.0	0.0	0.0	0.0
YCR072C	0.0	0.0	0.9992841277196358	0.0	0.9528165653197539	0.9799320536112998	0.0	0.0	0.0	0.7568782098600173	0.6181029742722054	0.6181029742722054	0.6181029742722054	0.0	0.0	0.0	0.0	0.0	0.9999692828905155	0.0	0.0	0.9999692828905155	0.0	0.0	0.0	0.0	0.0	0.9799320536112998	0.0	0.99	0.9999692828905155	0.0	0.0	0.0	0.05373700529739511	0.0	0.0	0.0	0.0	0.0	0.0	0.0	0.0	0.0	0.0	0.0	0.0	0.9999692828905155	0.0
YCR073C	0.0	0.038250021095633024	0.7596848955648239	0.0	0.0	0.0	0.038250021095633024	0.0	0.0	0.9986716395611002	0.0	0.0	0.7596848955648239	0.23666107274609216	0.038250021095633024	0.0	0.0	0.0	0.0	0.0	0.0	0.0	0.0	0.0	0.0	0.0	0.0	0.0	0.0	0.0	0.9986716395611002	0.0	0.0	0.0	0.0	0.7596848955648239	0.0	0.0	0.037570430003326605	0.0	0.0	0.0	0.0	0.47670789111771483	0.0	0.03796691659331497	0.0	0.0	0.0
YCR073W-A	0.0	0.0	0.0	0.0	0.0	0.0	0.0	0.0	0.0	0.0	0.0	0.0	0.0	0.0	0.0	0.0	0.0	0.0	0.0	0.1452343770314174	0.0	0.0	0.0	0.0	0.0	0.0	0.0	0.0	0.0	0.99	0.0	0.0	0.0	0.0	0.0	0.0	0.0	0.0	0.0	0.0	0.0	0.0	0.0	0.0	0.1452343770314174	0.0	0.1452343770314174	0.004424875397103345	0.0
YCR075C	0.0	0.0	0.9372001980932649	0.0	0.0	0.0	0.0	0.004424875397103345	0.0	0.0	0.0	0.0	0.0	0.0	0.0	0.0	0.0	0.0	0.0	0.0	0.0	0.0	0.0	0.9294315241868243	0.0	0.0	0.0	0.0	0.0	0.0	0.14439237044027642	0.18302000560889786	0.18302000560889786	0.0	0.02710735307936807	0.0	0.0	0.0	0.0	0.0	0.0	0.0	0.0	0.0	0.0	0.20309893311599092	0.0	0.0	0.0
YCR075W-A	0.0	0.0	0.0	0.0	0.0	0.0	0.0	0.0	0.0	0.0	0.0	0.0	0.0	0.0	0.11141640923477147	0.0	0.0	0.0	0.0	0.0	0.0	0.0	0.0	0.0	0.0	0.0	0.0	0.0	0.004424875397103345	0.0	0.0	0.0	0.0	0.0	0.0	0.0	0.0	0.0	0.0	0.0	0.0	0.0	0.0	0.0	0.0	0.0	0.0	0.31536995243962196	0.0
YCR076C	0.0	0.0	0.0	0.0	0.0	0.0	0.0	0.0	0.0	0.0	0.0	0.0	0.0	0.0	0.0	0.023749302035196318	0.0	0.0359985306004299	0.0359985306004299	0.0	0.0	0.0359985306004299	0.0	0.9999692828905155	0.0	0.023749302035196318	0.0	0.0	0.0	0.02693620601688773	0.0	0.0	0.0	0.0	0.0	0.0	0.0	0.0	0.021551651785710724	0.0	0.0	0.0	0.0	0.0	0.0	0.028795651338187733	0.0	0.0	0.0
YCR077C	0.0	0.06245394757001799	0.23743432995710045	0.36997770165147603	0.03145851401447086	0.0	0.008830171271926757	0.0	0.03145851401447086	0.0	0.004424875397103345	0.004424875397103345	0.004424875397103345	0.0	0.0	0.22067370962059563	0.0	0.0	0.004424875397103345	0.0	0.0	0.004424875397103345	0.0	0.0	0.37276547181906494	0.22067370962059563	0.004424875397103345	0.0	0.0	0.0	0.0	0.0	0.0	0.0	0.0	0.004424875397103345	0.0	0.0	0.3473658526602338	0.0	0.0	0.0	0.0	0.04609281224583095	0.0	0.24653988927150206	0.0	0.0	0.0
YCR079W	0.04990430371841592	0.0	0.0	0.0	0.0	0.4053371236771177	0.0	0.0	0.0	0.0	0.0	0.0	0.0	0.0	0.0	0.0	0.0	0.0	0.0	0.0	0.0	0.0	0.0	0.04026339628698972	0.0	0.0	0.03649201454463624	0.4053371236771177	0.0	0.0	0.0	0.0	0.0	0.03649201454463624	0.865172096719562	0.0	0.0	0.0	0.9999692828905155	0.0	0.0	0.0	0.0	0.10815345282067124	0.0	0.0	0.0	0.0	0.0
YCR081C-A	0.0	0.0	0.0	0.0	0.0	0.0	0.004424875397103345	0.0	0.0	0.0	0.0	0.0	0.0	0.0	0.0	0.0	0.0	0.0	0.0	0.0	0.9760438594617562	0.0	0.0	0.004424875397103345	0.0	0.0	0.0	0.0	0.0	0.0	0.0	0.0	0.0	0.0	0.0	0.0	0.0	0.0	0.0	0.0	0.0	0.004424875397103345	0.004424875397103345	0.0	0.0	0.0	0.0	0.0	0.0
YCR081W	0.0	0.0	0.7507771257428135	0.3196988180115924	0.14857167618314515	0.0	0.0	0.0	0.1102980194723554	0.004424875397103345	0.9999692828905155	0.9999692828905155	0.9999692828905155	0.9999945149740851	0.9999692828905155	0.06800875828198649	0.004424875397103345	0.7095471281906844	0.2402633868820987	0.0	0.9759373853903801	0.19970220646588766	0.0	0.004424875397103345	0.433085472842218	0.0	0.027236606314617995	0.0	0.0	0.0	0.0	0.0	0.0	0.0	0.8214341776625497	0.9999999997989126	0.0	0.0	0.0	0.9999692828905155	0.0	0.9999694188098974	0.9999694188098974	0.9999692828905155	0.0	0.05503421927986163	0.0	0.0	0.0
YCR082W	0.0	0.0	0.0	0.0	0.0	0.0	0.0	0.0	0.0	0.0	0.0	0.0	0.0	0.02359926182885519	0.0	0.0	0.0	0.0	0.0	0.0	0.0	0.0	0.0	0.0	0.0	0.0	0.02421131926368092	0.0	0.0	0.0	0.0	0.0	0.0	0.0	0.0	0.0	0.0	0.0	0.0	0.0	0.0	0.0	0.0	0.0	0.0	0.0	0.0	0.0	0.0
YCR083W	0.0	0.0	0.0	0.0	0.0	0.0	0.0	0.0	0.0	0.0	0.0	0.0	0.0	0.0	0.0	0.0	0.0	0.0	0.0	0.004424875397103345	0.0	0.0	0.0	0.0	0.0	0.0	0.0	0.0	0.0	0.0	0.0	0.0	0.0	0.0	0.0	0.0	0.041733942810384006	0.041733942810384006	0.0	0.0	0.0	0.0	0.0	0.004424875397103345	0.004424875397103345	0.004424875397103345	0.004424875397103345	0.0	0.0
YCR084C	0.0	0.004424875397103345	0.0	0.0	0.5387447938825383	0.2938441036300373	0.2938441036300373	0.0	0.5387447938825383	0.24407263272046875	0.0	0.0	0.0	0.004424875397103345	0.0	0.0	0.0	0.0	0.0	0.2938441036300373	0.0	0.0	0.0	0.0	0.0	0.0	0.004424875397103345	0.0	0.0	0.0	0.0	0.0	0.0	0.0	0.0	0.0	0.9999692828905155	0.9999692828905155	0.0	0.0	0.8854375402028074	0.0	0.0	0.0	0.2938441036300373	0.0	0.2938441036300373	0.0	0.0
YCR085W	0.0	0.0	0.004424875397103345	0.0	0.0	0.0	0.004424875397103345	0.0	0.0	0.0	0.0	0.0	0.0	0.0	0.0	0.0	0.004424875397103345	0.004424875397103345	0.0	0.0	0.0	0.004424875397103345	0.0	0.0	0.004424875397103345	0.0	0.0	0.004424875397103345	0.004424875397103345	0.0	0.0	0.0	0.0	0.0	0.0	0.0	0.004424875397103345	0.004424875397103345	0.0	0.0	0.0	0.0	0.0	0.0	0.0	0.004424875397103345	0.0	0.0	0.0
YCR086W	0.0	0.0	0.0	0.0	0.0	0.0	0.010000000000000009	0.0	0.03519468660263636	0.0	0.0	0.0	0.0	0.0	0.0	0.0	0.0	0.0	0.0	0.0	0.0	0.0	0.0	0.0	0.0	0.0	0.0	0.1318802746478721	0.3351789681751224	0.0	0.0	0.0	0.0	0.0	0.0	0.0	0.0	0.0	0.06921041884025991	0.0	0.0	0.0	0.0	0.0	0.0	0.0	0.0	0.0	0.0
YCR087C-A	0.0	0.0	0.0	0.0	0.0	0.031122046784924695	0.0	0.0	0.11834902578979678	0.0	0.0	0.0	0.0	0.0	0.0	0.0	0.031122046784924695	0.0	0.0	0.0	0.0	0.0	0.0	0.0	0.031122046784924695	0.0	0.0	0.0	0.0	0.0	0.0	0.0	0.0	0.0	0.0	0.4189202139341698	0.031122046784924695	0.031122046784924695	0.0	0.0	0.0	0.0	0.0	0.0	0.0	0.0	0.0	0.0	0.0
YCR087W	0.0	0.0	0.0	0.0	0.0	0.0	0.0	0.0	0.0	0.0	0.0	0.0	0.0	0.0	0.0	0.0	0.0	0.0	0.004424875397103345	0.0	0.0	0.004424875397103345	0.0	0.0	0.0	0.0	0.0	0.0	0.004424875397103345	0.0	0.0	0.0	0.0	0.0	0.0	0.0	0.0	0.0	0.0	0.0	0.0	0.0	0.0	0.0	0.0	0.0	0.0	0.0	0.0
YCR088W	0.0	0.0	0.030239506389009185	0.0	0.11772999525432915	0.025421890608101516	0.07192198729497867	0.0	0.09677353732456928	0.0	0.0	0.030239506389009185	0.030239506389009185	0.0	0.24884025343520466	0.0	0.0	0.0	0.575352367808401	0.0	0.0	0.05518097551016399	0.0	0.8646400454582496	0.0	0.03008010512517756	0.0	0.0	0.0	0.0	0.8646400454582496	0.0	0.0	0.0	0.18000541404375514	0.030239506389009185	0.025421890608101516	0.025421890608101516	0.016238860251372	0.03008010512517756	0.0	0.0	0.0	0.10310577607635418	0.0	0.16629785460300794	0.0	0.0	0.0
YCR089W	0.0	0.0	0.943144375927922	0.0	0.6676941312337474	0.5360228915101237	0.77210074610385	0.0	0.17095381205925597	0.05687620029585816	0.0	0.943144375927922	0.943144375927922	0.0	0.0	0.0	0.1599339554262742	0.004424875397103345	0.004424875397103345	0.11872349658781878	0.0	0.07764619748095403	0.02059188071527207	0.0	0.1599339554262742	0.02059188071527207	0.0	0.0	0.13644892118208907	0.13470278754912446	0.0	0.0	0.0	0.0	0.0	0.9777836189138968	0.025918856944131097	0.025918856944131097	0.08956301477598161	0.045174191838627364	0.0	0.0	0.0	0.8419229346868458	0.11872349658781878	0.3093085811362952	0.11872349658781878	0.16605270954040008	0.0
YCR090C	0.0	0.0	0.028726785415478795	0.0	0.8712440836982349	0.0	0.0	0.0	0.8712440836982349	0.0	0.0	0.0	0.0	0.0	0.0	0.15676668864183418	0.0	0.0	0.0	0.0	0.0	0.0	0.0	0.0	0.0	0.0	0.0	0.0	0.0	0.0	0.0	0.0	0.0	0.0	0.0	0.028726785415478795	0.0	0.0	0.0	0.0	0.0	0.0	0.0	0.27255811849999523	0.0	0.0	0.0	0.0	0.0
YCR091W	0.0	0.9999692828905155	0.9906541870122502	0.0	0.9467716618625195	0.2448907633069317	0.840546665185047	0.0	0.9829372359942051	0.0	0.0	0.0	0.0	0.0	0.0	0.0	0.2448907633069317	0.0	0.19336318584234635	0.9999717731462173	0.038383654210196405	0.0	0.0	0.0	0.2448907633069317	0.23601766957745485	0.09047506057047738	0.0	0.03162388643006109	0.0	0.0	0.0	0.0	0.0	0.0	0.24447433501522242	0.2092778059461715	0.2092778059461715	0.016238860251372	0.0	0.0	0.038383654210196405	0.038383654210196405	0.016238860251372	0.9999717731462173	0.0	0.9999717731462173	0.038383654210196405	0.0
YCR092C	0.032859978164708314	0.019120902913770332	0.44375114483648137	0.0	0.0	0.0	0.07141121894688818	0.040889859820166796	0.0	0.05235514993053847	0.0	0.0	0.0	0.019120902913770332	0.8685629497570145	0.0	0.0	0.03315210834349891	0.03315210834349891	0.03315210834349891	0.0	0.0	0.0	0.04821139688673681	0.0	0.0	0.0	0.04821139688673681	0.0	0.9999817152508067	0.0	0.0	0.0	0.0	0.0	0.0	0.0	0.0	0.0	0.06900880751126193	0.9999692828905155	0.029657573557619776	0.029657573557619776	0.03850751767857774	0.03315210834349891	0.06520980243318841	0.03315210834349891	0.31709705728384585	0.0
YCR093W	0.4343948202457609	0.0	0.9949767820116922	0.0	0.9999797400501216	0.07880061546118455	0.03307962221653116	0.902259222400697	0.03318558671671179	0.0	0.0	0.016238860251372	0.016238860251372	0.09589775313493953	0.010000000000000009	0.0	0.05592408238252855	0.9999700557813755	0.9999928330027473	0.47303186577484213	0.09728077242503008	0.0	0.0	0.035066117725208956	0.05592408238252855	0.0	0.0	0.0	0.21404067484867328	0.0	0.016238860251372	0.0	0.0	0.0	0.018741869559207536	0.956610904340217	0.0	0.0	0.0	0.8193504245529785	0.0	0.8826193272203648	0.8826193272203648	0.0	0.47303186577484213	0.9999905740687693	0.47303186577484213	0.0	0.1299637150198092
YCR094W	0.0	0.0	0.0	0.0	0.0	0.0	0.004424875397103345	0.0	0.05481024595925499	0.0	0.0	0.0	0.0	0.0	0.0	0.5959087364536977	0.0	0.0	0.0	0.0	0.0	0.0	0.0	0.0	0.0	0.0	0.0	0.0	0.0	0.0	0.0	0.0	0.0	0.0	0.0	0.0	0.0	0.0	0.0	0.0	0.0	0.0	0.0	0.0	0.0	0.0	0.0	0.0	0.0
YCR095C	0.0	0.0	0.0	0.016238860251372	0.0	0.0	0.0	0.0	0.02784062573245727	0.0	0.0	0.0	0.0	0.0	0.03442093761655862	0.06420326819471212	0.0	0.0	0.0	0.0	0.0	0.0	0.018095163037839757	0.08092056338647358	0.0	0.0	0.08092056338647358	0.0	0.0	0.0	0.0	0.0	0.0	0.0	0.0	0.0	0.0	0.0	0.016238860251372	0.0	0.08360901307481472	0.0	0.0	0.0	0.0	0.0	0.0	0.0	0.0
YCR095W-A	0.0	0.0	0.0	0.0	0.0	0.0	0.0	0.0	0.0	0.0	0.0	0.0	0.0	0.0	0.0	0.0	0.0	0.0	0.0	0.0	0.0	0.004424875397103345	0.0	0.0	0.0	0.0	0.0	0.0	0.0	0.0	0.0	0.0	0.0	0.0	0.0	0.0	0.0	0.0	0.0	0.004424875397103345	0.0	0.0	0.0	0.0	0.0	0.0	0.0	0.0	0.004424875397103345
YDL001W	0.0	0.0	0.0	0.0	0.0	0.0	0.0	0.0	0.0	0.0	0.0	0.0	0.0	0.0	0.0	0.0	0.0	0.0	0.0	0.0	0.0	0.0	0.0	0.0	0.004424875397103345	0.0	0.04482776915954434	0.0	0.0	0.0	0.0	0.0	0.0	0.0	0.0	0.0	0.0	0.0	0.0	0.0	0.0	0.0	0.0	0.0	0.0	0.0	0.0	0.0	0.0
YDL002C	0.0	0.0	0.0	0.0	0.0	0.0	0.0	0.0	0.0	0.0	0.0	0.0	0.0	0.06827083071483164	0.0	0.0	0.0	0.0	0.0	0.0	0.0	0.0	0.0	0.0	0.0	0.0	0.0	0.0	0.0	0.0	0.0	0.0	0.0	0.0	0.0	0.0	0.0	0.0	0.0	0.0	0.0	0.0	0.0	0.0	0.0	0.16611989341048983	0.004424875397103345	0.0	0.0
YDL003W	0.0	0.7140752169036899	0.0	0.0	0.0	0.0	0.0	0.3454292380900229	0.0	0.0	0.0	0.7140752169036899	0.9172024242536426	0.0	0.0	0.0	0.0	0.0	0.0	0.0	0.25175032121867813	0.0	0.0	0.0	0.20718112019856894	0.0	0.1474613484539291	0.0	0.0	0.0	0.0	0.0	0.0	0.0	0.0	0.7140752169036899	0.0	0.0	0.0	0.0	0.0	0.7853988285520221	0.7853988285520221	0.0	0.0	0.0	0.0	0.0	0.04438812768077516
YDL004W	0.0	0.0	0.0	0.0	0.0	0.0	0.0	0.0	0.0	0.0	0.0	0.0	0.0	0.0	0.0	0.0	0.0	0.0	0.0	0.0	0.0	0.0	0.0	0.0	0.0	0.0	0.0	0.0	0.0	0.04117474682187516	0.0	0.0	0.0	0.0	0.0	0.0	0.0	0.0	0.0	0.0	0.0	0.0	0.0	0.0	0.0	0.0	0.0	0.0	0.0
YDL005C	0.0	0.0	0.0	0.0	0.9907453693263802	0.0	0.3319821645209774	0.0	0.04114507144569468	0.04222904782602632	0.0	0.04222904782602632	0.99	0.3319821645209774	0.3319821645209774	0.0	0.0	0.0	0.0	0.026313841700698393	0.0	0.0	0.0	0.0	0.0	0.0	0.0	0.0	0.12472799217325314	0.0	0.0	0.004424875397103345	0.004424875397103345	0.0	0.0	0.0	0.0	0.0	0.0	0.0	0.0	0.0	0.0	0.0	0.026313841700698393	0.0	0.0	0.0	0.99
YDL006W	0.0	0.0	0.0	0.0	0.0	0.03800674838370666	0.0	0.0	0.0	0.0	0.0	0.0	0.8414703987380505	0.0	0.0	0.0	0.0	0.0	0.0	0.0	0.0	0.03800674838370666	0.0	0.03800674838370666	0.0	0.03800674838370666	0.0	0.03800674838370666	0.07206357924877127	0.0	0.0	0.0	0.0	0.0	0.0	0.0	0.0	0.0	0.0	0.0	0.0	0.0	0.0	0.0	0.0	0.0	0.0	0.0	0.0
YDL007W	0.0	0.0	0.0	0.0	0.0	0.0	0.0	0.0	0.0	0.0	0.0	0.0	0.0	0.0	0.0	0.0	0.0	0.0	0.0	0.0	0.0	0.0	0.0	0.0	0.0	0.0	0.0	0.0	0.0	0.99	0.0	0.0	0.0	0.0	0.0	0.0	0.0	0.0	0.0	0.0	0.0	0.0	0.0	0.0	0.0	0.0	0.0	0.0	0.0
YDL008W	0.0	0.0	0.0	0.0	0.0	0.0	0.0	0.0	0.0	0.0	0.0	0.0	0.0	0.0	0.0	0.0	0.0	0.0	0.0	0.0	0.0	0.0	0.0	0.0	0.0	0.0	0.0	0.0	0.0	0.0	0.0	0.0	0.0	0.0	0.0	0.0	0.0	0.0	0.0	0.0	0.0	0.0	0.0	0.0	0.0	0.0	0.0	0.0	0.0
YDL009C	0.0	0.0	0.0	0.0	0.0	0.0	0.0	0.0	0.0	0.0	0.0	0.0	0.0	0.0	0.0	0.0	0.0	0.0	0.0	0.004424875397103345	0.0	0.0	0.0	0.0	0.0	0.0	0.0	0.0	0.0	0.0	0.0	0.0	0.0	0.0	0.0	0.0	0.0	0.0	0.0	0.0	0.0	0.0	0.0	0.0	0.004424875397103345	0.0	0.004424875397103345	0.0	0.0
YDL010W	0.0	0.0	0.0	0.0	0.0	0.0	0.0	0.0	0.0	0.0	0.0	0.0	0.0	0.0	0.0	0.0	0.0	0.0	0.0	0.0	0.0	0.0	0.0	0.0	0.0	0.0	0.0	0.0	0.0	0.0	0.2141570047616732	0.0	0.0	0.0	0.0	0.0	0.0	0.0	0.0	0.0	0.0	0.0	0.0	0.0	0.0	0.0	0.0	0.0	0.0
YDL011C	0.0	0.0	0.0	0.0	0.0	0.0	0.0	0.0	0.0	0.0	0.0	0.0	0.0	0.0	0.0	0.0	0.0	0.0	0.0	0.0	0.0	0.0	0.0	0.0	0.0	0.0	0.0	0.0	0.0	0.0	0.2141570047616732	0.0	0.0	0.0	0.0	0.0	0.0	0.0	0.0	0.0	0.0	0.0	0.0	0.0	0.0	0.0	0.0	0.0	0.0
YDL013W	0.0	0.0	0.0	0.0	0.0	0.0	0.0	0.0	0.0	0.0	0.0	0.03735271828247144	0.03735271828247144	0.0	0.0	0.0	0.0	0.0	0.0	0.0	0.0	0.0	0.0	0.0	0.0	0.0	0.0	0.0	0.02030001602309306	0.0	0.0	0.0	0.0	0.0	0.0	0.03735271828247144	0.0	0.0	0.0	0.0	0.0	0.0	0.0	0.0	0.0	0.0	0.018759455257598256	0.0	0.0
YDL014W	0.0	0.0	0.0	0.0	0.0	0.0	0.0	0.0	0.0	0.0	0.0	0.0	0.0	0.0	0.0	0.0	0.0	0.0	0.0	0.0	0.0	0.0	0.0	0.0	0.0	0.0	0.0	0.0	0.0	0.0	0.0	0.0	0.0	0.0	0.0	0.0	0.0	0.0	0.0	0.0	0.0	0.0	0.0	0.0	0.0	0.004424875397103345	0.0	0.0	0.0
YDL015C	0.0	0.0	0.0	0.03826027015238154	0.0	0.0	0.0	0.0	0.0	0.0	0.0	0.034890994118636054	0.034890994118636054	0.0	0.0	0.0	0.0	0.0	0.0	0.0	0.07173608754257388	0.0	0.0	0.0	0.0	0.0	0.0	0.0	0.0	0.0	0.0	0.0	0.0	0.016238860251372	0.0	0.034890994118636054	0.0	0.0	0.0	0.20952911112684114	0.0	0.0	0.0	0.0	0.0	0.35242604842149494	0.0	0.0	0.0
YDL016C	0.008830171271926757	0.0	0.0	0.0	0.0	0.0	0.0	0.0	0.0	0.0	0.0	0.0	0.0	0.0	0.0	0.0	0.0	0.0	0.0	0.0	0.0	0.0	0.0	0.0	0.0	0.0	0.0	0.0	0.0	0.0	0.0	0.0	0.0	0.0	0.0	0.0	0.0	0.0	0.0	0.004424875397103345	0.0	0.0	0.0	0.0	0.0	0.0	0.0	0.0	0.004424875397103345
YDL017W	0.008830171271926757	0.0	0.0	0.0	0.0	0.0	0.0	0.0	0.0	0.16689278989151235	0.16689278989151235	0.1705791854886708	0.004424875397103345	0.0	0.0	0.0	0.0	0.0	0.0	0.0	0.0	0.0	0.0	0.0	0.0	0.0	0.0	0.0	0.0	0.0	0.0	0.0	0.0	0.0	0.0	0.1705791854886708	0.0	0.0	0.0	0.0	0.0	0.0	0.0	0.0	0.0	0.0	0.0	0.0	0.0
YDL018C	0.0	0.0	0.0	0.0	0.0	0.0	0.0	0.0	0.0	0.0	0.0	0.019665077071278847	0.019665077071278847	0.0	0.0	0.0	0.0	0.0	0.0	0.0	0.0	0.0	0.029325971534966633	0.0	0.0	0.0	0.0	0.0	0.0	0.029325971534966633	0.0	0.0	0.0	0.0	0.0	0.019665077071278847	0.0	0.0	0.0	0.0	0.0	0.0	0.0	0.04981306109496042	0.0	0.0	0.0	0.0	0.0
YDL019C	0.17984246945002513	0.0	0.0	0.036160111514574655	0.9999692828905155	0.6819730338369966	0.03235220826227281	0.0	0.9999692828905155	0.0	0.0	0.08788947761898358	0.03235220826227281	0.03235220826227281	0.03235220826227281	0.022051309260512353	0.0	0.0	0.0	0.0	0.05565150728909729	0.6819730338369966	0.03650539891208182	0.9117498218613358	0.0	0.6819730338369966	0.6819730338369966	0.0	0.004424875397103345	0.0	0.0	0.0	0.0	0.0	0.0	0.08788947761898358	0.0	0.0	0.022051309260512353	0.0	0.0	0.0	0.0	0.21435518772202444	0.0	0.5033375522760184	0.0	0.0	0.0
YDL020C	0.0	0.0	0.0	0.0	0.0	0.0	0.025013202181936145	0.0	0.0	0.4914648879321314	0.4914648879321314	0.0	0.0	0.0	0.0	0.0	0.4914648879321314	0.1701839741318364	0.0	0.0	0.0	0.0	0.4914648879321314	0.0	0.6752340511420003	0.0	0.0	0.0	0.0	0.0	0.0	0.0	0.0	0.0	0.21326184279907512	0.0	0.0	0.0	0.0	0.0	0.0	0.0	0.0	0.008830171271926757	0.0	0.1171128364001045	0.0	0.0	0.0
YDL021W	0.0	0.0	0.0	0.0	0.1868468519918377	0.0	0.0	0.0	0.1868468519918377	0.0	0.0	0.0	0.0	0.0	0.0	0.44010075810094673	0.0	0.0	0.0	0.0	0.0	0.0	0.0	0.0	0.0	0.0	0.0	0.0	0.0	0.5028547458911221	0.0	0.0	0.0	0.0	0.0	0.0	0.0	0.0	0.0	0.0	0.0	0.0	0.0	0.004424875397103345	0.0	0.03261678607271179	0.0	0.0	0.0
YDL022W	0.0	0.0	0.0	0.0	0.0	0.0	0.0	0.0	0.0	0.0	0.0	0.0	0.0	0.0	0.0	0.0	0.0	0.0	0.0	0.0	0.0	0.0	0.0	0.0	0.0	0.0	0.0	0.0	0.0	0.0	0.0	0.0	0.0	0.0	0.0	0.0	0.0	0.0	0.0	0.0	0.0	0.0	0.0	0.060283894239501756	0.0	0.0	0.0	0.0	0.0
YDL023C	0.0	0.0	0.0	0.0	0.0	0.0	0.0	0.0	0.0	0.0	0.0	0.0	0.0	0.0	0.0	0.0	0.0	0.0	0.0	0.0	0.0	0.0	0.0	0.0	0.0	0.0	0.0	0.0	0.0	0.0	0.0	0.0	0.0	0.0	0.0	0.0	0.0	0.0	0.0	0.0	0.0	0.0	0.0	0.0	0.0	0.0	0.0	0.0	0.0
YDL025C	0.393918981136929	0.0	0.004424875397103345	0.0	0.37601227871534537	0.0	0.0	0.0	0.004424875397103345	0.9999692828905155	0.0	0.2245285337470576	0.2245285337470576	0.0	0.0	0.0	0.0	0.0	0.0	0.3743978985781464	0.0	0.0	0.0	0.0	0.0	0.0	0.0	0.0	0.03553889425903278	0.0	0.0	0.0	0.0	0.0	0.0	0.2245285337470576	0.0	0.0	0.15738934089176593	0.0	0.0	0.0	0.0	0.004424875397103345	0.3743978985781464	0.0	0.004424875397103345	0.0	0.0
YDL025W-A	0.0	0.0	0.0	0.0	0.37323893911718264	0.0	0.0	0.0	0.0	0.0	0.0	0.09599235091366509	0.09599235091366509	0.0	0.0	0.0	0.0	0.0	0.0	0.0	0.0	0.0	0.0	0.0	0.0	0.0	0.0	0.0	0.0	0.0	0.0	0.0	0.0	0.0	0.0	0.09599235091366509	0.0	0.0	0.0	0.0	0.0	0.0	0.0	0.0	0.0	0.0	0.0	0.0	0.0
YDL026W	0.0	0.0	0.0	0.0	0.99	0.0	0.0	0.0	0.99	0.0	0.0	0.0	0.0	0.0	0.0	0.0	0.0	0.0	0.0	0.0	0.0	0.0	0.0	0.0	0.0	0.0	0.0	0.0	0.99	0.0	0.99	0.0	0.0	0.0	0.99	0.0	0.0	0.0	0.0	0.99	0.0	0.0	0.0	0.0	0.0	0.0	0.0	0.0	0.0
YDL027C	0.0	0.0	0.7419029844569967	0.0	0.008830171271926757	0.0	0.0	0.0	0.05096581407901701	0.0	0.0	0.027755859645454573	0.027755859645454573	0.0	0.0	0.0	0.0	0.0	0.0	0.0	0.0	0.0	0.0	0.0	0.0	0.0	0.0	0.0	0.0	0.0	0.0	0.0	0.0	0.0	0.0812099389538542	0.027755859645454573	0.0	0.0	0.18005009433524954	0.008830171271926757	0.0	0.03368989365519948	0.03368989365519948	0.0	0.0	0.0	0.0748242044565326	0.0	0.07302458729480232
YDL028C	0.0	0.0	0.5633836398295325	0.0	0.0	0.1348748018675583	0.0	0.049132046222283954	0.0	0.041195056809647856	0.0	0.3320455435384767	0.3320455435384767	0.0	0.0	0.0	0.0	0.1348748018675583	0.15368121312820382	0.0	0.19519798595634985	0.0	0.0	0.999973425854571	0.0	0.1348748018675583	0.1348748018675583	0.1348748018675583	0.0	0.0	0.0	0.0	0.0	0.0	0.0	0.3320455435384767	0.0	0.0	0.1487313193792621	0.0	0.0	0.0	0.0	0.0	0.0	0.0	0.2823787992929816	0.0	0.0
YDL029W	0.0	0.0	0.0	0.0	0.0	0.0	0.0	0.0	0.016238860251372	0.0	0.0	0.0	0.0	0.0	0.0	0.0	0.0	0.0	0.0	0.016238860251372	0.004424875397103345	0.0	0.0	0.0	0.0	0.0	0.0	0.0	0.0	0.0	0.0	0.0	0.0	0.0	0.0	0.0	0.0	0.0	0.0	0.0	0.0	0.0	0.0	0.037909548977322016	0.016238860251372	0.0	0.0	0.0	0.0
YDL030W	0.0	0.0	0.0	0.43117831371354276	0.0	0.0	0.03633447626296915	0.0	0.0	0.99	0.0	0.0	0.0	0.0	0.03633447626296915	0.0	0.0	0.0	0.0	0.12481169487196231	0.6847110766943479	0.02285779984177172	0.0	0.0	0.0	0.0	0.0	0.0	0.15056463604684123	0.0	0.0	0.0	0.0	0.0	0.0	0.0	0.0	0.0	0.9999694188098974	0.0	0.0	0.0	0.0	0.0	0.12481169487196231	0.13669097871061486	0.05257735319170587	0.0	0.0
YDL031W	0.0	0.0	0.964491607617336	0.0	0.0	0.025281843738168663	0.0	0.0	0.016238860251372	0.05711577900386111	0.0	0.0	0.0	0.0	0.0	0.0	0.0	0.025281843738168663	0.025281843738168663	0.036792877909289534	0.0	0.0	0.02078166381431079	0.025281843738168663	0.0	0.025281843738168663	0.0	0.025281843738168663	0.0	0.0	0.004424875397103345	0.004424875397103345	0.004424875397103345	0.0	0.0	0.0	0.0	0.0	0.0	0.004424875397103345	0.025114582938491337	0.24096264219107044	0.24096264219107044	0.524574219266508	0.036792877909289534	0.025281843738168663	0.0	0.0	0.0
YDL032W	0.0	0.0	0.0	0.0	0.0	0.0	0.0	0.0	0.0	0.0	0.0	0.99	0.99	0.0	0.0	0.0	0.0	0.0	0.0	0.0	0.0	0.99	0.0	0.0	0.0	0.0	0.0	0.0	0.0	0.0	0.0	0.99	0.99	0.0	0.0	0.99	0.0	0.0	0.0	0.0	0.99	0.0	0.0	0.99	0.0	0.99	0.0	0.0	0.0
YDL033C	0.0	0.0	0.17868621033882748	0.0	0.0	0.0	0.0	0.017909972649457262	0.0	0.38855269226086264	0.0	0.4920538899387493	0.4920538899387493	0.0	0.0	0.0	0.0	0.0	0.0	0.0291979721981116	0.0	0.05385246374097885	0.0	0.0	0.0	0.0	0.09029701764372366	0.0	0.8215423200212196	0.0	0.09830224388149233	0.0	0.0	0.0	0.0	0.4920538899387493	0.0	0.0	0.017808148870959495	0.07440983804213408	0.0	0.0	0.0	0.10133780684604599	0.0291979721981116	0.008830171271926757	0.0	0.0	0.0
YDL034W	0.0	0.0	0.004424875397103345	0.0	0.0	0.0	0.0	0.0	0.0	0.0	0.0	0.0	0.0	0.0	0.0	0.0	0.0	0.0	0.0	0.0	0.0	0.0	0.0	0.0	0.0	0.0	0.0	0.0	0.99	0.10472965955280233	0.0	0.0	0.0	0.0	0.0	0.0	0.0	0.0	0.0	0.0	0.0	0.0	0.0	0.0	0.0	0.0	0.0	0.0	0.0
YDL035C	0.07543083915505067	0.0	0.09781751943634154	0.0	0.0	0.9999753908560706	0.0282336886305965	0.0	0.0	0.108449309504829	0.0	0.9999784930476044	0.9999784930476044	0.02178317199251678	0.2925242771699701	0.10436300843781876	0.0	0.016238860251372	0.016238860251372	0.0	0.9999692828905155	0.0	0.0	0.9999734939860002	0.0	0.9999734939860002	0.14846943584415717	0.016238860251372	0.1940836932178921	0.9999724998829341	0.9750481070101639	0.07762138015559583	0.07762138015559583	0.06866741734944526	0.08966473798409225	0.9999784930476044	0.0	0.0	0.16299402867637092	0.025318641370063788	0.016238860251372	0.1076079873488277	0.1076079873488277	0.0	0.0	0.3316549596556524	0.0	0.0	0.0
YDL036C	0.0	0.0	0.0	0.0	0.004424875397103345	0.064523656447521	0.0	0.0	0.004424875397103345	0.0	0.0	0.11174597249379414	0.11174597249379414	0.0	0.016238860251372	0.0	0.0	0.0	0.0	0.016238860251372	0.064523656447521	0.0	0.0	0.064523656447521	0.0	0.064523656447521	0.0	0.0	0.0	0.7853806623687543	0.0	0.0	0.0	0.0	0.0	0.11174597249379414	0.0	0.0	0.0	0.0	0.0	0.016238860251372	0.016238860251372	0.0	0.016238860251372	0.15194998727110187	0.0	0.0	0.0
YDL037C	0.0	0.0	0.9999996928289051	0.0	0.0	0.0	0.0	0.0	0.9344308441559451	0.0	0.0	0.0	0.0	0.0	0.11335895252776118	0.9999692828905155	0.0	0.0	0.0	0.0	0.0	0.0	0.9999692828905155	0.0	0.0	0.0	0.0	0.0	0.0	0.0	0.0	0.0	0.0	0.0	0.0	0.0	0.0	0.0	0.0	0.0	0.0	0.11335895252776118	0.11335895252776118	0.0	0.0	0.0	0.0	0.0	0.9344308441559451
YDL039C	0.47397865778228765	0.48639632648127273	0.0	0.0	0.7213039194274846	0.19918247433986014	0.48639632648127273	0.0	0.6789196003238751	0.0	0.0	0.9916158226606219	0.9916158226606219	0.0	0.004424875397103345	0.08136962568623352	0.5753623074753174	0.0	0.0	0.040333711212896084	0.19918247433986014	0.03487805209189576	0.004424875397103345	0.19918247433986014	0.03487805209189576	0.19918247433986014	0.20272599210672282	0.0	0.0	0.99	0.3396231857579699	0.0	0.0	0.0	0.0	0.9916158226606219	0.0	0.0	0.7522745800327091	0.0	0.0	0.0	0.0	0.07189312283289584	0.040333711212896084	0.004424875397103345	0.040333711212896084	0.0	0.0
YDL040C	0.0	0.035984383926573105	0.0	0.016238860251372	0.0	0.016238860251372	0.04873276000422222	0.6384570204952107	0.0	0.18871424962483407	0.18871424962483407	0.9999692828905155	0.0	0.016238860251372	0.9986514567909262	0.01979485721161378	0.0	0.0	0.0	0.0	0.016238860251372	0.0	0.0	0.016238860251372	0.0	0.016238860251372	0.0	0.0	0.0	0.0	0.0	0.0	0.0	0.0	0.0	0.9999692828905155	0.0	0.0	0.0	0.0	0.0	0.0	0.0	0.0	0.0	0.0	0.0	0.0	0.0
YDL041W	0.0	0.0	0.0	0.008830171271926757	0.0	0.0	0.0	0.0	0.0	0.0	0.0	0.008830171271926757	0.008830171271926757	0.0	0.0	0.008830171271926757	0.0	0.0	0.0	0.0	0.0	0.0	0.0	0.0	0.0	0.0	0.0	0.0	0.0	0.0	0.0	0.0	0.0	0.0	0.0	0.008830171271926757	0.0	0.0	0.03938190505596684	0.0	0.0	0.0	0.0	0.0	0.0	0.0	0.0	0.0	0.0
YDL042C	0.0	0.020243130854136315	0.0	0.008830171271926757	0.0	0.0	0.8722120701469287	0.0	0.4814056676423155	0.0	0.0	0.6032351032414398	0.6032351032414398	0.0	0.14576019609176893	0.09871696518952644	0.13165933335554647	0.0	0.0	0.0	0.0	0.0	0.0	0.0	0.0	0.0	0.0	0.0	0.004424875397103345	0.4814056676423155	0.13165933335554647	0.0	0.0	0.0	0.0	0.6032351032414398	0.0	0.0	0.03938190505596684	0.0	0.0	0.0	0.0	0.0	0.0	0.0	0.0	0.0	0.0
YDL043C	0.0	0.0	0.0	0.0	0.0	0.0	0.0	0.0	0.0	0.0	0.0	0.03902135267188089	0.03902135267188089	0.0	0.0	0.9387990634282899	0.0	0.0	0.0	0.0	0.0	0.0	0.0	0.0	0.0	0.0	0.0	0.0	0.0	0.0	0.0	0.0	0.0	0.0	0.0	0.03902135267188089	0.0	0.0	0.0	0.0	0.0	0.0	0.0	0.0	0.0	0.038795519717039095	0.0	0.0	0.029715728768881844
YDL044C	0.0	0.0	0.04462140586783536	0.0	0.0	0.0	0.0	0.0	0.0	0.0	0.0	0.9999700196525054	0.9999700196525054	0.07800752811328582	0.0	0.033706373124136046	0.0	0.0	0.0	0.9999699531992751	0.0	0.0	0.0	0.0	0.0	0.0	0.0	0.0	0.016238860251372	0.18586320459991668	0.0	0.0	0.0	0.0	0.0	0.9999768140469587	0.0	0.0	0.0	0.0	0.0	0.0	0.0	0.04005550072120245	0.9999699531992751	0.004424875397103345	0.0	0.0	0.0
YDL045C	0.0	0.0	0.11168954725752189	0.0	0.02235900423756354	0.0	0.0	0.0	0.02235900423756354	0.02235900423756354	0.02235900423756354	0.0	0.0	0.0	0.0	0.0	0.0	0.0	0.0	0.0	0.0	0.0	0.08212097403034424	0.0	0.0	0.0	0.0	0.0	0.0	0.0	0.0	0.0	0.0	0.0	0.0	0.0	0.0	0.0	0.0	0.0	0.0	0.0	0.0	0.28393872460243696	0.0	0.28393872460243696	0.0	0.0	0.0
YDL045W-A	0.0	0.0	0.0	0.0	0.0	0.0	0.0	0.0	0.0	0.0	0.0	0.11263137582018568	0.0	0.0	0.0	0.0	0.0	0.0	0.0	0.0	0.0	0.11263137582018568	0.0	0.0	0.11263137582018568	0.0	0.0	0.0	0.0	0.0	0.0	0.0	0.0	0.0	0.0	0.11263137582018568	0.0	0.0	0.0	0.0	0.0	0.0	0.0	0.0	0.0	0.0	0.0	0.0	0.0
YDL046W	0.0	0.0	0.0	0.0	0.0	0.0	0.0	0.0	0.0	0.0	0.0	0.0	0.0	0.0	0.0	0.0	0.0	0.0	0.0	0.0	0.0	0.0	0.0	0.0	0.0	0.0	0.0	0.0	0.0	0.0	0.0	0.0	0.0	0.0	0.0	0.0	0.0	0.0	0.0	0.0	0.0	0.0	0.0	0.0	0.0	0.0	0.0	0.0	0.0
YDL047W	0.0	0.0	0.0	0.9599353261449282	0.016238860251372	0.0	0.04165106395258322	0.0	0.016238860251372	0.0	0.0	0.0	0.0	0.0	0.4205273961627094	0.0	0.0	0.0	0.0	0.0	0.0	0.0	0.0	0.0	0.0	0.0	0.0	0.0	0.0	0.0	0.0	0.0	0.0	0.0	0.0	0.0	0.0	0.0	0.0	0.0	0.0	0.0	0.0	0.0	0.0	0.0	0.0	0.0	0.0
YDL048C	0.004424875397103345	0.0	0.008830171271926757	0.0	0.0	0.0	0.025259098980991435	0.0	0.091531907126149	0.0	0.0	0.09458381572071428	0.09458381572071428	0.0	0.0	0.0	0.0	0.0	0.0	0.3832664431506293	0.0	0.0	0.0	0.0	0.0360079239157578	0.0	0.0	0.0	0.004424875397103345	0.577506968959915	0.0	0.0	0.0	0.0	0.0	0.09458381572071428	0.0	0.0	0.0	0.0	0.0	0.0	0.0	0.0	0.3832664431506293	0.0360079239157578	0.0	0.0	0.0
YDL049C	0.0	0.0	0.0	0.0	0.0	0.0	0.0	0.0	0.0	0.0	0.0	0.0	0.0	0.0	0.0	0.0	0.0	0.0	0.0	0.0	0.0	0.0	0.0	0.0	0.0	0.0	0.0	0.0	0.017225727934274793	0.0	0.0	0.0	0.0	0.0	0.0	0.0	0.0	0.0	0.0	0.0	0.0	0.0	0.0	0.0	0.0	0.0	0.0	0.0	0.0
YDL050C	0.10249495637671835	0.0	0.0	0.0	0.0	0.0	0.0	0.0	0.0	0.008830171271926757	0.008830171271926757	0.02192944621708992	0.01321597426141674	0.0	0.0	0.0	0.0	0.0	0.0	0.0	0.0	0.0	0.0	0.0	0.0	0.0	0.0	0.0	0.0	0.0	0.0	0.0	0.0	0.0	0.0	0.02192944621708992	0.0	0.0	0.0	0.0	0.0	0.0	0.0	0.0	0.0	0.0	0.0	0.0	0.0
YDL051W	0.10249495637671835	0.0	0.0	0.0	0.0	0.0	0.0	0.0	0.053902133731575264	0.008830171271926757	0.008830171271926757	0.02192944621708992	0.01321597426141674	0.0	0.0	0.0	0.0	0.0	0.0	0.0	0.0	0.0	0.0	0.0	0.0	0.0	0.0	0.0	0.0	0.0	0.0	0.0	0.0	0.5101103308543542	0.0	0.02192944621708992	0.0	0.0	0.0	0.0	0.0	0.004424875397103345	0.004424875397103345	0.004424875397103345	0.0	0.0	0.0	0.0	0.0
YDL052C	0.0	0.0	0.0	0.02059188071527207	0.0	0.0	0.031780498691811876	0.0	0.0	0.0	0.0	0.016238860251372	0.016238860251372	0.0	0.0	0.0	0.0	0.0	0.0	0.5966681297966234	0.031780498691811876	0.0	0.0	0.0	0.0	0.0	0.0	0.0	0.0	0.0	0.0	0.0	0.0	0.0	0.0	0.02059188071527207	0.0	0.0	0.0	0.0	0.0	0.0	0.0	0.0	0.5966681297966234	0.0	0.0	0.0	0.0
YDL053C	0.0	0.0	0.0	0.0	0.0	0.0	0.0	0.004424875397103345	0.0	0.0	0.0	0.004424875397103345	0.004424875397103345	0.0	0.004424875397103345	0.0	0.0	0.0	0.0	0.0	0.0	0.0	0.0	0.0	0.0	0.004424875397103345	0.0	0.0	0.0	0.0	0.0	0.0	0.0	0.0	0.0	0.004424875397103345	0.0	0.0	0.0	0.0	0.0	0.025346548604243013	0.025346548604243013	0.023174698825668694	0.0	0.023174698825668694	0.0	0.0	0.0
YDL054C	0.0	0.05730191810243257	0.05730191810243257	0.0	0.0	0.0	0.047648628139138505	0.0	0.0	0.0	0.0	0.0820950357417819	0.0820950357417819	0.0	0.0	0.040421647987170406	0.0518626642938832	0.0518626642938832	0.0518626642938832	0.0	0.0	0.0518626642938832	0.0	0.0518626642938832	0.0	0.0	0.0	0.0518626642938832	0.0	0.0	0.0	0.0	0.0	0.0	0.0	0.0820950357417819	0.0	0.0	0.0	0.0	0.0	0.0	0.0	0.0	0.0	0.0	0.25027756358694575	0.0	0.0
YDL055C	0.0	0.0	0.0	0.0	0.0	0.0	0.0	0.0	0.0	0.0	0.0	0.0	0.0	0.0	0.0	0.0	0.0	0.0	0.0	0.0	0.0	0.0	0.0	0.0	0.0	0.0	0.0	0.0	0.0	0.0	0.0	0.0	0.0	0.0	0.0	0.7953427882217206	0.0	0.0	0.0	0.0	0.0	0.0	0.0	0.0	0.0	0.0	0.0	0.0	0.0
YDL056W	0.0	0.0	0.0	0.0	0.0	0.0	0.0	0.0	0.0	0.44858133105300935	0.44858133105300935	0.44858133105300935	0.0	0.03396172806061859	0.0	0.0	0.0	0.0	0.0	0.03483396634699887	0.0	0.0	0.0	0.0	0.0	0.0	0.0	0.0	0.06875209458284282	0.02780046309334172	0.0	0.0	0.0	0.18123488321917047	0.0	0.44858133105300935	0.0	0.0	0.0	0.0	0.0	0.9999692828905155	0.9999692828905155	0.27956160479844705	0.03483396634699887	0.6719534776009144	0.07748759106579939	0.0	0.0
YDL057W	0.0	0.0	0.9999763040034944	0.0	0.0	0.9918682668573806	0.19913188085801925	0.0	0.0671339590707778	0.0	0.0	0.0	0.9999763040034944	0.0	0.0	0.0	0.14898574221379768	0.14898574221379768	0.0	0.0	0.0	0.14898574221379768	0.0	0.0	0.0	0.0	0.0	0.14898574221379768	0.0	0.5791639847463723	0.09388295319458262	0.0	0.0	0.0	0.0	0.9999763040034944	0.0	0.0	0.0	0.0	0.0	0.0	0.0	0.8028822369541433	0.0	0.029971365117642312	0.0	0.0	0.0
YDL058W	0.0	0.45723510927437394	0.44413717196955516	0.20037760697013007	0.2707142758184756	0.01321597426141674	0.5173157246639524	0.0	0.4683522239202663	0.0	0.0	0.0	0.8398229323966993	0.8214816467763278	0.0	0.8943750265439325	0.1258269872541775	0.1258269872541775	0.704487833370488	0.0	0.004424875397103345	0.1258269872541775	0.10108990769776138	0.1258269872541775	0.8943750265439325	0.0	0.0	0.1258269872541775	0.9999699154135698	0.0	0.9999960088874251	0.0	0.0	0.024394199747382328	0.293142279060126	0.8627484437451935	0.0	0.0	0.3421977829014906	0.08158033227099981	0.08552900847874711	0.0	0.0	0.07238559993774185	0.0	0.08557714017988682	0.0	0.0	0.04343517698627353
YDL059C	0.0	0.0	0.0	0.0	0.0	0.0	0.0	0.0	0.0	0.0	0.0	0.0	0.0	0.0	0.0	0.02601061602125121	0.0	0.0	0.0	0.0	0.41871922799630445	0.0	0.0	0.0	0.02601061602125121	0.0	0.0	0.0	0.0	0.0	0.027035591421671668	0.0	0.0	0.0	0.0	0.0	0.0	0.0	0.0	0.008830171271926757	0.01814703439095866	0.0	0.0	0.0	0.0	0.1281313225311772	0.0	0.0	0.0
YDL060W	0.0	0.0	0.0	0.05178466828973727	0.557466478738545	0.0	0.0	0.0	0.0	0.0	0.0	0.0	0.0	0.0	0.9999692828905155	0.0	0.0274841198134963	0.0274841198134963	0.0274841198134963	0.16870382521459582	0.0	0.0274841198134963	0.9999692828905155	0.048792337335338276	0.0	0.0	0.0	0.0274841198134963	0.0	0.0	0.0	0.0	0.0	0.0	0.0	0.0	0.0	0.0	0.0	0.0	0.0	0.0	0.0	0.0	0.16870382521459582	0.6822190510564854	0.16870382521459582	0.0	0.0
YDL061C	0.0	0.0	0.0	0.0	0.0	0.0	0.0	0.0	0.0	0.0	0.0	0.0	0.0	0.0	0.0	0.0	0.0	0.0	0.0	0.0	0.0	0.0	0.0	0.0	0.0	0.0	0.0	0.0	0.0	0.0	0.0	0.0	0.0	0.0	0.0	0.0	0.0	0.0	0.0	0.0	0.0	0.0	0.0	0.0	0.0	0.0	0.0	0.0	0.0
YDL062W	0.0	0.0	0.99	0.0	0.0	0.99	0.0	0.0	0.0	0.0	0.0	0.0	0.0	0.0	0.99	0.0	0.0	0.0	0.0	0.0	0.0	0.0	0.0	0.0	0.0	0.0	0.0	0.0	0.99	0.0	0.0	0.0	0.0	0.0	0.0	0.0	0.0	0.0	0.0	0.0	0.0	0.0	0.0	0.99	0.0	0.0	0.0	0.0	0.0
YDL063C	0.0	0.02084384478923218	0.3218239991787172	0.0	0.0	0.0	0.7486735624826717	0.017133075057572666	0.5145397068746227	0.0	0.0	0.0	0.03724537053746524	0.0	0.12880327685867576	0.0	0.0	0.0	0.0	0.0	0.1784183497154489	0.0	0.0	0.0	0.0	0.0	0.0	0.0	0.039709503444793515	0.0	0.0	0.0	0.0	0.0	0.0	0.03724537053746524	0.0	0.0	0.0	0.21659919756640578	0.0	0.0	0.0	0.1818001592474433	0.0	0.1818001592474433	0.0	0.0	0.0
YDL064W	0.0	0.0	0.4231844446758165	0.0	0.0	0.0	0.0	0.0	0.0	0.0	0.0	0.0	0.0	0.0	0.0	0.0	0.0	0.0	0.0	0.0	0.0	0.0	0.0	0.0	0.0	0.0	0.0	0.0	0.0	0.0	0.0	0.0	0.0	0.0	0.0	0.0	0.0	0.0	0.0	0.0	0.0	0.0	0.0	0.0	0.0	0.0	0.0	0.0	0.0
YDL065C	0.0	0.0	0.0	0.04647922615040678	0.0	0.0	0.0	0.0	0.03445195532628509	0.8830924027525205	0.0	0.0	0.004424875397103345	0.0	0.0	0.4994832460886368	0.0	0.0	0.0	0.0	0.0	0.0	0.0	0.0	0.0	0.0	0.0	0.0	0.0	0.0	0.0	0.0	0.0	0.0	0.0	0.004424875397103345	0.0	0.0	0.4994832460886368	0.0	0.0	0.0	0.0	0.11157789645784799	0.0	0.11550905356605445	0.0	0.0	0.0
YDL066W	0.0	0.0	0.06817803095093755	0.6189263255671409	0.0	0.0	0.0	0.0	0.0	0.0	0.0	0.0	0.0	0.0	0.0	0.0	0.0	0.0	0.0	0.0	0.0	0.0	0.0	0.0	0.0	0.0	0.0	0.0	0.0	0.0	0.0	0.0	0.0	0.0	0.0	0.0	0.0	0.0	0.0	0.0	0.0	0.0	0.0	0.0	0.0	0.0	0.0	0.0	0.0
YDL067C	0.0	0.0	0.0	0.0	0.0	0.0	0.0	0.0	0.0	0.0	0.0	0.0	0.0	0.0	0.0	0.0	0.0	0.0	0.0	0.0	0.0	0.0	0.0	0.0	0.0	0.0	0.0	0.0	0.0	0.0	0.0	0.0	0.0	0.0	0.0	0.0	0.0	0.0	0.0	0.0	0.0	0.0	0.0	0.0	0.0	0.0	0.0	0.0	0.0
YDL068W	0.0	0.0	0.004424875397103345	0.008830171271926757	0.0	0.0	0.0	0.0	0.0	0.0	0.0	0.0	0.008830171271926757	0.0	0.0	0.0	0.0	0.0	0.0	0.0	0.0	0.0	0.008830171271926757	0.0	0.0	0.0	0.0	0.0	0.01321597426141674	0.0	0.0	0.0	0.0	0.0	0.0	0.008830171271926757	0.0	0.0	0.0	0.0	0.0	0.0	0.0	0.0	0.0	0.0	0.008830171271926757	0.0	0.0
YDL069C	0.0	0.0	0.004424875397103345	0.008830171271926757	0.0	0.0	0.0	0.0	0.0	0.0	0.0	0.0	0.008830171271926757	0.0	0.0	0.004424875397103345	0.0	0.0	0.0	0.0	0.0	0.0	0.008830171271926757	0.0	0.004424875397103345	0.004424875397103345	0.0	0.0	0.008830171271926757	0.0	0.0	0.0	0.0	0.0	0.0	0.008830171271926757	0.0	0.0	0.004424875397103345	0.0	0.0	0.0	0.0	0.0	0.0	0.0	0.008830171271926757	0.0	0.0
YDL070W	0.004424875397103345	0.0	0.004424875397103345	0.7138907694502352	0.004424875397103345	0.4529171028332193	0.0	0.0	0.004424875397103345	0.0	0.0	0.0	0.21890194257797801	0.0	0.0	0.7138215699927709	0.0	0.0	0.4529171028332193	0.004424875397103345	0.4529171028332193	0.8738815931867047	0.0	0.0	0.7138215699927709	0.0	0.0	0.0	0.0	0.004424875397103345	0.0	0.0	0.0	0.04376419813835697	0.0	0.21890194257797801	0.0	0.0	0.04522492634141395	0.004424875397103345	0.0	0.020465537481963447	0.020465537481963447	0.06792350568911587	0.004424875397103345	0.004424875397103345	0.0	0.0	0.0
YDL071C	0.0	0.0	0.0	0.004424875397103345	0.0	0.0	0.0	0.0	0.0	0.0	0.0	0.0	0.0	0.0	0.0	0.0	0.0	0.0	0.0	0.0	0.0	0.0	0.0	0.0	0.0	0.0	0.0	0.0	0.0	0.008830171271926757	0.0	0.0	0.0	0.0	0.0	0.0	0.0	0.0	0.0	0.0	0.0	0.0	0.0	0.0	0.0	0.0	0.0	0.0	0.0
YDL072C	0.0	0.0	0.21029562845661753	0.0	0.0	0.0	0.0	0.0	0.0	0.0	0.0	0.0	0.9712634401022192	0.0	0.0	0.0	0.0	0.0	0.0	0.0	0.0	0.0	0.0	0.0	0.0	0.0	0.0	0.0	0.0	0.0	0.0	0.0	0.0	0.0	0.0	0.9712634401022192	0.0	0.0	0.0	0.0	0.0	0.0	0.0	0.0	0.0	0.0	0.0	0.0	0.0
YDL073W	0.0	0.0	0.7902153830701998	0.0	0.0	0.0	0.0	0.0	0.0	0.0	0.0	0.0	0.0	0.0	0.0	0.0	0.0	0.0	0.0	0.0	0.0	0.0	0.0	0.0	0.0	0.0	0.0	0.0	0.0261510038298437	0.0	0.0	0.0	0.0	0.0	0.0	0.0	0.0	0.0	0.0	0.0	0.0	0.0	0.0	0.0	0.0	0.027032172742280314	0.004424875397103345	0.0	0.0
YDL074C	0.0	0.0	0.7238444284840059	0.0	0.0	0.0	0.0	0.0	0.03197067145505217	0.0	0.0	0.0	0.6706184508979716	0.0	0.0	0.034769589101370624	0.01818621904981166	0.01818621904981166	0.0	0.0	0.0	0.01818621904981166	0.0	0.01818621904981166	0.034769589101370624	0.0	0.0	0.01818621904981166	0.0	0.99999977181861	0.0	0.0	0.0	0.0	0.0	0.6706184508979716	0.0	0.0	0.030820098087389503	0.0	0.0	0.0	0.0	0.12523374649729457	0.0	0.9003130504512542	0.0	0.0	0.0
YDL075W	0.0	0.0	0.5388169135428066	0.0	0.0	0.0	0.0	0.0	0.0	0.0	0.0	0.0	0.0	0.0	0.0	0.0	0.0	0.0	0.0	0.0	0.0	0.0	0.0	0.0	0.0	0.0	0.0	0.0	0.0	0.0	0.0	0.0	0.0	0.0	0.0	0.0	0.0	0.0	0.0	0.0	0.0	0.0	0.0	0.0	0.0	0.0	0.0	0.0	0.0
YDL076C	0.0	0.0	0.07172676715719606	0.0	0.0	0.9655881129572841	0.0	0.0	0.0	0.0	0.0	0.0	0.4245770245345082	0.29901742285073496	0.0	0.0	0.0	0.0	0.0	0.08437954845045426	0.0	0.0	0.0	0.11811695279213408	0.0	0.0	0.0	0.0	0.07798064928534731	0.0	0.0	0.0	0.0	0.0	0.0	0.4245770245345082	0.0	0.0	0.0	0.0	0.0	0.01858176938489886	0.01858176938489886	0.587941023396106	0.08437954845045426	0.7968724187237626	0.0	0.0	0.0
YDL077C	0.07682919520516518	0.038936349746711785	0.9324055761729211	0.0	0.0	0.0	0.0	0.0	0.0	0.9431609935374446	0.9431609935374446	0.9431609935374446	0.9431609935374446	0.0	0.0	0.10103107015690638	0.7452361554624355	0.7452361554624355	0.08163461425750151	0.22748267392402466	0.0	0.9586104851561386	0.016238860251372	0.0	0.10103107015690638	0.0	0.0	0.7452361554624355	0.11863811449141337	0.044130150349064645	0.0	0.0	0.0	0.1100834507109626	0.0	0.9431609935374446	0.0	0.0	0.0	0.0	0.0	0.017002285384295157	0.017002285384295157	0.0	0.22748267392402466	0.874683331670121	0.0	0.0	0.0
YDL078C	0.0	0.0	0.0	0.0	0.0	0.0	0.0	0.0	0.0	0.0	0.0	0.0	0.0	0.0	0.0	0.0	0.0	0.0	0.0	0.0	0.0	0.0	0.0	0.0	0.0	0.0	0.0	0.0	0.0	0.0	0.0	0.0	0.0	0.0	0.0	0.0	0.0	0.0	0.0	0.0	0.0	0.0	0.0	0.0	0.0	0.0	0.0	0.0	0.0
YDL079C	0.0	0.0	0.0	0.0	0.0	0.0	0.0	0.0	0.0	0.0	0.0	0.0	0.16815794437984055	0.0	0.0	0.0	0.0	0.0	0.0	0.0	0.0	0.0	0.0	0.0	0.0	0.0	0.0	0.0	0.0	0.0	0.0	0.0	0.0	0.053227481617663	0.0	0.16815794437984055	0.0	0.0	0.0	0.24697713796128995	0.0	0.0	0.0	0.016238860251372	0.0	0.0	0.0	0.0	0.0
YDL080C	0.12335699655717225	0.0	0.03975475682102736	0.9769778595990146	0.0	0.0	0.0	0.0	0.0	0.09973170052157487	0.09973170052157487	0.09973170052157487	0.09973170052157487	0.0	0.0	0.0	0.0	0.0	0.0	0.0	0.0	0.0	0.0	0.0	0.0	0.0	0.0	0.0	0.0	0.0	0.0	0.0	0.0	0.0	0.0	0.09973170052157487	0.0	0.0	0.0	0.0	0.0	0.0	0.0	0.3602613300380333	0.0	0.0	0.0	0.0	0.0
YDL081C	0.0	0.0	0.0	0.0	0.0	0.0	0.0	0.0	0.0	0.0	0.0	0.0	0.0	0.0	0.0	0.0	0.0	0.0	0.0	0.0	0.0	0.0	0.0	0.0	0.0	0.0	0.0	0.0	0.0	0.0	0.0	0.0	0.0	0.0	0.0	0.0	0.0	0.0	0.0	0.0	0.0	0.0	0.0	0.0	0.0	0.0	0.0	0.0	0.0
YDL082W	0.0	0.16101776873117046	0.920825404881176	0.0	0.022227246037946014	0.0	0.0	0.0	0.022227246037946014	0.0	0.0	0.0	0.0	0.0	0.0	0.0	0.0	0.0	0.3023250158460976	0.07603210918946768	0.0	0.0	0.0	0.0	0.0	0.0	0.0	0.0	0.0	0.0	0.25487366941572787	0.0	0.0	0.0	0.0	0.0	0.0	0.0	0.0	0.0	0.0	0.0	0.0	0.0	0.07603210918946768	0.0	0.0	0.0	0.0
YDL083C	0.0	0.0	0.0	0.0	0.10878816529704882	0.0	0.0	0.021229161586541756	0.10878816529704882	0.0	0.0	0.0	0.0	0.0	0.0	0.0	0.0	0.0	0.0	0.0	0.0	0.0	0.0	0.0	0.0	0.0	0.0	0.0	0.0	0.0	0.0	0.0	0.0	0.0	0.0	0.0	0.0	0.0	0.0	0.0	0.0	0.0	0.0	0.0	0.0	0.0	0.0	0.0	0.0
YDL084W	0.0	0.0	0.0	0.0	0.0	0.0	0.0	0.0	0.0	0.0	0.0	0.0	0.0	0.0	0.0	0.0	0.0	0.0	0.0	0.0	0.0	0.017072751919059548	0.0	0.0	0.0	0.0	0.0	0.0	0.0	0.0	0.0	0.0	0.0	0.06074546377287082	0.0	0.0	0.004424875397103345	0.004424875397103345	0.0	0.0	0.0	0.0	0.0	0.8799555028179277	0.0	0.0	0.0	0.0	0.0
YDL085C-A	0.0	0.0	0.0	0.0	0.0	0.0	0.0	0.0	0.0	0.0	0.0	0.0	0.0	0.0	0.0	0.0	0.0	0.0	0.0	0.0	0.0	0.0	0.0	0.0	0.0	0.0	0.0	0.0	0.0	0.0	0.0	0.0	0.0	0.0	0.0	0.0	0.0	0.0	0.0	0.0	0.0	0.0	0.0	0.0	0.0	0.0	0.0	0.0	0.0
YDL085W	0.0	0.0	0.9999966021312301	0.0	0.0	0.0	0.016238860251372	0.0	0.0	0.9904704721654133	0.9904704721654133	0.9904704721654133	0.9904704721654133	0.0	0.0	0.0	0.0	0.0	0.0	0.0	0.0	0.0	0.0	0.0	0.0	0.0	0.0	0.0	0.0	0.0	0.0	0.0	0.0	0.0	0.0	0.9904704721654133	0.0	0.0	0.0	0.0	0.0	0.0	0.0	0.04901825715195374	0.0	0.08502021695554185	0.0	0.0	0.0
YDL086C-A	0.0	0.0	0.0	0.0	0.0	0.0	0.0	0.0	0.0	0.0	0.0	0.0	0.0	0.0	0.0	0.0	0.0	0.0	0.0	0.0	0.0	0.0	0.0	0.0	0.0	0.0	0.0	0.0	0.0	0.0	0.0	0.0	0.0	0.0	0.0	0.0	0.0	0.0	0.0	0.0	0.0	0.0	0.0	0.0	0.0	0.0	0.0	0.0	0.0
YDL086W	0.0	0.0	0.0	0.0	0.0	0.0	0.0	0.0	0.0	0.0	0.0	0.0	0.0	0.0	0.0	0.059912483247667736	0.059912483247667736	0.0	0.059912483247667736	0.0	0.059912483247667736	0.9614997147683597	0.0	0.03100273069246373	0.059912483247667736	0.0	0.0	0.0	0.0	0.0	0.0	0.0	0.0	0.0	0.0	0.0	0.0	0.0	0.0	0.0	0.0	0.0	0.0	0.0	0.0	0.0	0.0	0.0	0.0
YDL087C	0.0	0.0	0.0	0.0	0.0	0.0	0.0	0.0	0.0	0.035082888765410325	0.004424875397103345	0.035082888765410325	0.004424875397103345	0.0	0.0	0.0	0.0	0.0	0.0	0.0	0.0	0.0	0.0	0.0	0.0	0.0	0.0	0.0	0.0	0.0	0.0	0.0	0.0	0.0	0.0	0.004424875397103345	0.0	0.0	0.0	0.0	0.0	0.0	0.0	0.0	0.0	0.0	0.0	0.0	0.04467413154143762
YDL088C	0.0	0.37735132470679533	0.5001351003697265	0.0	0.031057592469682205	0.21079884429340157	0.0	0.0	0.031057592469682205	0.016238860251372	0.016238860251372	0.016238860251372	0.9999697817013636	0.37735132470679533	0.0	0.0	0.21079884429340157	0.0	0.21079884429340157	0.0	0.21079884429340157	0.0	0.0	0.07012366728155928	0.21079884429340157	0.0	0.0	0.0	0.13095442470789886	0.0	0.0	0.0	0.0	0.0	0.0	0.9999697817013636	0.0	0.0	0.0	0.0	0.0	0.0	0.0	0.14148030169066295	0.0	0.13679207601408783	0.0	0.0	0.0
YDL089W	0.0	0.0	0.02678245135611146	0.0	0.0	0.0	0.0	0.0	0.0	0.0	0.0	0.0	0.0	0.0	0.0	0.0	0.0	0.0	0.0	0.0	0.0	0.0	0.0	0.0	0.0	0.0	0.0	0.0	0.004424875397103345	0.0	0.0	0.0	0.0	0.23949670951933066	0.0	0.0	0.0	0.0	0.004424875397103345	0.004424875397103345	0.0	0.16300451005256777	0.16300451005256777	0.10579929013740597	0.0	0.4776179199176659	0.0	0.0	0.422824451967855
YDL090C	0.0	0.0	0.2131333820628344	0.0	0.0	0.0	0.0	0.0	0.0	0.0	0.0	0.0	0.0	0.0	0.05211294566062952	0.0	0.0	0.0	0.0	0.5435621633842811	0.0	0.0	0.0	0.016238860251372	0.0	0.0	0.0	0.0	0.0	0.0	0.0	0.0	0.0	0.0	0.0	0.0	0.0	0.0	0.03495952135384739	0.0	0.0	0.0	0.0	0.05485293911228972	0.5435621633842811	0.5565419805079407	0.5641936615035961	0.0	0.0
YDL091C	0.8491315718839513	0.0	0.004424875397103345	0.0	0.0	0.0	0.42495443224027707	0.0	0.0	0.11831894282771571	0.11831894282771571	0.11831894282771571	0.13263643830141836	0.0	0.0	0.0	0.0	0.0	0.0	0.0	0.0	0.0	0.0	0.0	0.0	0.8491315718839513	0.0	0.0	0.016238860251372	0.0	0.0	0.0	0.0	0.0	0.0	0.11831894282771571	0.0	0.0	0.0	0.0	0.0	0.0	0.0	0.0	0.0	0.08486102570202791	0.0	0.0	0.041849065598325796
YDL092W	0.0	0.0	0.0870105624305294	0.0	0.0	0.0	0.4455221340868989	0.0	0.0	0.0	0.0	0.0	0.0	0.0	0.0	0.12491595715801851	0.12491595715801851	0.0	0.12491595715801851	0.0	0.12491595715801851	0.0	0.0	0.0	0.0	0.0	0.0	0.0	0.03797027891130511	0.0	0.0	0.0	0.0	0.0	0.0	0.0	0.0	0.0	0.0	0.0	0.0	0.0	0.0	0.0	0.0	0.0	0.0	0.0	0.0
YDL093W	0.10627742121145567	0.0	0.5302709630178004	0.0	0.02675717360057661	0.0	0.0	0.016238860251372	0.04526182495260522	0.0	0.0	0.0	0.008830171271926757	0.0	0.0	0.0	0.0	0.0	0.9018364881061178	0.16065350506273268	0.0	0.0	0.0	0.06621671028619591	0.0	0.10627742121145567	0.0	0.0	0.941477651656583	0.0	0.0	0.0	0.0	0.0	0.0	0.008830171271926757	0.0	0.0	0.03923310875745001	0.0176517860943326	0.0	0.0	0.0	0.0	0.16065350506273268	0.967434769707774	0.0	0.0	0.0
YDL094C	0.11023203226217282	0.004424875397103345	0.004424875397103345	0.0	0.0	0.0	0.004424875397103345	0.0	0.0	0.0	0.0	0.0	0.008830171271926757	0.004424875397103345	0.004424875397103345	0.004424875397103345	0.004424875397103345	0.0	0.004424875397103345	0.0	0.004424875397103345	0.0	0.0	0.0	0.0	0.10627742121145567	0.0	0.0	0.0	0.0	0.0	0.0	0.0	0.0	0.0	0.008830171271926757	0.0	0.0	0.0	0.004424875397103345	0.0	0.0	0.0	0.0	0.0	0.004424875397103345	0.0	0.0	0.0
YDL095W	0.008830171271926757	0.0	0.0	0.0	0.0	0.0	0.0	0.0	0.0	0.0	0.0	0.0	0.019393679661766416	0.0	0.0	0.9999695541278532	0.9999695541278532	0.0	0.9999695541278532	0.004424875397103345	0.9999695541278532	0.0	0.0	0.0	0.0	0.008830171271926757	0.0	0.0	0.038000087567010676	0.0	0.3931742981712929	0.0	0.0	0.0	0.0	0.019393679661766416	0.0	0.0	0.06351634452275334	0.0	0.0	0.3931742981712929	0.3931742981712929	0.4276167004400485	0.004424875397103345	0.0	0.004424875397103345	0.0	0.0
YDL096C	0.008830171271926757	0.0	0.0	0.0	0.0	0.0	0.0	0.0	0.0	0.0	0.0	0.0	0.0	0.0	0.0	0.01321597426141674	0.01321597426141674	0.0	0.01321597426141674	0.0	0.01321597426141674	0.0	0.0	0.0	0.0	0.008830171271926757	0.0	0.0	0.0	0.0	0.0	0.0	0.0	0.0	0.0	0.0	0.0	0.0	0.06351634452275334	0.0	0.0	0.0	0.0	0.0	0.0	0.0	0.0	0.0	0.0
YDL097C	0.0	0.0	0.0	0.0	0.039174276742611425	0.0	0.0	0.0	0.039174276742611425	0.0	0.0	0.0	0.0	0.0	0.0	0.0	0.0	0.0	0.0	0.0	0.0	0.0	0.0	0.0	0.0	0.0	0.0	0.0	0.0	0.0	0.0	0.0	0.0	0.0	0.0	0.0	0.03671291727005521	0.03671291727005521	0.026770049424888698	0.0	0.0	0.0	0.0	0.0	0.0	0.0	0.02531832029530101	0.0	0.0
YDL098C	0.0	0.0	0.016238860251372	0.0	0.0	0.0	0.0	0.0	0.0	0.0	0.0	0.0	0.0	0.0	0.0	0.0	0.0	0.0	0.0	0.0	0.0	0.0	0.11125435432796127	0.0	0.0	0.0	0.0	0.0	0.0	0.0	0.0	0.0	0.0	0.0	0.0	0.3570882701238659	0.0	0.0	0.0	0.0	0.0	0.0	0.0	0.34893012429081405	0.0	0.10606414116467977	0.35309020197433616	0.0	0.0
YDL099W	0.0	0.39895640550693956	0.027533217761081752	0.016238860251372	0.0	0.0	0.39895640550693956	0.0	0.0	0.048062258718601036	0.048062258718601036	0.0	0.048062258718601036	0.39895640550693956	0.39895640550693956	0.0	0.4096781927081925	0.0	0.4096781927081925	0.0	0.4096781927081925	0.0	0.035254136549694115	0.0	0.9999692828905155	0.0	0.0	0.0	0.0	0.0	0.0	0.0	0.0	0.08648913836036809	0.0	0.048062258718601036	0.0	0.0	0.0	0.0	0.0	0.0	0.0	0.17130600326089507	0.0	0.17130600326089507	0.0	0.0	0.0
YDL100C	0.0	0.0	0.032547362773759136	0.0	0.1536673651441509	0.0	0.0	0.0	0.1536673651441509	0.0	0.0	0.0	0.0	0.0	0.0	0.0	0.0	0.0	0.0	0.0	0.0	0.0	0.0	0.0	0.06492253226057476	0.0	0.0	0.0	0.0	0.10762865017644763	0.0	0.0	0.0	0.0	0.0	0.843814373259627	0.0	0.0	0.0	0.0	0.06723223562924652	0.0	0.0	0.0	0.0	0.0	0.0	0.0	0.0
YDL101C	0.0	0.0	0.0	0.0	0.0	0.0	0.0	0.0	0.0	0.4180910377965812	0.4180910377965812	0.016238860251372	0.4180910377965812	0.0	0.0	0.0	0.0	0.0	0.0	0.0	0.0	0.0	0.0	0.0	0.0	0.0	0.0	0.0	0.5231981766266292	0.0	0.0	0.0	0.0	0.0	0.0	0.4180910377965812	0.016238860251372	0.016238860251372	0.0	0.0	0.0	0.0	0.0	0.0	0.0	0.016238860251372	0.004424875397103345	0.0	0.0
YDL102W	0.016238860251372	0.04918377132790941	0.026147459534256345	0.004424875397103345	0.06518169719131339	0.0	0.0	0.0	0.06518169719131339	0.5153191434552598	0.0	0.5286893438295519	0.5153191434552598	0.04918377132790941	0.04918377132790941	0.0	0.0	0.0	0.0	0.5913240010995563	0.0	0.0	0.0	0.021000750775575727	0.0	0.0	0.989994759646125	0.0	0.026648279160704114	0.0	0.0	0.0	0.0	0.0	0.0	0.14203526092039465	0.0	0.0	0.0	0.0	0.0	0.0	0.0	0.039004367094470305	0.5913240010995563	0.039004367094470305	0.0	0.0	0.0
YDL103C	0.0	0.0	0.9868088629592088	0.7371542323919773	0.0	0.0	0.0	0.0	0.0	0.0	0.0	0.0	0.0	0.0	0.0	0.03742658584195657	0.0	0.0	0.0	0.0	0.0	0.0	0.9999692828905155	0.0	0.0	0.0	0.0	0.0	0.0	0.0	0.0	0.0	0.0	0.0	0.0	0.048138520828745146	0.03622057913445398	0.03622057913445398	0.09183652391852237	0.0	0.0	0.0	0.0	0.14619619266568917	0.0	0.14619619266568917	0.0	0.0	0.0
YDL104C	0.0	0.0	0.0	0.0	0.0	0.0	0.0	0.0	0.0	0.0	0.0	0.0	0.0	0.0	0.0	0.0	0.06784131966124018	0.004424875397103345	0.06784131966124018	0.0	0.06784131966124018	0.0	0.0	0.0	0.06784131966124018	0.0	0.0	0.004424875397103345	0.016238860251372	0.004424875397103345	0.11238854286493216	0.0	0.0	0.9999694188098974	0.0	0.03276215216833234	0.0	0.0	0.01321597426141674	0.0	0.0	0.0	0.0	0.004424875397103345	0.0	0.004424875397103345	0.0	0.0	0.0
YDL105W	0.0	0.0	0.0	0.0	0.0	0.0	0.0	0.05154899375887534	0.0	0.0	0.0	0.0	0.0	0.0	0.0	0.0	0.004424875397103345	0.0	0.004424875397103345	0.0	0.004424875397103345	0.0	0.04157956607012547	0.13649185179324208	0.004424875397103345	0.0	0.0	0.0	0.0	0.0	0.0	0.0	0.0	0.0	0.0	0.0	0.0	0.0	0.0	0.0	0.0	0.0	0.0	0.09608535524831496	0.0	0.09608535524831496	0.0	0.0	0.0
YDL106C	0.0	0.5320219078949695	0.004424875397103345	0.0	0.0	0.0	0.0	0.0	0.0	0.0	0.0	0.0	0.0	0.0	0.0	0.0	0.0	0.0	0.0	0.0725320654479652	0.0	0.0	0.0	0.0	0.0	0.0	0.0	0.0	0.008830171271926757	0.0	0.03135218862567701	0.0	0.0	0.0	0.0	0.0	0.0	0.0	0.0	0.0	0.0	0.0	0.0	0.01321597426141674	0.0725320654479652	0.01321597426141674	0.0	0.0	0.0
YDL107W	0.0	0.016238860251372	0.0	0.0	0.07213026007351742	0.0	0.0	0.0	0.0	0.0	0.0	0.0	0.0	0.0	0.0	0.16783194112286792	0.0	0.0	0.0	0.0	0.0	0.0	0.0	0.0	0.0	0.0	0.0	0.0	0.0	0.0	0.12019873042088514	0.0	0.0	0.03856295905031981	0.0	0.0	0.0	0.0	0.0	0.0	0.0	0.0	0.0	0.0	0.0	0.0	0.0	0.0	0.0
YDL108W	0.0	0.0	0.07047163181959493	0.0	0.0	0.0	0.0	0.0	0.0	0.07047163181959493	0.07047163181959493	0.0	0.07047163181959493	0.0	0.0	0.0	0.0	0.0	0.0	0.0	0.0	0.0	0.0	0.0	0.0	0.0	0.0	0.0	0.0	0.0	0.0	0.0	0.0	0.0	0.0	0.07047163181959493	0.4406273679939551	0.4406273679939551	0.0	0.0	0.0	0.0	0.0	0.11339856302285867	0.0	0.0	0.0	0.0	0.0
YDL109C	0.0	0.0	0.9999705795071392	0.0	0.0	0.0	0.4755217098790787	0.0	0.0	0.0	0.0	0.016238860251372	0.0	0.5309410495315791	0.0	0.0	0.0	0.0	0.0	0.9999692828905155	0.0	0.044699486480227923	0.11569566490572847	0.044699486480227923	0.0	0.0	0.020959995453877056	0.0	0.021195936215332	0.9999940137418376	0.0	0.0	0.0	0.9999692828905155	0.0	0.6822513644092547	0.13515360359941297	0.13515360359941297	0.0	0.021195936215332	0.0	0.0	0.0	0.06868727036105804	0.9999692828905155	0.23814083443352851	0.6037486650428875	0.0	0.0
YDL110C	0.0	0.016238860251372	0.39985245097233124	0.08059412814818889	0.0	0.0	0.0	0.0	0.0	0.0	0.0	0.0	0.0	0.0	0.0	0.0	0.0	0.0	0.0	0.0	0.0	0.0	0.0	0.0	0.0	0.0	0.0	0.0	0.0	0.0	0.0	0.0	0.0	0.0	0.0	0.6840642686799182	0.0	0.0	0.0	0.0	0.0	0.0	0.0	0.0	0.0	0.0	0.0	0.0	0.0
YDL111C	0.0	0.0	0.0	0.0	0.0	0.0	0.0	0.0	0.0	0.0	0.0	0.0	0.0	0.0	0.1758392141099845	0.0	0.03531112993541996	0.0	0.0	0.19324642132129644	0.03531112993541996	0.0	0.0	0.0	0.03531112993541996	0.0	0.0	0.0	0.0	0.0	0.0	0.0	0.0	0.0	0.0	0.0	0.0	0.0	0.0	0.0	0.0	0.0	0.0	0.0	0.19324642132129644	0.02234469800696315	0.031803995245137995	0.0	0.0
YDL112W	0.0	0.4459226609445712	0.9999761496970784	0.0	0.0	0.0	0.0277147732849945	0.9999692828905155	0.0	0.7686063843932437	0.7709203205493113	0.0	0.7686063843932437	0.0	0.3862238900922821	0.3862238900922821	0.04306067844112749	0.0	0.0	0.4752850934284488	0.0	0.03226027719939162	0.10790789933001788	0.03226027719939162	0.04306067844112749	0.9999708587933716	0.0	0.0	0.9822063519765849	0.0	0.0	0.0	0.0	0.04936736854126189	0.016238860251372	0.7686063843932437	0.04306067844112749	0.04306067844112749	0.626259901689581	0.0	0.0	0.3862238900922821	0.3862238900922821	0.9519298106073146	0.4752850934284488	0.7147307406832475	0.08316017750965254	0.0	0.016405497255688406
YDL113C	0.0	0.0	0.036407300992794545	0.0	0.0	0.0	0.020060788923438433	0.0	0.0	0.0	0.0	0.0	0.0	0.03690432119268061	0.0	0.0	0.05643567845770292	0.05643567845770292	0.05643567845770292	0.0	0.0	0.0	0.07772232836603798	0.0	0.05643567845770292	0.0	0.0	0.05643567845770292	0.03917942279942299	0.0	0.0	0.0	0.0	0.0	0.0	0.004424875397103345	0.05643567845770292	0.05643567845770292	0.02167309811614304	0.0	0.0	0.0	0.0	0.2996099166876678	0.0	0.11848202581774947	0.0	0.0	0.0
YDL114W	0.0	0.0	0.0	0.5450570827150016	0.0	0.046068951050688534	0.0	0.0	0.0	0.036256948154412494	0.036256948154412494	0.0	0.036256948154412494	0.0	0.0	0.0	0.0	0.0	0.0	0.02834734764001512	0.0	0.0	0.0	0.0	0.0	0.0	0.0	0.0	0.0	0.0	0.0	0.0	0.0	0.0	0.0	0.036256948154412494	0.0	0.0	0.0	0.11687554223051855	0.0	0.03290199205118827	0.03290199205118827	0.0	0.02834734764001512	0.0	0.0	0.0	0.0
YDL114W-A	0.0	0.0	0.0	0.0	0.0	0.0	0.0	0.0	0.0	0.004424875397103345	0.004424875397103345	0.0	0.004424875397103345	0.0	0.0	0.0	0.0	0.0	0.0	0.0	0.0	0.0	0.0	0.0	0.0	0.0	0.0	0.0	0.0	0.0	0.0	0.0	0.0	0.0	0.0	0.004424875397103345	0.0	0.0	0.0	0.0	0.0	0.0	0.0	0.0	0.0	0.0	0.0	0.0	0.0
YDL115C	0.0	0.0	0.4945697067484528	0.0	0.0	0.0	0.0	0.0	0.0	0.0	0.0	0.0	0.0	0.02825530239476126	0.0	0.0	0.0	0.042326084329320834	0.042326084329320834	0.0	0.0	0.029718159022536605	0.0	0.0	0.042326084329320834	0.0	0.029718159022536605	0.042326084329320834	0.020861701549871103	0.0	0.0	0.0	0.0	0.0	0.0	0.0	0.0	0.0	0.016238860251372	0.0	0.026798163833444133	0.0	0.0	0.0	0.0	0.0	0.0	0.0	0.0
YDL116W	0.0	0.0	0.08808319393858632	0.0	0.0	0.025212399994874013	0.0	0.0	0.0	0.0	0.0	0.9999692828905155	0.0	0.0	0.0	0.0	0.0	0.0	0.0	0.028866880814288565	0.025212399994874013	0.11761762276260901	0.0	0.0	0.0	0.016238860251372	0.0	0.0	0.004424875397103345	0.11761762276260901	0.0	0.0	0.0	0.0	0.0	0.0	0.0	0.0	0.0	0.0	0.0	0.0	0.0	0.13938598523152834	0.028866880814288565	0.13938598523152834	0.0	0.0	0.0
YDL117W	0.0	0.0	0.0	0.0	0.696850826559694	0.0	0.5189981066909704	0.0	0.696850826559694	0.0	0.0	0.0	0.0	0.0	0.0982267068708117	0.0	0.016238860251372	0.016238860251372	0.016238860251372	0.0	0.029673155971718046	0.08061726651399914	0.0	0.09470120622733813	0.016238860251372	0.0	0.0	0.016238860251372	0.0	0.08061726651399914	0.0	0.0	0.0	0.0	0.0	0.0	0.0	0.0	0.07916828694694922	0.004424875397103345	0.0	0.0	0.0	0.1360227181424729	0.0	0.1360227181424729	0.0	0.0	0.004424875397103345
YDL118W	0.0	0.0	0.0	0.0	0.0	0.0	0.0	0.42136946817570275	0.0	0.0	0.0	0.0	0.0	0.0	0.0	0.0	0.0	0.0	0.0	0.0	0.0	0.0	0.0	0.03221401992048045	0.0	0.0	0.0	0.0	0.0	0.0	0.0	0.0	0.0	0.0	0.0	0.0	0.0	0.0	0.0	0.0	0.0	0.0	0.0	0.0	0.0	0.0	0.0	0.0	0.0
YDL119C	0.0	0.0	0.14839208414764127	0.0	0.0	0.0764164877382727	0.0	0.42136946817570275	0.0	0.0	0.0	0.0	0.0	0.0	0.0	0.0	0.0	0.0	0.0	0.0	0.0	0.0	0.0	0.03221401992048045	0.0	0.0	0.0	0.0	0.0	0.0	0.0	0.0	0.0	0.0	0.0	0.0	0.0	0.0	0.0	0.0	0.0	0.0	0.0	0.0	0.0	0.0	0.0764164877382727	0.0	0.0
YDL120W	0.0	0.0	0.0	0.0	0.0	0.0	0.0	0.0	0.0	0.0	0.0	0.0	0.0	0.0	0.0	0.0	0.0	0.0	0.0	0.0	0.0	0.0	0.0	0.2031444135426973	0.0	0.0	0.0	0.0	0.0	0.0	0.0	0.0	0.0	0.01952982288761551	0.0	0.0	0.0	0.0	0.0	0.0	0.0	0.0	0.0	0.0	0.0	0.0	0.0	0.0	0.0
YDL121C	0.0	0.0	0.0	0.0	0.0	0.0	0.0	0.0	0.0	0.0	0.0	0.0	0.0	0.0	0.0	0.0	0.0	0.0	0.0	0.0	0.0	0.0	0.0	0.39087241322135824	0.0	0.0	0.0	0.0	0.0	0.0	0.0	0.10123310195411417	0.10123310195411417	0.0	0.0	0.0	0.0	0.0	0.0	0.07266406765057665	0.0	0.0	0.0	0.0	0.0	0.19802793864679746	0.0	0.0	0.0
YDL122W	0.9999692828905155	0.05198790242486595	0.9924576821201283	0.0	0.9961004358498166	0.0	0.15587843684631242	0.8604560831565249	0.9963529341480093	0.15587843684631242	0.15587843684631242	0.0	0.15587843684631242	0.0	0.0	0.43525917090010324	0.016238860251372	0.016238860251372	0.016238860251372	0.17438041135081295	0.0	0.0	0.0	0.07567064195728423	0.016238860251372	0.0	0.0	0.016238860251372	0.0	0.0	0.05025069840367602	0.0	0.0	0.0	0.0	0.15587843684631242	0.0	0.0	0.0	0.0	0.0	0.004424875397103345	0.004424875397103345	0.0	0.17438041135081295	0.0	0.025466596982316236	0.0	0.0
YDL123W	0.0	0.0	0.0	0.4534549434202646	0.0	0.0	0.0	0.0	0.0	0.0	0.0	0.016238860251372	0.0	0.0	0.0	0.0	0.0	0.0	0.0	0.0581120542742285	0.0	0.0	0.0	0.0	0.0	0.0	0.0	0.0	0.0	0.0	0.0	0.0	0.0	0.0	0.0	0.0	0.0	0.0	0.0	0.0	0.0	0.025451116210784774	0.025451116210784774	0.0	0.0581120542742285	0.05974605833614277	0.0	0.0	0.0
YDL124W	0.0	0.0	0.0	0.0	0.0	0.004424875397103345	0.0	0.0	0.0	0.0	0.0	0.0	0.0	0.0	0.0	0.0	0.0	0.0	0.0	0.004424875397103345	0.004424875397103345	0.004424875397103345	0.0	0.0577824488463734	0.0	0.0	0.0	0.0	0.0	0.0	0.0	0.0	0.0	0.0	0.0	0.0	0.0	0.0	0.03636916857107475	0.0	0.0	0.0	0.0	0.0	0.004424875397103345	0.11938025566534038	0.0	0.0	0.0
YDL125C	0.0	0.0	0.0	0.0	0.004424875397103345	0.0	0.0	0.0	0.0	0.0	0.0	0.0	0.0	0.0	0.0	0.0	0.0	0.0	0.0	0.0	0.0	0.0	0.9999692828905155	0.0	0.0	0.0	0.0	0.0	0.0	0.0	0.0	0.0	0.0	0.0	0.0	0.0	0.0	0.0	0.0	0.0	0.0	0.0	0.0	0.7283661845278577	0.0	0.0	0.0	0.0	0.0
YDL126C	0.0	0.0	0.0	0.0	0.0	0.0	0.0	0.0	0.0	0.0	0.0	0.08501457036343485	0.0	0.0	0.0	0.0	0.0	0.0	0.0	0.0	0.0	0.0	0.0	0.0	0.0	0.0	0.0	0.0	0.0	0.0	0.0	0.0	0.0	0.0	0.0	0.0	0.0	0.0	0.0	0.18513873808786607	0.004424875397103345	0.0	0.0	0.0	0.0	0.0	0.0	0.0	0.0
YDL127W	0.0	0.2153339490797722	0.7463868663700082	0.0	0.0	0.0	0.0	0.0	0.0	0.0	0.0	0.0	0.0	0.0	0.2153339490797722	0.0	0.0	0.0	0.0	0.05105546758818935	0.0	0.0	0.0	0.2153339490797722	0.0	0.0	0.0	0.0	0.0	0.0	0.0	0.0	0.0	0.0	0.0	0.0	0.0	0.0	0.0	0.0	0.0	0.0	0.0	0.0	0.05105546758818935	0.0	0.05105546758818935	0.0	0.0
YDL128W	0.0	0.47490149007932947	0.024888135124943367	0.0	0.0	0.0	0.0	0.0	0.0	0.024888135124943367	0.024888135124943367	0.0	0.0	0.0	0.0	0.0	0.0	0.0	0.0	0.0	0.0	0.0	0.0	0.004424875397103345	0.004424875397103345	0.0	0.0	0.0	0.0	0.0	0.0	0.0	0.0	0.0	0.0	0.024888135124943367	0.0	0.0	0.004424875397103345	0.0	0.0	0.0	0.0	0.0	0.0	0.710996624113079	0.0	0.0	0.0
YDL129W	0.0	0.1016218349669108	0.04649651335802063	0.0	0.9999735761813565	0.0380624564635722	0.1016218349669108	0.0	0.9999721252043581	0.7205127962633648	0.7205127962633648	0.0	0.0	0.1016218349669108	0.1016218349669108	0.0	0.0	0.0	0.0	0.0	0.0	0.0	0.0	0.0	0.0	0.0	0.0	0.0	0.0	0.05507073392621775	0.0	0.0	0.0	0.0	0.0	0.7205127962633648	0.0	0.0	0.0	0.0	0.0	0.016238860251372	0.016238860251372	0.004424875397103345	0.0	0.02241481630708353	0.0	0.0	0.0
YDL130W	0.0	0.0	0.0	0.0	0.0	0.0	0.0	0.0	0.0	0.0	0.0	0.0	0.0	0.0	0.0	0.0	0.0	0.0	0.0	0.0	0.0	0.0	0.0	0.0	0.0	0.0	0.0	0.0	0.0	0.9678878635735901	0.0	0.0	0.0	0.0	0.0	0.0	0.0	0.0	0.0	0.0	0.0	0.0	0.0	0.0	0.0	0.0	0.004424875397103345	0.0	0.0
YDL130W-A	0.0	0.0	0.0	0.0	0.06941257451326	0.0	0.0	0.0	0.06941257451326	0.0	0.0	0.0	0.0	0.0	0.0	0.0	0.0	0.0	0.0	0.28965126448881673	0.0	0.0	0.0	0.0	0.0	0.0	0.0	0.0	0.0	0.0	0.0	0.0	0.0	0.0	0.0	0.0	0.0	0.0	0.0	0.0	0.0	0.0	0.0	0.0	0.28965126448881673	0.0	0.28965126448881673	0.0	0.0
YDL131W	0.0	0.004424875397103345	0.0	0.0	0.0	0.0	0.0	0.0	0.0	0.0	0.0	0.0	0.0	0.0	0.0	0.0	0.0	0.0	0.0	0.0	0.0	0.0	0.0	0.0	0.0	0.0	0.0	0.0	0.0	0.0	0.0	0.0	0.0	0.0	0.0	0.0	0.0	0.0	0.0	0.0	0.0	0.0	0.0	0.0	0.0	0.0	0.0	0.0	0.0
YDL132W	0.0	0.11040504434884402	0.025791251742086185	0.016238860251372	0.05777961325688985	0.04172841442987474	0.0	0.0	0.05777961325688985	0.029870191425057646	0.029870191425057646	0.0	0.0	0.0	0.33106526960883353	0.33106526960883353	0.0	0.0	0.0	0.0	0.0	0.0	0.0	0.0	0.03551227823760672	0.0	0.0	0.0	0.0	0.0	0.0	0.0	0.0	0.33106526960883353	0.33106526960883353	0.029870191425057646	0.0	0.0	0.0	0.0	0.0	0.0	0.0	0.9999694188098974	0.0	0.004424875397103345	0.0	0.0	0.0
YDL133W	0.02556891795946825	0.0	0.8809313999444761	0.03761864241689361	0.0	0.0	0.0	0.0	0.0	0.0	0.0	0.0	0.0	0.6038951518811766	0.0	0.0	0.0	0.0	0.0	0.0	0.34680854324413013	0.0	0.0	0.0	0.0	0.0	0.0	0.0	0.0	0.5566940315412086	0.0	0.0	0.0	0.0	0.0	0.0	0.0	0.0	0.0	0.0	0.0	0.0	0.0	0.023064267211317047	0.0	0.0	0.0	0.0	0.0
YDL134C	0.0	0.0	0.0	0.0	0.0	0.0	0.0	0.0	0.02264963491668226	0.0	0.0	0.0	0.0	0.0	0.0	0.0	0.0	0.0	0.0	0.6231456882152457	0.051278437574101665	0.0	0.0	0.0	0.0	0.0	0.0	0.0	0.0	0.0	0.0	0.0	0.0	0.0	0.0	0.0	0.0	0.0	0.0	0.0	0.0	0.16645152913475036	0.16645152913475036	0.0	0.6231456882152457	0.0	0.6231456882152457	0.0	0.0
YDL135C	0.004424875397103345	0.0	0.004424875397103345	0.0	0.0	0.0	0.0	0.0	0.0	0.0	0.0	0.0	0.0	0.0	0.0	0.0	0.0	0.0	0.0	0.0	0.0	0.0	0.0	0.0	0.0	0.0	0.0	0.0	0.0	0.0	0.0	0.0	0.0	0.0	0.0	0.0	0.0	0.0	0.0	0.0	0.0	0.0	0.0	0.0	0.0	0.0	0.0	0.0	0.0
YDL136W	0.0	0.0	0.0	0.0	0.5521623400441165	0.0	0.0	0.0	0.5521623400441165	0.0	0.0	0.0	0.0	0.0	0.0	0.0	0.0	0.0	0.0	0.0	0.0	0.0	0.0	0.0	0.0	0.0	0.0	0.0	0.0	0.0	0.0	0.0	0.0	0.0	0.0	0.0	0.0	0.0	0.0	0.0	0.0	0.0	0.0	0.0	0.0	0.0	0.0	0.0	0.0
YDL137W	0.0	0.0	0.0	0.0	0.0	0.0	0.0	0.0	0.0	0.0	0.12272528803892035	0.0	0.0	0.0	0.0	0.0	0.0	0.0	0.0	0.0	0.0	0.0	0.0	0.0	0.016238860251372	0.0	0.0	0.0	0.0	0.0	0.0	0.0	0.0	0.0	0.0	0.0	0.0	0.0	0.0	0.0	0.0	0.0	0.0	0.0	0.0	0.0	0.0	0.0	0.0
YDL138W	0.0	0.026656354889905587	0.5994533526310628	0.0	0.0	0.004424875397103345	0.0	0.0	0.0	0.0	0.0	0.0	0.0	0.026656354889905587	0.0	0.0	0.0	0.004424875397103345	0.004424875397103345	0.0	0.0	0.004424875397103345	0.0	0.004424875397103345	0.1531312034163934	0.0	0.0	0.004424875397103345	0.1531312034163934	0.16192670558131417	0.0	0.0	0.0	0.0	0.0	0.0	0.004424875397103345	0.004424875397103345	0.0	0.0	0.0	0.026958139134306225	0.026958139134306225	0.4426341669410695	0.0	0.036491675701559534	0.0	0.0	0.0
YDL139C	0.0	0.0	0.0	0.0	0.0	0.0	0.0	0.0	0.09942731216579448	0.0	0.0	0.0	0.0	0.0	0.0	0.0	0.0	0.0	0.0	0.0	0.0	0.0	0.004424875397103345	0.0	0.04233213531148494	0.0	0.0	0.0	0.0	0.0	0.0	0.0	0.0	0.0	0.0	0.0	0.0	0.0	0.0	0.0	0.0	0.0	0.0	0.004424875397103345	0.0	0.0	0.0	0.0	0.0
YDL140C	0.17935279492025125	0.6339690288723816	0.608478655451111	0.0	0.06294692611493236	0.0	0.0	0.016238860251372	0.06294692611493236	0.0	0.0	0.0	0.0	0.0	0.0	0.0	0.0	0.0	0.0	0.0	0.0	0.0	0.0	0.0	0.0	0.0	0.0	0.0	0.6385710739521175	0.0	0.4351844319660171	0.8440203429355835	0.8440203429355835	0.0	0.0	0.0	0.0	0.0	0.0	0.0	0.0	0.0	0.0	0.06854927391389631	0.0	0.0	0.0	0.0	0.0
YDL141W	0.0	0.0	0.5028648600717607	0.0	0.0	0.0	0.3156415684347562	0.0	0.0	0.0	0.0	0.0	0.0	0.0	0.0	0.0	0.0	0.0	0.0	0.0	0.0	0.0	0.0	0.0	0.0	0.0	0.0	0.0	0.9999692828905155	0.0	0.0	0.0	0.0	0.0	0.0	0.0	0.0	0.0	0.0	0.0	0.0	0.0	0.0	0.0	0.0	0.07503362000345393	0.0	0.0	0.0
YDL142C	0.0	0.0	0.0	0.0	0.0	0.9999697817013636	0.740041956466427	0.0	0.0	0.004424875397103345	0.0	0.004424875397103345	0.0	0.13618293813797022	0.0	0.0	0.0	0.0	0.0	0.0	0.0	0.0	0.0	0.0	0.0	0.0	0.0	0.0	0.0	0.0	0.0	0.25465222324850767	0.25465222324850767	0.0	0.0	0.0	0.0	0.0	0.0	0.0	0.0	0.0	0.0	0.0	0.0	0.0	0.0	0.0	0.0
YDL143W	0.0	0.0	0.0	0.0	0.349306835513136	0.0	0.0	0.0	0.349306835513136	0.0	0.0	0.0	0.0	0.0	0.09352202708829593	0.0	0.0	0.0	0.24181901983403098	0.0	0.0	0.0	0.0	0.0	0.0	0.0	0.6688367086133704	0.24181901983403098	0.0	0.0	0.0	0.0	0.0	0.0	0.0	0.0	0.0	0.0	0.0	0.0	0.0	0.0	0.0	0.0	0.0	0.0	0.0	0.0	0.0
YDL144C	0.0	0.0	0.8874728379685916	0.0	0.0	0.07297130668578045	0.0	0.0	0.0	0.0	0.0	0.0	0.0	0.0	0.0	0.0	0.0	0.0	0.0	0.0	0.0	0.0	0.0	0.0	0.004424875397103345	0.0	0.0	0.0	0.0	0.023423795831881034	0.0	0.0	0.0	0.0	0.0	0.0	0.0	0.0	0.0	0.0	0.0	0.0	0.0	0.004424875397103345	0.0	0.004424875397103345	0.0	0.0	0.0
YDL145C	0.2080394596026668	0.0	0.1748067017989411	0.08386760511389935	0.0	0.004424875397103345	0.0	0.0386807949165725	0.0	0.0	0.0	0.0	0.0	0.08726607258260266	0.2656423064372174	0.02932942398999061	0.17732756529351323	0.0	0.0	0.0	0.08726607258260266	0.03858203257408688	0.23277059506088882	0.03858203257408688	0.4082962650319816	0.0	0.02932942398999061	0.0	0.0	0.06661965325741137	0.0	0.0	0.0	0.0	0.0	0.0	0.0	0.0	0.02932942398999061	0.0	0.0	0.03858203257408688	0.03858203257408688	0.11601937788513972	0.0	0.016238860251372	0.0	0.0	0.0
YDL146W	0.0	0.0	0.0	0.0	0.0	0.0	0.0	0.0	0.0	0.0	0.0	0.0	0.0	0.0	0.0	0.0	0.0	0.0	0.0	0.0	0.0	0.0	0.0	0.0	0.041316450499034096	0.0	0.0	0.0	0.04616909546602188	0.0	0.0	0.0	0.0	0.0	0.0	0.0	0.0	0.0	0.0	0.0	0.0	0.0	0.0	0.0	0.0	0.0	0.0	0.0	0.0
YDL147W	0.016238860251372	0.043980645155674125	0.0	0.0	0.0	0.043980645155674125	0.0	0.0	0.0	0.0	0.0	0.0	0.0	0.0	0.0	0.0	0.0	0.0	0.0	0.0	0.0	0.016238860251372	0.0	0.016238860251372	0.04928387516233823	0.0	0.0	0.0	0.0	0.0	0.0	0.0	0.0	0.0	0.0	0.0	0.0	0.0	0.0	0.0	0.0	0.0	0.0	0.9999692828905155	0.0	0.3459348260707703	0.0	0.0	0.0
YDL148C	0.0	0.0	0.41091648832363525	0.0	0.0	0.0225375463709786	0.0	0.0	0.0	0.0	0.0	0.0	0.0	0.0164522540881622	0.0	0.15563218535836565	0.0	0.016238860251372	0.0	0.0	0.0225375463709786	0.9999787633463356	0.0	0.9999787633463356	0.10775968819320403	0.15563218535836565	0.15563218535836565	0.0	0.10447001696725444	0.0666730805529786	0.09020105046692029	0.0	0.0	0.0	0.0	0.0	0.0	0.0	0.15563218535836565	0.0	0.7713114809637056	0.016238860251372	0.016238860251372	0.0	0.0	0.3153133761324114	0.0	0.0	0.0
YDL149W	0.0	0.0	0.0219256981283128	0.0	0.9999692828905155	0.0	0.0	0.0	0.9999692828905155	0.06235792198054324	0.06235792198054324	0.0	0.0	0.0	0.2979072287705907	0.02179182429479376	0.0	0.0	0.0	0.31570670443777105	0.0	0.0	0.0	0.0	0.19715495084554002	0.0	0.04545370656063086	0.0	0.031245876551942664	0.0	0.4333534978047061	0.004424875397103345	0.004424875397103345	0.0	0.0	0.06235792198054324	0.0	0.0	0.02179182429479376	0.0	0.7262399863358138	0.31570670443777105	0.31570670443777105	0.1927330459473855	0.31570670443777105	0.016238860251372	0.31570670443777105	0.0	0.0
YDL150W	0.0	0.0	0.9999999990564592	0.0	0.0	0.0	0.0	0.0	0.0	0.0	0.0	0.38497574789430633	0.0	0.0	0.0	0.0	0.0	0.0	0.0	0.0	0.0	0.0	0.0	0.0	0.828165681253471	0.0	0.0	0.0	0.0	0.7885774520330768	0.0	0.0	0.0	0.0	0.0	0.0	0.0	0.0	0.0	0.0	0.0	0.0	0.0	0.0	0.0	0.118931242102301	0.0	0.0	0.0
YDL151C	0.0	0.0	0.9999999990564592	0.0	0.0	0.0	0.0	0.0	0.0	0.0	0.0	0.0	0.0	0.0	0.0	0.0	0.0	0.0	0.0	0.004424875397103345	0.0	0.0	0.0	0.0	0.0	0.0	0.0	0.0	0.0	0.7885774520330768	0.0	0.0	0.0	0.0	0.0	0.0	0.0	0.0	0.0	0.0	0.0	0.0	0.0	0.0	0.004424875397103345	0.118931242102301	0.004424875397103345	0.0	0.0
YDL152W	0.0	0.0	0.0	0.0	0.0	0.0	0.0	0.0	0.0	0.0	0.0	0.0	0.0	0.0	0.004424875397103345	0.0	0.0	0.0	0.0	0.0	0.004424875397103345	0.0	0.0	0.0	0.0	0.0	0.0	0.0	0.0	0.0	0.0	0.0	0.0	0.0	0.0	0.0	0.0	0.0	0.0	0.0	0.0	0.0	0.0	0.0	0.0	0.0	0.0	0.0	0.0
YDL153C	0.0	0.0	0.15198745594475105	0.0	0.0	0.0	0.0	0.0	0.0	0.0	0.0	0.0	0.0	0.0	0.0	0.0	0.0	0.0	0.0	0.0	0.029397957104939976	0.15923079182207722	0.0	0.15923079182207722	0.0	0.0	0.044265846588392055	0.0	0.9999692828905155	0.0	0.25766062542814394	0.0	0.0	0.0	0.0	0.0	0.0	0.0	0.044265846588392055	0.0	0.0	0.004424875397103345	0.004424875397103345	0.0	0.0	0.20951353370578485	0.0	0.0	0.0
YDL154W	0.0	0.06008581866690765	0.030343573182522343	0.0	0.04261235529337948	0.9999999990606342	0.030343573182522343	0.0	0.9834274805497426	0.0	0.0	0.908473418391526	0.0	0.030343573182522343	0.0761367187990224	0.0	0.004424875397103345	0.004424875397103345	0.0	0.02395538814331477	0.10205490042277332	0.851772506598259	0.0	0.851772506598259	0.13720735870108847	0.0	0.0	0.0	0.0	0.0	0.09066598063085785	0.0	0.0	0.0	0.0	0.0	0.0	0.0	0.0	0.018750453831500202	0.033689553787420556	0.39501671690653606	0.39501671690653606	0.016238860251372	0.02395538814331477	0.47458937042013083	0.02395538814331477	0.0	0.0
YDL155W	0.21941673030405706	0.0	0.0	0.0	0.0	0.0	0.0	0.0	0.6820392372466706	0.0	0.0	0.0	0.0	0.0	0.0	0.0	0.0	0.0	0.0	0.017975616635890312	0.5266965125431293	0.0	0.0	0.0	0.45596384505649246	0.0	0.0	0.0	0.0	0.0	0.0	0.0	0.0	0.0	0.08735125888334272	0.0	0.0	0.0	0.0	0.0	0.0	0.08042514695477265	0.08042514695477265	0.0	0.017975616635890312	0.0	0.017975616635890312	0.0	0.0
YDL156W	0.0	0.0	0.990044248753971	0.004424875397103345	0.0	0.0	0.0	0.0	0.0	0.0	0.0	0.0	0.0	0.0	0.0	0.0	0.0	0.0	0.0	0.0	0.0	0.1690127501182851	0.0	0.1690127501182851	0.0	0.0	0.0	0.0	0.042039546100421266	0.188501772331936	0.0	0.0	0.0	0.0	0.0	0.0	0.0	0.0	0.0	0.0	0.0	0.1690127501182851	0.1690127501182851	0.7310909902692393	0.0	0.0	0.0	0.0	0.0
YDL157C	0.0	0.0	0.0	0.0	0.0	0.0	0.0	0.0	0.0	0.0	0.0	0.0	0.0	0.0	0.0	0.0	0.0	0.0	0.0	0.0	0.0	0.0	0.0	0.0	0.0	0.0	0.0	0.0	0.09376266196604488	0.0	0.029357959192925165	0.0	0.0	0.0	0.0	0.0	0.0	0.0	0.0	0.0	0.0	0.0	0.0	0.0	0.0	0.0	0.0	0.0	0.0
YDL158C	0.0	0.0	0.8903348371986928	0.0	0.0	0.0	0.0	0.0	0.0	0.0	0.0	0.0	0.0	0.0	0.0	0.0	0.0	0.0	0.0	0.0	0.0	0.0	0.0	0.0	0.0	0.0	0.0	0.0	0.0	0.0	0.0	0.0	0.0	0.0	0.0	0.0	0.0	0.0	0.0	0.0	0.0	0.0	0.0	0.0	0.0	0.0	0.0	0.0	0.0
YDL159C-B	0.0	0.0	0.43633480279958026	0.0	0.0	0.0	0.0	0.0	0.0	0.0	0.0	0.0	0.0	0.0	0.0	0.0	0.0	0.0	0.0	0.0	0.0	0.0	0.0	0.0	0.0	0.0	0.0	0.0	0.0	0.004424875397103345	0.0	0.0	0.0	0.0	0.0	0.0	0.0	0.0	0.0	0.0	0.0	0.0	0.0	0.0	0.0	0.0	0.0	0.0	0.0
YDL159W	0.0	0.0	0.9379108275319045	0.004424875397103345	0.0	0.9872482139474847	0.0	0.0	0.0	0.0	0.0	0.0	0.0	0.0	0.0	0.0	0.0	0.0	0.0	0.21128531782693794	0.0	0.0	0.0	0.0	0.0	0.0	0.0	0.0	0.0	0.0	0.0	0.0	0.0	0.0	0.0	0.0	0.0	0.0	0.0	0.0	0.0	0.0	0.0	0.0	0.21128531782693794	0.004424875397103345	0.21128531782693794	0.0	0.0
YDL159W-A	0.0	0.0	0.0	0.0	0.0	0.0	0.0	0.0	0.0	0.0	0.0	0.0	0.0	0.0	0.0	0.0	0.0	0.0	0.0	0.0	0.0	0.0	0.0	0.0	0.0	0.0	0.0	0.0	0.0	0.0	0.0	0.0	0.0	0.0	0.0	0.0	0.0	0.0	0.0	0.0	0.0	0.0	0.0	0.0	0.0	0.0	0.0	0.0	0.0
YDL160C	0.0	0.0	0.0	0.0	0.0	0.0	0.0	0.0	0.0	0.0	0.0	0.0	0.0	0.0	0.0	0.0	0.0	0.0	0.0	0.0	0.0	0.0	0.0	0.0	0.0	0.0	0.0	0.0	0.0	0.99	0.0	0.0	0.0	0.0	0.0	0.0	0.0	0.0	0.0	0.0	0.0	0.0	0.0	0.0	0.0	0.0	0.0	0.0	0.0
YDL160C-A	0.0	0.0	0.0	0.0	0.0	0.0	0.0	0.0	0.0	0.0	0.0	0.0	0.0	0.0	0.0	0.0	0.0	0.0	0.0	0.0	0.0	0.0	0.0	0.0	0.0	0.0	0.0	0.0	0.0	0.0	0.0	0.0	0.0	0.0	0.0	0.0	0.0	0.0	0.0	0.0	0.0	0.0	0.0	0.0	0.0	0.0	0.0	0.0	0.0
YDL161W	0.0	0.0	0.99	0.0	0.0	0.0	0.0	0.0	0.0	0.0	0.0	0.0	0.0	0.0	0.0	0.0	0.0	0.0	0.0	0.0	0.0	0.0	0.0	0.0	0.0	0.0	0.0	0.0	0.0	0.0	0.0	0.0	0.0	0.0	0.0	0.0	0.0	0.0	0.0	0.0	0.0	0.0	0.0	0.0	0.0	0.0	0.0	0.0	0.0
YDL164C	0.0	0.06183875288552865	0.0	0.0	0.0	0.0	0.0	0.0	0.0	0.0	0.0	0.0	0.0	0.0	0.9929159929579284	0.0	0.0	0.0	0.0	0.0	0.0	0.182077614130854	0.0	0.182077614130854	0.0	0.0	0.0	0.0	0.0	0.0	0.0	0.14005045024853535	0.14005045024853535	0.0	0.0	0.0	0.0	0.0	0.0	0.0	0.0	0.0	0.0	0.0	0.0	0.0	0.0	0.0	0.0
YDL165W	0.0	0.0	0.0	0.0	0.0	0.0	0.0	0.0	0.0	0.0	0.0	0.0	0.0	0.0	0.0	0.0	0.0	0.0	0.0	0.0	0.0	0.0	0.0	0.0	0.0	0.0	0.0	0.0	0.0	0.0	0.0	0.0	0.0	0.0	0.0	0.0	0.0	0.0	0.0	0.0	0.0	0.0	0.0	0.0	0.0	0.0	0.0	0.0	0.0
YDL167C	0.0	0.0	0.0	0.0	0.0	0.0	0.0	0.0	0.0	0.0	0.0	0.616049634744028	0.0	0.0	0.0	0.0	0.0	0.0	0.0	0.0	0.0	0.0	0.0	0.0	0.0	0.0	0.0	0.0	0.0	0.0	0.0	0.0	0.0	0.0	0.0	0.0	0.0	0.0	0.0	0.0	0.0	0.0	0.0	0.0	0.0	0.0	0.0	0.0	0.0
YDL168W	0.0	0.0	0.0	0.0	0.0	0.0	0.0	0.0	0.0	0.0	0.0	0.0	0.0	0.0	0.0	0.016238860251372	0.0	0.0	0.0	0.0	0.0	0.0	0.0	0.0	0.016238860251372	0.0	0.0	0.0	0.0	0.0	0.0	0.0	0.0	0.0	0.0	0.0	0.0	0.0	0.0	0.0	0.0	0.0	0.0	0.0	0.0	0.0	0.0	0.0	0.0
YDL169C	0.09280479125287455	0.0	0.8579941436783386	0.0	0.0	0.0	0.0	0.0	0.0	0.004424875397103345	0.004424875397103345	0.0	0.0	0.0	0.0	0.0	0.0	0.0	0.0	0.0	0.0	0.0	0.0	0.0	0.0	0.0	0.0	0.0	0.0	0.0	0.0	0.0	0.0	0.0	0.0	0.004424875397103345	0.0	0.0	0.0	0.0	0.0	0.0	0.0	0.0	0.0	0.0	0.0	0.0	0.0
YDL170W	0.0	0.0	0.9908137189051901	0.0	0.0	0.0	0.0	0.03299454381430411	0.0	0.0	0.0	0.1725166804785635	0.1725166804785635	0.0	0.004424875397103345	0.0	0.0	0.0	0.99	0.03850707852950297	0.0	0.004424875397103345	0.0	0.004424875397103345	0.0	0.0	0.0	0.99	0.016238860251372	0.040178464271051095	0.0	0.0	0.0	0.0	0.0	0.10161004860721545	0.0	0.0	0.0	0.053722090335659	0.0	0.034559229866188534	0.034559229866188534	0.004424875397103345	0.03850707852950297	0.05038551189336882	0.03850707852950297	0.0	0.0
YDL171C	0.031713376948744654	0.0	0.13349426701624945	0.0	0.016238860251372	0.999407404761077	0.0	0.0	0.016238860251372	0.03958749215900925	0.03958749215900925	0.0	0.0	0.11102512226576766	0.0	0.004424875397103345	0.0	0.991490697906102	0.0	0.0	0.004424875397103345	0.0	0.0	0.0	0.0	0.0	0.0	0.0	0.9942356671589495	0.08538516386332717	0.0	0.0	0.0	0.2735695280311543	0.0	0.03958749215900925	0.0	0.0	0.0	0.0	0.04258080774417217	0.0	0.0	0.7079347131967193	0.0	0.02001216788441218	0.0	0.0	0.0
YDL172C	0.0	0.0	0.008830171271926757	0.0	0.0	0.0	0.0	0.9999	0.0	0.0	0.0	0.0	0.0	0.0	0.0	0.0	0.0	0.0	0.0	0.0	0.0	0.0	0.0	0.0	0.0	0.0	0.0	0.0	0.0	0.0	0.0	0.0	0.0	0.0	0.0	0.0	0.0	0.0	0.0	0.0	0.0	0.0	0.0	0.004424875397103345	0.0	0.0	0.0	0.0	0.0
YDL173W	0.0	0.0	0.008830171271926757	0.0	0.0	0.0	0.0	0.008830171271926757	0.0	0.0	0.0	0.0	0.0	0.0	0.0	0.0	0.0	0.0	0.0	0.0	0.0	0.0	0.0	0.0	0.0	0.0	0.0	0.0	0.0	0.0	0.0	0.0	0.0	0.0	0.0	0.0	0.0	0.0	0.0	0.0	0.0	0.0	0.0	0.0	0.0	0.2566050503422481	0.0	0.0	0.0
YDL174C	0.0	0.0	0.6528888325497739	0.0	0.0	0.0	0.0	0.0	0.0	0.0	0.0	0.0	0.0	0.0	0.0	0.0	0.0	0.0	0.0	0.0	0.0	0.0	0.0	0.0	0.0	0.0	0.0	0.0	0.0	0.0	0.0	0.0	0.0	0.0	0.0	0.0	0.0	0.0	0.0	0.0	0.0	0.13425582015184823	0.13425582015184823	0.0	0.0	0.0	0.0	0.0	0.0
YDL175C	0.0	0.9999692828905155	0.6671396430128433	0.0	0.6968256555910552	0.0	0.0	0.0	0.6671396430128433	0.0	0.0	0.0	0.0	0.0	0.0	0.0	0.18916192321044922	0.0	0.18916192321044922	0.0	0.0	0.0	0.0	0.0	0.0	0.0	0.0	0.18916192321044922	0.0	0.0	0.0	0.0	0.0	0.0	0.0	0.9999692828905155	0.0	0.0	0.0	0.0	0.0	0.38949553412853277	0.38949553412853277	0.9999759846088148	0.0	0.022499337524835572	0.0	0.0	0.0
YDL176W	0.0	0.03351120147151754	0.5995424920098353	0.0	0.004424875397103345	0.0	0.0	0.0	0.004424875397103345	0.0	0.0	0.026446019621745198	0.026446019621745198	0.0	0.0	0.0	0.0	0.0	0.0	0.026612792924435524	0.0	0.0	0.11252552040219355	0.0	0.004424875397103345	0.0	0.0	0.0	0.0	0.0	0.0	0.0	0.0	0.0	0.0	0.0	0.0	0.0	0.0	0.0	0.0	0.0	0.0	0.9999700039890771	0.026612792924435524	0.7964505853495669	0.026612792924435524	0.0	0.0
YDL177C	0.0	0.0	0.0	0.0	0.0	0.0	0.0	0.0	0.0	0.0	0.0	0.0	0.0	0.0	0.0	0.0	0.0	0.0	0.0	0.0	0.1761645612051962	0.0	0.0	0.0	0.0	0.0	0.0	0.0	0.0	0.0	0.0	0.0	0.0	0.0	0.0	0.0	0.0	0.0	0.0	0.0	0.0	0.0	0.0	0.04016845964522597	0.0	0.0	0.0	0.0	0.0
YDL178W	0.0	0.1390209633103443	0.0	0.0	0.0	0.1606022204591704	0.0	0.0	0.0	0.0	0.0	0.020447341520434814	0.0	0.060974429769799054	0.060974429769799054	0.0	0.0	0.0	0.0	0.0	0.0	0.0	0.0	0.0	0.0	0.0	0.0	0.0	0.0	0.9999692828905155	0.0	0.0	0.0	0.0	0.0	0.0	0.0	0.0	0.0	0.0	0.0	0.0	0.0	0.0	0.0	0.017593978201862925	0.0	0.0	0.0
YDL179W	0.0	0.0	0.017568954310081097	0.0	0.0	0.1666802029729998	0.0	0.0	0.12318026266735493	0.0	0.0	0.0	0.0	0.0	0.0	0.9999984424960433	0.0	0.004424875397103345	0.3892025132222501	0.0	0.0	0.39190521599410555	0.0	0.39190521599410555	0.3892025132222501	0.0	0.0	0.3892025132222501	0.0	0.0	0.0	0.0	0.0	0.0	0.004424875397103345	0.0	0.0	0.0	0.0	0.0	0.0	0.004424875397103345	0.004424875397103345	0.0	0.0	0.024478165053273604	0.0	0.0	0.0
YDL180W	0.0	0.0	0.5635455064614265	0.02026498419930678	0.0	0.2030361301912601	0.0	0.0	0.0	0.0	0.0	0.0	0.0	0.0	0.0	0.0	0.004424875397103345	0.0	0.0	0.02026498419930678	0.0	0.0	0.0	0.0	0.0	0.0	0.0	0.0	0.0	0.0	0.004424875397103345	0.0	0.0	0.0	0.032658348843617846	0.0	0.0	0.0	0.0	0.05871680955369751	0.0	0.0	0.0	0.0	0.02026498419930678	0.02446820393661775	0.02026498419930678	0.0	0.0
YDL181W	0.0	0.0	0.023462865169457725	0.0	0.0	0.0	0.0	0.0	0.0	0.0	0.0	0.0	0.0	0.0	0.0	0.0	0.0	0.0	0.0	0.0	0.0	0.0	0.0	0.0	0.0	0.0	0.0	0.0	0.02571253626212089	0.0	0.0	0.0	0.0	0.0	0.0	0.0	0.0	0.0	0.0	0.0	0.0	0.0	0.0	0.0	0.0	0.0	0.0	0.0	0.0
YDL182W	0.0	0.545311823082568	0.004424875397103345	0.0	0.0	0.0	0.0	0.0	0.0	0.0	0.0	0.0	0.0	0.545311823082568	0.545311823082568	0.0	0.0	0.0	0.0	0.0	0.0	0.0	0.0	0.0	0.0	0.0	0.0	0.0	0.0	0.0	0.0	0.0	0.0	0.0	0.0	0.0	0.0	0.0	0.0	0.0	0.0	0.0	0.0	0.0	0.0	0.0	0.0	0.0	0.0
YDL183C	0.0	0.0	0.0	0.0	0.0	0.004424875397103345	0.0	0.0	0.0	0.17483965545758362	0.17483965545758362	0.09568725260287392	0.09568725260287392	0.0	0.0	0.0	0.0	0.0	0.0	0.6596374692305992	0.0	0.0	0.0	0.0	0.0	0.0	0.0	0.037341429407390825	0.0	0.0	0.0	0.0	0.0	0.0	0.0	0.17483965545758362	0.004424875397103345	0.004424875397103345	0.0	0.0	0.0	0.0	0.0	0.0	0.6596374692305992	0.0	0.6596374692305992	0.0	0.0
YDL184C	0.0	0.0	0.0	0.0	0.0	0.0	0.0	0.0	0.0	0.0	0.0	0.0	0.0	0.0	0.0	0.0	0.0	0.0	0.0	0.0	0.0	0.0	0.0	0.0	0.0	0.0	0.0	0.0	0.0	0.0	0.0	0.0	0.0	0.0	0.0	0.0	0.0	0.0	0.0	0.0	0.0	0.0	0.0	0.0	0.0	0.0	0.0	0.0	0.0
YDL185C-A	0.0	0.0	0.0	0.0	0.004424875397103345	0.0	0.0	0.0	0.0	0.0	0.0	0.0	0.0	0.0	0.0	0.0	0.0	0.0	0.0	0.0	0.0	0.0	0.0	0.0	0.0	0.0	0.0	0.0	0.0	0.0	0.0	0.0	0.0	0.0	0.0	0.0	0.0	0.0	0.0	0.0	0.0	0.0	0.0	0.0	0.0	0.0	0.0	0.0	0.0
YDL185W	0.0	0.03828943927282202	0.0	0.23799906122912518	0.0	0.0	0.03828943927282202	0.0	0.0	0.0	0.0	0.0	0.0	0.03828943927282202	0.0	0.0	0.0	0.0	0.0	0.016238860251372	0.0	0.0	0.0	0.0	0.0	0.0	0.0	0.0	0.0	0.0	0.0	0.0	0.0	0.0	0.0	0.0	0.0	0.0	0.0	0.0	0.0	0.0	0.0	0.0	0.016238860251372	0.0	0.016238860251372	0.0	0.0
YDL186W	0.0	0.08801676551641968	0.0	0.0	0.0	0.2602029633644418	0.08801676551641968	0.0	0.2181734906570152	0.0	0.0	0.0	0.0	0.08801676551641968	0.0	0.0	0.0	0.0	0.0	0.004424875397103345	0.0	0.0	0.0	0.0	0.0	0.3657411116503234	0.0	0.016238860251372	0.0	0.0	0.016238860251372	0.0	0.0	0.0	0.0	0.0	0.0	0.0	0.0	0.0	0.0	0.004424875397103345	0.004424875397103345	0.0	0.004424875397103345	0.0	0.004424875397103345	0.0	0.0
YDL187C	0.0	0.0	0.99	0.0	0.99	0.0	0.0	0.0	0.0	0.0	0.0	0.0	0.0	0.0	0.0	0.0	0.0	0.0	0.0	0.0	0.0	0.0	0.0	0.0	0.0	0.0	0.99	0.0	0.99	0.0	0.0	0.0	0.0	0.0	0.0	0.0	0.0	0.0	0.99	0.0	0.0	0.0	0.0	0.0	0.0	0.0	0.0	0.0	0.0
YDL188C	0.0	0.0	0.0	0.0	0.0	0.0	0.0	0.0	0.0	0.0	0.0	0.0	0.0	0.0	0.0	0.0	0.0	0.0	0.0	0.0	0.0	0.0	0.0	0.0	0.0	0.0	0.0	0.0	0.0	0.0	0.0	0.0	0.0	0.0	0.0	0.0	0.0	0.0	0.0	0.0	0.0	0.11420630992338543	0.11420630992338543	0.0	0.0	0.0	0.0	0.0	0.0
YDL189W	0.0	0.0	0.021030814219795357	0.0	0.0	0.03813783292232009	0.0	0.0	0.0	0.045012495885747406	0.0	0.045012495885747406	0.045012495885747406	0.0	0.0	0.0	0.06282380461396675	0.0	0.0	0.04448065122091138	0.0	0.06282380461396675	0.0	0.0	0.0	0.0	0.0	0.08089746721457514	0.030653961904048677	0.0	0.0	0.0	0.0	0.0	0.0	0.045012495885747406	0.0	0.0	0.0	0.0	0.0	0.038643991755284546	0.038643991755284546	0.0	0.04448065122091138	0.0	0.04448065122091138	0.0	0.0
YDL190C	0.0	0.0	0.4628949758078643	0.0	0.0	0.2100967674156775	0.0	0.0	0.0	0.0	0.0	0.030204218587011722	0.030204218587011722	0.0	0.0	0.048753725690364846	0.0	0.016238860251372	0.016238860251372	0.0	0.0	0.0	0.0	0.0	0.0	0.06337559505793167	0.0	0.02525676634781715	0.04850450135855133	0.0	0.38500133894108934	0.0	0.0	0.0	0.0	0.0	0.0	0.0	0.0	0.0	0.0	0.0	0.0	0.0	0.0	0.9999692828905155	0.0	0.0	0.0
YDL191W	0.0	0.7250740779838889	0.0	0.0	0.0	0.0	0.7250740779838889	0.0	0.0	0.0	0.0	0.0	0.0	0.7250740779838889	0.7250740779838889	0.13206025083865647	0.0	0.0	0.0	0.0	0.0	0.0	0.0	0.0	0.0	0.0	0.0	0.0	0.15278354973140307	0.0	0.0	0.0	0.0	0.0	0.0	0.0	0.0	0.0	0.0	0.0	0.0	0.41665117433744625	0.41665117433744625	0.0	0.0	0.0	0.0	0.0	0.0
YDL192W	0.0	0.0	0.004424875397103345	0.0	0.0	0.0	0.0	0.0	0.0	0.0	0.0	0.0	0.0	0.0	0.0	0.0	0.0	0.0	0.0	0.0	0.0	0.0	0.0	0.0	0.0	0.0	0.0	0.0	0.0	0.0	0.0	0.0	0.0	0.0	0.0	0.0	0.0	0.0	0.0	0.0	0.0	0.0	0.0	0.0	0.0	0.0	0.0	0.0	0.0
YDL193W	0.0	0.0	0.0	0.0	0.0	0.0	0.0	0.0	0.0	0.0	0.0	0.0	0.0	0.0	0.0	0.0	0.004424875397103345	0.0	0.0	0.0	0.0	0.004424875397103345	0.0	0.0	0.04428143783238658	0.0	0.04428143783238658	0.0	0.1483983782334356	0.0	0.0	0.0	0.0	0.0	0.0	0.0	0.0	0.0	0.04428143783238658	0.0	0.0	0.0	0.0	0.0	0.0	0.0	0.0	0.0	0.0
YDL194W	0.1932202784291761	0.0	0.18370403672410596	0.0	0.004424875397103345	0.0	0.0	0.0	0.841916854674996	0.0	0.0	0.06002084680688513	0.06002084680688513	0.0	0.0	0.0	0.15141164624426495	0.0	0.0	0.5144056250394771	0.5144056250394771	0.15141164624426495	0.004424875397103345	0.0	0.0	0.0	0.0	0.0	0.008830171271926757	0.008830171271926757	0.0	0.0	0.0	0.0	0.0	0.0	0.0	0.0	0.0	0.0	0.0	0.0	0.0	0.0	0.5144056250394771	0.004424875397103345	0.5144056250394771	0.0	0.0
YDL195W	0.0	0.4139192771858019	0.9999999746940262	0.04067140377328571	0.0	0.0	0.07834982955012604	0.0	0.0	0.0	0.0	0.9538557753801195	0.9538557753801195	0.0	0.0	0.9999700229413951	0.025725492888806212	0.10441968822092695	0.10441968822092695	0.0	0.0	0.025725492888806212	0.03214967396763446	0.11280756287733107	0.26250093681139697	0.0	0.26250093681139697	0.11280756287733107	0.15110877508215437	0.037357464844914645	0.0	0.3001038218917361	0.3001038218917361	0.0	0.0	0.0	0.0	0.0	0.26250093681139697	0.0	0.0	0.0	0.0	0.2738085336723731	0.0	0.025725492888806212	0.0	0.0	0.0
YDL196W	0.0	0.0	0.0	0.0	0.0	0.0	0.0	0.0	0.0	0.99	0.99	0.0	0.0	0.0	0.0	0.0	0.0	0.0	0.0	0.0	0.0	0.0	0.0	0.0	0.0	0.0	0.0	0.004424875397103345	0.0	0.0	0.0	0.0	0.0	0.0	0.0	0.99	0.0	0.0	0.0	0.0	0.0	0.004424875397103345	0.004424875397103345	0.004424875397103345	0.0	0.0	0.0	0.0	0.0
YDL197C	0.004424875397103345	0.0	0.0	0.0	0.004424875397103345	0.0	0.0	0.0	0.004424875397103345	0.0262572865471552	0.017582370619162013	0.01321597426141674	0.01321597426141674	0.0	0.0	0.0	0.008830171271926757	0.004424875397103345	0.004424875397103345	0.0	0.004424875397103345	0.008830171271926757	0.004424875397103345	0.0	0.004424875397103345	0.004424875397103345	0.004424875397103345	0.0	0.030565976723021304	0.004424875397103345	0.0	0.0	0.0	0.0	0.0	0.0262572865471552	0.0	0.0	0.004424875397103345	0.004424875397103345	0.0	0.004424875397103345	0.004424875397103345	0.008830171271926757	0.0	0.008830171271926757	0.0	0.0	0.0
YDL198C	0.0	0.0	0.0	0.0	0.0	0.0	0.0	0.0	0.0	0.021179171702972344	0.0	0.021179171702972344	0.021179171702972344	0.0	0.0	0.004424875397103345	0.0	0.0	0.0	0.0	0.0	0.0	0.0	0.0	0.0	0.0	0.0	0.0	0.0	0.0	0.0	0.0	0.0	0.0	0.0	0.021179171702972344	0.004424875397103345	0.004424875397103345	0.0	0.0	0.0	0.004424875397103345	0.004424875397103345	0.0	0.0	0.0	0.0	0.0	0.0
YDL199C	0.0	0.9999997109089382	0.0	0.0	0.0	0.0	0.9999999497993751	0.0	0.0	0.03894527752502486	0.0	0.03894527752502486	0.03894527752502486	0.9999997109089382	0.9999997109089382	0.9999997121881302	0.0	0.0	0.0	0.0	0.43893645265683867	0.0	0.0	0.0	0.0	0.0	0.34457704770176867	0.0	0.0	0.0	0.0	0.0	0.0	0.0	0.0	0.03894527752502486	0.0	0.0	0.34457704770176867	0.0	0.18818413648986343	0.0	0.0	0.2566939057987958	0.0	0.004424875397103345	0.0	0.0	0.10407574722520685
YDL200C	0.0	0.0	0.027865600480136754	0.0	0.004424875397103345	0.0	0.0	0.0	0.0	0.0	0.0	0.99	0.99	0.0	0.0	0.0	0.0	0.10434678422859645	0.10434678422859645	0.027865600480136754	0.0	0.0	0.0	0.0	0.0	0.12072356438002996	0.53764479950085	0.0	0.004424875397103345	0.0	0.0	0.0	0.0	0.0	0.0	0.0	0.0	0.0	0.53764479950085	0.12072356438002996	0.0	0.0	0.0	0.3022777858153375	0.027865600480136754	0.0	0.027865600480136754	0.0	0.0
YDL201W	0.0	0.004424875397103345	0.0	0.0	0.0	0.0	0.0	0.0	0.0	0.0	0.0	0.0	0.0	0.0	0.0	0.0	0.0	0.0	0.0	0.02961688782320626	0.0	0.0	0.0	0.0	0.0	0.0	0.048112338698757084	0.22396323391834816	0.0	0.0	0.0	0.0	0.0	0.0	0.0	0.0	0.0	0.0	0.048112338698757084	0.0	0.0	0.0	0.0	0.9390709312927714	0.02961688782320626	0.0	0.02961688782320626	0.0	0.0
YDL202W	0.0	0.0	0.004424875397103345	0.0	0.0	0.0	0.0	0.0	0.0	0.0	0.0	0.0	0.0	0.0	0.0	0.0	0.0	0.0	0.0	0.0	0.0	0.0	0.0	0.0	0.0	0.0	0.0	0.0	0.0	0.0	0.0	0.0	0.0	0.0	0.0	0.0	0.0	0.0	0.0	0.0	0.0	0.0	0.0	0.004424875397103345	0.0	0.0	0.0	0.0	0.0
YDL203C	0.0	0.0	0.0	0.0	0.8202358405135346	0.0	0.034620199848761635	0.0	0.048518906975346665	0.008830171271926757	0.0	0.008830171271926757	0.008830171271926757	0.0	0.0	0.0	0.0	0.016238860251372	0.016238860251372	0.0	0.0	0.0	0.0	0.0	0.0	0.0	0.0	0.008830171271926757	0.848565997758362	0.004424875397103345	0.0	0.03839484939453408	0.03839484939453408	0.08102665253904939	0.0	0.008830171271926757	0.0	0.0	0.0	0.0	0.0	0.08102665253904939	0.08102665253904939	0.4242021083065791	0.0	0.5782370151438622	0.0	0.0	0.0
YDL204W	0.0	0.0	0.0	0.0	0.03442501609605375	0.027971271730494518	0.320212652294673	0.0	0.03442501609605375	0.9688186527862662	0.9688186527862662	0.004424875397103345	0.004424875397103345	0.0	0.0	0.0	0.0	0.13986491890127273	0.13986491890127273	0.0	0.056580207083753	0.0	0.0	0.0	0.0	0.0	0.0	0.0	0.0	0.004424875397103345	0.019330138649323536	0.0	0.0	0.0	0.0	0.9688186527862662	0.0	0.0	0.0	0.0	0.0	0.0	0.0	0.7835973231777051	0.0	0.0	0.0	0.0	0.0
YDL205C	0.0	0.004424875397103345	0.0	0.0	0.1704865295368847	0.0	0.0	0.0	0.1704865295368847	0.0	0.0	0.004424875397103345	0.004424875397103345	0.0	0.0	0.052102375637715026	0.0	0.0	0.0	0.0	0.0	0.0	0.0242695360819003	0.0	0.0	0.0	0.0	0.0	0.0	0.07743000588881632	0.0	0.0	0.0	0.0	0.0	0.0	0.0	0.0	0.02902216809748792	0.0	0.0	0.0	0.0	0.016238860251372	0.0	0.07308902117574467	0.0	0.0	0.0
YDL206W	0.03538407457745485	0.06652109392689165	0.8976558831537059	0.0	0.0	0.0	0.0	0.0	0.0	0.050639289891647565	0.050639289891647565	0.0794588427289924	0.0794588427289924	0.0	0.0	0.0934581856103498	0.0	0.0	0.0	0.0	0.018301058062233477	0.0	0.0	0.0	0.0	0.0	0.03221401992048045	0.0	0.018366514690771996	0.0	0.0	0.0	0.0	0.0	0.0	0.050639289891647565	0.0	0.0	0.13364177353939777	0.0	0.0	0.0	0.0	0.7443300687659866	0.0	0.0	0.0	0.0	0.0
YDL207W	0.0	0.0	0.0	0.0	0.9279535420915966	0.0	0.0	0.16613444699555735	0.9260638946765585	0.0	0.0	0.0	0.0	0.0	0.0	0.0	0.2808716754026225	0.0	0.0	0.0	0.0	0.2808716754026225	0.16613444699555735	0.02059188071527207	0.0	0.0	0.24312619342026942	0.0	0.12722437243972218	0.07395300099730961	0.0	0.0	0.0	0.0	0.0	0.0	0.023012528825211986	0.023012528825211986	0.24312619342026942	0.0	0.0	0.033251655371775546	0.033251655371775546	0.0	0.0	0.02291112547942642	0.0	0.0	0.0
YDL208W	0.0	0.0	0.0	0.0	0.0	0.0	0.0	0.0	0.0	0.0	0.0	0.0	0.0	0.0	0.0	0.0	0.0	0.0	0.0	0.0	0.0	0.0	0.0	0.0	0.0	0.0	0.0	0.0	0.0	0.0	0.0	0.0	0.0	0.0	0.0	0.0	0.0	0.0	0.0	0.0	0.0	0.0	0.0	0.0	0.0	0.0	0.0	0.0	0.0
YDL209C	0.07292043938728832	0.0	0.0	0.0	0.0	0.0	0.0	0.0	0.0	0.07292043938728832	0.0	0.12655303120016326	0.12655303120016326	0.0	0.004424875397103345	0.0	0.0	0.004424875397103345	0.004424875397103345	0.03295579557176165	0.0	0.0	0.0	0.0	0.0	0.05221556568149588	0.05221556568149588	0.0	0.0	0.0	0.054502331466605436	0.0	0.0	0.0	0.0	0.07292043938728832	0.0	0.0	0.05221556568149588	0.05221556568149588	0.0	0.0	0.0	0.0	0.03295579557176165	0.0	0.0	0.0	0.0
YDL210W	0.0	0.0	0.08002018640651565	0.0	0.0	0.0	0.0	0.0	0.0	0.0	0.0	0.0	0.0	0.0	0.0	0.004424875397103345	0.0	0.0	0.0	0.004424875397103345	0.0	0.0	0.0	0.0	0.0	0.0	0.016238860251372	0.0	0.0	0.0	0.016238860251372	0.0	0.0	0.0	0.0	0.0	0.0	0.0	0.016238860251372	0.0	0.0	0.99	0.0	0.0978623979927139	0.004424875397103345	0.0	0.27307753619393993	0.0	0.0
YDL211C	0.0	0.0	0.0	0.05087971155654514	0.0	0.0	0.004424875397103345	0.0	0.031789452989600675	0.03142774611268129	0.03142774611268129	0.10695039472059054	0.10695039472059054	0.0	0.0	0.0	0.19387832710609443	0.0	0.0	0.7382167465119975	0.19387832710609443	0.19387832710609443	0.0	0.0	0.0	0.004424875397103345	0.03167942448429162	0.0	0.0	0.31248728444395146	0.0	0.5053154567595385	0.0	0.0	0.0385349150107589	0.03142774611268129	0.0	0.0	0.03167942448429162	0.004424875397103345	0.0	0.0	0.0	0.0	0.7382167465119975	0.0	0.7382167465119975	0.0	0.0
YDL212W	0.0	0.0	0.11976039515858372	0.0	0.0	0.0	0.0	0.0	0.0	0.0	0.0	0.0	0.0	0.0	0.0	0.0	0.0	0.0	0.0	0.0	0.0	0.0	0.0	0.0	0.0	0.0	0.0	0.0	0.0	0.0	0.0	0.0	0.0	0.0	0.0	0.0	0.0	0.0	0.0	0.0	0.0	0.0	0.0	0.0	0.0	0.0	0.0	0.0	0.0
YDL213C	0.0	0.0	0.9999692828905155	0.47064128342139144	0.0	0.0	0.0	0.04215272787800983	0.0	0.0	0.0	0.0	0.0	0.0	0.0	0.0	0.1404774946828099	0.0	0.0	0.0	0.004424875397103345	0.1404774946828099	0.0	0.0	0.0	0.0	0.0	0.0	0.15482485867255824	0.0	0.0	0.0	0.0	0.0	0.0	0.0	0.0	0.0	0.0	0.0	0.0	0.0	0.0	0.0	0.0	0.0	0.0	0.0	0.0
YDL214C	0.0	0.004424875397103345	0.9999692828905155	0.0	0.0	0.12692683782334147	0.004424875397103345	0.0	0.06841851725584325	0.6966609432909958	0.6966609432909958	0.0	0.0	0.004424875397103345	0.004424875397103345	0.0	0.0	0.0	0.8005646118855438	0.8943746317196514	0.0	0.0	0.0	0.0	0.08603624740757287	0.0	0.14851465485644155	0.8005646118855438	0.8299327712094728	0.8355387762318439	0.004424875397103345	0.0	0.0	0.0	0.0	0.6966609432909958	0.8005646118855438	0.8005646118855438	0.14851465485644155	0.03806006189775868	0.9485690458963564	0.8177232842791845	0.8177232842791845	0.06910518474850569	0.8943746317196514	0.9999692828905155	0.8943746317196514	0.0	0.0
YDL215C	0.0	0.9990111459035623	0.037327720174994417	0.0	0.0	0.9990111459035623	0.9990111459035623	0.01681742136346942	0.0	0.004424875397103345	0.0	0.004424875397103345	0.004424875397103345	0.999887747405316	0.9990111459035623	0.0	0.0	0.0	0.0	0.0	0.0	0.0	0.0	0.004424875397103345	0.0	0.0	0.03987589895009125	0.0	0.19501013168307857	0.1498246905106545	0.11049464124930519	0.0	0.0	0.0	0.0	0.004424875397103345	0.0	0.0	0.03987589895009125	0.06724430701829942	0.0	0.0	0.0	0.07759970384303727	0.0	0.004424875397103345	0.0	0.0	0.0
YDL216C	0.0	0.0	0.09875665264960942	0.0	0.0	0.0	0.0	0.0	0.0	0.9999713931715929	0.9999692828905155	0.06870050967939367	0.06870050967939367	0.0	0.0	0.0	0.0	0.0	0.09502616723712443	0.0	0.09502616723712443	0.09502616723712443	0.0	0.016238860251372	0.0	0.0	0.4280610419911588	0.09502616723712443	0.023409455834874526	0.6521553046920556	0.0	0.0	0.0	0.0	0.0	0.9999713931715929	0.0	0.0	0.4280610419911588	0.0	0.0	0.0	0.0	0.0	0.0	0.0	0.0	0.0	0.0
YDL217C	0.0	0.0	0.0	0.0	0.9546024523642554	0.0	0.0	0.0	0.9546024523642554	0.0	0.0	0.0	0.0	0.0	0.0	0.0	0.0	0.0	0.0	0.0	0.0	0.0	0.0	0.0	0.0	0.0	0.0	0.0	0.0	0.0	0.0	0.0	0.0	0.0	0.0	0.0	0.0	0.0	0.0	0.0	0.0	0.0	0.0	0.0	0.0	0.0	0.0	0.0	0.0
YDL218W	0.0	0.0	0.0	0.0	0.0	0.0	0.99	0.0	0.0	0.24964895230301687	0.24964895230301687	0.0	0.0	0.0	0.0	0.0	0.0	0.0	0.0	0.0	0.0	0.0	0.0	0.024746302031725342	0.0	0.0	0.0	0.0	0.026420808297161424	0.0	0.0	0.0	0.0	0.0	0.0	0.24964895230301687	0.0	0.0	0.0	0.02059188071527207	0.0	0.0	0.0	0.29731951148631974	0.0	0.0	0.0	0.0	0.0
YDL219W	0.0	0.0	0.0	0.0	0.0	0.0	0.0	0.0	0.0	0.0	0.0	0.0	0.0	0.0	0.0	0.0	0.0	0.0	0.0	0.0	0.0	0.0	0.0	0.0	0.5572695314860744	0.0	0.0	0.0	0.016238860251372	0.18392728219331766	0.0	0.5572695314860744	0.5572695314860744	0.0	0.9563734895607863	0.0	0.0	0.0	0.0	0.0	0.0	0.0	0.0	0.0243147483145717	0.0	0.0	0.0	0.0	0.0
YDL220C	0.008830171271926757	0.0	0.024925639606018235	0.08582996828869849	0.0	0.0	0.0	0.0	0.0	0.0	0.0	0.0	0.0	0.0	0.0	0.2648215978210554	0.0	0.0	0.5664133217744297	0.0	0.5664133217744297	0.06930306543903209	0.0	0.0	0.0	0.0	0.9999774174445296	0.5664133217744297	0.9190376139054409	0.0	0.11973008886524694	0.0	0.0	0.016238860251372	0.008830171271926757	0.0	0.0	0.0	0.9999774174445296	0.02059188071527207	0.0	0.0	0.0	0.004424875397103345	0.0	0.03436941008811645	0.004424875397103345	0.0	0.26255660557001914
YDL221W	0.99	0.0	0.01321597426141674	0.0	0.0	0.99	0.99	0.0	0.0	0.0	0.0	0.004424875397103345	0.004424875397103345	0.0	0.99	0.0	0.0	0.0	0.99	0.99	0.0	0.008830171271926757	0.0	0.0	0.0	0.0	0.004424875397103345	0.99	0.990044248753971	0.0	0.99	0.0	0.0	0.0	0.99	0.0	0.0	0.0	0.0	0.0	0.0	0.0	0.0	0.99	0.99	0.0	0.0	0.99	0.0
YDL222C	0.0	0.022352794396522158	0.9999692828905155	0.0	0.0	0.018007600387333622	0.0	0.0	0.0	0.0	0.0	0.0	0.0	0.018007600387333622	0.018007600387333622	0.004424875397103345	0.0	0.0	0.0	0.0	0.0	0.0	0.0	0.0	0.0	0.0	0.0	0.0	0.01321597426141674	0.0	0.0	0.0	0.0	0.0	0.0	0.0	0.0	0.0	0.004424875397103345	0.0	0.0	0.0	0.0	0.046696508826214345	0.0	0.0	0.0	0.0	0.0
YDL223C	0.0	0.6586586259826971	0.9956795863949418	0.004424875397103345	0.0817990445361012	0.7913803268924842	0.9237498091753825	0.0	0.03292638951138405	0.541572743785063	0.0	0.8860474562473978	0.8860474562473978	0.6571415199295451	0.6586586259826971	0.5849273613996646	0.0	0.0	0.0	0.9999697817013636	0.597036190818729	0.004424875397103345	0.004424875397103345	0.07127185117455237	0.0	0.0	0.8423455962057247	0.0	0.9817746792955481	0.0	0.016238860251372	0.8164916059466889	0.8164916059466889	0.0	0.08412220737501996	0.541572743785063	0.0	0.0	0.5849273613996646	0.4061985876430231	0.0	0.004424875397103345	0.004424875397103345	0.9940158728017268	0.9999697817013636	0.6347633665582717	0.9999731193767061	0.0	0.07480164587824478
YDL224C	0.0	0.0	0.004424875397103345	0.0	0.0	0.0	0.0	0.0	0.24684697854862092	0.0	0.0	0.0	0.0	0.0	0.0	0.05986689004598733	0.0	0.0	0.0	0.04449608961905138	0.2997641540575908	0.016238860251372	0.0	0.04449608961905138	0.0	0.0	0.0	0.0	0.9999840111787859	0.0	0.004424875397103345	0.0	0.0	0.0	0.18063774515727404	0.0	0.0	0.0	0.05986689004598733	0.0	0.0	0.0	0.0	0.0	0.04449608961905138	0.0	0.822580171671907	0.0	0.0
YDL225W	0.0	0.0	0.3546241679660971	0.0	0.026348724010968105	0.0	0.0	0.0	0.0360852367708584	0.11342274666497576	0.11342274666497576	0.18954407013521146	0.18954407013521146	0.004424875397103345	0.004424875397103345	0.0	0.0	0.0	0.01961025852459064	0.1457460240386821	0.09194584571568709	0.0	0.02428924588094339	0.03172993178492922	0.0	0.0	0.0	0.01961025852459064	0.19534920131458378	0.0	0.0	0.0	0.0	0.07144039795049106	0.0	0.11342274666497576	0.0	0.0	0.0	0.0	0.0	0.028574894849221488	0.028574894849221488	0.0	0.1457460240386821	0.0	0.10860411792571034	0.0	0.0
YDL226C	0.0	0.0	0.0	0.016238860251372	0.0817974813227863	0.0	0.0	0.0	0.0	0.0	0.0	0.0	0.0	0.026881690470989872	0.0	0.0	0.0	0.0	0.028050482434683777	0.4222651030094283	0.028050482434683777	0.0	0.0	0.028050482434683777	0.0	0.0	0.0	0.028050482434683777	0.07211900993409692	0.02441496333330473	0.0	0.0	0.0	0.0	0.0	0.0	0.0	0.0	0.0	0.018170879890537672	0.0	0.0	0.0	0.0	0.4222651030094283	0.0	0.43444603543339655	0.0	0.0
YDL228C	0.0	0.0	0.0	0.0	0.0	0.0	0.0	0.0	0.0	0.0	0.0	0.0	0.0	0.0	0.0	0.0	0.0	0.0	0.0	0.0	0.004424875397103345	0.0	0.0	0.004424875397103345	0.0	0.0	0.0	0.0	0.004424875397103345	0.0	0.0	0.0	0.0	0.0	0.0	0.0	0.0	0.0	0.0	0.0	0.0	0.0	0.0	0.0	0.0	0.0	0.0	0.0	0.0
YDL229W	0.0	0.0	0.0	0.0	0.0	0.0	0.0	0.0	0.0	0.0	0.0	0.0	0.0	0.0	0.0	0.0	0.0	0.0	0.0	0.0	0.0	0.0	0.0	0.0	0.0	0.0	0.0	0.0	0.05605688742985315	0.0	0.0	0.0	0.0	0.0	0.0	0.0	0.0	0.0	0.0	0.0	0.0	0.0	0.0	0.0	0.0	0.0	0.0	0.0	0.0
YDL230W	0.42437414555400854	0.0	0.0	0.0	0.0	0.0	0.0	0.0	0.0	0.0	0.0	0.0	0.0	0.0	0.0	0.0	0.0	0.0	0.0	0.0	0.0	0.0	0.0	0.3187425596315042	0.0	0.0	0.0	0.0	0.7847035097367516	0.0	0.11750913769475646	0.0	0.0	0.0	0.0	0.0	0.0	0.0	0.0	0.9847175242503892	0.0	0.0	0.0	0.0	0.0	0.0	0.0	0.0	0.0
YDL231C	0.0	0.0	0.9905242698117371	0.7540745916959624	0.2021818184516898	0.004424875397103345	0.004424875397103345	0.0	0.7353737386636954	0.0	0.0	0.0	0.0	0.0	0.5205505487137341	0.15931394110737074	0.004424875397103345	0.0	0.5282906598255719	0.9999697817013636	0.5282906598255719	0.0	0.0	0.04391376442825112	0.15707550191120678	0.0	0.004424875397103345	0.0	0.018407589930840906	0.0	0.6423390444568966	0.0	0.0	0.0	0.0	0.0	0.0	0.0	0.15931394110737074	0.0	0.0	0.0	0.0	0.15707550191120678	0.9999697817013636	0.5810191153882851	0.0	0.04706501092026749	0.0
YDL232W	0.0	0.0	0.0	0.0	0.0	0.0	0.0	0.0	0.0	0.0	0.0	0.0	0.0	0.0	0.0	0.0	0.0	0.0	0.0	0.0	0.0	0.0	0.0	0.0	0.0	0.0	0.0	0.0	0.0	0.0	0.0	0.0	0.0	0.0	0.0	0.0	0.0	0.0	0.0	0.0	0.0	0.0	0.0	0.0	0.0	0.0	0.0	0.0	0.0
YDL233W	0.028541650122715367	0.0	0.032333041809526675	0.0	0.0	0.0	0.0	0.0	0.07635841790955056	0.0	0.0	0.0	0.0	0.03246538995429926	0.03246538995429926	0.01665357638071885	0.9999702801334531	0.0	0.04475527330192863	0.044802366290134676	0.9999692828905155	0.0	0.0	0.004424875397103345	0.03246538995429926	0.0	0.9999702801334531	0.0	0.16823863023217	0.0	0.045004254523771436	0.13094667390497683	0.13094667390497683	0.0	0.0	0.9999727983414227	0.0	0.0	0.01665357638071885	0.0	0.3068657087829081	0.0	0.0	0.01665357638071885	0.044802366290134676	0.9999692828905155	0.0	0.8591303189537965	0.0
YDL234C	0.0	0.9070973021880591	0.7796163734782271	0.07939080494672401	0.016238860251372	0.0	0.0	0.0	0.0	0.7796163734782271	0.7796163734782271	0.0	0.7796163734782271	0.0	0.0	0.0	0.0	0.0	0.0	0.0	0.0	0.0	0.0	0.0922575013910526	0.0	0.016238860251372	0.0	0.0	0.0	0.0	0.036536799000525866	0.0	0.0	0.0	0.0	0.0	0.016238860251372	0.016238860251372	0.0	0.0	0.0	0.0	0.0	0.0747144192681497	0.0	0.0	0.07939080494672401	0.0	0.0
YDL235C	0.0	0.0	0.45341209556158923	0.0	0.0	0.0	0.0	0.0	0.0	0.0	0.0	0.0	0.0	0.0	0.0	0.0	0.0	0.0	0.0	0.0	0.0	0.0	0.0	0.0	0.0	0.0	0.0	0.0	0.0	0.0	0.0	0.0	0.0	0.0	0.0	0.0	0.0	0.0	0.0	0.0	0.0	0.0	0.0	0.0	0.0	0.0	0.004424875397103345	0.0	0.0
YDL238C	0.0	0.0	0.0	0.0	0.0	0.0	0.0	0.0	0.0	0.0	0.0	0.0	0.0	0.0	0.0	0.0	0.0	0.0	0.0	0.0	0.0	0.0	0.0	0.0	0.0	0.0	0.0	0.0	0.0	0.0	0.0	0.0	0.0	0.0	0.0	0.0	0.0	0.0	0.0	0.0	0.0	0.0	0.0	0.0	0.0	0.0	0.0	0.0	0.0
YDL239C	0.0	0.019182156971501607	0.0	0.0	0.0	0.0	0.0	0.0	0.0	0.0	0.0	0.0	0.0	0.0	0.0	0.0	0.0	0.0	0.0	0.0	0.0	0.0	0.0	0.5237753715982983	0.0	0.0	0.0	0.0	0.9999747258226408	0.03440042473967042	0.0	0.0	0.0	0.0	0.0	0.0	0.0	0.0	0.0	0.0	0.0	0.0	0.0	0.0	0.0	0.9999697817013636	0.0	0.0	0.0
YDL240C-A	0.0	0.0	0.0	0.0	0.0	0.0	0.0	0.0	0.0	0.0	0.0	0.0	0.0	0.0	0.0	0.0	0.0	0.0	0.0	0.0	0.0	0.0	0.0	0.0	0.0	0.0	0.0	0.0	0.008830171271926757	0.0	0.0	0.0	0.0	0.0	0.0	0.0	0.0	0.0	0.0	0.0	0.0	0.0	0.0	0.0	0.0	0.0	0.0	0.0	0.0
YDL240W	0.0	0.0	0.05253671394326942	0.0208222463334502	0.0	0.0	0.004424875397103345	0.0	0.0	0.01681871242786659	0.0	0.06847182648741912	0.05253671394326942	0.004424875397103345	0.5153237649790996	0.0	0.004424875397103345	0.0	0.0	0.0	0.0	0.0	0.0	0.054020767558869864	0.0	0.0	0.004424875397103345	0.0	0.15610955233964552	0.0	0.051499034381198294	0.0	0.0	0.0	0.0	0.06847182648741912	0.0	0.0	0.0	0.0	0.0	0.0	0.0	0.04116350029612037	0.0	0.0	0.0	0.02293353148629662	0.0
YDL243C	0.0	0.0	0.0	0.0	0.0	0.0	0.0	0.0	0.0	0.0	0.0	0.0	0.0	0.0	0.0	0.0	0.0	0.0	0.0	0.0	0.0	0.0	0.0	0.0	0.0	0.0	0.0	0.0	0.0	0.0	0.0	0.0	0.0	0.0	0.0	0.0	0.0	0.0	0.0	0.0	0.0	0.0	0.0	0.0	0.0	0.0	0.0	0.0	0.0
YDR001C	0.0	0.0	0.0	0.0	0.004424875397103345	0.0	0.0	0.0	0.004424875397103345	0.0	0.0	0.0	0.0	0.0	0.0	0.0	0.0	0.0	0.0	0.09355768726505198	0.09355768726505198	0.0	0.0	0.0	0.0	0.0	0.0	0.0	0.0	0.0	0.02441860369381188	0.0	0.0	0.0	0.0	0.0	0.0	0.0	0.0	0.0	0.0	0.0	0.0	0.0	0.09355768726505198	0.0	0.0	0.0	0.0
YDR002W	0.0	0.0	0.0	0.0	0.6537917957142856	0.0	0.0	0.9571930678815762	0.6537917957142856	0.0	0.0	0.0	0.0	0.0	0.0	0.0	0.0	0.0	0.0	0.0	0.0	0.0	0.0	0.0	0.0	0.0	0.0	0.0	0.0	0.0	0.0	0.0	0.0	0.0	0.0	0.0	0.0	0.0	0.0	0.0	0.0	0.0	0.0	0.0	0.0	0.004424875397103345	0.0	0.0	0.0
YDR003W	0.0	0.0	0.0	0.0	0.0	0.0	0.0	0.0	0.4110326420409902	0.0	0.0	0.0	0.0	0.9902903785019672	0.0	0.0	0.0	0.0	0.0	0.0	0.0	0.0	0.0	0.0	0.0	0.0	0.0	0.0	0.0	0.0	0.0	0.0	0.0	0.0	0.0	0.0	0.0	0.0	0.0	0.0	0.0	0.0	0.0	0.0	0.0	0.0	0.0	0.0	0.0
YDR003W-A	0.0	0.0	0.0	0.0	0.0	0.0	0.0	0.0	0.0	0.0	0.0	0.0	0.0	0.0	0.0	0.0	0.0	0.0	0.0	0.0	0.0	0.0	0.0	0.0	0.0	0.0	0.0	0.0	0.004424875397103345	0.0	0.0	0.0	0.0	0.0	0.0	0.0	0.0	0.0	0.0	0.0	0.0	0.0	0.0	0.0	0.0	0.0	0.0	0.0	0.0
YDR004W	0.0	0.0	0.0	0.0	0.13143084392420834	0.0	0.03015172990220716	0.0	0.0	0.0	0.0	0.0	0.0	0.0	0.0	0.5839872727393125	0.0	0.0	0.0	0.0	0.0	0.0	0.0	0.0	0.0	0.0	0.0	0.0	0.07285931175962723	0.0	0.0	0.0	0.0	0.0	0.0	0.0	0.0	0.0	0.0	0.031641726126802494	0.0	0.0	0.0	0.0	0.0	0.0	0.0	0.0	0.0
YDR005C	0.0	0.0	0.0	0.0	0.0	0.0	0.0	0.0	0.0	0.0	0.0	0.030762311684641497	0.030762311684641497	0.0	0.0	0.0	0.0	0.0	0.0	0.0	0.0	0.0	0.0	0.0	0.0	0.0	0.018419273149838267	0.0	0.2820999043226091	0.0	0.0	0.0	0.0	0.04252910323966119	0.023347233047717242	0.030762311684641497	0.0	0.0	0.0	0.0	0.0	0.0	0.0	0.0	0.0	0.0	0.0	0.0	0.0
YDR006C	0.0	0.0	0.9999955563296425	0.0	0.0	0.0	0.4225158316618328	0.0	0.9999692828905155	0.9999955563296425	0.0	0.9999972137536789	0.44445849476779475	0.0	0.059212879772038596	0.0	0.0	0.059212879772038596	0.059212879772038596	0.0	0.0	0.0	0.0	0.0	0.0	0.0	0.0	0.0	0.0	0.0	0.0	0.0	0.0	0.0	0.0	0.37298537086530026	0.0	0.0	0.0	0.0	0.0	0.0	0.0	0.0	0.0	0.017053027187355463	0.0	0.0	0.0
YDR009W	0.0	0.0	0.0	0.0	0.0	0.5968862483769698	0.0	0.0	0.0	0.0	0.0	0.05700307121798198	0.05700307121798198	0.2602153592846038	0.11197964509883096	0.0	0.0	0.0	0.0	0.0	0.0	0.0	0.0	0.2602153592846038	0.9999692828905155	0.5968862483769698	0.5436791592985986	0.5968862483769698	0.14375647929412705	0.0	0.0	0.0	0.0	0.0	0.0	0.05700307121798198	0.0	0.0	0.0	0.0	0.0	0.0	0.0	0.0	0.0	0.0	0.0	0.0	0.0
YDR011W	0.0	0.02997222639396724	0.23265149616972403	0.0	0.14434272701942363	0.004424875397103345	0.354309712075387	0.0	0.2886876043870845	0.0	0.0	0.02997222639396724	0.02997222639396724	0.004424875397103345	0.08309201880930417	0.0	0.0	0.024509975300612052	0.024509975300612052	0.0	0.5717054135959289	0.0	0.0	0.004424875397103345	0.5717054135959289	0.004424875397103345	0.0	0.004424875397103345	0.0	0.0	0.0	0.0	0.0	0.0	0.0	0.02997222639396724	0.0	0.0	0.0	0.0	0.0	0.0	0.0	0.0	0.0	0.0	0.0	0.0	0.0
YDR012W	0.0	0.0	0.7816630595905301	0.0	0.0	0.0	0.0	0.0	0.0	0.0	0.0	0.0	0.0	0.0	0.0	0.0	0.0	0.0	0.0	0.0	0.0	0.0	0.0	0.0	0.0	0.0	0.0	0.0	0.0	0.0	0.052194193964062	0.0	0.0	0.0	0.0	0.0	0.0	0.0	0.0	0.0	0.0	0.0	0.0	0.0	0.0	0.0	0.0	0.0	0.0
YDR013W	0.0	0.0	0.0	0.0	0.0	0.0	0.0	0.0	0.0	0.0	0.0	0.0	0.0	0.0	0.0	0.0	0.0	0.0	0.0	0.0	0.0	0.0	0.0	0.0	0.016238860251372	0.0	0.0	0.0	0.0	0.0	0.0	0.0	0.0	0.0	0.0	0.0	0.0	0.0	0.0	0.0	0.0	0.0	0.0	0.0	0.0	0.0	0.0	0.0	0.14828365825253043
YDR014W	0.0	0.4883264410728845	0.0	0.0	0.0	0.165247560910444	0.0	0.0	0.0	0.0	0.0	0.0	0.0	0.0	0.021987584908098157	0.0	0.13392764058083262	0.0	0.0	0.03320880410753102	0.0	0.0	0.0	0.04869600317654055	0.2740780000915811	0.165247560910444	0.3945258647577712	0.165247560910444	0.5897016703877198	0.0	0.11656026599408775	0.0	0.0	0.0	0.0	0.0	0.0	0.0	0.13392764058083262	0.0	0.0	0.0	0.0	0.0	0.03320880410753102	0.0	0.025310896874202404	0.0	0.0
YDR014W-A	0.0	0.0	0.0	0.0	0.0	0.0	0.0	0.0	0.0	0.0	0.0	0.0	0.0	0.0	0.0	0.0	0.0	0.0	0.0	0.0	0.0	0.0	0.0	0.0	0.0	0.0	0.0	0.0	0.008830171271926757	0.0	0.0	0.0	0.0	0.0	0.0	0.0	0.0	0.0	0.0	0.0	0.0	0.0	0.0	0.0	0.0	0.004424875397103345	0.004424875397103345	0.0	0.0
YDR015C	0.0	0.0	0.0	0.0	0.0	0.0	0.0	0.0	0.0	0.0	0.0	0.0	0.0	0.0	0.0	0.0	0.0	0.0	0.0	0.0	0.0	0.0	0.0	0.0	0.0	0.0	0.0	0.0	0.008830171271926757	0.0	0.0	0.0	0.0	0.0	0.0	0.0	0.0	0.0	0.0	0.0	0.0	0.0	0.0	0.0	0.0	0.004424875397103345	0.0	0.0	0.0
YDR016C	0.0	0.0	0.0	0.0	0.0	0.0	0.0	0.0	0.0	0.0	0.0	0.0	0.0	0.0	0.0	0.0	0.0	0.09966107420366477	0.09966107420366477	0.0	0.0	0.0	0.0	0.0	0.0	0.0	0.0	0.0	0.0	0.0	0.0	0.0	0.0	0.0	0.0	0.0	0.0	0.0	0.0	0.0	0.0	0.09966107420366477	0.09966107420366477	0.0	0.0	0.0	0.0	0.0	0.0
YDR017C	0.004424875397103345	0.0	0.9999692828905155	0.0	0.21128354160798168	0.0	0.004424875397103345	0.0	0.16585991644996412	0.02936995922157304	0.0	0.06105091041926447	0.02936995922157304	0.9999692828905155	0.0	0.0	0.0	0.9999734172772843	0.9999734172772843	0.0	0.0	0.0	0.0	0.9999692828905155	0.02594493799208153	0.0	0.04974665618822305	0.0	0.0	0.025507844085929876	0.016238860251372	0.0	0.0	0.0	0.0	0.0	0.0	0.0	0.0	0.0	0.0	0.004424875397103345	0.004424875397103345	0.0	0.0	0.0	0.3176469269499782	0.0	0.0
YDR018C	0.0	0.0	0.0	0.0	0.9999692828905155	0.0	0.04218912110917883	0.0	0.0	0.018710744467369866	0.0	0.018710744467369866	0.018710744467369866	0.0	0.0	0.0	0.0	0.0	0.0	0.503533231977163	0.016238860251372	0.0	0.0	0.0	0.5766958612128372	0.0	0.0	0.0	0.0	0.0	0.0	0.0	0.0	0.0	0.0	0.0	0.0	0.0	0.0	0.0	0.0	0.0	0.0	0.5067887133441642	0.503533231977163	0.0	0.0	0.0	0.0
YDR019C	0.0	0.0	0.0	0.0	0.0	0.0	0.0	0.0	0.0	0.9999692828905155	0.0	0.0	0.0	0.0	0.0	0.0	0.0426588910353366	0.0	0.0	0.0	0.0	0.0	0.99	0.0	0.0	0.0	0.04795189862798632	0.0	0.0	0.7036743209117098	0.0	0.0	0.0	0.0	0.0	0.0	0.0	0.0	0.0426588910353366	0.01872018617763116	0.0	0.0	0.0	0.0	0.0	0.3006581470220795	0.0	0.0	0.0
YDR020C	0.0	0.0	0.016238860251372	0.0	0.0	0.0	0.0	0.0	0.0	0.016238860251372	0.0	0.0	0.016238860251372	0.0	0.0	0.0	0.0	0.0	0.0	0.0	0.0	0.0	0.0	0.0	0.004424875397103345	0.0	0.0	0.0	0.0	0.0	0.0	0.0	0.0	0.01934991254225915	0.0	0.0	0.0	0.0	0.0	0.0	0.0	0.0	0.0	0.0	0.0	0.09056746623442846	0.0	0.0	0.0
YDR021W	0.6097705308201894	0.0	0.0	0.0	0.5729190005962397	0.0	0.0	0.0	0.5729190005962397	0.0	0.0	0.0	0.0	0.0	0.0	0.0	0.0	0.0	0.0	0.004424875397103345	0.0	0.0	0.0	0.0	0.0	0.0	0.08776634095069591	0.0	0.0	0.0	0.03699319097761489	0.0	0.0	0.0	0.0	0.0	0.0	0.0	0.0	0.0	0.0	0.0	0.0	0.0	0.004424875397103345	0.0	0.13884712348053885	0.0	0.0
YDR022C	0.0	0.004424875397103345	0.0	0.0	0.0	0.0	0.0	0.0	0.0	0.0	0.0	0.004424875397103345	0.004424875397103345	0.0	0.004424875397103345	0.0	0.0	0.0	0.0	0.0	0.0	0.0	0.0	0.0	0.23727984825253956	0.0	0.04518978909237814	0.0	0.0	0.7696129520741903	0.0	0.0	0.0	0.0	0.0	0.03849523945079458	0.0	0.0	0.0	0.03229219871308031	0.0	0.0	0.0	0.0	0.0	0.15886422349442786	0.0	0.0	0.0
YDR023W	0.0	0.0	0.150619339633004	0.0	0.0	0.0	0.0	0.0	0.0	0.0	0.0	0.0	0.0	0.0	0.0	0.0	0.0	0.0	0.0	0.0	0.0	0.0	0.0	0.0	0.0	0.0	0.0	0.0	0.0	0.0	0.0	0.0	0.0	0.0	0.0	0.0	0.0	0.0	0.0	0.0	0.0	0.0	0.0	0.0	0.0	0.37869771239649896	0.0	0.0	0.0
YDR024W	0.0	0.0	0.004424875397103345	0.0	0.0	0.0	0.004424875397103345	0.0	0.0	0.0	0.0	0.0	0.0	0.0	0.004424875397103345	0.0	0.004424875397103345	0.0	0.0	0.0	0.004424875397103345	0.0	0.0	0.0	0.0	0.0	0.008830171271926757	0.0	0.0	0.0	0.0	0.0	0.0	0.004424875397103345	0.004424875397103345	0.0	0.0	0.0	0.004424875397103345	0.0	0.0	0.0	0.0	0.0	0.0	0.99	0.0	0.0	0.0
YDR025W	0.0	0.0	0.0	0.0	0.0	0.0	0.0	0.0	0.0	0.0	0.0	0.0	0.0	0.0	0.0	0.0	0.0	0.0	0.0	0.0	0.0	0.0	0.0	0.0	0.0	0.0	0.0	0.0	0.0	0.0	0.0	0.0	0.0	0.0	0.0	0.0	0.0	0.0	0.0	0.0	0.0	0.0	0.0	0.0	0.0	0.0	0.0	0.0	0.0
YDR026C	0.0	0.0	0.7109894327526819	0.0	0.0	0.1414859262431033	0.0	0.0	0.0	0.08759830499455878	0.0	0.08354309739371069	0.08759830499455878	0.0	0.15770825160624835	0.0	0.9149453736044683	0.0	0.0	0.004424875397103345	0.1414859262431033	0.1414859262431033	0.0	0.0	0.0580393363692705	0.1414859262431033	0.0	0.1414859262431033	0.0	0.0	0.0485776511441397	0.0	0.0	0.0	0.0674329792003815	0.0	0.0	0.0	0.9149453736044683	0.0	0.0	0.0	0.0	0.0	0.004424875397103345	0.0	0.004424875397103345	0.0	0.0
YDR027C	0.0	0.004424875397103345	0.0	0.0	0.8849630559369581	0.0	0.0	0.0	0.8844517694142605	0.016238860251372	0.0	0.016238860251372	0.016238860251372	0.0	0.0	0.7181486076829333	0.0	0.7181486076829333	0.7181486076829333	0.0	0.8971448444829131	0.0	0.5153880811485342	0.0	0.0	0.0	0.019548757532856897	0.0	0.9999692828905155	0.0	0.6899289658611105	0.0	0.0	0.0	0.0	0.0	0.0	0.0	0.0	0.0	0.0	0.0	0.0	0.6875132807005748	0.0	0.004424875397103345	0.0	0.0	0.0
YDR028C	0.0	0.0	0.9999751105447975	0.07361910598264865	0.0	0.0	0.0	0.0	0.0	0.0	0.0	0.25870296687549765	0.25870296687549765	0.0	0.0	0.11052706996481343	0.05438963407972586	0.11052706996481343	0.11052706996481343	0.004424875397103345	0.9999692828905155	0.0	0.04593974511080612	0.0	0.004424875397103345	0.0	0.06996416487106893	0.0	0.0	0.1420938358816678	0.0	0.027501583107494065	0.027501583107494065	0.0	0.0	0.25870296687549765	0.0	0.0	0.0	0.0	0.0	0.9999858234077537	0.9999858234077537	0.049054196070702716	0.004424875397103345	0.025618231196134933	0.0	0.0	0.0
YDR029W	0.0	0.0	0.0	0.0	0.0	0.0	0.0	0.0	0.0	0.0	0.0	0.0	0.0	0.0	0.0	0.0	0.99	0.0	0.0	0.0	0.0	0.0	0.0	0.0	0.0	0.0	0.0	0.0	0.0	0.0	0.0	0.0	0.0	0.0	0.0	0.0	0.0	0.0	0.99	0.0	0.0	0.0	0.0	0.0	0.0	0.0	0.0	0.0	0.0
YDR030C	0.0	0.0	0.1744177156451353	0.0	0.0	0.0	0.0	0.0	0.0	0.20484765683953732	0.0	0.1744177156451353	0.20484765683953732	0.0	0.0	0.12359813483891346	0.017290495635805203	0.0	0.12359813483891346	0.03334140906039085	0.03910813494983256	0.0	0.99	0.0	0.0	0.0	0.025088305877804418	0.0	0.03952130126780318	0.0	0.9999697817013636	0.0	0.0	0.0	0.0	0.1744177156451353	0.0	0.0	0.017290495635805203	0.0	0.0	0.12359813483891346	0.12359813483891346	0.11863686470281432	0.03334140906039085	0.023246775842664547	0.0	0.0	0.0
YDR031W	0.0	0.0	0.0	0.0	0.0	0.0	0.0	0.0	0.0	0.0	0.0	0.0	0.0	0.0	0.0	0.016238860251372	0.0	0.0	0.016238860251372	0.0	0.0	0.0	0.0	0.0	0.0	0.0	0.0	0.0	0.0	0.0	0.0	0.0	0.0	0.0	0.0	0.0	0.0	0.0	0.0	0.0	0.0	0.016238860251372	0.016238860251372	0.0	0.0	0.0	0.0	0.0	0.0
YDR032C	0.0	0.0	0.0	0.0	0.07016987696754651	0.0	0.0	0.0	0.07016987696754651	0.0	0.0	0.09998775639645874	0.09998775639645874	0.0	0.0	0.09977816228951131	0.0	0.0	0.09977816228951131	0.0	0.0	0.0	0.0	0.0	0.0	0.0	0.0	0.0	0.0	0.0	0.0	0.0	0.0	0.0	0.0	0.09998775639645874	0.0	0.0	0.0	0.0	0.0	0.09977816228951131	0.09977816228951131	0.0	0.0	0.0	0.0	0.0	0.0
YDR033W	0.0	0.0	0.0	0.0	0.0	0.0	0.0	0.0	0.0	0.0	0.0	0.0	0.0	0.0	0.0	0.0	0.0	0.0	0.0	0.0	0.0	0.0	0.0	0.0	0.0	0.0	0.0	0.0	0.0	0.32291319568316657	0.0	0.0	0.0	0.0	0.0	0.017244341879011693	0.0	0.0	0.0	0.0	0.0	0.0	0.0	0.0	0.0	0.0	0.021417389227471384	0.0	0.0
YDR034C	0.0	0.0	0.0	0.0	0.0	0.0	0.0	0.0	0.0	0.004424875397103345	0.0	0.004424875397103345	0.0	0.0	0.0	0.0	0.0	0.0	0.0	0.004424875397103345	0.0	0.0	0.0	0.0	0.0	0.0	0.0	0.0	0.0	0.0	0.0	0.004424875397103345	0.004424875397103345	0.004424875397103345	0.0	0.0	0.0	0.0	0.0	0.0	0.0	0.0	0.0	0.0	0.004424875397103345	0.0	0.0	0.0	0.0
YDR035W	0.0	0.0	0.0	0.0	0.0	0.0	0.0	0.0	0.0	0.0	0.0	0.0	0.0	0.0	0.0	0.0	0.0	0.0	0.0	0.0	0.0	0.0	0.0	0.0	0.0	0.0	0.0	0.0	0.0	0.004424875397103345	0.0	0.0	0.0	0.0	0.0	0.0	0.0	0.0	0.0	0.0	0.0	0.32229428382919767	0.32229428382919767	0.0	0.0	0.0	0.0	0.0	0.32229428382919767
YDR037W	0.0	0.0	0.0	0.0	0.0	0.0	0.0	0.0	0.0	0.0	0.0	0.0	0.0	0.0	0.0	0.0	0.0	0.0	0.0	0.0	0.0	0.0	0.0	0.0	0.0	0.0	0.0	0.0	0.0	0.0	0.0	0.0	0.0	0.0	0.0	0.0	0.0	0.0	0.0	0.0	0.0	0.0	0.0	0.0	0.0	0.0	0.0	0.0	0.0
YDR040C	0.0	0.0	0.0	0.0	0.0	0.0	0.0	0.0	0.0	0.0	0.0	0.0	0.0	0.0	0.0	0.0	0.0	0.0	0.0	0.0	0.0	0.0	0.0	0.0	0.0	0.0	0.0	0.0	0.0	0.0	0.0	0.0	0.0	0.0	0.0	0.0	0.0	0.0	0.0	0.0	0.0	0.0	0.0	0.0	0.0	0.0	0.0	0.0	0.0
YDR041W	0.0	0.0	0.06135435842466619	0.0	0.0	0.0	0.0	0.0	0.0	0.0	0.0	0.0	0.0	0.0	0.0	0.0	0.0	0.0	0.0	0.0	0.0	0.0	0.0	0.0	0.0	0.0	0.0	0.0	0.0	0.0	0.0	0.0	0.0	0.0	0.0	0.0	0.0	0.0	0.0	0.0	0.0	0.0	0.0	0.0	0.0	0.0	0.0	0.0	0.0
YDR042C	0.0	0.0	0.004424875397103345	0.004424875397103345	0.0	0.0	0.0	0.0	0.0	0.0	0.0	0.014380626643132333	0.0	0.0	0.0	0.004424875397103345	0.0	0.0	0.0	0.0	0.004424875397103345	0.0	0.0	0.0	0.0	0.0	0.0	0.0	0.0	0.0	0.0	0.0	0.0	0.0	0.0	0.0	0.0	0.0	0.0	0.0	0.0	0.0	0.0	0.004424875397103345	0.0	0.0	0.0	0.0	0.0
YDR043C	0.0	0.0	0.0225473366076423	0.0	0.20081829490957526	0.09445144137598904	0.0	0.0	0.20081829490957526	0.0	0.0	0.06174709811800572	0.0	0.0	0.0	0.023781356294169886	0.0	0.019801121292739143	0.0	0.0	0.0	0.019801121292739143	0.0	0.0	0.0	0.019801121292739143	0.0	0.019801121292739143	0.0	0.0	0.0	0.0	0.0	0.0	0.0	0.0	0.0	0.0	0.0	0.0	0.0	0.016958435634711444	0.016958435634711444	0.004424875397103345	0.0	0.05500281505076843	0.004424875397103345	0.0	0.0
YDR044W	0.0	0.0	0.0	0.0	0.0	0.0	0.0	0.0	0.0	0.0	0.0	0.0	0.0	0.0	0.0	0.0	0.0	0.0	0.500451065348015	0.0	0.0	0.0	0.0	0.0	0.0	0.0	0.0	0.0	0.19472153128297398	0.0	0.0	0.0	0.0	0.0	0.0	0.0	0.0	0.0	0.0	0.0	0.0	0.0	0.0	0.0	0.0	0.13405815617205485	0.0	0.0	0.0
YDR045C	0.0	0.0	0.0	0.0	0.0	0.0	0.0	0.0	0.0	0.0	0.0	0.0	0.0	0.0	0.0	0.0	0.0	0.0	0.0	0.0	0.0	0.0	0.0	0.0	0.0	0.0	0.0	0.0	0.0	0.0	0.0	0.0	0.0	0.0	0.0	0.0	0.0	0.0	0.0	0.0	0.0	0.0	0.0	0.0	0.0	0.0	0.0	0.0	0.0
YDR046C	0.181130907103078	0.0	0.4805837839872391	0.0	0.0	0.0	0.0	0.0	0.024123756963403742	0.4805837839872391	0.4805837839872391	0.4805837839872391	0.4805837839872391	0.0	0.0	0.0	0.0	0.0	0.0	0.0	0.0	0.0	0.0	0.0	0.181130907103078	0.0	0.181130907103078	0.0	0.0	0.0	0.0	0.0	0.0	0.181130907103078	0.0	0.0	0.0	0.0	0.0	0.0	0.0	0.0	0.0	0.8704980255980561	0.0	0.0	0.07577316256512012	0.0	0.0
YDR047W	0.0	0.0	0.19729048600563204	0.0	0.0	0.0	0.0	0.0	0.0	0.0	0.0	0.0	0.0	0.0	0.0	0.0	0.0	0.0	0.0	0.0	0.0	0.0	0.0	0.0	0.0	0.0	0.0	0.0	0.0	0.0	0.03757748986642062	0.0	0.0	0.0	0.0	0.0	0.0	0.0	0.0	0.0	0.0	0.0	0.0	0.02863451166646047	0.0	0.9901506075771186	0.0	0.0	0.0
YDR048C	0.0	0.0	0.0	0.0	0.0	0.0	0.0	0.0	0.0	0.0	0.0	0.0	0.0	0.0	0.0	0.0	0.0	0.0	0.0	0.0	0.0	0.0	0.004424875397103345	0.0	0.0	0.0	0.0	0.0	0.0	0.0	0.0	0.0	0.0	0.0	0.0	0.0	0.0	0.0	0.0	0.0	0.0	0.0	0.0	0.0	0.0	0.0	0.0	0.0	0.0
YDR049W	0.0	0.2273630588535004	0.9999992016132995	0.0	0.09059434240691	0.0	0.6068165638304694	0.0	0.09059434240691	0.0	0.0	0.07181637552588549	0.0	0.004424875397103345	0.004424875397103345	0.936918591006638	0.004424875397103345	0.0	0.0	0.0	0.0	0.936918591006638	0.0	0.936918591006638	0.0	0.936918591006638	0.0	0.936918591006638	0.35278091639946896	0.5149374179854624	0.0	0.0	0.0	0.0	0.0	0.0	0.0	0.0	0.004424875397103345	0.004424875397103345	0.0	0.03462276680647336	0.03462276680647336	0.0	0.0	0.9803922016476154	0.0	0.0	0.7989433144346414
YDR050C	0.0	0.0	0.0	0.0	0.0	0.0	0.0	0.0	0.0	0.0	0.0	0.0	0.0	0.13365765616030933	0.0	0.0	0.0	0.0	0.0	0.0	0.0	0.0	0.0	0.0	0.0	0.0	0.0	0.0	0.0	0.0	0.0	0.0	0.0	0.0	0.0	0.0	0.0	0.0	0.0	0.0	0.0	0.0	0.0	0.0	0.0	0.0	0.0	0.0	0.0
YDR051C	0.0	0.0	0.004424875397103345	0.0	0.0	0.0	0.0	0.0	0.0	0.0	0.0	0.0	0.0	0.0	0.0	0.0	0.0	0.0	0.0	0.0	0.0	0.0	0.0	0.0	0.0	0.0	0.0	0.0	0.0	0.99	0.0	0.0	0.0	0.0	0.030213936897637406	0.0	0.0	0.0	0.0	0.0	0.0	0.0	0.0	0.0	0.0	0.0	0.0	0.0	0.0
YDR052C	0.0	0.0	0.7153119454399766	0.0	0.0	0.0	0.0	0.0	0.0	0.0	0.0	0.0	0.0	0.0	0.0	0.0	0.0	0.0	0.0	0.0	0.0	0.0	0.0	0.0	0.0	0.0	0.0	0.0	0.0	0.99	0.5423535708004139	0.0	0.0	0.004424875397103345	0.016238860251372	0.0	0.0	0.0	0.0	0.0	0.0	0.0	0.0	0.0	0.0	0.008830171271926757	0.0	0.0	0.0
YDR053W	0.0	0.0	0.0	0.0	0.0	0.0	0.0	0.0	0.0	0.0	0.0	0.0	0.0	0.0	0.0	0.0	0.0	0.0	0.0	0.0	0.0	0.0	0.0	0.0	0.0	0.0	0.0	0.0	0.0	0.0	0.5423535708004139	0.0	0.0	0.0	0.0	0.0	0.0	0.0	0.0	0.0	0.0	0.0	0.0	0.0	0.0	0.008830171271926757	0.0	0.0	0.0
YDR054C	0.0	0.0	0.07939107540820278	0.0	0.004424875397103345	0.0	0.0	0.0	0.004424875397103345	0.0	0.0	0.0	0.0	0.0	0.0	0.0	0.0	0.0	0.0	0.0	0.0	0.0	0.0	0.0	0.0	0.0	0.0	0.0	0.0	0.99	0.0	0.0	0.0	0.0	0.0	0.0	0.0	0.0	0.0	0.0	0.0	0.0	0.0	0.0	0.0	0.0246361092484213	0.0	0.0	0.0
YDR055W	0.0	0.0	0.0	0.0	0.0	0.0	0.0	0.0	0.0	0.0	0.0	0.0	0.0	0.0	0.0	0.0	0.0	0.0	0.0	0.0	0.0	0.0	0.0	0.0	0.0	0.0	0.0	0.0	0.0	0.0	0.0	0.0	0.0	0.0	0.0	0.0	0.0	0.0	0.0	0.0	0.0	0.0	0.0	0.0	0.0	0.0	0.0	0.0	0.0
YDR056C	0.0	0.0	0.0	0.0	0.0	0.0	0.0	0.0	0.0	0.0	0.0	0.0	0.0	0.0	0.0	0.0	0.0	0.0	0.0	0.0	0.0	0.0	0.0	0.0	0.0	0.0	0.0	0.0	0.0	0.0	0.0	0.0	0.0	0.0	0.0	0.0	0.0	0.0	0.0	0.0	0.0	0.0	0.0	0.0	0.0	0.0	0.0	0.0	0.0
YDR057W	0.0	0.04070344987519392	0.0	0.0	0.0	0.0	0.0	0.0	0.0	0.11524042298502923	0.11524042298502923	0.017124801181176763	0.0	0.0	0.0	0.0	0.0	0.9021120230436241	0.9021120230436241	0.0	0.11781323920471976	0.11781323920471976	0.0	0.0	0.0	0.11781323920471976	0.0	0.11781323920471976	0.04128588414003653	0.03943081912233082	0.0	0.0	0.0	0.0	0.0	0.11524042298502923	0.0	0.0	0.0	0.0	0.0	0.0	0.0	0.02123677917356659	0.0	0.0	0.0	0.0	0.0
YDR059C	0.0	0.0	0.0	0.0	0.0	0.0	0.0	0.0	0.0	0.0	0.0	0.0	0.0	0.0	0.0	0.0	0.0	0.0	0.0	0.0	0.0	0.0	0.0	0.0	0.0	0.0	0.0	0.0	0.0	0.0	0.0	0.0	0.0	0.0	0.0	0.0	0.0	0.0	0.0	0.0	0.0	0.0	0.0	0.0	0.0	0.0	0.0	0.0	0.0
YDR060W	0.0	0.0	0.49284110411610504	0.9999836495375602	0.0	0.050838255782931996	0.0	0.0	0.0	0.08581189837983594	0.0626864104739927	0.0626864104739927	0.08369339808076792	0.02467209284518923	0.8074946127903619	0.0	0.0	0.0	0.0	0.02267064916366357	0.0	0.0	0.02467209284518923	0.0	0.0	0.0	0.0	0.0	0.008830171271926757	0.0	0.0	0.004424875397103345	0.004424875397103345	0.0	0.0	0.046531053909120934	0.0	0.0	0.0	0.0	0.20069910856792095	0.0	0.0	0.016238860251372	0.02267064916366357	0.18344558553232804	0.02267064916366357	0.0	0.47916693208931005
YDR061W	0.0	0.0	0.029199582297257165	0.0	0.0	0.0	0.0	0.0	0.0	0.0	0.0	0.0	0.0	0.0	0.0	0.48066125387927106	0.48066125387927106	0.0	0.029326510378918202	0.0	0.0	0.0	0.0	0.0	0.0	0.0	0.0	0.0	0.0	0.029326510378918202	0.029326510378918202	0.0	0.0	0.0	0.0	0.0	0.029326510378918202	0.029326510378918202	0.48066125387927106	0.0	0.0	0.046603486975534736	0.046603486975534736	0.580444011046801	0.0	0.08048674881298179	0.0	0.0	0.0
YDR062W	0.0	0.0	0.0	0.9336188147254395	0.20826230310886484	0.0	0.0	0.0	0.20826230310886484	0.0	0.0	0.0	0.0	0.0	0.03500039735463312	0.0	0.0	0.0	0.0	0.0	0.0	0.0	0.0	0.0	0.0	0.0	0.0	0.0	0.0	0.0	0.004424875397103345	0.0	0.0	0.0	0.0	0.0	0.0	0.0	0.0	0.0	0.0	0.0	0.0	0.0	0.0	0.0	0.0	0.0	0.0
YDR063W	0.0	0.0	0.7197056964367148	0.0	0.0	0.0	0.0	0.0	0.0	0.0	0.0	0.0	0.0	0.0	0.0	0.0	0.0	0.0	0.0	0.0	0.0	0.0	0.0	0.0	0.0	0.0	0.0	0.0	0.0	0.0	0.0	0.0	0.0	0.0	0.0	0.0	0.0	0.0	0.0	0.0	0.05737628680598883	0.0	0.0	0.0	0.0	0.0	0.0	0.0	0.0
YDR064W	0.0	0.0	0.0	0.0	0.0	0.0	0.0	0.0	0.0	0.0	0.0	0.0	0.0	0.0	0.0	0.0	0.0	0.0	0.04203974650359077	0.0	0.0	0.0	0.0	0.0	0.0	0.0	0.0	0.0	0.0	0.0	0.0	0.0	0.0	0.0	0.0	0.0	0.0	0.0	0.0	0.0	0.0	0.0	0.0	0.0	0.0	0.0	0.0	0.0	0.0
YDR065W	0.0	0.0	0.0	0.0	0.0	0.0	0.0	0.0	0.0	0.004424875397103345	0.004424875397103345	0.004424875397103345	0.004424875397103345	0.9999692828905155	0.9999692828905155	0.0	0.0	0.4515775961285021	0.0	0.0	0.0	0.0	0.0	0.0	0.0	0.0	0.4515775961285021	0.0	0.22889774145556074	0.0	0.0	0.9999692828905155	0.0	0.0	0.0	0.0	0.0	0.0	0.0	0.10737467907692422	0.0	0.0	0.0	0.1476929155232518	0.0	0.0	0.0	0.0	0.0
YDR066C	0.0	0.99	0.004424875397103345	0.0	0.0	0.0	0.0	0.0	0.0	0.0	0.0	0.0	0.894689205012412	0.0	0.0	0.0	0.0	0.0	0.0	0.0	0.0	0.0	0.0	0.0	0.0	0.0	0.0	0.11022498191093022	0.08899152136142574	0.0	0.99	0.0	0.0	0.026145731269789807	0.0	0.894689205012412	0.0	0.0	0.0	0.0594582469717837	0.0	0.0	0.0	0.0	0.0	0.0	0.0	0.0	0.0
YDR067C	0.0	0.0	0.0	0.028210820433094197	0.0	0.9999692828905155	0.0	0.0	0.0	0.0	0.0	0.0	0.0	0.05009810584877605	0.16488969913749207	0.0	0.0	0.0	0.0	0.0	0.9999692828905155	0.9999692828905155	0.0	0.0	0.0	0.9999692828905155	0.0	0.9999692828905155	0.03686451924509859	0.0	0.0	0.0	0.0	0.0	0.0	0.0	0.0	0.0	0.0	0.0180137499976476	0.0	0.0	0.0	0.0	0.0	0.0	0.0	0.0	0.0
YDR068W	0.0	0.0	0.004424875397103345	0.0	0.004424875397103345	0.0	0.0	0.0	0.004424875397103345	0.0	0.0	0.004424875397103345	0.0	0.0	0.0	0.0	0.0	0.0	0.0	0.0	0.0	0.0	0.0	0.0	0.0	0.0	0.0	0.0	0.06454106454853403	0.0	0.0	0.0	0.0	0.0	0.0	0.0	0.0	0.0	0.0	0.0	0.0	0.0	0.0	0.0	0.0	0.016238860251372	0.0	0.0	0.0
YDR069C	0.0	0.0	0.4859676720093762	0.0	0.2180733360998255	0.0	0.43803424335178864	0.0	0.0	0.03431087654353571	0.0	0.016238860251372	0.03431087654353571	0.03431087654353571	0.12386788500247647	0.0	0.0	0.03431087654353571	0.0	0.0	0.0	0.0	0.0	0.0	0.0	0.0	0.03431087654353571	0.0	0.0	0.43803424335178864	0.08107273947077298	0.0	0.0	0.0	0.0	0.03431087654353571	0.0	0.0	0.0	0.0	0.03431087654353571	0.0	0.0	0.4297246117839668	0.0	0.04283392503965211	0.0	0.0	0.03431087654353571
YDR070C	0.0	0.0	0.11631840764224144	0.0	0.0	0.0	0.01781826567375444	0.0	0.0	0.0	0.0	0.01721626458770764	0.0	0.0	0.0	0.0	0.0	0.0	0.0	0.0	0.0	0.0	0.0	0.0	0.0	0.0	0.0	0.0	0.0	0.0	0.0	0.0	0.0	0.0	0.0	0.0	0.0	0.0	0.0	0.0	0.0	0.0	0.0	0.0	0.0	0.0	0.0	0.0	0.0
YDR071C	0.0	0.0	0.0	0.0	0.0	0.0	0.0	0.0	0.0	0.0	0.0	0.0	0.0	0.0	0.0	0.0	0.0	0.0	0.0	0.0	0.0	0.0	0.0	0.0	0.0	0.0	0.0	0.0	0.0	0.0	0.0	0.0	0.0	0.0	0.0	0.0	0.0	0.0	0.0	0.0	0.0	0.0	0.0	0.0	0.0	0.0	0.0	0.0	0.0
YDR072C	0.0	0.025220395284247354	0.016238860251372	0.9903013097791998	0.0	0.3364601286329687	0.025220395284247354	0.0	0.0	0.0	0.0	0.9999710006916782	0.049344029129470446	0.0	0.0	0.0	0.0	0.0	0.0	0.0	0.0	0.0	0.0	0.0	0.0	0.0	0.0	0.0	0.0	0.0	0.0	0.9999692828905155	0.9999692828905155	0.0	0.049344029129470446	0.049344029129470446	0.049344029129470446	0.049344029129470446	0.004424875397103345	0.0	0.02483101258096665	0.0	0.0	0.0	0.0	0.016238860251372	0.0	0.0	0.0
YDR073W	0.0	0.0	0.0	0.0	0.0	0.0	0.0	0.0	0.0	0.0	0.0	0.004424875397103345	0.004424875397103345	0.0	0.004424875397103345	0.0	0.0	0.0	0.0	0.0	0.0	0.0	0.0	0.0	0.0	0.0	0.0	0.0	0.0	0.0	0.0	0.0	0.0	0.0	0.004424875397103345	0.004424875397103345	0.004424875397103345	0.004424875397103345	0.0	0.0	0.0	0.0	0.0	0.0	0.0	0.0	0.0	0.0	0.0
YDR074W	0.0	0.034004563438315816	0.9999997334270225	0.0	0.0	0.0	0.034004563438315816	0.7003141026260937	0.034120838679575716	0.0	0.0	0.0	0.02812298899904775	0.0	0.0	0.0	0.0	0.0	0.0	0.0	0.0	0.0	0.0	0.0	0.0	0.0	0.0	0.0	0.055258485948308955	0.0	0.024981568453803837	0.0	0.0	0.0	0.02812298899904775	0.02812298899904775	0.02812298899904775	0.02812298899904775	0.004424875397103345	0.0	0.0	0.02722431623124577	0.02722431623124577	0.0	0.0	0.0	0.0	0.0	0.0
YDR075W	0.0	0.058261889693362656	0.9999692828905155	0.0	0.0	0.0	0.0	0.0	0.0	0.0	0.0	0.0	0.0	0.0	0.9906942029762872	0.0	0.0	0.0	0.0	0.0	0.0	0.0	0.0	0.0	0.0	0.0	0.0	0.0	0.0	0.0	0.0	0.0	0.0	0.0	0.0	0.0	0.0	0.0	0.0	0.0	0.0	0.3987728593856611	0.3987728593856611	0.0	0.0	0.058261889693362656	0.0	0.0	0.0
YDR076W	0.0	0.10740349918961645	0.9663448953346873	0.0	0.0	0.029295150184140972	0.0	0.0	0.004424875397103345	0.0	0.0	0.0	0.09361709836031695	0.0	0.0	0.0	0.0	0.0	0.0	0.0	0.0	0.0	0.0	0.0	0.0	0.0	0.0	0.0	0.0	0.0	0.08301401766342209	0.0	0.0	0.0	0.09361709836031695	0.09361709836031695	0.09361709836031695	0.09361709836031695	0.0	0.0	0.0	0.028314031439221288	0.028314031439221288	0.0	0.0	0.0	0.0	0.0	0.0
YDR077W	0.0	0.0	0.0	0.0	0.0	0.0	0.0	0.0	0.0	0.0	0.0	0.0	0.0	0.0	0.0	0.0	0.0	0.0	0.0	0.0	0.0	0.0	0.0	0.0	0.0	0.0	0.0	0.0	0.0	0.0	0.0	0.0	0.0	0.0	0.0	0.0	0.0	0.0	0.0	0.0	0.0	0.0	0.0	0.0	0.0	0.0	0.0	0.0	0.0
YDR078C	0.0	0.0	0.9999999990564592	0.0	0.0	0.0	0.0	0.0	0.0	0.0	0.0	0.0	0.0	0.0	0.0	0.0	0.0	0.0	0.0	0.0	0.0	0.0	0.0	0.0	0.0	0.0	0.0	0.0	0.0	0.0	0.0	0.0	0.0	0.0	0.0	0.0	0.0	0.0	0.0	0.0	0.0	0.0	0.0	0.019243443059945187	0.0	0.0	0.0	0.0	0.0
YDR079C-A	0.0	0.0	0.0	0.0	0.0	0.0	0.0	0.0	0.0	0.0	0.0	0.0	0.0	0.0	0.0	0.0	0.0	0.0	0.0	0.0	0.0	0.0	0.0	0.0	0.0	0.10480297756856016	0.0	0.0	0.10480297756856016	0.0	0.0	0.0	0.0	0.0	0.0	0.0	0.0	0.0	0.0	0.0	0.0	0.0	0.0	0.10480297756856016	0.0	0.0	0.0	0.0	0.0
YDR079W	0.0	0.0	0.0	0.0	0.0	0.0	0.0	0.0	0.0	0.0	0.0	0.0	0.0	0.0	0.0	0.0	0.0	0.0	0.0	0.0	0.14851865348034998	0.14851865348034998	0.0	0.0	0.0	0.0	0.0	0.14851865348034998	0.0	0.0	0.0	0.0	0.0	0.004424875397103345	0.0	0.0	0.0	0.0	0.0	0.0	0.0	0.0	0.0	0.0	0.0	0.0	0.0	0.0	0.0
YDR080W	0.028415844851849337	0.0	0.557501844491247	0.0	0.0	0.18381391867010521	0.0	0.0	0.0	0.0	0.0	0.0	0.0	0.9890989216371273	0.3976760419925063	0.0	0.0	0.0	0.0	0.0	0.0	0.0	0.0	0.9890989216371273	0.0	0.0	0.0	0.0	0.0	0.06337541246555922	0.5319520459817555	0.0	0.0	0.0	0.0	0.0	0.0	0.0	0.2370581788357733	0.1926922462379438	0.0	0.0	0.0	0.02059188071527207	0.0	0.06833895459830996	0.0	0.0	0.0
YDR081C	0.04876378335068354	0.0	0.055671740464019015	0.004424875397103345	0.11593763397386181	0.0	0.0	0.0	0.11593763397386181	0.017335587487191106	0.017335587487191106	0.017335587487191106	0.017335587487191106	0.3905628965441855	0.3695691784867001	0.0	0.0	0.0	0.0	0.04974119837873592	0.09663487920789038	0.09663487920789038	0.0	0.008830171271926757	0.0	0.0	0.0	0.09663487920789038	0.0	0.0	0.008830171271926757	0.0	0.0	0.0	0.0	0.0	0.0	0.0	0.052029389715667396	0.0	0.0	0.07182145728403277	0.07182145728403277	0.0	0.04974119837873592	0.0	0.04974119837873592	0.0	0.0
YDR082W	0.0	0.0	0.004424875397103345	0.0	0.0	0.22078531822906577	0.0	0.0	0.0	0.03498796515863167	0.03498796515863167	0.03498796515863167	0.03498796515863167	0.14163598487690066	0.02259717563793906	0.0	0.0	0.0	0.0	0.0	0.0	0.0	0.0	0.0	0.0	0.0	0.0	0.0	0.10405540847605954	0.0	0.0	0.0	0.0	0.0	0.0	0.0	0.0	0.0	0.9999709399308141	0.0	0.0	0.0	0.0	0.07743719186562226	0.0	0.2050173627378431	0.0	0.0	0.0
YDR083W	0.0	0.0	0.07887740357796591	0.0	0.0	0.0	0.0	0.0	0.9999692828905155	0.0	0.0	0.0	0.0	0.019752466641325905	0.0	0.0	0.0	0.0	0.0	0.0	0.0	0.0	0.0	0.0	0.0	0.0	0.0	0.0	0.0	0.022149754294977564	0.0	0.2669396161531824	0.2669396161531824	0.0	0.0	0.0	0.0	0.0	0.0	0.0	0.0	0.11366072483887446	0.11366072483887446	0.0	0.0	0.9999692828905155	0.0	0.0	0.0
YDR084C	0.0	0.016238860251372	0.016238860251372	0.0	0.0	0.0	0.0	0.0	0.0	0.0	0.0	0.0	0.0	0.0	0.0	0.0	0.0	0.0	0.0	0.0	0.0	0.0	0.0	0.0	0.0	0.0	0.0	0.0	0.0	0.0	0.0	0.0	0.0	0.0	0.0	0.0	0.0	0.0	0.0	0.0	0.0	0.0	0.0	0.0	0.0	0.0	0.0	0.0	0.0
YDR085C	0.0	0.0	0.35798353446787723	0.004424875397103345	0.0	0.004424875397103345	0.016238860251372	0.0	0.0	0.05766178267176714	0.05766178267176714	0.05766178267176714	0.05766178267176714	0.5294855399812872	0.029767627635661542	0.0	0.0	0.0	0.0	0.0	0.0	0.0	0.0	0.029767627635661542	0.0	0.0	0.0	0.0	0.06472082958844749	0.14978691564182156	0.0	0.0	0.0	0.9999692828905155	0.0	0.05766178267176714	0.0	0.0	0.47776518344775043	0.0	0.0	0.0	0.0	0.008830171271926757	0.0	0.004424875397103345	0.0	0.0	0.0
YDR086C	0.0	0.0	0.0	0.0	0.0	0.0	0.335975276117915	0.0	0.0	0.0	0.0	0.0	0.0	0.0	0.0	0.0	0.0	0.0	0.0	0.0	0.0	0.0	0.0	0.0	0.0	0.0	0.0	0.0	0.0	0.0	0.0	0.0	0.0	0.0	0.0	0.0	0.0	0.0	0.0	0.0	0.0	0.0	0.0	0.0	0.0	0.0	0.0	0.0	0.0
YDR087C	0.0	0.07732300124275782	0.19071373244499779	0.0	0.0	0.0	0.9999716580296103	0.0	0.0	0.0	0.0	0.0	0.0	0.1791381316081342	0.0	0.0	0.9999692828905155	0.9999692828905155	0.9999692828905155	0.0	0.0	0.0	0.0	0.0	0.9999692828905155	0.0	0.9999692828905155	0.0	0.0	0.9044610489986438	0.9999692828905155	0.0	0.0	0.0	0.9999692828905155	0.0	0.0	0.0	0.0	0.0	0.9704603929502326	0.0	0.0	0.004424875397103345	0.0	0.0	0.0	0.0	0.0
YDR088C	0.0	0.0	0.09611476320015977	0.0	0.0	0.0	0.0	0.0	0.0	0.0	0.0	0.0	0.0	0.0	0.0	0.0	0.0	0.0	0.0	0.0	0.0	0.0	0.0	0.0	0.0	0.0	0.0	0.0	0.0	0.05866481560274728	0.06842785749436109	0.0	0.0	0.1593516479658691	0.0	0.0	0.0	0.0	0.24533333772000976	0.0	0.0	0.0	0.0	0.004424875397103345	0.0	0.0	0.0	0.0	0.0
YDR089W	0.042298687955438674	0.042298687955438674	0.921823799035793	0.0	0.0	0.5677663803889811	0.042298687955438674	0.0	0.004424875397103345	0.9999977126685169	0.9999977126685169	0.9999977126685169	0.19181027587190957	0.11541402798231937	0.37586027901970276	0.0	0.0	0.08076637578474288	0.0	0.0	0.06205937820098073	0.06205937820098073	0.0	0.0	0.0	0.0	0.0	0.06205937820098073	0.07758014896613252	0.5729192754181158	0.0554424164962104	0.0	0.0	0.0	0.0	0.9999981514021996	0.0	0.0	0.02059188071527207	0.004424875397103345	0.0	0.0	0.0	0.061571668409892255	0.0	0.0	0.0	0.0	0.0
YDR090C	0.0	0.0	0.0	0.0	0.0	0.0	0.0	0.0	0.0	0.0	0.0	0.0	0.8217672176129299	0.0	0.0	0.0	0.0	0.0	0.0	0.0	0.0337714617096202	0.0337714617096202	0.0	0.0	0.0	0.0	0.0	0.0337714617096202	0.0	0.0	0.0	0.0	0.0	0.0	0.0	0.8217672176129299	0.0	0.0	0.0	0.0	0.0	0.0	0.0	0.0	0.0	0.0	0.0	0.0	0.0
YDR091C	0.0	0.0	0.0	0.0	0.0	0.0	0.0	0.0	0.0	0.0	0.0	0.0	0.0	0.0	0.0	0.0	0.0	0.0	0.0	0.0	0.8672110448399144	0.0	0.0	0.0	0.0	0.0	0.0	0.0	0.0	0.0	0.0992681909499935	0.0	0.0	0.0	0.0	0.0	0.0	0.0	0.0	0.0	0.0	0.0	0.0	0.0	0.0	0.0	0.0	0.0	0.0
YDR092W	0.0	0.0	0.0	0.0	0.04501214452765867	0.0	0.0	0.0	0.04501214452765867	0.0	0.0	0.0	0.0	0.0	0.0	0.0	0.0	0.0	0.0	0.0	0.0	0.0	0.0	0.0	0.0	0.0	0.0	0.0	0.0	0.0	0.0	0.0	0.0	0.0	0.0	0.0	0.0	0.0	0.0	0.0	0.0	0.0	0.0	0.0	0.0	0.0	0.0	0.0	0.0
YDR095C	0.0	0.0	0.004424875397103345	0.0	0.0	0.0	0.0	0.0	0.0	0.0	0.0	0.0	0.004424875397103345	0.004424875397103345	0.004424875397103345	0.0	0.0	0.0	0.0	0.004424875397103345	0.0	0.0	0.0	0.0	0.0	0.0	0.0	0.0	0.004424875397103345	0.0	0.0	0.0	0.0	0.0	0.0	0.004424875397103345	0.0	0.0	0.0	0.0	0.0	0.0	0.0	0.0	0.004424875397103345	0.004424875397103345	0.004424875397103345	0.0	0.0
YDR096W	0.0	0.0	0.9999801188048434	0.0	0.9999694188098974	0.0	0.03944875893690192	0.11120406906036007	0.9439822356394432	0.06505997652900797	0.06505997652900797	0.06505997652900797	0.4968352748642083	0.06254664638412544	0.03944875893690192	0.0	0.0	0.0	0.0	0.2768224251393523	0.016238860251372	0.016238860251372	0.9999692828905155	0.0	0.0	0.0	0.0	0.016238860251372	0.2964047814152935	0.0	0.004424875397103345	0.3455960932162806	0.3455960932162806	0.0	0.0	0.4968352748642083	0.0	0.0	0.0	0.10038509233439896	0.004424875397103345	0.0	0.0	0.0663245638447032	0.2768224251393523	0.15962155645072595	0.9999692828905155	0.0	0.0
YDR097C	0.0	0.5402411729459025	0.09086705226419745	0.9999692828905155	0.9737470430680877	0.10352627989612073	0.0	0.0	0.5927350829910202	0.0	0.0	0.0	0.9999763299096798	0.0	0.0	0.0	0.06874056302449605	0.10307303973021964	0.7505273879286487	0.0	0.0	0.0	0.9665710961212675	0.10307303973021964	0.0	0.0	0.06874056302449605	0.0	0.03254791730220152	0.05651300881075494	0.0	0.0	0.0	0.0	0.02802585054673079	0.9999763299096798	0.0	0.0	0.0	0.18574422845989702	0.018425918101845462	0.10307303973021964	0.10307303973021964	0.0	0.0	0.0	0.050536229366439867	0.0	0.0
YDR098C	0.0	0.016238860251372	0.0	0.0	0.0	0.0	0.0	0.0	0.0	0.0	0.0	0.0	0.0	0.0	0.05388724170553638	0.0	0.0	0.0	0.0	0.0	0.0	0.0	0.0	0.0	0.0	0.0	0.0	0.0	0.0	0.0	0.0	0.0	0.0	0.0	0.0	0.0	0.0	0.0	0.0	0.0	0.0	0.0	0.0	0.0	0.0	0.0	0.0	0.0	0.0
YDR099W	0.0	0.0	0.0	0.0	0.0	0.0	0.0	0.0	0.0	0.0	0.0	0.0	0.0	0.0	0.0	0.0	0.0	0.0	0.0	0.0	0.0	0.0	0.0	0.0	0.0	0.0	0.0	0.0	0.0	0.0	0.0	0.0	0.0	0.0	0.0	0.0	0.0	0.0	0.0	0.0	0.0	0.0	0.0	0.0	0.0	0.0	0.0	0.0	0.0
YDR100W	0.0	0.0	0.0	0.0	0.0	0.0	0.0	0.0	0.0	0.0	0.0	0.0	0.0	0.0	0.0	0.0	0.0	0.0	0.0	0.2823160503895641	0.0	0.0	0.0	0.0	0.0	0.0	0.0	0.0	0.0	0.0	0.0	0.0	0.0	0.0	0.0	0.0	0.0	0.0	0.0	0.0	0.0	0.0	0.0	0.0	0.2823160503895641	0.0	0.0	0.0	0.0
YDR101C	0.0	0.0	0.0	0.0	0.0	0.0	0.0	0.0	0.12613969838447037	0.0	0.0	0.0	0.0	0.0	0.0	0.0	0.0	0.0	0.0	0.0	0.0	0.0	0.0	0.0	0.0	0.0	0.0	0.0	0.05385912812466409	0.0	0.0	0.0	0.0	0.06367140873036814	0.0	0.2024126302773963	0.0	0.0	0.0	0.0	0.0	0.0	0.0	0.0	0.0	0.0	0.0	0.0	0.0
YDR102C	0.0	0.0	0.0	0.0	0.0	0.0	0.0	0.0	0.0	0.0	0.0	0.0	0.0	0.0	0.0	0.0	0.0	0.0	0.0	0.0	0.0	0.0	0.0	0.0	0.0	0.0	0.0	0.0	0.0	0.0	0.0	0.0	0.0	0.0	0.0	0.0	0.0	0.0	0.0	0.0	0.0	0.0	0.0	0.0	0.0	0.0	0.0	0.0	0.0
YDR103W	0.0	0.10798325869813363	0.04714470089756839	0.0	0.0	0.09891429900566695	0.0	0.0	0.0	0.0	0.0	0.0	0.04714470089756839	0.0	0.0	0.0	0.0	0.0	0.0	0.0	0.0	0.0	0.0	0.0	0.0	0.0	0.0	0.0	0.06099833206124605	0.051721360375517	0.0	0.0	0.0	0.0	0.0	0.04714470089756839	0.0	0.0	0.0	0.0	0.0	0.0	0.0	0.05870139120027451	0.0	0.04562446841887691	0.0	0.0	0.0
YDR104C	0.0	0.0	0.23801884644095372	0.0	0.004424875397103345	0.0	0.0	0.9999699765506631	0.0	0.0	0.0	0.0	0.23801884644095372	0.0	0.0	0.0	0.1070005399691365	0.0	0.7477160581925286	0.0	0.0	0.0	0.0	0.0	0.0	0.0	0.1070005399691365	0.0	0.03158782166987972	0.0	0.0	0.1070005399691365	0.1070005399691365	0.0	0.0	0.9999833173301227	0.0	0.0	0.0	0.03846307451512154	0.0	0.0	0.0	0.0	0.0	0.0	0.0	0.0	0.0
YDR105C	0.0	0.03425470312567158	0.0	0.0	0.0	0.0	0.0	0.0	0.999973102118224	0.0	0.0	0.0	0.0	0.0	0.0	0.0	0.0	0.0	0.0	0.0	0.0	0.0	0.0	0.0	0.0	0.0	0.0	0.0	0.0	0.0	0.0	0.0	0.0	0.004424875397103345	0.0	0.0	0.0	0.0	0.0	0.0	0.0	0.0	0.0	0.0	0.0	0.0	0.0	0.0	0.0
YDR106W	0.0	0.0	0.24524291657535302	0.0	0.0	0.0	0.0	0.0	0.0	0.0	0.0	0.0	0.1936922503399776	0.0	0.0	0.3936252152386681	0.0	0.0	0.0	0.0	0.3936252152386681	0.3936252152386681	0.0	0.0	0.020330267672539537	0.0	0.0	0.3936252152386681	0.0	0.0	0.0	0.11912976526692676	0.11912976526692676	0.0	0.0	0.1936922503399776	0.0	0.0	0.020330267672539537	0.0	0.0	0.0	0.0	0.0	0.0	0.0	0.0	0.0	0.0
YDR107C	0.0	0.0	0.9961865167124404	0.0	0.6471782795770136	0.0	0.7127590260942549	0.0	0.306637104856354	0.0	0.0	0.0	0.0	0.02373021204082193	0.0	0.0	0.0	0.0	0.0	0.03268727504992763	0.0	0.0	0.028050084206497794	0.0	0.0	0.0	0.0	0.0	0.0	0.9999692828905155	0.0	0.0	0.0	0.0	0.0	0.0	0.0	0.0	0.0	0.0	0.0	0.0	0.0	0.6370899310984206	0.03268727504992763	0.6370899310984206	0.004424875397103345	0.0	0.0
YDR108W	0.0	0.016238860251372	0.4516118701095426	0.0	0.0	0.0	0.0	0.0	0.1574906520185343	0.18788102873439838	0.18788102873439838	0.18788102873439838	0.18788102873439838	0.0	0.016238860251372	0.0	0.0	0.0	0.0	0.10966731779518923	0.0	0.0	0.0	0.0	0.0	0.0	0.0	0.0	0.9999708722161601	0.0	0.0	0.0	0.0	0.0	0.0	0.18788102873439838	0.0	0.0	0.0	0.0	0.0	0.0	0.0	0.0	0.10966731779518923	0.0	0.0	0.0	0.0
YDR109C	0.0	0.0	0.0	0.8893572856102493	0.0	0.016238860251372	0.0	0.0	0.0	0.0	0.0	0.0	0.0	0.004424875397103345	0.0	0.0	0.0	0.0	0.0	0.09222458439726422	0.0	0.0	0.0	0.0	0.0	0.0	0.052794691357501256	0.0	0.1964684867135884	0.0	0.9999692828905155	0.0	0.0	0.0	0.0	0.0	0.0	0.0	0.0	0.032656601270729	0.004424875397103345	0.0	0.0	0.7667700222775635	0.09222458439726422	0.7667700222775635	0.6180672259654367	0.0	0.16604267471526657
YDR110W	0.0	0.0	0.0	0.0	0.8797038599918119	0.004424875397103345	0.9999692828905155	0.0	0.17261907358921436	0.0	0.0	0.0	0.0	0.0	0.0	0.0	0.0	0.0	0.03858907442052073	0.0	0.0	0.0	0.0	0.0	0.0	0.0	0.0	0.0	0.0	0.0	0.0	0.0	0.0	0.0	0.0	0.0	0.0	0.0	0.0	0.004424875397103345	0.0	0.0	0.0	0.0	0.0	0.027112429055953458	0.0	0.0	0.0
YDR111C	0.0	0.10471274642693618	0.0	0.0	0.9932414065774868	0.0	0.036610984270515234	0.0	0.9681658194834911	0.0727083645215133	0.0727083645215133	0.0727083645215133	0.0727083645215133	0.036610984270515234	0.0	0.0	0.0	0.0	0.0	0.0	0.0	0.0	0.03172270586908188	0.010000000000000009	0.0	0.0	0.0476799745298111	0.0	0.0	0.0	0.0	0.0	0.0	0.0	0.0	0.0727083645215133	0.0	0.0	0.0	0.0	0.0	0.0	0.0	0.3179383756881413	0.0	0.0	0.0	0.0	0.0
YDR112W	0.0	0.99	0.0	0.0	0.99	0.0	0.99	0.0	0.0	0.0	0.0	0.0	0.0	0.99	0.0	0.0	0.0	0.0	0.0	0.0	0.0	0.0	0.0	0.0	0.0	0.0	0.99	0.0	0.0	0.0	0.0	0.0	0.0	0.0	0.0	0.0	0.0	0.0	0.0	0.0	0.0	0.0	0.0	0.99	0.0	0.0	0.0	0.0	0.0
YDR113C	0.033412217172566816	0.0	0.5815754647371362	0.0	0.40167268279631607	0.0	0.0	0.0	0.0	0.0	0.0	0.0	0.0	0.0	0.0	0.0	0.11220479128033034	0.11220479128033034	0.0	0.0	0.0	0.0	0.004424875397103345	0.0	0.11220479128033034	0.033412217172566816	0.0	0.0	0.0	0.0	0.0	0.0	0.0	0.39355213708380843	0.0	0.0	0.0	0.0	0.11220479128033034	0.0	0.0	0.0	0.0	0.0	0.0	0.0	0.0	0.0	0.0
YDR114C	0.0	0.0	0.0	0.0	0.0	0.0	0.0	0.0	0.0	0.0	0.0	0.0	0.0	0.0	0.0	0.0	0.004424875397103345	0.004424875397103345	0.0	0.0	0.0	0.0	0.0	0.0	0.004424875397103345	0.0	0.0	0.0	0.004424875397103345	0.0	0.0	0.0	0.0	0.0	0.0	0.0	0.0	0.0	0.004424875397103345	0.0	0.0	0.0	0.0	0.0	0.0	0.0	0.0	0.0	0.0
YDR115W	0.0	0.0	0.0	0.0	0.0	0.0	0.0	0.0	0.0	0.0	0.0	0.0	0.0	0.0	0.0	0.0	0.0	0.0	0.0	0.0	0.0	0.0	0.0	0.0	0.0	0.0	0.0	0.0	0.0	0.0	0.0	0.0	0.0	0.0	0.0	0.0	0.0	0.0	0.0	0.0	0.0	0.0	0.0	0.0	0.0	0.0	0.0	0.0	0.0
YDR116C	0.0	0.03804860717958647	0.0	0.0	0.22383595220082864	0.0	0.03804860717958647	0.0	0.0	0.0	0.0	0.0	0.0	0.03804860717958647	0.03804860717958647	0.0	0.0	0.0	0.0	0.0	0.0	0.0	0.0	0.0	0.0	0.0	0.0	0.0	0.004424875397103345	0.0	0.0	0.0	0.0	0.05028469292296467	0.0	0.0	0.0	0.0	0.0	0.0	0.0	0.0	0.0	0.0	0.0	0.0	0.05185275665945788	0.0	0.0
YDR117C	0.0	0.2964477406949153	0.8703344119909342	0.0	0.9999692828905155	0.0	0.0	0.0	0.9532060403630438	0.0	0.0	0.0	0.0	0.2964477406949153	0.2964477406949153	0.0	0.0	0.0	0.0	0.0	0.0	0.0	0.0	0.0	0.0	0.0	0.004424875397103345	0.0	0.076448053220877	0.0	0.0	0.0	0.0	0.0	0.0	0.32325290335815504	0.0	0.0	0.0	0.0	0.0	0.0	0.0	0.23422627809416285	0.0	0.0	0.9299862218729087	0.0	0.0
YDR119W	0.0	0.0	0.12804850692540426	0.0	0.004424875397103345	0.0	0.0	0.0	0.0	0.0	0.0	0.0	0.026818487719384332	0.0	0.0	0.0	0.004424875397103345	0.004424875397103345	0.0	0.0	0.0	0.0	0.0	0.0	0.004424875397103345	0.0	0.0	0.0	0.9002624185967658	0.0	0.0	0.0	0.0	0.0	0.0	0.0	0.0	0.0	0.004424875397103345	0.0	0.0	0.0	0.0	0.0	0.0	0.5568030918581585	0.0	0.0	0.0
YDR119W-A	0.0	0.0	0.0	0.0	0.0	0.0	0.0	0.0	0.0	0.0	0.0	0.0	0.0	0.0	0.0	0.0	0.0	0.0	0.0	0.0	0.0	0.0	0.0	0.0	0.0	0.0	0.0	0.0	0.0	0.0	0.0	0.0	0.0	0.0	0.0	0.0	0.0	0.0	0.0	0.0	0.0	0.0	0.0	0.0	0.0	0.0	0.0	0.0	0.0
YDR120C	0.0	0.9999710269491199	0.0	0.0	0.024625146072098314	0.0	0.9999723997962049	0.0	0.024625146072098314	0.0	0.0	0.0	0.0	0.018422036351993687	0.0	0.0	0.0	0.0	0.0	0.0	0.31509884722847514	0.0	0.0	0.0	0.0	0.0	0.0	0.0	0.0	0.12314237563136932	0.0	0.0	0.0	0.4524559106077991	0.18517713960932292	0.0	0.0	0.0	0.0	0.0	0.0	0.41868944223216675	0.41868944223216675	0.0	0.0	0.0	0.0	0.0	0.0
YDR121W	0.0	0.0	0.7687298266044891	0.0	0.03571392134313811	0.0	0.0	0.0	0.0	0.0	0.0	0.0	0.0	0.0	0.0	0.5335994434746556	0.0	0.0	0.0	0.0	0.5335994434746556	0.5335994434746556	0.0	0.5335994434746556	0.0	0.0	0.0	0.0	0.0	0.0	0.0	0.0	0.0	0.0	0.0	0.0	0.0	0.0	0.0	0.0	0.0	0.0	0.0	0.0	0.0	0.0	0.0	0.0	0.0
YDR122W	0.03358073609189283	0.022516364751867135	0.7727758100422857	0.03610375659513976	0.9999692828905155	0.3549946683502828	0.022516364751867135	0.0	0.9999692828905155	0.13208607807091433	0.13208607807091433	0.13208607807091433	0.1604102678663949	0.03358073609189283	0.0	0.9999801873006096	0.0	0.0	0.8501578080592718	0.0	0.9999801873006096	0.9999801873006096	0.0	0.9999801873006096	0.0	0.03358073609189283	0.3570228259262107	0.8501578080592718	0.0	0.1520641080206956	0.03710466360166875	0.0	0.0	0.029173393471752074	0.0	0.22650236210555197	0.0	0.0	0.0	0.034942733799674386	0.0	0.0	0.0	0.029173393471752074	0.0	0.1866887355970951	0.0	0.6983898473272503	0.18899665304533797
YDR123C	0.0	0.0	0.03773471463239375	0.0	0.9999692828905155	0.0	0.0	0.0	0.9999692828905155	0.0	0.0	0.0	0.0	0.2607632009202002	0.0	0.0	0.0	0.0	0.0	0.0	0.0	0.0	0.0	0.0	0.0	0.0	0.0	0.0	0.0	0.0	0.0	0.02320317316075815	0.02320317316075815	0.0	0.0	0.0	0.0	0.0	0.0	0.11655993670240394	0.0	0.0	0.0	0.004424875397103345	0.0	0.0	0.0	0.12888841114657468	0.0
YDR124W	0.0	0.08269635059454805	0.0	0.0	0.777553257946927	0.0	0.0	0.0	0.0	0.0	0.0	0.0	0.0	0.0	0.0	0.0	0.0	0.0	0.0	0.0	0.0	0.0	0.0	0.0	0.0	0.0	0.0	0.0	0.0	0.004424875397103345	0.0	0.0	0.0	0.0	0.0	0.0	0.0	0.0	0.0	0.0	0.0	0.0	0.0	0.8855433510385357	0.0	0.0	0.004424875397103345	0.0	0.0
YDR125C	0.0	0.0	0.0	0.0	0.004424875397103345	0.0	0.0	0.0	0.004424875397103345	0.0	0.0	0.0	0.0	0.0	0.0	0.0	0.0	0.0	0.0	0.4159509983218186	0.0	0.0	0.0	0.0	0.0	0.0	0.0	0.0	0.24398854268180215	0.041357213260488024	0.6315318555779864	0.0	0.0	0.0	0.0	0.0	0.0	0.0	0.0	0.0	0.0	0.0	0.0	0.004424875397103345	0.4159509983218186	0.8441778316687144	0.0	0.0	0.0
YDR126W	0.0	0.0	0.033593777582785145	0.0	0.0	0.0	0.0	0.0	0.0	0.0	0.0	0.0	0.0	0.0	0.0	0.0	0.0271190292879695	0.0	0.0	0.0	0.0	0.0	0.0	0.0	0.0271190292879695	0.0	0.0	0.0	0.0	0.0	0.0	0.0	0.0	0.0	0.0	0.0	0.0	0.0	0.0271190292879695	0.0	0.004424875397103345	0.0	0.0	0.0	0.0	0.0	0.0	0.0	0.0
YDR127W	0.0	0.0	0.02957957582567794	0.018743909408294734	0.0	0.0	0.19098780560451278	0.0	0.83149383468873	0.0	0.0	0.0	0.0	0.0	0.19249177306040888	0.03338253932007296	0.0	0.0	0.0	0.933383430814258	0.0	0.0	0.0	0.13182966385510186	0.0	0.0	0.0	0.0	0.0	0.0	0.07821424256697695	0.0	0.0	0.0	0.0	0.0	0.0	0.0	0.0	0.7933003157875712	0.0	0.0669142081833749	0.0669142081833749	0.0	0.933383430814258	0.0	0.0	0.9852232103551738	0.0
YDR128W	0.0	0.0	0.9999784849330772	0.9999692828905155	0.03460428755456679	0.0	0.0	0.5908743322491943	0.03460428755456679	0.0	0.0	0.0	0.0	0.0601182255754249	0.0	0.0	0.0	0.5908743322491943	0.016238860251372	0.0	0.0	0.0	0.0	0.9349874824284979	0.0	0.0	0.0	0.016238860251372	0.15496999181718984	0.004424875397103345	0.0	0.0	0.0	0.0	0.0	0.6791422218560383	0.0	0.0	0.0	0.0	0.0	0.0	0.0	0.03294879929121586	0.0	0.6741963331886591	0.1046019373392506	0.2524246570167915	0.02728318264982743
YDR129C	0.0	0.0	0.022670068845102254	0.0	0.0	0.0	0.0	0.0	0.0	0.0	0.0	0.0	0.0	0.0	0.0	0.0	0.0	0.0	0.0	0.0	0.016238860251372	0.016238860251372	0.0	0.0	0.0	0.004424875397103345	0.0	0.0	0.0	0.2327826589624279	0.0	0.0	0.0	0.0	0.0	0.0	0.0	0.0	0.0	0.0	0.0	0.0	0.0	0.0	0.0	0.0	0.0	0.3581938011056678	0.0
YDR130C	0.0	0.0	0.0	0.004424875397103345	0.0	0.0	0.0	0.0	0.0	0.0	0.0	0.004424875397103345	0.004424875397103345	0.0	0.004424875397103345	0.0	0.0	0.0	0.0	0.004424875397103345	0.03784333965880127	0.03784333965880127	0.0	0.030357780196570983	0.0	0.0	0.0	0.0	0.0	0.28121311694203543	0.05056548614588363	0.0	0.0	0.0	0.0	0.004424875397103345	0.0	0.0	0.0	0.0	0.0	0.0	0.0	0.0	0.004424875397103345	0.05056548614588363	0.03784333965880127	0.0	0.0
YDR131C	0.0	0.0	0.016238860251372	0.0	0.040461115764054534	0.0	0.0	0.0	0.040461115764054534	0.0	0.0	0.0	0.0	0.0	0.11201810474347307	0.0	0.0	0.0	0.0	0.0	0.0	0.0	0.0	0.16868701617839243	0.0	0.0	0.0	0.0	0.0	0.0	0.019705635889070372	0.0	0.0	0.0	0.0	0.0	0.0	0.0	0.0	0.20861689811882145	0.6067139005802001	0.0	0.0	0.0	0.0	0.889485759119125	0.0	0.0	0.0
YDR132C	0.0	0.07479232106489841	0.0	0.0	0.0	0.0	0.0	0.0	0.0	0.0	0.0	0.0	0.0	0.0	0.99997310193501	0.0	0.0	0.0	0.0	0.0	0.0	0.0	0.0	0.0	0.0	0.0	0.0	0.0	0.038856044464353756	0.0	0.0	0.7213538440606608	0.7213538440606608	0.04815376759768941	0.0	0.0	0.0	0.0	0.0	0.0	0.0	0.3172216572707508	0.3172216572707508	0.0	0.0	0.0	0.0	0.0	0.0
YDR133C	0.0	0.99	0.0	0.0	0.0	0.0	0.0	0.0	0.0	0.0	0.0	0.0	0.0	0.0	0.0	0.0	0.0	0.0	0.0	0.0	0.0	0.0	0.0	0.0	0.0	0.0	0.0	0.0	0.0	0.0	0.0	0.0	0.0	0.0	0.0	0.0	0.0	0.0	0.0	0.0	0.0	0.0	0.0	0.0	0.0	0.0	0.0	0.0	0.0
YDR135C	0.0	0.1899234159183505	0.0	0.0	0.3686859815283329	0.1899234159183505	0.004424875397103345	0.03121807569606383	0.32502798653963405	0.05288206696809117	0.05288206696809117	0.07498870210177	0.023340952971834472	0.05288206696809117	0.0	0.0	0.048298489282100565	0.0	0.0	0.0	0.0	0.0	0.0	0.0	0.0	0.0	0.0	0.0	0.546004256271402	0.0	0.07478165791211067	0.0	0.0	0.0	0.0	0.07498870210177	0.0	0.0	0.048298489282100565	0.0	0.016981095362508136	0.0	0.0	0.0	0.0	0.09324850565729814	0.3295868276768992	0.0	0.0
YDR136C	0.0	0.0	0.0	0.004424875397103345	0.004424875397103345	0.0	0.0	0.0	0.0	0.0	0.0	0.0	0.0	0.0	0.0	0.0	0.0	0.0	0.0	0.0	0.0	0.0	0.0	0.0	0.0	0.0	0.0	0.0	0.008830171271926757	0.0	0.0	0.0	0.0	0.0	0.0	0.0	0.0	0.0	0.0	0.004424875397103345	0.0	0.0	0.0	0.0	0.0	0.99	0.0	0.0	0.0
YDR137W	0.0	0.5085606014810866	0.8042458312442698	0.0	0.0	0.24378513555141845	0.1148425045795578	0.0	0.0	0.0	0.0	0.0	0.0	0.0	0.0	0.0	0.0	0.0	0.0	0.0	0.0	0.6525341404209459	0.13273616938420518	0.23143335599283044	0.0	0.0	0.0	0.0	0.3947309252206612	0.0	0.0	0.031415435021693194	0.031415435021693194	0.0	0.0	0.0	0.029800551024765976	0.029800551024765976	0.0	0.19923457873211947	0.0	0.033467889104897175	0.033467889104897175	0.0	0.0	0.05299247743726676	0.03730234160936707	0.0	0.0
YDR138W	0.0	0.75205148978281	0.0	0.016990609573385274	0.0	0.0	0.75205148978281	0.0	0.023804114579458857	0.0	0.0	0.9999692828905155	0.9999692828905155	0.0	0.0	0.06723663859094287	0.0	0.0	0.0	0.047152063565661484	0.0	0.0	0.0	0.0	0.0	0.0	0.0	0.0	0.4141051289430423	0.03732380616286157	0.028053122449703483	0.0	0.0	0.0	0.0	0.9999692828905155	0.004424875397103345	0.004424875397103345	0.0	0.0	0.0	0.0691428719903674	0.0691428719903674	0.0	0.047152063565661484	0.004424875397103345	0.0	0.0	0.0
YDR139C	0.0	0.0	0.0	0.0	0.0	0.0	0.0	0.0	0.0	0.0	0.0	0.0	0.0	0.0	0.0	0.0	0.0	0.0	0.0	0.0	0.0	0.0	0.0	0.0	0.0	0.0	0.0	0.0	0.8490590553858323	0.0	0.0	0.0	0.0	0.0	0.0	0.0	0.0	0.0	0.0	0.0	0.0	0.0	0.0	0.0	0.0	0.0	0.0	0.0	0.0
YDR140W	0.0	0.0	0.0	0.0	0.055621113961780266	0.0	0.0	0.0	0.0	0.0	0.0	0.0	0.0	0.0	0.0	0.0	0.0	0.0	0.0	0.0	0.0	0.0	0.0	0.0	0.0	0.0	0.0	0.0	0.0	0.0	0.0	0.0	0.0	0.0	0.0	0.0	0.0	0.0	0.0	0.0	0.0	0.0	0.0	0.0	0.0	0.0	0.8617495274045259	0.0	0.0
YDR141C	0.0	0.025197402669503544	0.0	0.0	0.01736809155408947	0.0	0.025197402669503544	0.0	0.01736809155408947	0.021718943416447978	0.021718943416447978	0.9999700830010348	0.9999694188098974	0.07235435937415224	0.0	0.05649614233444744	0.0	0.12216633739395721	0.0	0.0	0.0	0.9999692828905155	0.0	0.12389693057959317	0.7939446557958821	0.12694344407464764	0.0	0.0	0.2887408316862229	0.027097932899182497	0.0	0.0	0.0	0.17180484107883676	0.5590131336682875	0.9999700830010348	0.0	0.0	0.0	0.0	0.0	0.0	0.0	0.31534682657191737	0.0	0.016238860251372	0.0	0.0	0.7939446557958821
YDR142C	0.0	0.0	0.0	0.0	0.03383106715189155	0.0	0.0	0.0	0.03383106715189155	0.0	0.0	0.03759024374891051	0.03759024374891051	0.0	0.0	0.7315545901727569	0.0	0.0	0.0	0.0	0.0	0.7315545901727569	0.0	0.0	0.0	0.0	0.0	0.0	0.12981794073178288	0.0	0.03538418158351386	0.0	0.0	0.0	0.0	0.03759024374891051	0.0	0.0	0.0	0.0	0.0	0.0	0.0	0.0	0.0	0.0	0.47190740746183446	0.0	0.0
YDR143C	0.0	0.0	0.048375955564344486	0.060957557461527534	0.0	0.0	0.0	0.0	0.2726577496081123	0.0	0.0	0.9999692828905155	0.9999692828905155	0.0	0.99	0.10036455829816815	0.0	0.0	0.0	0.0	0.0	0.10036455829816815	0.0	0.20861349872294688	0.0	0.0	0.0	0.0	0.4644585482648612	0.0	0.0	0.0	0.0	0.16063906229049052	0.0	0.9999692828905155	0.004424875397103345	0.004424875397103345	0.0	0.0	0.0	0.0	0.0	0.0	0.0	0.06827595084163485	0.19313372932170003	0.0	0.0
YDR144C	0.0	0.0	0.03097436956456745	0.0	0.02059188071527207	0.0	0.0	0.0	0.06884413329542749	0.0	0.0	0.9999952507021816	0.9999952507021816	0.0	0.0	0.19968430441791019	0.0	0.15539179212163823	0.0	0.0	0.0	0.19968430441791019	0.9999692828905155	0.0	0.0	0.0	0.0	0.0	0.9999700960329397	0.99	0.0	0.15539179212163823	0.15539179212163823	0.0	0.0	0.9999952507021816	0.15539179212163823	0.15539179212163823	0.0	0.0	0.0	0.0	0.0	0.0	0.0	0.0	0.0	0.0	0.0
YDR145W	0.0	0.0	0.0	0.02750268876672468	0.0368148899576517	0.0	0.0	0.19581202682460241	0.026940414622769304	0.0	0.0	0.0	0.0	0.0	0.0	0.0	0.019075901223581493	0.28994732979047344	0.050377915667294326	0.0	0.0	0.0	0.0	0.838192335027938	0.0	0.0	0.0	0.050377915667294326	0.0	0.15387789048237988	0.0	0.0	0.0	0.025766616011962284	0.0	0.0	0.0	0.0	0.019075901223581493	0.0	0.050377915667294326	0.0	0.0	0.9999692828905155	0.0	0.0	0.0	0.0	0.0
YDR146C	0.0	0.11467080766588389	0.0	0.20208363793641637	0.0	0.0	0.11467080766588389	0.0	0.0	0.7243946273120547	0.7243946273120547	0.7243946273120547	0.0	0.7115357853199183	0.4286911464038937	0.034793038788254904	0.931314505267344	0.0	0.0	0.016238860251372	0.0	0.0	0.0	0.0	0.0	0.0	0.0	0.0	0.020322052058355133	0.2636991950061167	0.0	0.0	0.0	0.0	0.0	0.7115357853199183	0.2452244597704043	0.2452244597704043	0.931314505267344	0.0	0.037000400070894335	0.016238860251372	0.016238860251372	0.0	0.016238860251372	0.2490102702178647	0.0	0.0	0.0
YDR147W	0.0	0.0	0.0	0.0	0.18744596734942354	0.0	0.0	0.0	0.0	0.0	0.0	0.0	0.0	0.0	0.0	0.7509182165212795	0.0	0.0	0.016238860251372	0.0	0.0	0.0	0.0	0.0	0.0	0.0	0.0	0.016238860251372	0.0	0.004424875397103345	0.09572763603637491	0.0	0.0	0.0	0.0	0.0	0.0	0.0	0.0	0.0	0.0	0.0	0.0	0.0	0.0	0.0	0.0	0.0	0.0
YDR148C	0.0	0.0	0.0	0.0	0.0	0.0	0.0	0.99	0.0	0.0	0.0	0.0	0.0	0.0	0.0	0.0	0.0	0.0	0.0	0.0	0.0	0.0	0.0	0.0	0.0	0.0	0.0	0.0	0.01636680135025881	0.0	0.0	0.0	0.0	0.0	0.0	0.0	0.0	0.0	0.0	0.0	0.0	0.0	0.0	0.0	0.0	0.762122519686671	0.0	0.0	0.0
YDR149C	0.0	0.0	0.0	0.0	0.0	0.0	0.0	0.0	0.0	0.004424875397103345	0.004424875397103345	0.004424875397103345	0.0	0.008830171271926757	0.0	0.0	0.008830171271926757	0.0	0.0	0.0	0.0	0.0	0.008830171271926757	0.0	0.0	0.0	0.0	0.0	0.008830171271926757	0.0	0.0	0.0	0.0	0.0	0.0	0.008830171271926757	0.0	0.0	0.008830171271926757	0.0	0.0	0.0	0.0	0.0	0.0	0.0	0.0	0.0	0.0
YDR150W	0.14040789062020254	0.6420457360246148	0.033554244757323826	0.721841843772933	0.5469966349834203	0.30279685636107245	0.9999749312322868	0.0	0.5129962224272628	0.8912658805189897	0.8912658805189897	0.9244455112263646	0.3051446120660367	0.2256236293646381	0.0	0.0	0.028779720689434685	0.1364437691873348	0.38366806892697747	0.7286223888474416	0.0	0.30279685636107245	0.01321597426141674	0.0	0.32269290983212073	0.0	0.0	0.38366806892697747	0.10727623293136379	0.008830171271926757	0.0	0.9999726197202871	0.9999726197202871	0.0	0.0	0.4633994345423641	0.10863098213344036	0.10863098213344036	0.028779720689434685	0.0	0.7977921643304371	0.6739139126181657	0.6739139126181657	0.30279685636107245	0.7286223888474416	0.0	0.4388792431590026	0.0	0.0
YDR151C	0.0	0.10754839080555956	0.004424875397103345	0.0	0.0	0.0	0.10754839080555956	0.0	0.0	0.0	0.0	0.9999692828905155	0.9999692828905155	0.10754839080555956	0.0	0.0	0.0	0.0	0.0	0.0	0.0	0.0	0.0	0.9999692828905155	0.0	0.0	0.0	0.0	0.15771089384991976	0.6066137452705302	0.0	0.0	0.0	0.0	0.0	0.9999692828905155	0.0	0.0	0.0	0.0	0.0	0.0	0.0	0.0	0.0	0.0	0.0	0.0	0.0
YDR152W	0.0	0.18051324032522087	0.9999692828905155	0.0	0.016238860251372	0.024230073568907273	0.18051324032522087	0.0	0.0	0.0	0.0	0.3192488415394088	0.3192488415394088	0.0	0.0	0.0	0.0	0.0	0.0	0.0	0.0	0.0	0.0	0.0	0.0	0.0	0.0	0.0	0.9999692828905155	0.0	0.0	0.0	0.0	0.0	0.0	0.3192488415394088	0.0	0.0	0.0	0.0	0.0	0.0	0.0	0.0	0.0	0.0	0.0	0.0	0.0
YDR153C	0.0	0.004424875397103345	0.21690075015192511	0.004424875397103345	0.07414587364186742	0.0	0.0	0.0	0.2518597044378884	0.3731225290193153	0.3731225290193153	0.3731225290193153	0.0	0.0	0.0	0.0	0.0	0.0	0.0	0.061632948020655665	0.016238860251372	0.0	0.0	0.0	0.0	0.0	0.0	0.0	0.18523893181477402	0.0	0.6258609957366015	0.0	0.0	0.0	0.0	0.0	0.0	0.0	0.0	0.025595498220243762	0.0	0.0	0.0	0.0	0.061632948020655665	0.0	0.0	0.0	0.0
YDR158W	0.0	0.016238860251372	0.08334374731858685	0.0	0.06794983984935987	0.0	0.0	0.0	0.0	0.0	0.0	0.0	0.0	0.0	0.0	0.0	0.0	0.0	0.0	0.0	0.0	0.0	0.0	0.0	0.0	0.0	0.0	0.0	0.004424875397103345	0.0	0.0	0.0	0.0	0.0	0.0	0.0	0.0	0.0	0.0	0.0	0.0	0.0	0.0	0.0	0.0	0.0	0.0	0.0	0.0
YDR159W	0.0	0.0	0.5435352445785827	0.0	0.9999715184853472	0.0	0.0	0.0	0.9999738176053882	0.0	0.0	0.0	0.0	0.26929027329728905	0.023617689334481273	0.6863848666818912	0.019921416508541734	0.0	0.0	0.0	0.0	0.0	0.0	0.0	0.48741775864751224	0.0	0.0	0.0	0.41268457761239863	0.0	0.0	0.14635123528998684	0.14635123528998684	0.0	0.0	0.1146020742365419	0.0	0.0	0.0	0.0	0.0	0.0	0.0	0.02674228892992425	0.0	0.0	0.0	0.0	0.0
YDR160W	0.0	0.0	0.8882061537515633	0.0	0.0	0.0	0.004424875397103345	0.0	0.0	0.8831705651144065	0.8831705651144065	0.8831705651144065	0.0	0.05602332463376469	0.0	0.0	0.0	0.0	0.7053845206425635	0.9999726210777138	0.0	0.0	0.0	0.0	0.0	0.0	0.0	0.0	0.0	0.0	0.05729058545926902	0.0	0.0	0.0	0.0	0.0	0.0	0.0	0.0	0.0	0.7053845206425635	0.0	0.0	0.0	0.9999726210777138	0.0	0.10867517336224897	0.0	0.0
YDR161W	0.0	0.0	0.0	0.0	0.0	0.0	0.0	0.0	0.2096436891819624	0.19015639307284193	0.19015639307284193	0.19015639307284193	0.0	0.0	0.0	0.0	0.0	0.0	0.0	0.0	0.0	0.0	0.0	0.0	0.0	0.0	0.0	0.0	0.0	0.0	0.0	0.0	0.0	0.0	0.0	0.11652590983400579	0.0	0.0	0.42273399690298274	0.0	0.0	0.0	0.0	0.0	0.0	0.03376833703351256	0.008830171271926757	0.0	0.0
YDR162C	0.0	0.0	0.0	0.0	0.0	0.0	0.0304136141940079	0.0	0.0	0.0	0.0	0.0	0.0	0.0	0.0	0.004424875397103345	0.0	0.0	0.0	0.01321597426141674	0.0	0.0	0.0	0.0	0.0	0.0	0.0	0.0	0.0	0.0	0.0	0.0	0.0	0.0	0.0	0.0	0.0	0.0	0.0	0.0	0.0	0.0	0.0	0.0	0.01321597426141674	0.0	0.0	0.0	0.0
YDR163W	0.0	0.0	0.0	0.5682758571721931	0.0	0.12561217500569233	0.0	0.0	0.0	0.0	0.0	0.0	0.0	0.0	0.0	0.0	0.0	0.0	0.0	0.0	0.12561217500569233	0.0	0.0	0.0	0.1988329008802333	0.0	0.0	0.0	0.23915085168832695	0.0	0.0	0.0	0.0	0.0	0.0	0.0	0.0	0.0	0.0	0.0	0.0	0.0	0.0	0.0	0.0	0.0	0.0	0.0	0.17177136390377024
YDR164C	0.0	0.02000701128784199	0.016238860251372	0.0	0.0	0.0	0.0	0.0	0.0	0.0	0.0	0.0	0.0	0.07479063024350008	0.016238860251372	0.0	0.0	0.0	0.0	0.37402381458744793	0.0	0.0	0.0	0.23016122535893002	0.0	0.0	0.0	0.0	0.0	0.5793107642996469	0.0	0.0	0.0	0.0	0.0	0.0	0.0	0.0	0.0	0.0	0.0	0.0	0.0	0.019584331036501368	0.37402381458744793	0.37840340717388843	0.5076652151833356	0.0	0.0
YDR165W	0.0	0.1357911566926301	0.0	0.0	0.0	0.0	0.0	0.0	0.0	0.0	0.0	0.1328961888218292	0.1328961888218292	0.1357911566926301	0.0	0.0	0.0	0.0	0.0	0.0	0.0	0.0	0.0	0.025193728354965028	0.0	0.0	0.0	0.0	0.0	0.0	0.0	0.0	0.0	0.0	0.0	0.1328961888218292	0.0	0.0	0.0	0.0	0.0	0.0	0.0	0.0	0.0	0.0	0.08126120572822226	0.0	0.0
YDR166C	0.0	0.0	0.03369116254803495	0.0	0.6256162724161871	0.0	0.0	0.0	0.6256162724161871	0.03369116254803495	0.03369116254803495	0.03369116254803495	0.0	0.023079171024663725	0.0	0.9999694188098974	0.0	0.0	0.0	0.0	0.0	0.0	0.0	0.0	0.0	0.0	0.0	0.0	0.11934049581418016	0.23143187114381336	0.06950207905899997	0.0	0.0	0.016238860251372	0.0537263998790829	0.03369116254803495	0.0	0.0	0.0	0.004424875397103345	0.0	0.0	0.0	0.06950207905899997	0.0	0.0323803330561534	0.0	0.0	0.0
YDR167W	0.0	0.0	0.0	0.0	0.0	0.0	0.0	0.0	0.0	0.0	0.0	0.0	0.0	0.0	0.0	0.0	0.0	0.0	0.0	0.21419677393052683	0.0	0.0	0.0	0.0	0.0	0.0	0.0	0.0	0.0	0.0	0.0	0.0	0.0	0.0	0.0	0.0	0.0	0.0	0.0	0.0	0.0	0.0	0.0	0.0	0.21419677393052683	0.0	0.0	0.0	0.0
YDR168W	0.0	0.0	0.0	0.016238860251372	0.6451481746098321	0.0	0.0	0.0	0.9999692828905155	0.0	0.0	0.004424875397103345	0.004424875397103345	0.0	0.0	0.0	0.0704756972197047	0.0704756972197047	0.0	0.0	0.0	0.0	0.0	0.1806417156816016	0.0	0.0	0.0704756972197047	0.0704756972197047	0.0393784962102538	0.0	0.0	0.0	0.0	0.017901155067931107	0.0	0.004424875397103345	0.0	0.0	0.0	0.0559525769068876	0.0	0.0	0.0	0.0	0.0	0.0	0.0	0.0	0.0
YDR169C	0.0	0.0	0.33513816907954097	0.0	0.07048863780316361	0.0	0.0	0.0	0.07048863780316361	0.02715613900147218	0.02715613900147218	0.20352250821378348	0.031112545963666194	0.02715613900147218	0.0	0.0	0.0	0.0	0.0	0.0	0.0	0.0	0.0	0.0	0.0	0.0	0.0	0.0	0.0	0.0	0.0	0.0	0.0	0.016238860251372	0.0	0.16883930770556665	0.0	0.0	0.004424875397103345	0.0	0.0	0.0	0.0	0.0	0.0	0.0	0.004424875397103345	0.0	0.6462859961589071
YDR169C-A	0.0	0.0	0.0	0.0	0.0	0.0	0.0	0.0	0.0	0.0	0.0	0.0	0.0	0.0	0.0	0.0	0.0	0.0	0.0	0.0	0.0	0.0	0.0	0.0	0.0	0.0	0.0	0.0	0.0	0.0	0.0	0.0	0.0	0.0	0.0	0.0	0.0	0.0	0.0	0.0	0.0	0.0	0.0	0.0	0.0	0.0	0.0	0.0	0.0
YDR170C	0.165194671932542	0.25218235205828454	0.22634908973391532	0.11858992624043707	0.0	0.016238860251372	0.04807071871444568	0.0	0.0	0.061975814177902655	0.061975814177902655	0.15086017448322064	0.01700979806294911	0.2228879331701462	0.0	0.0	0.0	0.0	0.0	0.11140964878526316	0.2690828455495067	0.2690828455495067	0.0	0.0	0.0	0.0	0.0	0.0	0.09514111905848044	0.09468104622146556	0.0	0.0	0.0	0.04945685094855379	0.17276066573547355	0.9915086017448322	0.0	0.0	0.17923504863071493	0.0	0.0	0.0	0.0	0.0	0.11140964878526316	0.0	0.0	0.0	0.0
YDR171W	0.0	0.0	0.0	0.004424875397103345	0.0	0.0	0.0	0.0	0.0	0.0	0.0	0.037627322450306866	0.037627322450306866	0.0	0.0	0.0	0.0	0.0	0.0	0.0	0.0	0.0	0.0	0.0	0.0	0.0	0.0	0.0	0.016238860251372	0.0	0.0	0.07972022844866167	0.07972022844866167	0.0	0.0	0.037627322450306866	0.0	0.0	0.0	0.016238860251372	0.0	0.0	0.0	0.0	0.0	0.0	0.0	0.0	0.0
YDR172W	0.0	0.0	0.0	0.02339662076623228	0.9454799809311276	0.0	0.0	0.0	0.9474937457516397	0.0	0.0	0.0	0.0	0.0	0.0	0.0	0.0	0.3911775218391701	0.0	0.0	0.21457513577403686	0.21457513577403686	0.0	0.0	0.0	0.0	0.0	0.0	0.0	0.0	0.0	0.0	0.0	0.0	0.03748422605009538	0.0	0.0	0.0	0.0	0.0	0.0	0.0	0.0	0.0	0.0	0.0	0.0	0.0	0.0
YDR173C	0.0	0.0	0.04324732899076511	0.9999792648924979	0.9999764251757411	0.0	0.0	0.0	0.9999692828905155	0.0	0.0	0.0	0.0	0.0	0.0	0.0	0.0	0.0	0.0	0.0	0.0	0.0	0.0	0.4614661436156262	0.0	0.0	0.0	0.0	0.0	0.0	0.0	0.0	0.0	0.0	0.0	0.0	0.0	0.0	0.0	0.0	0.0	0.0	0.0	0.0	0.0	0.04324732899076511	0.0	0.0	0.0
YDR174W	0.0	0.0	0.0	0.0	0.28018708210931453	0.0	0.0	0.0	0.28018708210931453	0.04077800585461233	0.04077800585461233	0.04077800585461233	0.0	0.0	0.0	0.0	0.0	0.0	0.0	0.0	0.0	0.0	0.0	0.0	0.0	0.0	0.0	0.0	0.0	0.0	0.0	0.0	0.0	0.0	0.0	0.04077800585461233	0.0	0.0	0.0	0.0	0.0	0.0	0.0	0.0	0.0	0.0	0.0	0.0	0.0
YDR175C	0.0	0.0	0.05059197037515217	0.0	0.0	0.0	0.0	0.0	0.0	0.0	0.0	0.0	0.0	0.0	0.0	0.0	0.0	0.0	0.0	0.5270946369218522	0.028849122148576267	0.028849122148576267	0.0	0.004424875397103345	0.0	0.0	0.0	0.0	0.0	0.0	0.0	0.0	0.0	0.0	0.0	0.0	0.0	0.0	0.0	0.0	0.0	0.0	0.0	0.0	0.5270946369218522	0.0	0.5270946369218522	0.0	0.0
YDR176W	0.0	0.0	0.05828514986537403	0.0	0.0	0.0	0.0	0.0	0.02612321439920584	0.8760268660499291	0.873270883369984	0.875892671817337	0.02068813006096437	0.0	0.0	0.07774181534093239	0.0	0.0	0.0	0.0	0.07774181534093239	0.07774181534093239	0.0	0.024893738824322664	0.0	0.0	0.619458040276477	0.0	0.23626641378587743	0.040603389513277244	0.09481439467683195	0.0	0.0	0.0	0.0	0.8808190223920139	0.0	0.0	0.10274896044517923	0.0	0.0	0.07922201249054905	0.07922201249054905	0.0	0.0	0.024893738824322664	0.0	0.0	0.0
YDR177W	0.0	0.0	0.0	0.0	0.0	0.0	0.0	0.0	0.0	0.0	0.0	0.0	0.0	0.0	0.0	0.0	0.0	0.0	0.0	0.0	0.0	0.0	0.0	0.0	0.0	0.0	0.0	0.0	0.0	0.03082760058723344	0.0	0.0	0.0	0.0	0.0	0.0	0.0	0.0	0.0	0.0	0.0	0.0	0.0	0.0	0.0	0.047560021123514096	0.0	0.0	0.0
YDR178W	0.0	0.0	0.23571987602610778	0.0	0.0	0.0	0.004424875397103345	0.0	0.0	0.2076257739567522	0.2076257739567522	0.2076257739567522	0.0	0.0	0.0	0.0	0.0	0.0	0.0	0.0	0.0	0.0	0.0	0.0	0.0	0.0	0.0	0.0	0.0	0.0	0.0	0.0	0.0	0.0	0.0	0.2076257739567522	0.0	0.0	0.0	0.0	0.0	0.0	0.0	0.0	0.0	0.0	0.0	0.0	0.8131867441562026
YDR179C	0.0	0.0	0.0	0.0	0.0	0.0	0.0	0.0	0.0	0.9999692828905155	0.9999692828905155	0.9999692828905155	0.0	0.0	0.0	0.0	0.027869016804090374	0.027869016804090374	0.0	0.0	0.0	0.0	0.0	0.0	0.0	0.0	0.0	0.0	0.0	0.0	0.0	0.0	0.0	0.0	0.0	0.9999692828905155	0.0	0.0	0.0	0.0	0.0	0.0	0.0	0.0	0.0	0.0	0.0	0.0	0.0
YDR179W-A	0.0	0.0	0.004424875397103345	0.08936356846733429	0.9999692828905155	0.044035336062087205	0.0	0.0	0.9999692828905155	0.0	0.0	0.0	0.0	0.0	0.0	0.0	0.0	0.0	0.0	0.0	0.0	0.0	0.004424875397103345	0.0	0.0	0.0	0.0	0.004424875397103345	0.0	0.0	0.0	0.0	0.0	0.0	0.0	0.26635783909002875	0.0	0.0	0.0	0.004424875397103345	0.016785756840651977	0.0	0.0	0.0	0.0	0.0	0.0	0.0	0.0
YDR180W	0.0	0.10267106806690451	0.37556207409471565	0.0912727619961482	0.21082399844021738	0.2542539959966046	0.44500684422601333	0.49560228104305337	0.21082399844021738	0.01665796063894609	0.01665796063894609	0.01665796063894609	0.0	0.06445994920198572	0.05760292814193313	0.5021735849611892	0.0	0.0	0.0	0.026987174509892742	0.5021735849611892	0.5021735849611892	0.0	0.9999692828905155	0.0	0.022586302803750846	0.25056097072617434	0.19788180637368347	0.0	0.5745955845944691	0.0	0.0	0.0	0.0	0.0	0.9999697945749162	0.0	0.0	0.12709840152260232	0.12709840152260232	0.0	0.03221401992048045	0.03221401992048045	0.0	0.026987174509892742	0.0	0.026987174509892742	0.0	0.0
YDR181C	0.0	0.9999725304360882	0.035366953967592596	0.0	0.017850191926873316	0.0	0.0	0.0	0.017850191926873316	0.0	0.0	0.0	0.0	0.0	0.17444645907307887	0.04976418148504236	0.0	0.0	0.0	0.03423646108542866	0.04976418148504236	0.04976418148504236	0.0	0.19466124292885678	0.0	0.0	0.0	0.0	0.3510086691918457	0.0	0.0	0.0	0.0	0.0	0.0	0.17444645907307887	0.0	0.0	0.0	0.0	0.0	0.0	0.0	0.15897605477334864	0.03423646108542866	0.0	0.03423646108542866	0.0	0.0
YDR182W	0.0	0.0	0.0	0.0	0.0	0.0	0.0	0.0	0.0	0.0	0.0	0.0	0.0	0.0	0.004424875397103345	0.644932273332397	0.0	0.0	0.0	0.0	0.644932273332397	0.644932273332397	0.0	0.0	0.0	0.0	0.0	0.0	0.026966216901247675	0.0	0.0	0.0	0.0	0.03554567196466607	0.0	0.0	0.0	0.0	0.0	0.054616325324231996	0.0	0.0	0.0	0.0	0.0	0.004424875397103345	0.0	0.0	0.0
YDR182W-A	0.0	0.0	0.0	0.0	0.0	0.0	0.0	0.004424875397103345	0.0	0.004424875397103345	0.004424875397103345	0.004424875397103345	0.0	0.0	0.0	0.0	0.0	0.0	0.0	0.0	0.0	0.0	0.0	0.0	0.0	0.0	0.0	0.0	0.004424875397103345	0.0	0.0	0.0	0.0	0.0	0.0	0.004424875397103345	0.0	0.0	0.004424875397103345	0.0	0.0	0.0	0.0	0.0	0.0	0.0	0.0	0.0	0.0
YDR183W	0.0	0.10316726178374092	0.2002713579700871	0.0	0.0	0.0	0.1186845098271101	0.0	0.0	0.0	0.0	0.0	0.0	0.0	0.0	0.0	0.0	0.0	0.0	0.0	0.0	0.0	0.0	0.14537573629259493	0.0	0.0	0.0	0.0	0.0	0.0	0.0	0.0	0.0	0.0	0.0	0.0	0.0	0.0	0.0	0.0	0.0	0.0	0.0	0.0	0.0	0.0	0.0	0.0	0.0
YDR185C	0.031148361561342375	0.0	0.0	0.0	0.0	0.0	0.0	0.0	0.0	0.0	0.0	0.018437734477486423	0.018437734477486423	0.0	0.0	0.0	0.0	0.0	0.0	0.0	0.0	0.0	0.0	0.0	0.0	0.0	0.0	0.0	0.0	0.0	0.0	0.0	0.0	0.0	0.0	0.018437734477486423	0.0	0.0	0.0	0.0	0.0	0.0	0.0	0.8710859865987836	0.0	0.0	0.0	0.0	0.0
YDR186C	0.0	0.0	0.09503447693256828	0.04031699175048342	0.7070977893086414	0.0	0.0	0.0	0.7070977893086414	0.016238860251372	0.016238860251372	0.016238860251372	0.35802083372117177	0.0	0.3431153486669408	0.0	0.0	0.0	0.0	0.10827077720726364	0.0	0.0	0.0	0.0	0.0	0.0	0.0	0.0	0.7609861075340933	0.0	0.0	0.0	0.0	0.0	0.0	0.35802083372117177	0.0	0.0	0.1228876213394764	0.004424875397103345	0.0	0.0	0.0	0.0	0.10827077720726364	0.0	0.10827077720726364	0.0	0.0
YDR187C	0.0	0.0	0.0	0.0	0.0	0.0	0.0	0.0	0.0	0.0	0.0	0.0	0.0	0.0	0.0	0.0	0.0	0.0	0.0	0.0	0.0	0.0	0.0	0.0	0.0	0.0	0.0	0.0	0.0	0.0	0.99	0.0	0.0	0.99	0.0	0.0	0.0	0.0	0.99	0.0	0.0	0.0	0.0	0.0	0.0	0.0	0.0	0.0	0.0
YDR188W	0.0	0.0	0.9400640364358632	0.0	0.16069450716482747	0.0	0.03835752590248853	0.0	0.7426977963485359	0.0	0.0	0.0	0.0	0.0	0.0	0.0	0.0	0.0	0.0	0.0	0.0	0.0	0.0	0.0	0.0	0.0	0.0	0.0	0.0	0.0	0.0	0.0	0.0	0.5100101173210263	0.0	0.0	0.0	0.0	0.0	0.0	0.0	0.0	0.0	0.0	0.0	0.0	0.0	0.0	0.0
YDR189W	0.07483704375033118	0.0	0.023413770172826198	0.0	0.08262696729681651	0.020718073942330828	0.0	0.0	0.08262696729681651	0.0	0.0	0.0	0.16513113328388873	0.0	0.0563856356611937	0.0	0.0	0.9999698331807886	0.0	0.0	0.0	0.0	0.0	0.0	0.021301631831987966	0.0	0.0	0.017914780474144743	0.06110893134353956	0.0	0.0	0.0	0.0	0.5340911849821689	0.023185572364807117	0.16513113328388873	0.0	0.0	0.0	0.0	0.0	0.0	0.0	0.016238860251372	0.0	0.004424875397103345	0.0	0.0	0.0
YDR190C	0.0	0.0	0.004424875397103345	0.0	0.623641437502943	0.0	0.512311492785718	0.0	0.623641437502943	0.0	0.0	0.0	0.0	0.0	0.004424875397103345	0.0	0.0	0.022191106328483756	0.0	0.0	0.0	0.0	0.0	0.0	0.004424875397103345	0.0	0.0	0.0	0.0	0.12404207460420025	0.016238860251372	0.0	0.0	0.0	0.0	0.0	0.0	0.0	0.0	0.0	0.0	0.29880975970146606	0.29880975970146606	0.0	0.0	0.0	0.0	0.0	0.0
YDR191W	0.0	0.0	0.0	0.0	0.0	0.05970427624017205	0.0	0.0	0.0	0.3961506877908537	0.3961506877908537	0.3961506877908537	0.03745515915424191	0.0	0.0	0.0	0.0	0.0	0.0	0.0	0.0	0.0	0.0	0.0	0.0	0.0	0.0	0.0	0.016238860251372	0.0	0.03069781673287808	0.0	0.0	0.0	0.8607269968050192	0.41876795988482685	0.0	0.0	0.0	0.016238860251372	0.0	0.0	0.0	0.0497423811761617	0.0	0.0	0.0	0.0	0.0
YDR192C	0.4063481440756369	0.0	0.07847332355945713	0.004424875397103345	0.2067020021106003	0.02059274230182906	0.0	0.0	0.22689841096313002	0.0	0.0	0.0	0.0	0.0	0.08758796645147882	0.21749458834759894	0.0	0.02059274230182906	0.0	0.2911550428170645	0.21749458834759894	0.0	0.0	0.21749458834759894	0.0	0.0	0.21749458834759894	0.21749458834759894	0.17038976536636852	0.38857529471928876	0.0	0.0	0.0	0.0	0.04145487122994462	0.0	0.0	0.0	0.0	0.0	0.0	0.055397601151450426	0.055397601151450426	0.0	0.2911550428170645	0.0	0.2911550428170645	0.21749458834759894	0.0
YDR193W	0.0	0.0	0.0	0.0	0.18595913878128245	0.0	0.0	0.0	0.18595913878128245	0.0	0.0	0.0	0.0	0.0	0.0	0.004424875397103345	0.004424875397103345	0.0	0.0	0.2911550428170645	0.004424875397103345	0.0	0.0	0.004424875397103345	0.0	0.0	0.004424875397103345	0.004424875397103345	0.07602145475458011	0.0	0.0	0.0	0.0	0.0	0.0	0.0	0.0	0.0	0.004424875397103345	0.0	0.0	0.0	0.0	0.0	0.2911550428170645	0.0	0.2911550428170645	0.004424875397103345	0.0
YDR194C	0.0	0.0	0.03555053522298701	0.0	0.0	0.0	0.0	0.0	0.0	0.0	0.0	0.0	0.0	0.0	0.0	0.0	0.0	0.9999723788031494	0.0	0.022853216635623008	0.0	0.0	0.0	0.0	0.0	0.0	0.0	0.0	0.0	0.0	0.0	0.0	0.0	0.0	0.0	0.08724138824478589	0.0	0.0	0.0	0.0	0.0	0.16120817351321548	0.16120817351321548	0.0	0.022853216635623008	0.04262583443008661	0.022853216635623008	0.0	0.0
YDR194W-A	0.0	0.0	0.0	0.0	0.0	0.0	0.0	0.0	0.0	0.0	0.0	0.0	0.0	0.0	0.0	0.0	0.0	0.0	0.0	0.0	0.0	0.0	0.0	0.0	0.0	0.0	0.0	0.0	0.0	0.0	0.0	0.0	0.0	0.0	0.0	0.0	0.0	0.0	0.0	0.0	0.0	0.004424875397103345	0.004424875397103345	0.0	0.0	0.0	0.0	0.0	0.0
YDR195W	0.0	0.3644260519996526	0.0	0.0	0.0	0.049408196239487	0.0	0.0	0.0	0.0	0.0	0.0	0.12163750503661508	0.0	0.0	0.0	0.0	0.0	0.0	0.0	0.0	0.0	0.0	0.0	0.3234633847486462	0.0	0.7948819937815921	0.0	0.08561147741385655	0.0	0.0	0.0	0.0	0.0	0.0	0.12163750503661508	0.0	0.0	0.0	0.0	0.22505976029817054	0.016238860251372	0.016238860251372	0.9999914874283778	0.0	0.26650286873803997	0.2954917411336152	0.0	0.0
YDR196C	0.0	0.0	0.5549593029084744	0.0	0.0	0.06430022493526177	0.0	0.0	0.0	0.0	0.0	0.0	0.0	0.0	0.0	0.0	0.0	0.0	0.0	0.0	0.0	0.0	0.0	0.0	0.0	0.0	0.0	0.0	0.016238860251372	0.0	0.0	0.0	0.0	0.0	0.0	0.0	0.0	0.0	0.15638301057459003	0.0	0.0	0.0226616985805429	0.0226616985805429	0.0	0.0	0.0	0.0	0.0	0.0
YDR197W	0.0	0.0	0.0	0.0	0.0	0.0	0.0	0.0	0.0	0.0	0.0	0.0	0.0	0.0	0.0	0.0	0.0	0.0	0.0	0.0	0.0	0.0	0.0	0.0	0.0	0.0	0.0	0.0	0.08405128958912444	0.0	0.0	0.0	0.0	0.0	0.14419340241506262	0.0	0.0	0.0	0.0	0.028236292496051307	0.0	0.028236292496051307	0.028236292496051307	0.5700985833647253	0.0	0.028236292496051307	0.0	0.0	0.0
YDR198C	0.0	0.0	0.036538366329223027	0.0	0.0	0.0	0.0	0.059758905011349284	0.0	0.0	0.0	0.0	0.0	0.9137144516229849	0.2985679356690072	0.0	0.0	0.03936376621342752	0.2985679356690072	0.0	0.03936376621342752	0.059758905011349284	0.0	0.03936376621342752	0.2985679356690072	0.0	0.0	0.0	0.5213547623427981	0.0	0.0	0.0	0.0	0.0	0.0	0.0	0.0	0.0	0.5595764469284521	0.05714580468523445	0.6467245042272008	0.040881885754044056	0.040881885754044056	0.0	0.0	0.040881885754044056	0.05035118643772507	0.03936376621342752	0.0
YDR199W	0.0	0.0	0.99	0.0	0.0	0.0	0.0	0.0	0.0	0.0	0.0	0.0	0.0	0.0	0.0	0.0	0.0	0.99	0.0	0.0	0.99	0.0	0.0	0.99	0.0	0.0	0.0	0.0	0.99	0.0	0.0	0.0	0.0	0.0	0.0	0.0	0.0	0.0	0.0	0.0	0.0	0.0	0.0	0.0	0.0	0.0	0.99	0.99	0.0
YDR200C	0.0	0.0	0.03221401992048045	0.0	0.0	0.0	0.13243929612158967	0.0	0.0	0.0	0.0	0.0	0.0	0.0	0.0	0.0	0.0	0.04250200974960028	0.0	0.0	0.04250200974960028	0.0	0.0	0.04250200974960028	0.0	0.0	0.0	0.0	0.05070888876752511	0.09747217589272017	0.04602280674322223	0.0	0.0	0.0	0.0	0.0	0.0	0.0	0.0	0.0	0.0	0.004424875397103345	0.004424875397103345	0.9999692828905155	0.0	0.04620087183527721	0.0	0.04250200974960028	0.7385120867487811
YDR201W	0.0	0.0	0.0	0.0	0.0	0.0	0.0	0.0	0.0	0.0	0.0	0.0	0.0	0.057190110315652354	0.057190110315652354	0.0	0.0	0.0	0.057190110315652354	0.0	0.0	0.0	0.0	0.0	0.057190110315652354	0.0	0.0	0.0	0.0	0.0	0.0	0.0	0.0	0.0	0.0	0.0	0.0	0.0	0.0	0.0	0.018037628823967533	0.0	0.0	0.0	0.0	0.0	0.0	0.0	0.0
YDR202C	0.0	0.0	0.0	0.0	0.0	0.0	0.0	0.0	0.0	0.0	0.0	0.0	0.11254290912264742	0.0	0.0	0.0	0.0	0.0	0.0	0.0	0.0	0.0	0.0	0.0	0.0	0.0	0.0	0.0	0.5300135214357403	0.0	0.0	0.0	0.0	0.0	0.0	0.11254290912264742	0.0	0.0	0.0	0.9999692828905155	0.0	0.0	0.0	0.0	0.0	0.0	0.0	0.0	0.0
YDR203W	0.0	0.0	0.0	0.0	0.0	0.0	0.0	0.0	0.0	0.0	0.0	0.0	0.11254290912264742	0.0	0.0	0.0	0.0	0.0	0.0	0.0	0.0	0.0	0.0	0.0	0.0	0.0	0.0	0.0	0.0	0.0	0.0	0.0	0.0	0.0	0.0	0.11254290912264742	0.0	0.0	0.0	0.0	0.0	0.0	0.0	0.0	0.0	0.008830171271926757	0.0	0.0	0.0
YDR204W	0.0	0.0	0.861859881863751	0.0	0.0	0.0	0.0	0.0	0.0	0.03587366197034492	0.03587366197034492	0.03587366197034492	0.861859881863751	0.0	0.0	0.0	0.0	0.0	0.061930886648555616	0.0	0.0	0.0	0.0	0.0	0.061930886648555616	0.0	0.0	0.0	0.85233518666146	0.0	0.0	0.0	0.0	0.0	0.0	0.8668154737663143	0.0	0.0	0.0	0.0	0.0	0.0	0.0	0.0	0.0	0.0	0.0	0.0	0.0
YDR205W	0.0	0.004424875397103345	0.6499990552592894	0.0	0.02059901097966177	0.0	0.016238860251372	0.0	0.0	0.0	0.0	0.0	0.041437170077580854	0.0	0.0185277284850891	0.0	0.0	0.04248944981512426	0.0	0.0	0.04248944981512426	0.0	0.047765689537977774	0.04248944981512426	0.0	0.0	0.0	0.0	0.9999699154135698	0.999970173408968	0.0	0.0	0.0	0.0	0.0	0.041437170077580854	0.0	0.0	0.0	0.0	0.0	0.21698632439950682	0.21698632439950682	0.7953682802590099	0.0	0.6528282741481706	0.0	0.04248944981512426	0.0
YDR206W	0.0	0.0	0.02530525525272853	0.9999692828905155	0.9999718836936285	0.0	0.0	0.0	0.08466952642288417	0.0	0.0	0.0	0.0	0.0	0.04134208250278715	0.0	0.0	0.13650465342858942	0.042091406065700276	0.0	0.042091406065700276	0.0	0.0	0.042091406065700276	0.0	0.0	0.0	0.042091406065700276	0.587033610042548	0.0	0.016238860251372	0.0	0.0	0.0	0.0	0.0	0.0	0.0	0.0	0.14793963801407806	0.0	0.02234076771383786	0.02234076771383786	0.016238860251372	0.0	0.02234076771383786	0.0	0.0	0.0
YDR207C	0.0	0.01321597426141674	0.0	0.0	0.0	0.0	0.0	0.0	0.08979626392014461	0.0	0.0	0.16118068193910895	0.0	0.01321597426141674	0.01321597426141674	0.0	0.0	0.0	0.0	0.03952189038369125	0.0	0.0	0.08311401966513088	0.0	0.0	0.0	0.0	0.0	0.0	0.0	0.004424875397103345	0.004424875397103345	0.004424875397103345	0.0	0.0	0.010000000000000009	0.0	0.0	0.0	0.0	0.004424875397103345	0.11015626708736126	0.11015626708736126	0.0179061454493068	0.03952189038369125	0.0	0.09399380733121354	0.0	0.0
YDR208W	0.0	0.008830171271926757	0.004424875397103345	0.5450467766106777	0.0	0.0	0.0	0.0	0.0	0.0	0.0	0.0	0.008830171271926757	0.0	0.004424875397103345	0.0	0.0	0.6246901001924152	0.0	0.5450467766106777	0.6246901001924152	0.0	0.0	0.0	0.0	0.0	0.0	0.0	0.33392879037492484	0.026044997331210795	0.0	0.0	0.0	0.0	0.004424875397103345	0.008830171271926757	0.0	0.0	0.0	0.0	0.0	0.004424875397103345	0.004424875397103345	0.9999692828905155	0.5450467766106777	0.02971511065525423	0.5450467766106777	0.0	0.0
YDR209C	0.0	0.0	0.0	0.0	0.004424875397103345	0.0	0.0	0.0	0.004424875397103345	0.0	0.0	0.0	0.0	0.0	0.0	0.0	0.0	0.0	0.0	0.0	0.0	0.0	0.0	0.0	0.0	0.0	0.0	0.0	0.004424875397103345	0.9999	0.0	0.0	0.0	0.0	0.0	0.0	0.0	0.0	0.0	0.0	0.0	0.0	0.0	0.0	0.0	0.0	0.0	0.0	0.0
YDR210W	0.0	0.0	0.0	0.0	0.0	0.0	0.0	0.0	0.0	0.0	0.0	0.0	0.0	0.0	0.0	0.0	0.0	0.0	0.0	0.0	0.0	0.0	0.0	0.0	0.0	0.0	0.0	0.0	0.0	0.9999	0.0	0.0	0.0	0.0	0.0	0.0	0.0	0.0	0.0	0.0	0.0	0.0	0.0	0.0	0.0	0.0	0.0	0.0	0.0
YDR211W	0.0	0.0	0.06985505800482383	0.0	0.2141004438123908	0.0	0.0	0.0	0.0	0.12309423094652339	0.12309423094652339	0.12309423094652339	0.0	0.0	0.0	0.0	0.0	0.0	0.0	0.0	0.0	0.0	0.0	0.0	0.0	0.0	0.03578847491852821	0.0	0.04269935965301708	0.0	0.06700449281736898	0.0	0.0	0.0	0.0	0.12309423094652339	0.0	0.0	0.0	0.0	0.0	0.0	0.0	0.0	0.0	0.4802215799716403	0.0	0.0	0.0
YDR212W	0.0	0.0	0.0	0.0	0.051181339876423815	0.0	0.0	0.0	0.051181339876423815	0.059317820151561174	0.059317820151561174	0.059317820151561174	0.0	0.0	0.0	0.0	0.0	0.0	0.0	0.0	0.0	0.0	0.0	0.0	0.0	0.0	0.0	0.0	0.0	0.0	0.0	0.0	0.0	0.0	0.0	0.059317820151561174	0.0	0.0	0.0	0.004424875397103345	0.0	0.0	0.0	0.0	0.0	0.0	0.0	0.0	0.02280127837179924
YDR213W	0.0	0.026932386112284656	0.0	0.0	0.30556486288891127	0.0	0.12509430792785925	0.0	0.2849721350807488	0.0	0.0	0.13856942834352903	0.7308998318304274	0.05047522836394103	0.0	0.0	0.0	0.13856942834352903	0.19702252677304655	0.0	0.03315372376821235	0.0	0.02128258571638575	0.19702252677304655	0.0	0.0	0.0	0.19702252677304655	0.04162377159093267	0.0	0.0	0.0	0.0	0.0	0.0	0.7308998318304274	0.0	0.0	0.057234912543062344	0.0	0.02128258571638575	0.0	0.0	0.09972697599577374	0.0	0.0	0.0	0.0	0.0
YDR214W	0.0	0.0	0.0	0.20804782952236023	0.0	0.0	0.0	0.0	0.0	0.0	0.0	0.0	0.0	0.0	0.0	0.04661742598861218	0.04661742598861218	0.04661742598861218	0.1809190499611344	0.0	0.0	0.08650181491040754	0.0	0.1809190499611344	0.0	0.016238860251372	0.0	0.1809190499611344	0.9751735940049913	0.0	0.0	0.0	0.0	0.0	0.0	0.0	0.0	0.0	0.0	0.0	0.0	0.0	0.0	0.0	0.0	0.0	0.0	0.0	0.0
YDR215C	0.0	0.0	0.01321597426141674	0.004424875397103345	0.0	0.0	0.004424875397103345	0.0	0.0	0.0	0.0	0.0	0.008830171271926757	0.0	0.0	0.0	0.0	0.0	0.004424875397103345	0.0	0.0	0.0	0.0	0.004424875397103345	0.0	0.0	0.0	0.004424875397103345	0.0	0.0	0.0	0.0	0.0	0.0	0.0	0.008830171271926757	0.0	0.0	0.0	0.0	0.0	0.0	0.0	0.0	0.0	0.0	0.0	0.0	0.0
YDR216W	0.0	0.08421815028691504	0.3006500356905675	0.0	0.09874511006972109	0.5041470035582132	0.9999741382931888	0.0	0.09874511006972109	0.0	0.0	0.0	0.07955681855322494	0.7343245724408622	0.08421815028691504	0.0	0.0	0.022051450217535296	0.06879005074106237	0.004424875397103345	0.1135781082880768	0.0	0.0	0.06879005074106237	0.0	0.03723091311746152	0.0	0.06879005074106237	0.05504103806746108	0.0	0.0	0.0	0.0	0.0	0.0	0.07955681855322494	0.0	0.0	0.0	0.9999692828905155	0.0	0.0	0.0	0.0	0.004424875397103345	0.5428618064786926	0.07850360227396613	0.0	0.0
YDR217C	0.0	0.023794067998811008	0.9977340136492504	0.17065491170619573	0.0	0.021334634152646803	0.4643297711529468	0.0	0.0	0.0	0.0	0.7595198561650862	0.0	0.019223146332272956	0.0	0.0	0.0	0.0632406591701552	0.07556923184463071	0.5990501164762914	0.4338906689416011	0.030816648400612268	0.0	0.07556923184463071	0.0	0.15437081958632715	0.0	0.07556923184463071	0.2890572891441817	0.0	0.0	0.0	0.0	0.0	0.0	0.0	0.0	0.0	0.4597617346607751	0.3735281652010607	0.04412310587867474	0.0	0.0	0.0632406591701552	0.5990501164762914	0.13456481874420623	0.06577618080879033	0.046145619015024675	0.0
YDR218C	0.0	0.0	0.9999692828905155	0.13753659458763712	0.840792963174955	0.0	0.0	0.0	0.022997426126777576	0.3203258712138214	0.3203258712138214	0.3203258712138214	0.9999791223753722	0.0	0.7748717434894072	0.0	0.0	0.3203258712138214	0.0	0.03038781744007668	0.9999692828905155	0.0	0.0	0.0	0.0	0.03842458854926556	0.9999692828905155	0.0	0.0	0.0	0.0	0.8848666904379707	0.8848666904379707	0.0	0.0	0.9999791223753722	0.0	0.0	0.021627360098422144	0.0	0.0	0.0	0.0	0.3203258712138214	0.03038781744007668	0.047617481759536506	0.03038781744007668	0.0	0.0
YDR219C	0.0	0.12260435631982258	0.0	0.0	0.0	0.04459299415667817	0.06028705259055944	0.0	0.15551472439171066	0.0	0.0	0.0	0.05267427574372807	0.0	0.04164216011195154	0.0	0.0	0.0	0.029475097694719232	0.0	0.0	0.004424875397103345	0.0	0.029475097694719232	0.0	0.0	0.12260435631982258	0.029475097694719232	0.0	0.0	0.046146294984906855	0.0	0.0	0.0	0.0	0.05267427574372807	0.0	0.0	0.0	0.004424875397103345	0.0	0.0	0.0	0.0	0.0	0.004424875397103345	0.0	0.0	0.0
YDR220C	0.0	0.0	0.0	0.0	0.0	0.0	0.0	0.0	0.0	0.0	0.0	0.0	0.0	0.0	0.0	0.0	0.0	0.0	0.0	0.0	0.0	0.0	0.0	0.0	0.0	0.004424875397103345	0.0	0.0	0.99	0.0	0.0	0.0	0.0	0.0	0.0	0.0	0.0	0.0	0.0	0.0	0.0	0.0	0.0	0.0	0.0	0.0	0.0	0.0	0.0
YDR221W	0.0	0.0	0.2118616284663225	0.12457568821234444	0.0	0.17186049895172228	0.032482512130263874	0.0	0.0	0.04044567014756972	0.04044567014756972	0.04044567014756972	0.04044567014756972	0.0	0.0	0.0	0.0	0.0	0.03565391538843776	0.0	0.03565391538843776	0.0	0.3340086405483692	0.03565391538843776	0.0	0.0	0.0	0.03565391538843776	0.0	0.0	0.3723953457531912	0.0	0.0	0.0	0.3340086405483692	0.04044567014756972	0.0	0.0	0.0	0.0	0.0	0.0	0.0	0.0	0.0	0.0	0.0	0.0	0.0
YDR222W	0.0	0.0	0.9999694188098974	0.0	0.0	0.020696655674253495	0.0	0.0	0.0	0.004424875397103345	0.004424875397103345	0.004424875397103345	0.004424875397103345	0.0	0.0	0.0	0.0	0.0	0.0	0.0	0.0	0.0	0.0	0.0	0.0	0.0	0.0	0.0	0.0	0.04287582588400074	0.0	0.0	0.0	0.0	0.0	0.004424875397103345	0.0	0.0	0.016238860251372	0.016238860251372	0.0	0.0	0.0	0.0	0.0	0.0	0.0	0.0	0.0
YDR223W	0.0	0.0	0.004424875397103345	0.004424875397103345	0.0	0.004424875397103345	0.008830171271926757	0.0	0.0	0.004424875397103345	0.004424875397103345	0.990044248753971	0.004424875397103345	0.99	0.0	0.004424875397103345	0.004424875397103345	0.008830171271926757	0.0	0.0	0.0	0.0	0.0	0.0	0.0	0.0	0.0	0.0	0.0	0.0	0.0	0.0	0.0	0.004424875397103345	0.0	0.004424875397103345	0.0	0.0	0.0	0.008830171271926757	0.0	0.0	0.0	0.008830171271926757	0.0	0.004424875397103345	0.0	0.0	0.0
YDR224C	0.0	0.0	0.0	0.0	0.0	0.04862600306947806	0.0	0.0	0.0	0.0	0.0	0.0	0.0	0.0	0.0	0.0	0.0	0.0	0.0	0.0	0.0	0.0	0.0	0.0	0.0	0.0	0.0	0.0	0.0	0.0	0.0	0.0	0.0	0.0	0.0	0.0	0.0	0.0	0.0	0.0	0.0	0.0	0.0	0.0	0.0	0.0	0.0	0.0	0.0
YDR225W	0.0	0.0	0.019561263818915764	0.0	0.0	0.0	0.0	0.0	0.0	0.0	0.0	0.3173939464766057	0.0	0.0	0.0	0.0	0.0	0.0	0.0	0.0	0.0	0.0	0.0	0.0	0.0	0.0	0.0	0.0	0.0	0.0	0.0	0.0	0.0	0.0	0.0	0.0	0.0	0.0	0.0	0.0	0.0	0.0	0.0	0.0	0.0	0.0	0.0	0.0	0.0
YDR226W	0.0	0.0	0.0	0.0	0.0	0.0	0.0	0.0	0.0	0.0	0.0	0.0	0.0	0.0	0.0	0.0	0.0	0.0	0.0	0.0	0.0	0.0	0.0	0.0	0.0	0.0	0.0	0.0	0.0	0.0	0.0	0.0	0.0	0.0	0.0	0.0	0.0	0.0	0.0	0.0	0.0	0.0	0.0	0.004424875397103345	0.0	0.0	0.0	0.0	0.0
YDR227W	0.0	0.047332346468784814	0.1453001603732894	0.0	0.004424875397103345	0.7959272085934475	0.07734757980041385	0.0	0.004424875397103345	0.0	0.0	0.1553952822529514	0.22864342726426357	0.0	0.047332346468784814	0.004424875397103345	0.004424875397103345	0.004424875397103345	0.004424875397103345	0.0900997464429476	0.004424875397103345	0.0	0.004424875397103345	0.004424875397103345	0.1444552052959126	0.09222399926635882	0.0	0.004424875397103345	0.004424875397103345	0.0	0.0	0.0	0.0	0.0	0.0	0.22864342726426357	0.0	0.0	0.021606021954192145	0.5596224014071309	0.0	0.0	0.0	0.0	0.0900997464429476	0.5796406246456371	0.0900997464429476	0.0	0.004424875397103345
YDR228C	0.0	0.0	0.07310450825453207	0.0	0.035260173035255304	0.0	0.5990090680762206	0.0	0.035260173035255304	0.9999692828905155	0.9999692828905155	0.9999692828905155	0.9999692828905155	0.0	0.0	0.0	0.0	0.0	0.0	0.0	0.0	0.0	0.0	0.0	0.0	0.0	0.0	0.0	0.0	0.0	0.0	0.0	0.0	0.0	0.0	0.9999692828905155	0.0	0.0	0.0	0.0	0.0	0.2496966661076081	0.2496966661076081	0.0	0.0	0.06514913352146245	0.0	0.0	0.0
YDR229W	0.0	0.004424875397103345	0.99	0.0	0.0	0.0	0.4597059745735874	0.0	0.0	0.0	0.0	0.0	0.0	0.0	0.0	0.0	0.0	0.0	0.0	0.0	0.0	0.0	0.0	0.0	0.0	0.0	0.0	0.0	0.13246511844442765	0.016238860251372	0.0	0.0	0.0	0.0	0.0	0.0	0.0	0.0	0.0	0.03775671869262054	0.0	0.0	0.0	0.0	0.0	0.02059188071527207	0.0	0.0	0.0
YDR230W	0.0	0.0	0.0	0.0	0.641516867099583	0.0	0.0	0.0	0.0	0.6250719170019936	0.6250719170019936	0.6250719170019936	0.6250719170019936	0.0	0.0	0.0	0.0	0.004424875397103345	0.0	0.0	0.0	0.0	0.0	0.0	0.0	0.0	0.0	0.0	0.0	0.08614091264731416	0.0	0.0	0.0	0.0	0.0	0.6250719170019936	0.0	0.0	0.0	0.0	0.0	0.0	0.0	0.03760686843411076	0.0	0.004424875397103345	0.0	0.0	0.0
YDR231C	0.5029220789500223	0.0	0.06977723030785277	0.0	0.641516867099583	0.0	0.0	0.0	0.0	0.6512333601982272	0.6512333601982272	0.6512333601982272	0.6512333601982272	0.0	0.0	0.0	0.0	0.004424875397103345	0.0	0.0	0.0	0.04460696307629497	0.0	0.0	0.06977723030785277	0.0	0.0	0.0	0.22108066052302766	0.11652385611663041	0.0	0.0	0.0	0.0	0.0	0.6512333601982272	0.0	0.0	0.0	0.0	0.0	0.0	0.0	0.03760686843411076	0.0	0.0	0.0	0.0	0.0
YDR232W	0.0	0.0	0.025250280700187866	0.0	0.0	0.0	0.0	0.03076786984103197	0.0	0.0	0.0	0.0	0.0	0.0	0.0	0.0	0.0	0.029652108916784492	0.0	0.0	0.0	0.0	0.0	0.0	0.0	0.0	0.004424875397103345	0.0	0.02149499446240788	0.0	0.0	0.0	0.0	0.0	0.0	0.017901797084698745	0.0	0.0	0.0	0.0	0.017901797084698745	0.0	0.0	0.0	0.0	0.0	0.0	0.0	0.0
YDR233C	0.0	0.0	0.0	0.13450795193691223	0.0	0.0	0.0	0.0	0.0	0.0	0.0	0.0	0.0	0.0	0.0	0.2338054696163433	0.0	0.0995010576508275	0.0	0.0	0.0	0.0	0.0	0.0	0.0	0.0	0.0	0.0	0.0	0.016238860251372	0.0	0.0	0.0	0.0	0.0	0.0	0.0	0.0	0.0	0.0	0.0	0.04049160726066159	0.04049160726066159	0.7105234930580504	0.0	0.0	0.0	0.0	0.0
YDR234W	0.0	0.0	0.0	0.0	0.0	0.04835554938341724	0.0	0.0	0.0	0.0	0.0	0.0	0.0	0.4444244531707693	0.0	0.0	0.0	0.059621117825461645	0.04835554938341724	0.0	0.04835554938341724	0.0	0.0	0.04835554938341724	0.0	0.0	0.0	0.04835554938341724	0.8604150795109776	0.0	0.0	0.0	0.0	0.0	0.0	0.0	0.0	0.0	0.0	0.0	0.0	0.0	0.0	0.5259695219356542	0.0	0.43467928462709726	0.0	0.0	0.0
YDR235W	0.1613261157455954	0.0	0.028829802258130477	0.0	0.25796807005773825	0.0	0.0	0.0	0.25796807005773825	0.0	0.0	0.0	0.037041868971665615	0.0	0.0	0.0	0.0	0.06665857004315667	0.06740127489493841	0.0	0.0	0.0	0.0	0.06740127489493841	0.0	0.0	0.0	0.06740127489493841	0.032135903148277634	0.0	0.0	0.40979236274550923	0.40979236274550923	0.0	0.0	0.037041868971665615	0.0	0.0	0.0	0.0	0.0	0.0	0.0	0.0	0.0	0.9999757425599616	0.0	0.9999692828905155	0.0
YDR236C	0.0	0.0	0.0	0.0	0.0	0.0	0.02158327765375323	0.0	0.0	0.0	0.0	0.023456414348494214	0.0	0.0	0.02158327765375323	0.0	0.02158327765375323	0.02752572431327882	0.09724860803307989	0.0	0.0	0.0	0.0	0.09724860803307989	0.0	0.0	0.0	0.09724860803307989	0.0	0.02158327765375323	0.0	0.0	0.0	0.0	0.0	0.0	0.0	0.0	0.0	0.0	0.0	0.0	0.0	0.07596862922076297	0.0	0.0	0.0	0.0	0.0
YDR237W	0.0	0.0	0.0	0.0	0.0	0.0	0.0	0.0	0.0	0.5859282224944605	0.5859282224944605	0.5859282224944605	0.5859282224944605	0.0	0.0	0.0	0.0	0.0	0.0	0.0	0.0	0.0	0.0	0.0	0.0	0.0	0.0	0.0	0.0	0.0	0.0	0.0	0.0	0.0	0.0	0.5859282224944605	0.0	0.0	0.0	0.0	0.0	0.0	0.0	0.0	0.0	0.0	0.0	0.0	0.0
YDR238C	0.04077175822064749	0.0	0.9999692828905155	0.0	0.7736380412211805	0.040461854997987934	0.0	0.0	0.7736380412211805	0.0	0.0	0.0	0.21525561753239397	0.0	0.0	0.0	0.0	0.05019732923143716	0.0	0.943033804558979	0.040461854997987934	0.0	0.0	0.0	0.0	0.0	0.0	0.0	0.0	0.0	0.0	0.6309966467690011	0.0	0.0	0.0	0.2187280136433899	0.0	0.0	0.0	0.0	0.0	0.023187536434359002	0.023187536434359002	0.0	0.943033804558979	0.0	0.943033804558979	0.0	0.0
YDR239C	0.0	0.004424875397103345	0.22982010931040964	0.004424875397103345	0.22459388419604698	0.9999865011519062	0.04005535860333376	0.0	0.22459388419604698	0.052320645830800094	0.052320645830800094	0.052320645830800094	0.052320645830800094	0.14598760101654018	0.004424875397103345	0.03639821835117496	0.1702821087891243	0.7166339209086305	0.0	0.425185511312576	0.9999865011519062	0.1739535070724798	0.004424875397103345	0.0	0.03639821835117496	0.03639821835117496	0.0	0.0	0.23384931636304462	0.9999710251068088	0.008830171271926757	0.0	0.0	0.04016376216485218	0.0	0.052320645830800094	0.0	0.0	0.0	0.12750075553187445	0.0	0.0	0.0	0.27775434690784784	0.425185511312576	0.9999692828905155	0.425185511312576	0.06258846504608995	0.0
YDR240C	0.0	0.0	0.9933683032871797	0.0	0.0	0.0	0.0	0.0	0.0	0.0	0.0	0.0	0.0	0.0	0.0	0.017448782540144037	0.0	0.0	0.0	0.0	0.0	0.0	0.0	0.0	0.017448782540144037	0.017448782540144037	0.0	0.0	0.3952030493883999	0.0	0.0	0.08859177232955251	0.08859177232955251	0.0	0.0	0.0	0.0	0.0	0.017448782540144037	0.22867165600567319	0.0	0.0	0.0	0.04474033498418639	0.0	0.20671641756060744	0.0	0.0	0.0
YDR241W	0.0	0.0	0.0	0.0	0.0	0.0	0.0	0.0	0.0	0.0	0.0	0.0	0.0	0.0	0.0	0.0	0.0	0.0	0.0	0.0	0.0	0.0	0.0	0.0	0.0	0.0	0.0	0.0	0.0	0.0	0.0	0.0	0.0	0.0	0.0	0.0	0.0	0.0	0.0	0.0	0.0	0.0	0.0	0.0	0.0	0.0	0.0	0.0	0.0
YDR242W	0.5666924191802096	0.0	0.3557989759371659	0.4629987585698846	0.0	0.0	0.0	0.0	0.0	0.03837285376542743	0.03837285376542743	0.03837285376542743	0.03837285376542743	0.016238860251372	0.0	0.008830171271926757	0.2683217204578652	0.43013508131910894	0.06138897089023043	0.06138897089023043	0.0	0.2683217204578652	0.0	0.06138897089023043	0.008830171271926757	0.008830171271926757	0.0	0.06138897089023043	0.427521495436625	0.0	0.0	0.0	0.0	0.0	0.0	0.03837285376542743	0.0	0.0	0.0	0.0	0.0	0.0	0.0	0.0	0.06138897089023043	0.04145201425837375	0.06138897089023043	0.0	0.2826012439810719
YDR243C	0.0	0.0	0.0	0.0	0.0	0.016238860251372	0.0	0.0	0.0	0.9999692828905155	0.9999692828905155	0.9999692828905155	0.9999692828905155	0.05341495841828314	0.9186459879776192	0.5354059360260659	0.10177240522460085	0.019747542356058245	0.0	0.0	0.016238860251372	0.10177240522460085	0.0	0.0	0.5354059360260659	0.5354059360260659	0.0	0.0	0.9999692828905155	0.0	0.004424875397103345	0.0	0.0	0.0	0.0	0.9999692828905155	0.9999692828905155	0.9999692828905155	0.05958705898072292	0.5810055100315206	0.0	0.0	0.0	0.5213476666473416	0.0	0.0	0.0	0.0	0.0
YDR244W	0.0	0.0	0.0	0.0	0.0	0.0	0.0	0.0	0.0	0.0	0.0	0.0	0.0	0.0	0.0	0.0	0.064829028085999	0.004424875397103345	0.0	0.0	0.0	0.064829028085999	0.0	0.0	0.0	0.0	0.0	0.0	0.0	0.0	0.9999692828905155	0.0	0.0	0.0	0.0	0.0	0.0	0.0	0.0	0.022566225537545836	0.0	0.0	0.0	0.2321053752760367	0.0	0.9591984492556859	0.0	0.0	0.0
YDR245W	0.0	0.0	0.22027673991941865	0.0	0.0	0.0	0.0	0.0	0.0	0.04461357189227577	0.04461357189227577	0.04461357189227577	0.04461357189227577	0.0	0.0	0.0	0.027058828761787	0.004424875397103345	0.0	0.004424875397103345	0.0	0.0	0.0	0.0	0.0	0.027058828761787	0.0	0.0	0.0	0.04166526442552543	0.0	0.0	0.0	0.0	0.0	0.04461357189227577	0.0	0.0	0.0	0.0	0.0	0.0	0.0	0.004424875397103345	0.004424875397103345	0.0	0.004424875397103345	0.0	0.0
YDR246W	0.0	0.0	0.0992126093481841	0.0	0.0	0.029242035750707163	0.0	0.0	0.0	0.0	0.0	0.0	0.0	0.096535768440831	0.0	0.0	0.0	0.0	0.0	0.0	0.029242035750707163	0.0	0.0	0.0	0.0	0.0	0.0	0.0	0.0	0.0	0.0	0.0	0.0	0.0	0.0	0.0	0.0	0.0	0.0	0.0	0.0	0.0	0.0	0.0	0.0	0.0	0.0	0.0	0.0
YDR246W-A	0.0	0.0	0.0	0.004424875397103345	0.0	0.0	0.0	0.0	0.0	0.0	0.0	0.0	0.0	0.0	0.0	0.0	0.0	0.0	0.0	0.0	0.0	0.0	0.0	0.0	0.0	0.0	0.004424875397103345	0.0	0.0	0.0	0.0	0.0	0.0	0.0	0.0	0.0	0.0	0.0	0.0	0.0	0.004424875397103345	0.0	0.0	0.0	0.0	0.0	0.0	0.0	0.0
YDR247W	0.0	0.0	0.11883448014821152	0.0	0.99	0.004424875397103345	0.0	0.0	0.99	0.0	0.0	0.0	0.0	0.016238860251372	0.0	0.08691942802169039	0.0	0.0	0.022679869930776753	0.0	0.004424875397103345	0.03662152486192116	0.0	0.022679869930776753	0.08691942802169039	0.0	0.0	0.022679869930776753	0.05576520701987053	0.15955184089629482	0.0	0.06238622292980911	0.06238622292980911	0.0	0.0	0.0	0.0	0.0	0.0	0.11882871944761642	0.0	0.0	0.0	0.0	0.0	0.17836655852406913	0.0	0.0	0.0
YDR248C	0.0	0.0	0.9999692828905155	0.0	0.0	0.0	0.99	0.0	0.0	0.0	0.0	0.0	0.0	0.0	0.06564834354294158	0.0	0.0	0.0	0.0	0.004424875397103345	0.0	0.0	0.0	0.03403979247412292	0.0	0.0	0.0	0.0	0.0	0.0	0.0	0.0	0.0	0.0	0.0	0.0	0.0	0.0	0.0	0.0	0.0	0.0	0.0	0.0	0.004424875397103345	0.004424875397103345	0.004424875397103345	0.0	0.0
YDR249C	0.035195510186447065	0.0	0.0	0.0	0.0	0.0	0.0	0.0	0.0	0.0	0.0	0.0	0.0	0.0	0.0	0.0	0.004424875397103345	0.0	0.0	0.0	0.0	0.0	0.0	0.0	0.0	0.0	0.0	0.0	0.0	0.008830171271926757	0.004424875397103345	0.0	0.0	0.0	0.0	0.0	0.0	0.0	0.0	0.0	0.0	0.0	0.0	0.0	0.0	0.004424875397103345	0.0	0.0	0.0
YDR250C	0.0	0.0	0.0	0.0	0.0	0.0	0.0	0.0	0.0	0.0	0.0	0.0	0.0	0.0	0.0	0.0	0.004424875397103345	0.0	0.0	0.0	0.0	0.0	0.0	0.0	0.0	0.0	0.0	0.0	0.0	0.0	0.0	0.0	0.0	0.0	0.0	0.0	0.0	0.0	0.0	0.0	0.0	0.0	0.0	0.0	0.0	0.0	0.0	0.0	0.0
YDR251W	0.0	0.0	0.03365510730555721	0.004424875397103345	0.0	0.934980288407717	0.0	0.0	0.0	0.016238860251372	0.016238860251372	0.016238860251372	0.016238860251372	0.0	0.0	0.0	0.0	0.0	0.0	0.016238860251372	0.0	0.0	0.0	0.0	0.0	0.0	0.0	0.0	0.0	0.6589056749877444	0.0187970878140874	0.0	0.0	0.0	0.0	0.04877770290422456	0.0	0.0	0.0	0.0	0.0	0.0	0.0	0.9999692828905155	0.016238860251372	0.8278072826218367	0.016238860251372	0.0	0.0
YDR252W	0.0	0.0	0.9999692828905155	0.0	0.0	0.0	0.0	0.0	0.0	0.0	0.0	0.0	0.0	0.0	0.0	0.0	0.0	0.0	0.0	0.0	0.0	0.0	0.0	0.0	0.0	0.0	0.0	0.0	0.0	0.0	0.0	0.0	0.0	0.0	0.0	0.0	0.0	0.0	0.0	0.0	0.0	0.0	0.0	0.0	0.0	0.0	0.0	0.0	0.23525083500682298
YDR253C	0.0	0.18995254774068127	0.2779768477736103	0.0	0.0	0.792065435911604	0.0	0.9881680086242699	0.0	0.0	0.0	0.8974325943109953	0.004424875397103345	0.0	0.0	0.028381532152325084	0.0	0.0	0.0	0.0	0.0	0.0	0.0	0.0	0.028381532152325084	0.028381532152325084	0.0	0.0	0.0	0.0	0.0	0.0	0.0	0.0	0.0	0.004424875397103345	0.0	0.0	0.0	0.0	0.9881680086242699	0.0	0.0	0.0	0.0	0.0	0.0	0.0	0.0
YDR254W	0.0	0.0	0.9999692828905155	0.0	0.0	0.0	0.0	0.0	0.0	0.0	0.0	0.0	0.0	0.0	0.0	0.0	0.0	0.0	0.08397287077169024	0.0	0.0	0.0	0.0	0.0	0.0	0.0	0.0	0.0	0.0	0.0	0.0	0.9999692828905155	0.9999692828905155	0.0	0.0	0.0	0.0	0.0	0.0	0.0	0.0	0.0	0.0	0.8571315923478136	0.0	0.0	0.0	0.0	0.0
YDR255C	0.0	0.017329263084027824	0.0	0.0	0.0	0.004424875397103345	0.0	0.0	0.0	0.08004710067588672	0.08004710067588672	0.0	0.08004710067588672	0.0	0.017329263084027824	0.0	0.0	0.0	0.09019720894618943	0.0	0.0	0.0	0.0	0.0	0.0	0.0	0.0	0.0	0.0	0.0	0.0	0.0	0.0	0.040431586593359325	0.0	0.08004710067588672	0.0	0.0	0.0	0.0	0.0	0.0	0.0	0.0	0.0	0.0	0.0	0.0	0.0
YDR256C	0.0	0.0	0.46027802992191214	0.0	0.7166834864731485	0.0	0.0	0.0	0.9692906125490385	0.0	0.0	0.24608926285926858	0.0	0.0	0.0	0.0	0.49103814714499494	0.49103814714499494	0.0	0.0	0.0	0.0	0.0	0.0	0.0	0.0	0.49103814714499494	0.0	0.036124564353004596	0.0	0.0	0.0	0.0	0.0	0.0	0.0	0.0	0.0	0.0	0.0	0.0	0.0	0.0	0.0	0.0	0.0	0.0	0.0	0.0
YDR257C	0.0	0.0	0.0	0.0	0.0	0.0	0.0	0.0	0.0	0.0	0.0	0.04449193608863078	0.0	0.0	0.0	0.0	0.0	0.0	0.0	0.0	0.0	0.0	0.0	0.0	0.0	0.0	0.0	0.0	0.0	0.0	0.0	0.0	0.0	0.0	0.0	0.0	0.0	0.0	0.0	0.0	0.0	0.0	0.0	0.0	0.0	0.0	0.0	0.0	0.0
YDR258C	0.0	0.0	0.0	0.0	0.0	0.03731877918529092	0.0	0.0	0.0	0.9913121550150561	0.9913121550150561	0.0	0.9913121550150561	0.0	0.0	0.0	0.07960814342030664	0.04089145071781797	0.0	0.0	0.0	0.0	0.0	0.03731877918529092	0.0	0.0	0.04089145071781797	0.0	0.0	0.0	0.0	0.0	0.0	0.0	0.0	0.9913121550150561	0.0	0.0	0.0	0.0	0.0	0.0	0.0	0.04366572436788385	0.0	0.978329783654615	0.0	0.0	0.0
YDR259C	0.0	0.0	0.0	0.039025980614470934	0.0	0.0	0.0	0.0	0.0	0.0	0.0	0.0	0.0	0.0818642182459649	0.0	0.0	0.0	0.0	0.0	0.0	0.0	0.0	0.0	0.0	0.0	0.0	0.0	0.0	0.0	0.0	0.0	0.0	0.0	0.0	0.0	0.0	0.0	0.0	0.0	0.0	0.0	0.0	0.0	0.0	0.0	0.0	0.0	0.0	0.0
YDR260C	0.025295280383396124	0.0	0.4761971452188374	0.0	0.004424875397103345	0.021403027356061477	0.0	0.0	0.0	0.0	0.0	0.0	0.0	0.0	0.0	0.0	0.0	0.16011334095590413	0.0	0.0	0.0	0.0	0.0	0.0	0.0	0.0	0.16011334095590413	0.0	0.0	0.99	0.0	0.0	0.0	0.0	0.0	0.0	0.0	0.0	0.0	0.0	0.0	0.0	0.0	0.0	0.0	0.0	0.0	0.0	0.0
YDR261C	0.0	0.0	0.2709847005607412	0.0	0.0	0.0	0.0	0.0	0.0	0.0	0.0	0.0	0.0	0.0	0.0	0.0	0.0	0.0	0.0	0.0	0.0	0.0	0.0	0.0	0.0	0.0	0.0	0.0	0.0	0.0	0.0	0.0	0.0	0.0	0.0	0.0	0.0	0.0	0.0	0.0	0.0	0.0	0.0	0.0	0.0	0.0	0.0	0.0	0.0
YDR263C	0.0	0.0	0.0	0.017245325237964515	0.0	0.0	0.0	0.0	0.27537916196876255	0.0	0.0	0.0	0.0	0.0	0.0	0.0	0.0	0.0	0.0	0.0	0.0	0.0	0.0	0.0	0.0	0.0	0.0	0.0	0.9665948496543091	0.0	0.0	0.0	0.0	0.0	0.0	0.0	0.0	0.0	0.0	0.0	0.0	0.0	0.0	0.740378871721856	0.0	0.021531794835924822	0.0	0.0	0.0
YDR264C	0.047181602503068465	0.0	0.2655744597917674	0.8880757457614961	0.0	0.2328185821289992	0.0	0.0	0.588345299752115	0.016238860251372	0.0	0.016238860251372	0.7097546035031572	0.0	0.0	0.0	0.0	0.0	0.08795148892859106	0.0	0.0	0.0	0.0	0.2328185821289992	0.0	0.0	0.0	0.0	0.0	0.322998693685988	0.0	0.19399810980382026	0.19399810980382026	0.126203746745008	0.0	0.7097546035031572	0.0	0.0	0.0	0.0	0.0	0.0	0.0	0.0	0.0	0.0	0.0	0.0	0.0
YDR265W	0.0	0.0	0.9999913221039662	0.0	0.0	0.0	0.0	0.0	0.0	0.028836797345196286	0.028836797345196286	0.02215460284549775	0.028836797345196286	0.029201199777832643	0.0	0.0	0.0	0.0	0.0	0.0	0.0	0.0	0.0	0.0	0.0	0.0	0.0	0.0	0.0	0.0	0.3153628640275664	0.0	0.0	0.0	0.0	0.028836797345196286	0.0	0.0	0.020744189052401607	0.0	0.0	0.0	0.0	0.9242058593825738	0.0	0.13228342062384135	0.0	0.0	0.0
YDR266C	0.0	0.04218812406849892	0.14066126712534455	0.05135445141922823	0.024822857119909725	0.0	0.0	0.0	0.2189035913761055	0.0	0.0	0.04261071367515912	0.0	0.203864669941753	0.0	0.0	0.0	0.0	0.12591280968339102	0.0	0.0	0.0	0.0	0.0	0.0	0.0	0.0	0.0	0.11869168577721767	0.6850331485381504	0.016238860251372	0.0	0.0	0.0	0.0	0.0	0.0	0.0	0.0	0.0	0.0	0.0	0.0	0.02500737210704762	0.0	0.09036769115257626	0.0	0.0	0.0
[truncated: 4,553 more rows]
[truncated: 962 more columns]
